# Supplementary material for: Comparative site-specific N-glycoproteome analysis reveals aberrant N-glycosylation and gives insights into mannose-6-phosphate pathway in cancer
Source: Commun Biol. 2023 Jan 13;6:48. doi: 10.1038/s42003-023-04439-4 (PMC9839730; doi:10.1038/s42003-023-04439-4)
Supplement: Supplementary file 5 — Supplemental Data 2 [file 42003_2023_4439_MOESM5_ESM.xlsx]

## Sheet: Enriched 45 min LC all
PID	Protein_x000D_ name	Sequence	XIC area_x000D_ summed	XIC_x000D_ AUC	XIC_x000D_ Ratio%	Apex Time_x000D_ (Posit)	MS_x000D_ Alias name	Mod._x000D_ Summary	Mod._x000D_ AAs	z	Var. Pos._x000D_ Protein	Var. Pos._x000D_ Peptide	Start_x000D_ AA	End_x000D_ AA	PEP_x000D_ 2D	PEP_x000D_ 1D	Score	Delta_x000D_ Score	Delta Mod._x000D_ Score	Obs._x000D_ m/z	Calc._x000D_ m/z	ppm	Off-_x000D_ By-X	Obs.M	Calc.M	Scan Time(s)_x000D_ (Posit)	Glycans	MS_x000D_ Id	_prot_id	Apex Int._x000D_ (Posit)	Scan Number(s)_x000D_ (Posit)	Obs. time_x000D_ Var (min)	XIC_x000D_ Start	XIC_x000D_ End	Quant_x000D_ level	Mobility_x000D_ value(s)	Replicate	Total XIC AUC_x000D_ Averagine
70318	sp|O00462|MANBA_HUMAN Beta-mannosidase OS=Homo sapiens GN=MANBA PE=1 SV=3	R.CGnCTR.E	218000	218000		23.1	s(HCT116) r(2)	N3(NGlycan/3517.2277)	N	4	763	3	761	766	0.27	0.9	118.44	0.1	0.1	1071.88	1071.89	-1.11	0	4283.51	4283.51	23.31	HexNAc(6)Hex(7)NeuAc(4)	5	1022	11200	15880	23.1	22.84	23.72	0	0.948	2	900000
70281	sp|O00462|MANBA_HUMAN Beta-mannosidase OS=Homo sapiens GN=MANBA PE=1 SV=3	R.CGnCTR.E	218000	218000		23.1	s(HCT116) r(2)	N3(NGlycan/3517.2277)	N	4	763	3	761	766	0.45	0.96	99.53	2.2	2.2	1071.88	1071.89	-3.57	0	4283.5	4283.51	23.23	HexNAc(6)Hex(7)NeuAc(4)	5	1022	11200	15792	23.1	22.84	23.72	0	1.002	2	900000
87054	sp|O15371|EIF3D_HUMAN Eukaryotic translation initiation factor 3 subunit D OS=Homo sapiens GN=EIF3D PE=1 SV=1	K.nNSYK.L	324000	324000		27.5	s(HCT116) r(3)	N1(NGlycan/3517.2277)	N	5	427	1	427	431	0.97	1	29.97	30	30	829.29	829.31	-23.86	-1	4141.42	4141.51	26.8	HexNAc(6)Hex(7)NeuAc(4)	6	830	35600	18370	27.5	26.5	27.71	1	0.956	3	1000000
63623	sp|P16070|CD44_HUMAN CD44 antigen OS=Homo sapiens GN=CD44 PE=1 SV=3	K.AFnSTLPTMAQMEK.A	63800	63800		47.1	s(HCT116) r(1)	N3(NGlycan/3517.2277)	N	4	57	3	55	68	0.041	0.62	193.58	126.6	8	1272.25	1272.25	1.84	0	5084.97	5084.97	47.09	HexNAc(6)Hex(7)NeuAc(4)	4	183	6040	40038	47.1	46.06	47.21	1	1.005	1	300000
79325	sp|P16070|CD44_HUMAN CD44 antigen OS=Homo sapiens GN=CD44 PE=1 SV=3	K.AFnSTLPTMAQMEK.A	111000	111000		47.1	s(HCT116) r(2)	N3(NGlycan/3517.2277)	N	4	57	3	55	68	0.14	0.85	255.17	42	42	1272.25	1272.25	4.27	-1	5084.99	5084.97	47.13	HexNAc(6)Hex(7)NeuAc(4)	5	183	6840	39684	47.1	46.68	48.12	0	1.071	2	500000
79315	sp|P16070|CD44_HUMAN CD44 antigen OS=Homo sapiens GN=CD44 PE=1 SV=3	K.AFnSTLPTMAQMEK.A	111000	111000		47.1	s(HCT116) r(2)	N3(NGlycan/3517.2277)	N	4	57	3	55	68	0.082	0.77	138.99	78.6	8	1272.25	1272.25	3.09	0	5084.98	5084.97	47.09	HexNAc(6)Hex(7)NeuAc(4)	5	183	6840	39649	47.1	46.68	48.12	0	1.031	2	500000
79323	sp|P16070|CD44_HUMAN CD44 antigen OS=Homo sapiens GN=CD44 PE=1 SV=3	K.AFnSTLPTMAQMEK.A	111000	111000		47.1	s(HCT116) r(2)	N3(NGlycan/3517.2277)	N	4	57	3	55	68	0.2	0.9	189.83	61.2	61.2	1272.25	1272.25	4.27	-1	5084.99	5084.97	47.13	HexNAc(6)Hex(7)NeuAc(4)	5	183	6840	39681	47.1	46.68	48.12	0	1.027	2	500000
79337	sp|P16070|CD44_HUMAN CD44 antigen OS=Homo sapiens GN=CD44 PE=1 SV=3	K.AFnSTLPTMAQMEK.A	111000	111000		47.1	s(HCT116) r(2)	N3(NGlycan/3517.2277)	N	4	57	3	55	68	0.08	0.76	250.86	23.8	5.3	1272.26	1272.25	7.02	0	5085	5084.97	47.16	HexNAc(6)Hex(7)NeuAc(4)	5	183	6840	39711	47.1	46.68	48.12	0	1.031	2	500000
79489	sp|P16070|CD44_HUMAN CD44 antigen OS=Homo sapiens GN=CD44 PE=1 SV=3	K.AFnSTLPTMAQMEK.A	111000	111000		47.1	s(HCT116) r(2)	N3(NGlycan/3517.2277)	N	4	57	3	55	68	0.048	0.65	236.54	61.4	8	1272.25	1272.25	0.55	0	5084.97	5084.97	47.64	HexNAc(6)Hex(7)NeuAc(4)	5	183	6840	40076	47.1	46.68	48.12	0	1.03	2	500000
94855	sp|P16070|CD44_HUMAN CD44 antigen OS=Homo sapiens GN=CD44 PE=1 SV=3	K.AFnSTLPTMAQMEK.A	114000	114000		47.12	s(HCT116) r(3)	N3(NGlycan/3517.2277)	N	4	57	3	55	68	0.026	0.54	209.42	96.3	9.8	1272.25	1272.25	1.64	0	5084.97	5084.97	47.69	HexNAc(6)Hex(7)NeuAc(4)	6	183	6390	38719	47.12	46.1	48.14	0	1.028	3	500000
94672	sp|P16070|CD44_HUMAN CD44 antigen OS=Homo sapiens GN=CD44 PE=1 SV=3	K.AFnSTLPTMAQMEK.A	114000	114000		47.12	s(HCT116) r(3)	N3(NGlycan/3517.2277)	N	4	57	3	55	68	0.0006	0.026	320.33	168.7	8	1272.25	1272.25	2.69	0	5084.98	5084.97	47.14	HexNAc(6)Hex(7)NeuAc(4)	6	183	6390	38317	47.12	46.1	48.14	0	1.028	3	500000
94858	sp|P16070|CD44_HUMAN CD44 antigen OS=Homo sapiens GN=CD44 PE=1 SV=3	K.AFnSTLPTMAQMEK.A	114000	114000		47.12	s(HCT116) r(3)	N3(NGlycan/3517.2277)	N	4	57	3	55	68	0.033	0.6	259.74	57.3	6.9	1272.25	1272.25	1.64	0	5084.97	5084.97	47.69	HexNAc(6)Hex(7)NeuAc(4)	6	183	6390	38726	47.12	46.1	48.14	0	1.029	3	500000
94863	sp|P16070|CD44_HUMAN CD44 antigen OS=Homo sapiens GN=CD44 PE=1 SV=3	K.AFnSTLPTMAQMEK.A	33700	33700		47.65	s(HCT116) r(3)	N3(NGlycan/3517.2277)	N	3	57	3	55	68	0.075	0.79	131.36	69.4	4	1696.01	1696	9.51	0	5085.01	5084.97	47.71	HexNAc(6)Hex(7)NeuAc(4)	6	183	4300	38738	47.65	47.51	47.77	0	1.289	3	200000
94856	sp|P16070|CD44_HUMAN CD44 antigen OS=Homo sapiens GN=CD44 PE=1 SV=3	K.AFnSTLPTMAQMEK.A	33700	33700		47.65	s(HCT116) r(3)	N3(NGlycan/3517.2277)	N	3	57	3	55	68	0.061	0.75	88.16	27.4	4	1695.99	1696	-0.89	0	5084.96	5084.97	47.69	HexNAc(6)Hex(7)NeuAc(4)	6	183	4300	38721	47.65	47.51	47.77	0	1.297	3	200000
61363	sp|P26640|SYVC_HUMAN Valine--tRNA ligase OS=Homo sapiens GN=VARS PE=1 SV=4	R.PnVSAANPR.G	37200	37200		41.65	s(HCT116) r(1)	N2(NGlycan/3517.2277)	N	4	327	2	326	334	0.56	0.98	119.46	0	0	1111.46	1111.43	24.86	-1	4441.82	4441.71	41.61	HexNAc(6)Hex(7)NeuAc(4)	4	1291	7080	34765	41.65	41.56	42.11	1	0.999	1	200000
56035	sp|P38571|LICH_HUMAN Lysosomal acid lipase/cholesteryl ester hydrolase OS=Homo sapiens GN=LIPA PE=1 SV=2	K.nHSDK.G	210000	210000		27.46	s(HCT116) r(1)	N1(NGlycan/3517.2277)	N	3	72	1	72	76	0.36	0.96	29.97	0.3	0.3	1373.17	1373.17	-0.02	1	4116.49	4116.49	28.07	HexNAc(6)Hex(7)NeuAc(4)	4	280	8380	20472	27.46	27.43	28.59	1	1.151	1	900000
70997	sp|P42892|ECE1_HUMAN Endothelin-converting enzyme 1 OS=Homo sapiens GN=ECE1 PE=1 SV=2	R.ACMnETR.I	51500	51500		25.21	s(HCT116) r(2)	N4(NGlycan/3517.2277)	N	4	187	4	184	190	0.54	0.98	69.95	16.5	12	1100.4	1100.4	1.32	0	4397.59	4397.58	25.19	HexNAc(6)Hex(7)NeuAc(4)	5	103	5310	17778	25.21	25.07	26.18	1	0.936	2	200000
69394	sp|P61758|PFD3_HUMAN Prefoldin subunit 3 OS=Homo sapiens GN=VBP1 PE=1 SV=3	K.nLSTATK.N	84200	84200		20.96	s(HCT116) r(2)	N1(NGlycan/3517.2277)	N	3	147	1	147	153	0.31	0.92	53.09	4.6	2.5	1417.88	1417.88	1.74	0	4250.63	4250.62	20.61	HexNAc(6)Hex(7)NeuAc(4)	5	1817	3290	13054	20.96	20.27	21.34	1	1.149	2	400000
71076	sp|Q08J23-2|NSUN2_HUMAN Isoform 2 of tRNA (cytosine(34)-C(5))-methyltransferase OS=Homo sapiens GN=NSUN2	R.nnSGEEFDCAFR.L	14000	14000		25.42	s(HCT116) r(2)	N1(NGlycan/3517.2277); N2(Deamidated/0.9840)	N,N	3	556557	1,2	556	567	0.42	0.96	29.99	0.4	0.4	1655.27	1655.27	-0.75	0	4962.78	4962.78	25.44	HexNAc(6)Hex(7)NeuAc(4)	5	358	2890	18038	25.42	25.37	26.11	1	1.236	2	300000
96434	sp|Q13813|SPTN1_HUMAN Spectrin alpha chain, non-erythrocytic 1 OS=Homo sapiens GN=SPTAN1 PE=1 SV=3	R.LnDSYR.L	149000	149000		51.98	s(HCT116) r(3)	N2(NGlycan/3517.2277)	N	3	358	2	357	362	0.75	0.99	198.85	8.4	8	1428.9	1428.87	21.02	0	4283.68	4283.59	52.42	HexNAc(6)Hex(7)NeuAc(4)	6	344	4710	42638	51.98	50.92	53.07	1	1.197	3	600000
83195	sp|Q99733|NP1L4_HUMAN Nucleosome assembly protein 1-like 4 OS=Homo sapiens GN=NAP1L4 PE=1 SV=1	K.nASNTEK.L	84800	84800		15.46	s(HCT116) r(3)	N1(NGlycan/3517.2277)	N	4	20	1	20	26	0.7	0.99	72.3	8.3	8.3	1070.89	1070.9	-13.21	1	4279.52	4279.58	15.47	HexNAc(6)Hex(7)NeuAc(4)	6	972	10300	7454	15.46	14.95	15.95	1	0.929	3	400000
68760	sp|Q99829|CPNE1_HUMAN Copine-1 OS=Homo sapiens GN=CPNE1 PE=1 SV=1	R.nCSSPEFSK.T	97300	97300		18.88	s(HCT116) r(2)	N1(NGlycan/3517.2277)	N	3	52	1	52	60	0.15	0.77	66.93	18.3	7.2	1524.88	1524.9	-11.78	0	4571.61	4571.67	18.89	HexNAc(6)Hex(7)NeuAc(4)	5	2036	6660	11315	18.88	18.23	19.62	1	1.181	2	400000
77665	sp|Q9BZC7|ABCA2_HUMAN ATP-binding cassette sub-family A member 2 OS=Homo sapiens GN=ABCA2 PE=1 SV=3	R.QnSSFTEK.T	111000	111000		42.74	s(HCT116) r(2)	N2(NGlycan/3517.2277)	N	3	628	2	627	634	0.58	0.98	83.76	12.2	1.8	1486.58	1486.56	15.55	0	4456.73	4456.66	42.67	HexNAc(6)Hex(7)NeuAc(4)	5	2006	4020	35612	42.74	41.95	43.32	1	1.225	2	500000
91509	sp|Q9NU22|MDN1_HUMAN Midasin OS=Homo sapiens GN=MDN1 PE=1 SV=2	R.GETETDQnESQSPQEPEEGPSEDDK.A	1280000	1280000		39.12	s(HCT116) r(3)	N8(NGlycan/3517.2277)	N	5	4933	8	4926	4950	0.79	0.99	29.99	1.5	1.5	1256.67	1256.67	-0.4	-1	6278.32	6278.32	38.58	HexNAc(6)Hex(7)NeuAc(4)	6	1769	54600	30378	39.12	37.73	41.62	1	1.242	3	7000000
94075	sp|P05556|ITB1_HUMAN Integrin beta-1 OS=Homo sapiens GN=ITGB1 PE=1 SV=2	K.SCGECIQAGPNCGWCTnSTFLQEGMPTSAR.C	42000	42000		45.36	s(HCT116) r(3)	N17(NGlycan/3226.1323)	N	4	50	17	34	63	0.002	0.083	233.88	180.2	12.3	1651.39	1651.39	1.01	0	6601.52	6601.52	45.39	HexNAc(6)Hex(7)NeuAc(3)	6	9	4160	36823	45.36	44.96	45.7	0	1.16	3	200000
94048	sp|P05556|ITB1_HUMAN Integrin beta-1 OS=Homo sapiens GN=ITGB1 PE=1 SV=2	K.SCGECIQAGPNCGWCTnSTFLQEGMPTSAR.C	42000	42000		45.36	s(HCT116) r(3)	N17(NGlycan/3226.1323)	N	4	50	17	34	63	0.00062	0.027	288.08	205.6	5.2	1651.39	1651.39	3.97	0	6601.54	6601.52	45.3	HexNAc(6)Hex(7)NeuAc(3)	6	9	4160	36754	45.36	44.96	45.7	0	1.148	3	200000
96401	sp|P08195|4F2_HUMAN 4F2 cell-surface antigen heavy chain OS=Homo sapiens GN=SLC3A2 PE=1 SV=3	K.DASSFLAEWQnITK.G	37100	37100		52.12	s(HCT116) r(3)	N11(NGlycan/3226.1323)	N	4	365	11	355	368	0.00049	0.021	323.56	152.9	8	1209.74	1209.73	0.35	0	4834.91	4834.91	52.14	HexNAc(6)Hex(7)NeuAc(3)	6	571	3840	42529	52.12	51.71	52.4	0	0.994	3	200000
96395	sp|P08195|4F2_HUMAN 4F2 cell-surface antigen heavy chain OS=Homo sapiens GN=SLC3A2 PE=1 SV=3	K.DASSFLAEWQnITK.G	37100	37100		52.12	s(HCT116) r(3)	N11(NGlycan/3226.1323)	N	4	365	11	355	368	0.076	0.79	44.12	11.2	8	1209.74	1209.73	6.32	0	4834.94	4834.91	52.09	HexNAc(6)Hex(7)NeuAc(3)	6	571	3840	42497	52.12	51.71	52.4	0	0.992	3	200000
96404	sp|P08195|4F2_HUMAN 4F2 cell-surface antigen heavy chain OS=Homo sapiens GN=SLC3A2 PE=1 SV=3	K.DASSFLAEWQnITK.G	37100	37100		52.12	s(HCT116) r(3)	N11(NGlycan/3226.1323)	N	4	365	11	355	368	0.26	0.94	113.88	18.8	18.8	1209.74	1209.73	5.15	0	4834.94	4834.91	52.16	HexNAc(6)Hex(7)NeuAc(3)	6	571	3840	42538	52.12	51.71	52.4	0	0.998	3	200000
92844	sp|P16070|CD44_HUMAN CD44 antigen OS=Homo sapiens GN=CD44 PE=1 SV=3	K.AFnSTLPTMAQMEK.A	72700	72700		41.95	s(HCT116) r(3)	N3(NGlycan/3226.1323)	N	3	57	3	55	68	0.05	0.71	169.39	38.1	7	1598.96	1598.96	-4.54	0	4793.85	4793.87	41.97	HexNAc(6)Hex(7)NeuAc(3)	6	183	3410	33719	41.95	41.67	42.99	1	1.263	3	300000
52968	sp|P49792|RBP2_HUMAN E3 SUMO-protein ligase RanBP2 OS=Homo sapiens GN=RANBP2 PE=1 SV=2	K.nVSGISFTENMGSSQQK.N	2820000	2820000		19.5	s(HCT116) r(1)	N1(NGlycan/3226.1323)	N	5	1105	1	1105	1121	0.35	0.95	174.28	0.1	0.1	1008.81	1008.8	10.42	0	5039.02	5038.96	19.87	HexNAc(6)Hex(7)NeuAc(3)	4	396	287000	12033	19.5	18.67	20.78	1	0.984	1	10000000
77032	sp|Q08380|LG3BP_HUMAN Galectin-3-binding protein OS=Homo sapiens GN=LGALS3BP PE=1 SV=1	R.ALGFEnATQALGR.A	32300	32300		41.16	s(HCT116) r(2)	N6(NGlycan/3226.1323)	N	4	69	6	64	76	0.084	0.77	262.98	15	15	1144.22	1144.21	5.62	-1	4572.85	4572.83	41.18	HexNAc(6)Hex(7)NeuAc(3)	5	5	4840	34111	41.16	40.61	41.21	1	0.977	2	100000
84482	sp|Q13409|DC1I2_HUMAN Cytoplasmic dynein 1 intermediate chain 2 OS=Homo sapiens GN=DYNC1I2 PE=1 SV=3	K.KDEEnDSK.A	13700	13700		19.29	s(HCT116) r(3)	N5(NGlycan/3226.1323)	N	3	199	5	195	202	0.073	0.78	50.24	4.5	4.5	1397.53	1397.52	7.11	0	4189.58	4189.55	19.31	HexNAc(6)Hex(7)NeuAc(3)	6	236	1750	11151	19.29	19.11	19.41	1	1.173	3	60000
69637	sp|Q13409|DC1I2_HUMAN Cytoplasmic dynein 1 intermediate chain 2 OS=Homo sapiens GN=DYNC1I2 PE=1 SV=3	K.DEEnDSK.A	29300	29300		21.41	s(HCT116) r(2)	N4(NGlycan/3226.1323)	N	3	199	4	196	202	0.19	0.9	157.15	23.1	23.1	1354.82	1354.82	-6.57	0	4061.43	4061.45	21.42	HexNAc(6)Hex(7)NeuAc(3)	5	236	5600	13866	21.41	20.96	21.78	1	1.14	2	100000
87633	sp|Q16658|FSCN1_HUMAN Fascin OS=Homo sapiens GN=FSCN1 PE=1 SV=3	K.nASCYFDIEWR.D	36500	36500		28.38	s(HCT116) r(3)	N1(NGlycan/3226.1323)	N	3	331	1	331	341	0.54	0.98	29.99	30	6.4	1562.91	1562.92	-6.92	-1	4685.72	4685.75	28.43	HexNAc(6)Hex(7)NeuAc(3)	6	983	3360	19956	28.38	27.96	28.5	1	1.234	3	200000
93472	sp|Q9NRG0|CHRC1_HUMAN Chromatin accessibility complex protein 1 OS=Homo sapiens GN=CHRAC1 PE=1 SV=1	R.EEDEENDNDnESDHDEADS.-	17500	17500		43.71	s(HCT116) r(3)	N10(NGlycan/3226.1323)	N	4	122	10	113	131	0.16	0.64	226.78	101.3	12.7	1359.24	1359.22	17.41	0	5432.94	5432.85	43.56	HexNAc(6)Hex(7)NeuAc(3)	6	1740	2260	35229	43.71	43.22	43.8	1	1.065	3	80000
70854	sp|Q9NRG0|CHRC1_HUMAN Chromatin accessibility complex protein 1 OS=Homo sapiens GN=CHRAC1 PE=1 SV=1	R.EEDEEnDNDnESDHDEADS.-	4840	4840		24.86	s(HCT116) r(2)	N6(Deamidated/0.9840); N10(NGlycan/3226.1323)	N,N	4	118122	6,10	113	131	0.19	0.83	155.33	26	9.5	1359.46	1359.47	-1.4	0	5433.83	5433.83	24.76	HexNAc(6)Hex(7)NeuAc(3)	5	1740	1330	17382	24.86	24.14	25.21	1	1.042	2	100000
63731	sp|Q9UHN6|TMEM2_HUMAN Transmembrane protein 2 OS=Homo sapiens GN=TMEM2 PE=1 SV=1	R.nNSMCTTMR.D	32800	32800		47.42	s(HCT116) r(1)	N1(NGlycan/3226.1323)	N	4	636	1	636	644	0.44	0.96	108.6	14.3	14.3	1085.88	1085.9	-19.98	0	4339.48	4339.57	47.43	HexNAc(6)Hex(7)NeuAc(3)	4	887	4530	40315	47.42	47.31	47.54	1	0.959	1	100000
52468	sp|Q9Y4L1|HYOU1_HUMAN Hypoxia up-regulated protein 1 OS=Homo sapiens GN=HYOU1 PE=1 SV=1	K.nGTRAEPPLNASASDQGEK.V	356000	356000		18.46	s(HCT116) r(1)	N1(NGlycan/3226.1323)	N	5	922	1	922	940	0.51	0.98	183.79	0.6	0.6	1034.43	1034.42	12.4	0	5167.12	5167.05	18.5	HexNAc(6)Hex(7)NeuAc(3)	4	1	32700	10640	18.46	17.81	19.02	1	0.953	1	2000000
84161	sp|Q9Y4L1|HYOU1_HUMAN Hypoxia up-regulated protein 1 OS=Homo sapiens GN=HYOU1 PE=1 SV=1	K.nGTRAEPPLNASASDQGEK.V	255000	255000		18.57	s(HCT116) r(3)	N1(NGlycan/3226.1323)	N	5	922	1	922	940	0.96	1	30	2.8	1.4	1034.43	1034.42	10.49	0	5167.11	5167.05	18.52	HexNAc(6)Hex(7)NeuAc(3)	6	1	20400	10349	18.57	18.41	19.48	1	0.965	3	1000000
68556	sp|Q9Y4L1|HYOU1_HUMAN Hypoxia up-regulated protein 1 OS=Homo sapiens GN=HYOU1 PE=1 SV=1	K.nGTRAEPPLnASASDQGEK.V	175000	175000		18.44	s(HCT116) r(2)	N1(NGlycan/3226.1323); N10(Deamidated/0.9840)	N,N	5	922931	1,10	922	940	0.77	0.99	186.02	20.6	20.6	1034.63	1034.61	14.53	-1	5168.11	5168.04	18.39	HexNAc(6)Hex(7)NeuAc(3)	5	1	17900	10784	18.44	17.74	19.6	1	1.036	2	4000000
72659	sp|P00367|DHE3_HUMAN Glutamate dehydrogenase 1, mitochondrial OS=Homo sapiens GN=GLUD1 PE=1 SV=2	K.nYTDNELEK.I	170000	170000		30.64	s(HCT116) r(2)	N1(NGlycan/2935.0368)	N	4	192	1	192	200	0.84	0.99	29.98	18.5	0	1015.91	1015.89	14.49	1	4059.59	4059.54	29.63	HexNAc(6)Hex(7)NeuAc(2)	5	546	18300	22108	30.64	29.04	31.12	1	0.922	2	700000
61511	sp|P05556|ITB1_HUMAN Integrin beta-1 OS=Homo sapiens GN=ITGB1 PE=1 SV=2	K.SCGECIQAGPNCGWCTnSTFLQEGMPTSAR.C	11800	11800		41.95	s(HCT116) r(1)	N17(NGlycan/2935.0368)	N	4	50	17	34	63	1.1e-07	4.1e-06	467.96	367.5	2	1578.62	1578.61	2.3	1	6310.43	6310.42	41.95	HexNAc(6)Hex(7)NeuAc(2)	4	9	1910	35103	41.95	41.63	42	1	1.117	1	60000
92854	sp|P05556|ITB1_HUMAN Integrin beta-1 OS=Homo sapiens GN=ITGB1 PE=1 SV=2	K.SCGECIQAGPNCGWCTnSTFLQEGMPTSAR.C	28300	28300		41.99	s(HCT116) r(3)	N17(NGlycan/2935.0368)	N	4	50	17	34	63	7.2e-06	0.00032	364.49	289.8	4	1578.61	1578.61	1.07	1	6310.43	6310.42	42	HexNAc(6)Hex(7)NeuAc(2)	6	9	3400	33744	41.99	41.67	42.04	1	1.128	3	100000
55231	sp|P05556|ITB1_HUMAN Integrin beta-1 OS=Homo sapiens GN=ITGB1 PE=1 SV=2	R.NPCTSEQnCTSPFSYK.N	71900	71900		26	s(HCT116) r(1)	N8(NGlycan/2935.0368)	N	3	212	8	205	220	0.012	0.31	201.17	81.4	29.7	1618.95	1618.95	-0.27	0	4853.82	4853.82	26.01	HexNAc(6)Hex(7)NeuAc(2)	4	9	3260	18405	26	25.39	26.34	0	1.258	1	300000
55223	sp|P05556|ITB1_HUMAN Integrin beta-1 OS=Homo sapiens GN=ITGB1 PE=1 SV=2	R.NPCTSEQnCTSPFSYK.N	71900	71900		26	s(HCT116) r(1)	N8(NGlycan/2935.0368)	N	3	212	8	205	220	2.4e-06	9e-05	327.44	159.2	47.9	1618.94	1618.95	-4.22	0	4853.8	4853.82	25.99	HexNAc(6)Hex(7)NeuAc(2)	4	9	3260	18388	26	25.39	26.34	0	1.252	1	300000
71286	sp|P05556|ITB1_HUMAN Integrin beta-1 OS=Homo sapiens GN=ITGB1 PE=1 SV=2	R.NPCTSEQnCTSPFSYK.N	50500	50500		26.04	s(HCT116) r(2)	N8(NGlycan/2935.0368)	N	3	212	8	205	220	0.012	0.31	209.88	70.2	22.2	1618.95	1618.95	-1.13	0	4853.81	4853.82	26.04	HexNAc(6)Hex(7)NeuAc(2)	5	9	2540	18568	26.04	25.39	26.34	1	1.264	2	200000
86806	sp|P05556|ITB1_HUMAN Integrin beta-1 OS=Homo sapiens GN=ITGB1 PE=1 SV=2	R.NPCTSEQnCTSPFSYK.N	87600	87600		26.06	s(HCT116) r(3)	N8(NGlycan/2935.0368)	N	3	212	8	205	220	0.12	0.86	29.99	28.2	28.2	1618.94	1618.95	-7.26	-1	4853.78	4853.82	26.14	HexNAc(6)Hex(7)NeuAc(2)	6	9	4150	17757	26.06	25.44	26.46	0	1.252	3	400000
86694	sp|P05556|ITB1_HUMAN Integrin beta-1 OS=Homo sapiens GN=ITGB1 PE=1 SV=2	R.NPCTSEQnCTSPFSYK.N	87600	87600		26.06	s(HCT116) r(3)	N8(NGlycan/2935.0368)	N	3	212	8	205	220	0.019	0.47	200.73	65	19.5	1618.94	1618.95	-1.81	0	4853.81	4853.82	25.82	HexNAc(6)Hex(7)NeuAc(2)	6	9	4150	17492	26.06	25.44	26.46	0	1.244	3	400000
86790	sp|P05556|ITB1_HUMAN Integrin beta-1 OS=Homo sapiens GN=ITGB1 PE=1 SV=2	R.nPCTSEQnCTSPFSYK.N	22400	22400		26.15	s(HCT116) r(3)	N1(Deamidated/0.9840); N8(NGlycan/2935.0368)	N,N	3	205212	1,8	205	220	0.00063	0.027	250.94	122.6	24.4	1619.28	1619.28	2.14	-1	4854.81	4854.8	26.08	HexNAc(6)Hex(7)NeuAc(2)	6	9	1530	17712	26.15	25.74	26.41	1	1.253	3	400000
50809	sp|P05556|ITB1_HUMAN Integrin beta-1 OS=Homo sapiens GN=ITGB1 PE=1 SV=2	K.CHEGnGTFECGACR.C	46600	46600		12.18	s(HCT116) r(1)	N5(NGlycan/2935.0368)	N	4	481	5	477	490	6.1e-05	0.0023	271.83	170.5	14.7	1148.17	1148.17	1.32	0	4588.65	4588.65	12.19	HexNAc(6)Hex(7)NeuAc(2)	4	9	8180	5029	12.18	12.08	12.55	1	0.954	1	200000
67002	sp|P05556|ITB1_HUMAN Integrin beta-1 OS=Homo sapiens GN=ITGB1 PE=1 SV=2	K.CHEGnGTFECGACR.C	38200	38200		12.25	s(HCT116) r(2)	N5(NGlycan/2935.0368)	N	4	481	5	477	490	0.36	0.95	113.55	38.4	38.4	1148.18	1148.17	7.29	-1	4588.68	4588.65	12.28	HexNAc(6)Hex(7)NeuAc(2)	5	9	6460	5150	12.25	11.74	12.55	1	0.96	2	200000
82467	sp|P05556|ITB1_HUMAN Integrin beta-1 OS=Homo sapiens GN=ITGB1 PE=1 SV=2	K.CHEGnGTFECGACR.C	44300	44300		12.22	s(HCT116) r(3)	N5(NGlycan/2935.0368)	N	4	481	5	477	490	0.00075	0.032	234.78	128.7	11.8	1148.17	1148.17	-2.06	0	4588.64	4588.65	12.26	HexNAc(6)Hex(7)NeuAc(2)	6	9	7130	4940	12.22	12.13	12.61	0	0.962	3	200000
82463	sp|P05556|ITB1_HUMAN Integrin beta-1 OS=Homo sapiens GN=ITGB1 PE=1 SV=2	K.CHEGnGTFECGACR.C	44300	44300		12.22	s(HCT116) r(3)	N5(NGlycan/2935.0368)	N	4	481	5	477	490	4.3e-06	0.00019	293.19	208.5	9.2	1148.17	1148.17	-2.06	0	4588.64	4588.65	12.25	HexNAc(6)Hex(7)NeuAc(2)	6	9	7130	4929	12.22	12.13	12.61	0	0.959	3	200000
50808	sp|P05556|ITB1_HUMAN Integrin beta-1 OS=Homo sapiens GN=ITGB1 PE=1 SV=2	K.CHEGnGTFECGACR.C	23300	23300		12.18	s(HCT116) r(1)	N5(NGlycan/2935.0368)	N	3	481	5	477	490	0.047	0.65	157.71	14.4	14.4	1530.55	1530.56	-0.77	0	4588.64	4588.65	12.19	HexNAc(6)Hex(7)NeuAc(2)	4	9	4300	5025	12.18	12.11	12.52	0	1.19	1	100000
50804	sp|P05556|ITB1_HUMAN Integrin beta-1 OS=Homo sapiens GN=ITGB1 PE=1 SV=2	K.CHEGnGTFECGACR.C	23300	23300		12.18	s(HCT116) r(1)	N5(NGlycan/2935.0368)	N	3	481	5	477	490	0.00047	0.017	261.25	120	34.2	1530.56	1530.56	3.14	1	4588.66	4588.65	12.17	HexNAc(6)Hex(7)NeuAc(2)	4	9	4300	5009	12.18	12.11	12.52	0	1.183	1	100000
66999	sp|P05556|ITB1_HUMAN Integrin beta-1 OS=Homo sapiens GN=ITGB1 PE=1 SV=2	K.CHEGnGTFECGACR.C	24700	24700		12.25	s(HCT116) r(2)	N5(NGlycan/2935.0368)	N	3	481	5	477	490	1.7e-05	0.00062	258.13	149.8	28.6	1530.56	1530.56	-0.35	0	4588.64	4588.65	12.26	HexNAc(6)Hex(7)NeuAc(2)	5	9	3580	5141	12.25	11.81	12.8	1	1.186	2	100000
52667	sp|P05556|ITB1_HUMAN Integrin beta-1 OS=Homo sapiens GN=ITGB1 PE=1 SV=2	R.KEnSSEICSNNGECVCGQCVCR.K	126000	126000		19.16	s(HCT116) r(1)	N3(NGlycan/2935.0368)	N	4	520	3	518	539	0.0041	0.13	246.14	118.3	27.2	1396.29	1396.28	8.69	1	5581.12	5581.07	18.99	HexNAc(6)Hex(7)NeuAc(2)	4	9	15300	11165	19.16	18.11	19.39	0	1.053	1	600000
52662	sp|P05556|ITB1_HUMAN Integrin beta-1 OS=Homo sapiens GN=ITGB1 PE=1 SV=2	R.KEnSSEICSNNGECVCGQCVCR.K	126000	126000		19.16	s(HCT116) r(1)	N3(NGlycan/2935.0368)	N	4	520	3	518	539	0.051	0.67	216.77	46.6	23.1	1396.29	1396.28	8.69	1	5581.12	5581.07	18.98	HexNAc(6)Hex(7)NeuAc(2)	4	9	15300	11152	19.16	18.11	19.39	0	1.048	1	600000
83846	sp|P05556|ITB1_HUMAN Integrin beta-1 OS=Homo sapiens GN=ITGB1 PE=1 SV=2	R.KEnSSEICSNNGECVCGQCVCR.K	190000	190000		19.2	s(HCT116) r(3)	N3(NGlycan/2935.0368)	N	4	520	3	518	539	0.035	0.62	168	54.6	16.8	1396.28	1396.28	0.13	0	5581.07	5581.07	17.73	HexNAc(6)Hex(7)NeuAc(2)	6	9	14400	9593	19.2	17.57	19.45	0	1.064	3	900000
83843	sp|P05556|ITB1_HUMAN Integrin beta-1 OS=Homo sapiens GN=ITGB1 PE=1 SV=2	R.KEnSSEICSNNGECVCGQCVCR.K	190000	190000		19.2	s(HCT116) r(3)	N3(NGlycan/2935.0368)	N	4	520	3	518	539	0.019	0.46	128.74	100.7	31.3	1396.28	1396.28	0.13	0	5581.07	5581.07	17.72	HexNAc(6)Hex(7)NeuAc(2)	6	9	14400	9583	19.2	17.57	19.45	0	1.068	3	900000
84373	sp|P05556|ITB1_HUMAN Integrin beta-1 OS=Homo sapiens GN=ITGB1 PE=1 SV=2	R.KEnSSEICSNNGECVCGQCVCR.K	190000	190000		19.2	s(HCT116) r(3)	N3(NGlycan/2935.0368)	N	4	520	3	518	539	0.0099	0.31	193.12	92.2	6.4	1396.28	1396.28	4.54	1	5581.1	5581.07	19.03	HexNAc(6)Hex(7)NeuAc(2)	6	9	14400	10888	19.2	17.57	19.45	0	1.056	3	900000
68803	sp|P05556|ITB1_HUMAN Integrin beta-1 OS=Homo sapiens GN=ITGB1 PE=1 SV=2	R.KEnSSEICSNnGECVCGQCVCR.K	66500	66500		19.2	s(HCT116) r(2)	N3(NGlycan/2935.0368); N11(Deamidated/0.9840)	N,N	4	520528	3,11	518	539	0.005	0.15	263.6	133.1	12.3	1396.53	1396.52	6.71	0	5582.09	5582.06	19.01	HexNAc(6)Hex(7)NeuAc(2)	5	9	6350	11426	19.2	18.51	19.43	1	1.048	2	2000000
68326	sp|P05556|ITB1_HUMAN Integrin beta-1 OS=Homo sapiens GN=ITGB1 PE=1 SV=2	R.KEnSSEICSnNGECVCGQCVCR.K	38500	38500		17.81	s(HCT116) r(2)	N3(NGlycan/2935.0368); N10(Deamidated/0.9840)	N,N	4	520527	3,10	518	539	0.06	0.7	136.21	91.5	21.1	1396.53	1396.52	8.62	-1	5582.1	5582.06	17.82	HexNAc(6)Hex(7)NeuAc(2)	5	9	4520	10181	17.81	17.6	17.83	1	1.06	2	1000000
80648	sp|P08195|4F2_HUMAN 4F2 cell-surface antigen heavy chain OS=Homo sapiens GN=SLC3A2 PE=1 SV=3	K.DASSFLAEWQnITK.G	20000	20000		50.18	s(HCT116) r(2)	N11(NGlycan/2935.0368)	N	4	365	11	355	368	0.32	0.95	164.14	6.4	6.4	1136.96	1136.96	3.37	0	4543.83	4543.82	50.2	HexNAc(6)Hex(7)NeuAc(2)	5	571	5590	42684	50.18	50.14	50.25	1	0.959	2	90000
95948	sp|P08195|4F2_HUMAN 4F2 cell-surface antigen heavy chain OS=Homo sapiens GN=SLC3A2 PE=1 SV=3	K.DASSFLAEWQnITK.G	56100	56100		49.74	s(HCT116) r(3)	N11(NGlycan/2935.0368)	N	4	365	11	355	368	0.081	0.8	132.03	20.5	8	1136.96	1136.96	-0.19	1	4543.81	4543.82	50.2	HexNAc(6)Hex(7)NeuAc(2)	6	571	5850	41190	49.74	49.69	51.17	1	0.958	3	200000
95271	sp|P08648|ITA5_HUMAN Integrin alpha-5 OS=Homo sapiens GN=ITGA5 PE=1 SV=2	R.TEKEPLSDPVGTCYLSTDnFTR.I	38000	38000		48.72	s(HCT116) r(3)	N19(NGlycan/2935.0368)	N	4	182	19	164	185	0.7	0.99	29.99	5.7	3.3	1367.06	1367.06	-1.99	1	5464.2	5464.21	48.75	HexNAc(6)Hex(7)NeuAc(2)	6	1448	5620	39574	48.72	48.18	48.81	1	1.105	3	200000
66811	sp|P11279|LAMP1_HUMAN Lysosome-associated membrane glycoprotein 1 OS=Homo sapiens GN=LAMP1 PE=1 SV=3	K.DnTTVTR.L	58300	58300		11.36	s(HCT116) r(2)	N2(NGlycan/2935.0368)	N	3	249	2	248	254	0.08	0.76	205.51	9.9	9.9	1247.82	1247.82	-1.61	0	3740.42	3740.43	11.36	HexNAc(6)Hex(7)NeuAc(2)	5	18	5900	4347	11.36	10.88	11.71	1	1.079	2	200000
82062	sp|P11279|LAMP1_HUMAN Lysosome-associated membrane glycoprotein 1 OS=Homo sapiens GN=LAMP1 PE=1 SV=3	K.DnTTVTR.L	33100	33100		10.16	s(HCT116) r(3)	N2(NGlycan/2935.0368)	N	3	249	2	248	254	0.2	0.92	174.12	10.9	10.9	1247.82	1247.82	1.09	0	3740.43	3740.43	10.17	HexNAc(6)Hex(7)NeuAc(2)	6	18	4760	3289	10.16	10.06	10.39	0	1.094	3	100000
82056	sp|P11279|LAMP1_HUMAN Lysosome-associated membrane glycoprotein 1 OS=Homo sapiens GN=LAMP1 PE=1 SV=3	K.DnTTVTR.L	33100	33100		10.16	s(HCT116) r(3)	N2(NGlycan/2935.0368)	N	3	249	2	248	254	0.075	0.79	213.32	26.4	26.4	1247.82	1247.82	-1.43	0	3740.42	3740.43	10.15	HexNAc(6)Hex(7)NeuAc(2)	6	18	4760	3273	10.16	10.06	10.39	0	1.085	3	100000
83417	sp|P14923|PLAK_HUMAN Junction plakoglobin OS=Homo sapiens GN=JUP PE=1 SV=3	R.nYSYEK.L	200000	200000		16.14	s(HCT116) r(3)	N1(NGlycan/2935.0368)	N	3	321	1	321	326	0.8	0.99	29.98	15.9	15.9	1246.82	1246.8	10.05	0	3737.42	3737.39	16.34	HexNAc(6)Hex(7)NeuAc(2)	6	1380	20000	8227	16.14	15.05	16.42	1	1.124	3	800000
75599	sp|P16070|CD44_HUMAN CD44 antigen OS=Homo sapiens GN=CD44 PE=1 SV=3	K.AFnSTLPTMAQMEK.A	238000	238000		37.2	s(HCT116) r(2)	N3(NGlycan/2935.0368)	N	4	57	3	55	68	0.18	0.89	181.93	77.8	33.7	1126.72	1126.7	16	1	4502.85	4502.77	37.44	HexNAc(6)Hex(7)NeuAc(2)	5	183	10500	30317	37.2	35.48	37.82	1	0.975	2	1000000
55078	sp|P21589|5NTD_HUMAN 5'-nucleotidase OS=Homo sapiens GN=NT5E PE=1 SV=1	R.IKLDnYSTQELGK.T	56700	56700		25.63	s(HCT116) r(1)	N5(NGlycan/2935.0368)	N	3	333	5	329	341	0.014	0.35	268.75	44.9	44.9	1481.95	1481.95	-0.91	-1	4442.82	4442.83	25.64	HexNAc(6)Hex(7)NeuAc(2)	4	374	3360	18072	25.63	25.37	26.65	1	1.188	1	200000
87196	sp|P26006|ITA3_HUMAN Integrin alpha-3 OS=Homo sapiens GN=ITGA3 PE=1 SV=5	R.ELAVPDGYTnR.T	160000	160000		27.15	s(HCT116) r(3)	N10(NGlycan/2935.0368)	N	3	86	10	77	87	0.075	0.79	144.03	30.4	1.9	1390.55	1390.55	0.37	0	4168.64	4168.64	27.17	HexNAc(6)Hex(7)NeuAc(2)	6	6	8370	18712	27.15	26.29	27.82	1	1.163	3	700000
53597	sp|P26006|ITA3_HUMAN Integrin alpha-3 OS=Homo sapiens GN=ITGA3 PE=1 SV=5	R.MnITVK.N	202000	202000		21.73	s(HCT116) r(1)	N2(NGlycan/2935.0368)	N	3	107	2	106	111	0.0015	0.053	327.13	74.3	74.3	1214.15	1214.15	-2.21	0	3639.42	3639.43	21.72	HexNAc(6)Hex(7)NeuAc(2)	4	6	14300	13955	21.73	20.89	23.21	1	1.1	1	800000
69723	sp|P26006|ITA3_HUMAN Integrin alpha-3 OS=Homo sapiens GN=ITGA3 PE=1 SV=5	R.MnITVK.N	192000	192000		21.73	s(HCT116) r(2)	N2(NGlycan/2935.0368)	N	3	107	2	106	111	0.00089	0.031	349.92	64.1	64.1	1214.15	1214.15	-1.13	0	3639.42	3639.43	21.73	HexNAc(6)Hex(7)NeuAc(2)	5	6	12600	14174	21.73	20.22	22.38	1	1.102	2	800000
85255	sp|P26006|ITA3_HUMAN Integrin alpha-3 OS=Homo sapiens GN=ITGA3 PE=1 SV=5	R.MnITVK.N	196000	196000		21.77	s(HCT116) r(3)	N2(NGlycan/2935.0368)	N	3	107	2	106	111	0.0043	0.16	339.24	35.5	35.5	1214.15	1214.15	-0.1	0	3639.43	3639.43	21.8	HexNAc(6)Hex(7)NeuAc(2)	6	6	13300	13545	21.77	20.64	23.33	0	1.11	3	800000
85242	sp|P26006|ITA3_HUMAN Integrin alpha-3 OS=Homo sapiens GN=ITGA3 PE=1 SV=5	R.MnITVK.N	196000	196000		21.77	s(HCT116) r(3)	N2(NGlycan/2935.0368)	N	3	107	2	106	111	0.0011	0.046	342.74	52.2	52.2	1214.15	1214.15	0.03	0	3639.43	3639.43	21.77	HexNAc(6)Hex(7)NeuAc(2)	6	6	13300	13515	21.77	20.64	23.33	0	1.107	3	800000
80828	sp|P30533|AMRP_HUMAN Alpha-2-macroglobulin receptor-associated protein OS=Homo sapiens GN=LRPAP1 PE=1 SV=1	R.VIDLWDLAQSAnLTDK.E	26000	26000		50.76	s(HCT116) r(2)	N12(NGlycan/2935.0368)	N	3	268	12	257	272	0.79	0.99	182.99	3.5	3.5	1579.7	1579.66	24.69	-1	4736.08	4735.96	50.77	HexNAc(6)Hex(7)NeuAc(2)	5	1338	5560	43221	50.76	50.67	50.88	1	1.293	2	100000
59019	sp|P48509|CD151_HUMAN CD151 antigen OS=Homo sapiens GN=CD151 PE=1 SV=3	R.YHQPGHEAVTSAVDQLQQEFHCCGSnNSQDWR.D	92400	92400		35.81	s(HCT116) r(1)	N26(NGlycan/2935.0368)	N	5	159	26	134	165	0.051	0.67	186.25	56.5	0.6	1344.94	1344.94	0.61	0	6719.65	6719.65	35.77	HexNAc(6)Hex(7)NeuAc(2)	4	595	5200	28546	35.81	35.46	36.15	0	0.973	1	500000
59003	sp|P48509|CD151_HUMAN CD151 antigen OS=Homo sapiens GN=CD151 PE=1 SV=3	R.YHQPGHEAVTSAVDQLQQEFHCCGSnNSQDWR.D	92400	92400		35.81	s(HCT116) r(1)	N26(NGlycan/2935.0368)	N	5	159	26	134	165	0.005	0.16	228.39	59.6	11.5	1344.94	1344.94	-0.13	0	6719.65	6719.65	35.74	HexNAc(6)Hex(7)NeuAc(2)	4	595	5200	28517	35.81	35.46	36.15	0	0.974	1	500000
75059	sp|P48509|CD151_HUMAN CD151 antigen OS=Homo sapiens GN=CD151 PE=1 SV=3	R.YHQPGHEAVTSAVDQLQQEFHCCGSnNSQDWR.D	76300	76300		35.83	s(HCT116) r(2)	N26(NGlycan/2935.0368)	N	5	159	26	134	165	0.17	0.88	62.6	59.7	59.7	1344.93	1344.94	-4.78	-1	6719.62	6719.65	35.98	HexNAc(6)Hex(7)NeuAc(2)	5	595	4420	28794	35.83	35.5	36.22	1	0.975	2	400000
90467	sp|P48509|CD151_HUMAN CD151 antigen OS=Homo sapiens GN=CD151 PE=1 SV=3	R.YHQPGHEAVTSAVDQLQQEFHCCGSnNSQDWR.D	134000	134000		35.82	s(HCT116) r(3)	N26(NGlycan/2935.0368)	N	5	159	26	134	165	0.0055	0.2	251.24	97.9	5.7	1344.94	1344.94	2.87	0	6719.67	6719.65	35.81	HexNAc(6)Hex(7)NeuAc(2)	6	595	5990	27545	35.82	35.2	36.57	0	0.977	3	800000
90444	sp|P48509|CD151_HUMAN CD151 antigen OS=Homo sapiens GN=CD151 PE=1 SV=3	R.YHQPGHEAVTSAVDQLQQEFHCCGSnNSQDWR.D	134000	134000		35.82	s(HCT116) r(3)	N26(NGlycan/2935.0368)	N	5	159	26	134	165	0.0014	0.06	230.42	122.3	0.2	1344.94	1344.94	-0.89	1	6719.64	6719.65	35.77	HexNAc(6)Hex(7)NeuAc(2)	6	595	5990	27490	35.82	35.2	36.57	0	0.974	3	800000
75003	sp|P48509|CD151_HUMAN CD151 antigen OS=Homo sapiens GN=CD151 PE=1 SV=3	R.YHQPGHEAVTSAVDQLQQEFHCCGSnnSQDWR.D	17700	17700		35.92	s(HCT116) r(2)	N26(NGlycan/2935.0368); N27(Deamidated/0.9840)	N,N	5	159160	26,27	134	165	0.047	0.64	97.23	97.2	1.4	1345.14	1345.13	1.15	-1	6720.64	6720.63	35.8	HexNAc(6)Hex(7)NeuAc(2)	5	595	2000	28623	35.92	35.67	36.02	1	0.968	2	900000
96084	sp|P49750|YLPM1_HUMAN YLP motif-containing protein 1 OS=Homo sapiens GN=YLPM1 PE=1 SV=3	R.GnSSSYR.G	308000	308000		50.83	s(HCT116) r(3)	N2(NGlycan/2935.0368)	N	3	821	2	820	826	0.57	0.98	82.13	13.7	13.7	1235.79	1235.8	-6.81	0	3704.35	3704.37	50.66	HexNAc(6)Hex(7)NeuAc(2)	6	406	14100	41590	50.83	49.6	51.55	1	1.106	3	1000000
79368	sp|Q03252|LMNB2_HUMAN Lamin-B2 OS=Homo sapiens GN=LMNB2 PE=1 SV=3	K.nnSDK.D	109000	109000		47.29	s(HCT116) r(2)	N1(NGlycan/2935.0368); N2(Deamidated/0.9840)	N,N	3	470471	1,2	470	474	0.71	0.99	112.95	1.2	1.2	1171.75	1171.76	-10.99	0	3512.23	3512.27	47.26	HexNAc(6)Hex(7)NeuAc(2)	5	356	4530	39774	47.29	46.98	47.98	1	1.089	2	800000
83120	sp|Q03405|UPAR_HUMAN Urokinase plasminogen activator surface receptor OS=Homo sapiens GN=PLAUR PE=1 SV=1	K.nQSYMVR.G	40200	40200		15.16	s(HCT116) r(3)	N1(NGlycan/2935.0368)	N	3	255	1	255	261	0.48	0.98	157.89	4.6	4.6	1278.16	1278.16	3.31	0	3831.47	3831.45	15.18	HexNAc(6)Hex(7)NeuAc(2)	6	769	3640	7217	15.16	14	15.51	1	1.096	3	200000
90679	sp|Q08380|LG3BP_HUMAN Galectin-3-binding protein OS=Homo sapiens GN=LGALS3BP PE=1 SV=1	R.ALGFEnATQALGR.A	296000	296000		35.87	s(HCT116) r(3)	N6(NGlycan/2935.0368)	N	4	69	6	64	76	0.00059	0.025	342.29	110.2	110.2	1071.44	1071.44	-2.45	-1	4281.72	4281.73	36.47	HexNAc(6)Hex(7)NeuAc(2)	6	5	20600	28189	35.87	35.11	36.59	1	0.94	3	1000000
69176	sp|Q13740|CD166_HUMAN CD166 antigen OS=Homo sapiens GN=ALCAM PE=1 SV=2	K.EGDnITLK.C	140000	140000		20.06	s(HCT116) r(2)	N4(NGlycan/2935.0368)	N	3	265	4	262	269	0.0069	0.2	317.6	48.7	48.7	1275.5	1275.5	-0.68	0	3823.49	3823.49	20.06	HexNAc(6)Hex(7)NeuAc(2)	5	307	8270	12470	20.06	19.5	21.24	1	1.114	2	600000
84736	sp|Q13740|CD166_HUMAN CD166 antigen OS=Homo sapiens GN=ALCAM PE=1 SV=2	K.EGDnITLK.C	122000	122000		20.1	s(HCT116) r(3)	N4(NGlycan/2935.0368)	N	3	265	4	262	269	0.0041	0.16	321.55	69.3	69.3	1275.5	1275.5	-1.97	0	3823.48	3823.49	20.11	HexNAc(6)Hex(7)NeuAc(2)	6	307	6640	11914	20.1	19.52	20.98	1	1.115	3	500000
52148	sp|Q14126|DSG2_HUMAN Desmoglein-2 OS=Homo sapiens GN=DSG2 PE=1 SV=2	R.YVQnGTYTVK.I	178000	178000		17.65	s(HCT116) r(1)	N4(NGlycan/2935.0368)	N	3	462	4	459	468	0.16	0.88	72.44	22.7	8	1369.89	1369.88	8.04	0	4106.66	4106.62	17.64	HexNAc(6)Hex(7)NeuAc(2)	4	386	9730	9786	17.65	16.95	18.09	0	1.147	1	700000
52142	sp|Q14126|DSG2_HUMAN Desmoglein-2 OS=Homo sapiens GN=DSG2 PE=1 SV=2	R.YVQnGTYTVK.I	178000	178000		17.65	s(HCT116) r(1)	N4(NGlycan/2935.0368)	N	3	462	4	459	468	0.14	0.87	180.63	54.6	9.5	1369.89	1369.88	5.9	0	4106.65	4106.62	17.62	HexNAc(6)Hex(7)NeuAc(2)	4	386	9730	9774	17.65	16.95	18.09	0	1.148	1	700000
60474	sp|Q14573|ITPR3_HUMAN Inositol 1,4,5-trisphosphate receptor type 3 OS=Homo sapiens GN=ITPR3 PE=1 SV=2	K.QnDTENK.K	122000	122000		39.45	s(HCT116) r(1)	N2(NGlycan/2935.0368)	N	4	104	2	103	109	0.47	0.97	77.63	11.4	11.4	946.608	946.608	0.16	0	3782.4	3782.4	39.47	HexNAc(6)Hex(7)NeuAc(2)	4	1390	14300	32513	39.45	39.03	40.37	1	1.006	1	500000
76392	sp|Q14573|ITPR3_HUMAN Inositol 1,4,5-trisphosphate receptor type 3 OS=Homo sapiens GN=ITPR3 PE=1 SV=2	K.QnDTENK.K	136000	136000		39.49	s(HCT116) r(2)	N2(NGlycan/2935.0368)	N	4	104	2	103	109	0.52	0.98	110.4	11.8	11.8	946.607	946.608	-1.18	0	3782.4	3782.4	39.5	HexNAc(6)Hex(7)NeuAc(2)	5	1390	18000	32481	39.49	38.84	40.51	1	1.006	2	500000
85117	sp|Q16658|FSCN1_HUMAN Fascin OS=Homo sapiens GN=FSCN1 PE=1 SV=3	R.nVSTR.Q	30000	30000		21.31	s(HCT116) r(3)	N1(NGlycan/2935.0368)	N	4	272	1	272	276	0.51	0.98	30	2.9	2.9	878.589	878.592	-4.07	0	3510.33	3510.34	21.37	HexNAc(6)Hex(7)NeuAc(2)	6	983	3680	13098	21.31	20.78	21.73	1	0.901	3	100000
60469	sp|Q86UP2|KTN1_HUMAN Kinectin OS=Homo sapiens GN=KTN1 PE=1 SV=1	K.nGSDDQDK.K	232000	232000		39.47	s(HCT116) r(1)	N1(NGlycan/2935.0368)	N	4	172	1	172	179	0.25	0.89	84.4	52.5	52.5	954.098	954.102	-4.33	0	3812.36	3812.38	39.46	HexNAc(6)Hex(7)NeuAc(2)	4	1061	31300	32498	39.47	38.54	40.81	1	1.002	1	900000
83804	sp|Q92673|SORL_HUMAN Sortilin-related receptor OS=Homo sapiens GN=SORL1 PE=1 SV=2	R.CPnGTCIPSSK.H	98300	98300		17.6	s(HCT116) r(3)	N3(NGlycan/2935.0368)	N	3	1246	3	1244	1254	0.089	0.82	180.42	28.3	21.8	1385.87	1385.86	3.4	1	4154.58	4154.57	17.6	HexNAc(6)Hex(7)NeuAc(2)	6	565	5550	9451	17.6	16.76	18.08	1	1.143	3	400000
75790	sp|Q9BXP5|SRRT_HUMAN Serrate RNA effector molecule homolog OS=Homo sapiens GN=SRRT PE=1 SV=1	K.QAEnDSSNDDK.T	138000	138000		38.06	s(HCT116) r(2)	N4(NGlycan/2935.0368)	N	4	317	4	314	324	0.14	0.86	115.9	80.9	26.2	1040.13	1040.14	-1.23	1	4156.51	4156.51	38.04	HexNAc(6)Hex(7)NeuAc(2)	5	1015	19400	30966	38.06	37.92	38.2	1	1.115	2	600000
62635	sp|Q9NW82|WDR70_HUMAN WD repeat-containing protein 70 OS=Homo sapiens GN=WDR70 PE=1 SV=1	K.VYYDPnK.S	118000	118000		44.57	s(HCT116) r(1)	N6(NGlycan/2935.0368)	N	3	502	6	497	503	0.41	0.95	30	27.4	27.4	1278.49	1278.49	-0.28	0	3832.46	3832.46	44.49	HexNAc(6)Hex(7)NeuAc(2)	4	2026	7210	37654	44.57	43.64	45.13	1	1.12	1	500000
93855	sp|Q9NW82|WDR70_HUMAN WD repeat-containing protein 70 OS=Homo sapiens GN=WDR70 PE=1 SV=1	K.VYYDPnK.S	144000	144000		44.66	s(HCT116) r(3)	N6(NGlycan/2935.0368)	N	3	502	6	497	503	0.57	0.98	193.82	3.4	3.4	1278.49	1278.49	-5.8	0	3832.44	3832.46	44.64	HexNAc(6)Hex(7)NeuAc(2)	6	2026	7470	36194	44.66	43.76	45.42	1	1.15	3	600000
79086	sp|P02786|TFR1_HUMAN Transferrin receptor protein 1 OS=Homo sapiens GN=TFRC PE=1 SV=2	K.DFEDLYTPVnGSIVIVR.A	56100	56100		46.43	s(HCT116) r(2)	N10(NGlycan/2643.9414)	N	4	251	10	242	258	5.2e-05	0.0019	323.42	250.8	8	1146	1145.99	4.05	0	4579.95	4579.94	46.46	HexNAc(6)Hex(7)NeuAc(1)	5	44	4540	39101	46.43	46.29	46.84	1	1.08	2	200000
53380	sp|P05556|ITB1_HUMAN Integrin beta-1 OS=Homo sapiens GN=ITGB1 PE=1 SV=2	K.LRNPCTSEQnCTSPFSYK.N	279000	279000		21.13	s(HCT116) r(1)	N10(NGlycan/2643.9414)	N	4	212	10	203	220	6.7e-05	0.0025	366.03	163.3	7.7	1208.99	1208.98	1.38	0	4831.92	4831.91	21.03	HexNAc(6)Hex(7)NeuAc(1)	4	9	14700	13259	21.13	20.13	21.52	1	0.996	1	1000000
69540	sp|P05556|ITB1_HUMAN Integrin beta-1 OS=Homo sapiens GN=ITGB1 PE=1 SV=2	K.LRNPCTSEQnCTSPFSYK.N	213000	213000		21.06	s(HCT116) r(2)	N10(NGlycan/2643.9414)	N	4	212	10	203	220	0.00063	0.022	340.64	158.8	17.8	1208.99	1208.98	2.58	0	4831.92	4831.91	21.05	HexNAc(6)Hex(7)NeuAc(1)	5	9	14100	13490	21.06	20.78	21.54	1	1.004	2	1000000
85048	sp|P05556|ITB1_HUMAN Integrin beta-1 OS=Homo sapiens GN=ITGB1 PE=1 SV=2	K.LRNPCTSEQnCTSPFSYK.N	248000	248000		21.17	s(HCT116) r(3)	N10(NGlycan/2643.9414)	N	4	212	10	203	220	0.00044	0.019	326.68	180.6	8	1208.99	1208.98	4.33	0	4831.93	4831.91	21.07	HexNAc(6)Hex(7)NeuAc(1)	6	9	13200	12849	21.17	20.15	21.63	1	1.003	3	1000000
53403	sp|P05556|ITB1_HUMAN Integrin beta-1 OS=Homo sapiens GN=ITGB1 PE=1 SV=2	K.LRNPCTSEQnCTSPFSYK.N	70100	70100		21.1	s(HCT116) r(1)	N10(NGlycan/2643.9414)	N	3	212	10	203	220	0.0098	0.27	253.99	57.6	0.7	1611.64	1611.64	-1.41	0	4831.9	4831.91	21.08	HexNAc(6)Hex(7)NeuAc(1)	4	9	5770	13306	21.1	20.92	21.34	0	1.247	1	300000
53379	sp|P05556|ITB1_HUMAN Integrin beta-1 OS=Homo sapiens GN=ITGB1 PE=1 SV=2	K.LRNPCTSEQnCTSPFSYK.N	70100	70100		21.1	s(HCT116) r(1)	N10(NGlycan/2643.9414)	N	3	212	10	203	220	6.8e-05	0.0026	340.06	117.9	8.6	1611.64	1611.64	-2.34	0	4831.9	4831.91	21.03	HexNAc(6)Hex(7)NeuAc(1)	4	9	5770	13255	21.1	20.92	21.34	0	1.245	1	300000
69537	sp|P05556|ITB1_HUMAN Integrin beta-1 OS=Homo sapiens GN=ITGB1 PE=1 SV=2	K.LRNPCTSEQnCTSPFSYK.N	53300	53300		21.06	s(HCT116) r(2)	N10(NGlycan/2643.9414)	N	3	212	10	203	220	0.00025	0.0088	286.79	65.2	0.7	1611.64	1611.64	-1.16	0	4831.9	4831.91	21.05	HexNAc(6)Hex(7)NeuAc(1)	5	9	5850	13486	21.06	20.96	21.31	1	1.246	2	200000
85079	sp|P05556|ITB1_HUMAN Integrin beta-1 OS=Homo sapiens GN=ITGB1 PE=1 SV=2	K.LRNPCTSEQnCTSPFSYK.N	65000	65000		21.15	s(HCT116) r(3)	N10(NGlycan/2643.9414)	N	3	212	10	203	220	0.0091	0.29	233.12	12.5	12.5	1611.64	1611.64	-1.42	0	4831.9	4831.91	21.19	HexNAc(6)Hex(7)NeuAc(1)	6	9	4940	12940	21.15	20.87	21.49	0	1.249	3	300000
85063	sp|P05556|ITB1_HUMAN Integrin beta-1 OS=Homo sapiens GN=ITGB1 PE=1 SV=2	K.LRNPCTSEQnCTSPFSYK.N	65000	65000		21.15	s(HCT116) r(3)	N10(NGlycan/2643.9414)	N	3	212	10	203	220	0.0089	0.29	276.92	32.1	8.6	1611.64	1611.64	-2.18	0	4831.9	4831.91	21.12	HexNAc(6)Hex(7)NeuAc(1)	6	9	4940	12887	21.15	20.87	21.49	0	1.246	3	300000
53647	sp|P05556|ITB1_HUMAN Integrin beta-1 OS=Homo sapiens GN=ITGB1 PE=1 SV=2	R.NPCTSEQnCTSPFSYK.N	193000	193000		21.87	s(HCT116) r(1)	N8(NGlycan/2643.9414)	N	3	212	8	205	220	4.2e-07	1.6e-05	398.22	200.4	9.6	1521.91	1521.92	-1.87	0	4562.72	4562.72	21.86	HexNAc(6)Hex(7)NeuAc(1)	4	9	13000	14090	21.87	20.89	22.56	0	1.21	1	900000
53642	sp|P05556|ITB1_HUMAN Integrin beta-1 OS=Homo sapiens GN=ITGB1 PE=1 SV=2	R.NPCTSEQnCTSPFSYK.N	193000	193000		21.87	s(HCT116) r(1)	N8(NGlycan/2643.9414)	N	3	212	8	205	220	5.7e-07	2.1e-05	374.37	208.1	6.5	1521.91	1521.92	-1.87	0	4562.72	4562.72	21.85	HexNAc(6)Hex(7)NeuAc(1)	4	9	13000	14079	21.87	20.89	22.56	0	1.205	1	900000
69732	sp|P05556|ITB1_HUMAN Integrin beta-1 OS=Homo sapiens GN=ITGB1 PE=1 SV=2	R.NPCTSEQnCTSPFSYK.N	144000	144000		21.73	s(HCT116) r(2)	N8(NGlycan/2643.9414)	N	3	212	8	205	220	0.00073	0.026	279.05	117.2	3.3	1521.91	1521.92	-2.76	0	4562.71	4562.72	21.75	HexNAc(6)Hex(7)NeuAc(1)	5	9	11000	14190	21.73	20.85	22.24	1	1.21	2	600000
85289	sp|P05556|ITB1_HUMAN Integrin beta-1 OS=Homo sapiens GN=ITGB1 PE=1 SV=2	R.NPCTSEQnCTSPFSYK.N	233000	233000		21.91	s(HCT116) r(3)	N8(NGlycan/2643.9414)	N	3	212	8	205	220	1.4e-06	6.3e-05	368.27	245.1	0.5	1521.91	1521.92	-5.56	0	4562.7	4562.72	21.88	HexNAc(6)Hex(7)NeuAc(1)	6	9	15500	13627	21.91	20.57	23.37	0	1.191	3	1000000
85232	sp|P05556|ITB1_HUMAN Integrin beta-1 OS=Homo sapiens GN=ITGB1 PE=1 SV=2	R.NPCTSEQnCTSPFSYK.N	233000	233000		21.91	s(HCT116) r(3)	N8(NGlycan/2643.9414)	N	3	212	8	205	220	1.1e-05	0.00049	345.17	186	9.6	1521.91	1521.92	-1.79	0	4562.72	4562.72	21.75	HexNAc(6)Hex(7)NeuAc(1)	6	9	15500	13495	21.91	20.57	23.37	0	1.211	3	1000000
85240	sp|P05556|ITB1_HUMAN Integrin beta-1 OS=Homo sapiens GN=ITGB1 PE=1 SV=2	R.NPCTSEQnCTSPFSYK.N	233000	233000		21.91	s(HCT116) r(3)	N8(NGlycan/2643.9414)	N	3	212	8	205	220	4e-07	1.8e-05	423.92	249.9	3.3	1521.91	1521.92	-1.79	0	4562.72	4562.72	21.77	HexNAc(6)Hex(7)NeuAc(1)	6	9	15500	13513	21.91	20.57	23.37	0	1.213	3	1000000
85305	sp|P05556|ITB1_HUMAN Integrin beta-1 OS=Homo sapiens GN=ITGB1 PE=1 SV=2	R.NPCTSEQnCTSPFSYK.N	233000	233000		21.91	s(HCT116) r(3)	N8(NGlycan/2643.9414)	N	3	212	8	205	220	8.7e-06	0.00039	343.46	149.6	12.1	1521.92	1521.92	0.39	0	4562.73	4562.72	21.93	HexNAc(6)Hex(7)NeuAc(1)	6	9	15500	13677	21.91	20.57	23.37	0	1.196	3	1000000
85311	sp|P05556|ITB1_HUMAN Integrin beta-1 OS=Homo sapiens GN=ITGB1 PE=1 SV=2	R.NPCTSEQnCTSPFSYK.N	233000	233000		21.91	s(HCT116) r(3)	N8(NGlycan/2643.9414)	N	3	212	8	205	220	0.019	0.47	183.23	64.2	3.9	1521.91	1521.92	-2.22	0	4562.71	4562.72	21.94	HexNAc(6)Hex(7)NeuAc(1)	6	9	15500	13686	21.91	20.57	23.37	0	1.118	3	1000000
53601	sp|P05556|ITB1_HUMAN Integrin beta-1 OS=Homo sapiens GN=ITGB1 PE=1 SV=2	R.NPCTSEQnCTSPFSYK.N	108000	108000		21.87	s(HCT116) r(1)	N8(NGlycan/2643.9414)	N	4	212	8	205	220	8.6e-05	0.0032	388.21	293.4	8	1141.7	1141.69	14.58	0	4562.79	4562.72	21.74	HexNAc(6)Hex(7)NeuAc(1)	4	9	9900	13965	21.87	21.4	22.36	0	0.974	1	500000
53591	sp|P05556|ITB1_HUMAN Integrin beta-1 OS=Homo sapiens GN=ITGB1 PE=1 SV=2	R.NPCTSEQnCTSPFSYK.N	108000	108000		21.87	s(HCT116) r(1)	N8(NGlycan/2643.9414)	N	4	212	8	205	220	3.8e-06	0.00014	425.45	229	8	1141.69	1141.69	5.62	0	4562.75	4562.72	21.72	HexNAc(6)Hex(7)NeuAc(1)	4	9	9900	13943	21.87	21.4	22.36	0	0.973	1	500000
53652	sp|P05556|ITB1_HUMAN Integrin beta-1 OS=Homo sapiens GN=ITGB1 PE=1 SV=2	R.NPCTSEQnCTSPFSYK.N	108000	108000		21.87	s(HCT116) r(1)	N8(NGlycan/2643.9414)	N	4	212	8	205	220	7.8e-06	0.00029	390.51	236.2	13.6	1141.7	1141.69	6.76	0	4562.75	4562.72	21.87	HexNAc(6)Hex(7)NeuAc(1)	4	9	9900	14100	21.87	21.4	22.36	0	0.956	1	500000
69794	sp|P05556|ITB1_HUMAN Integrin beta-1 OS=Homo sapiens GN=ITGB1 PE=1 SV=2	R.NPCTSEQnCTSPFSYK.N	85500	85500		21.71	s(HCT116) r(2)	N8(NGlycan/2643.9414)	N	4	212	8	205	220	3e-05	0.0011	385.22	254.5	46.1	1141.69	1141.69	5.05	1	4562.75	4562.72	21.89	HexNAc(6)Hex(7)NeuAc(1)	5	9	10500	14344	21.71	21.41	21.99	0	0.959	2	400000
69720	sp|P05556|ITB1_HUMAN Integrin beta-1 OS=Homo sapiens GN=ITGB1 PE=1 SV=2	R.NPCTSEQnCTSPFSYK.N	85500	85500		21.71	s(HCT116) r(2)	N8(NGlycan/2643.9414)	N	4	212	8	205	220	0.00071	0.025	329.07	150.1	24.4	1141.69	1141.69	3.54	0	4562.74	4562.72	21.73	HexNAc(6)Hex(7)NeuAc(1)	5	9	10500	14170	21.71	21.41	21.99	0	0.975	2	400000
85243	sp|P05556|ITB1_HUMAN Integrin beta-1 OS=Homo sapiens GN=ITGB1 PE=1 SV=2	R.NPCTSEQnCTSPFSYK.N	129000	129000		21.91	s(HCT116) r(3)	N8(NGlycan/2643.9414)	N	4	212	8	205	220	0.00053	0.023	356.32	161.8	8	1141.69	1141.69	4.77	0	4562.75	4562.72	21.77	HexNAc(6)Hex(7)NeuAc(1)	6	9	12000	13517	21.91	21.42	22.28	0	0.979	3	600000
85235	sp|P05556|ITB1_HUMAN Integrin beta-1 OS=Homo sapiens GN=ITGB1 PE=1 SV=2	R.NPCTSEQnCTSPFSYK.N	129000	129000		21.91	s(HCT116) r(3)	N8(NGlycan/2643.9414)	N	4	212	8	205	220	0.00011	0.005	372.01	239.6	8	1141.69	1141.69	4.77	0	4562.75	4562.72	21.76	HexNAc(6)Hex(7)NeuAc(1)	6	9	12000	13502	21.91	21.42	22.28	0	0.968	3	600000
85300	sp|P05556|ITB1_HUMAN Integrin beta-1 OS=Homo sapiens GN=ITGB1 PE=1 SV=2	R.NPCTSEQnCTSPFSYK.N	129000	129000		21.91	s(HCT116) r(3)	N8(NGlycan/2643.9414)	N	4	212	8	205	220	1.8e-06	8e-05	485.15	302	8	1141.7	1141.69	6.36	0	4562.75	4562.72	21.91	HexNAc(6)Hex(7)NeuAc(1)	6	9	12000	13663	21.91	21.42	22.28	0	0.959	3	600000
53606	sp|P05556|ITB1_HUMAN Integrin beta-1 OS=Homo sapiens GN=ITGB1 PE=1 SV=2	R.nPCTSEQnCTSPFSYK.N	67000	67000		21.87	s(HCT116) r(1)	N1(Deamidated/0.9840); N8(NGlycan/2643.9414)	N,N	3	205212	1,8	205	220	0.14	0.86	148.2	57.8	42.6	1522.24	1522.24	1.12	1	4563.71	4563.71	21.75	HexNAc(6)Hex(7)NeuAc(1)	4	9	5600	13976	21.87	21.03	22.17	1	1.204	1	1000000
50359	sp|P05556|ITB1_HUMAN Integrin beta-1 OS=Homo sapiens GN=ITGB1 PE=1 SV=2	K.CHEGnGTFECGACR.C	47700	47700		9.63	s(HCT116) r(1)	N5(NGlycan/2643.9414)	N	4	481	5	477	490	2.6e-07	9.7e-06	392.76	315.3	18.7	1075.39	1075.39	-0.28	0	4297.55	4297.55	9.64	HexNAc(6)Hex(7)NeuAc(1)	4	9	10500	3068	9.63	9.44	11.11	1	0.911	1	200000
81982	sp|P05556|ITB1_HUMAN Integrin beta-1 OS=Homo sapiens GN=ITGB1 PE=1 SV=2	K.CHEGnGTFECGACR.C	41200	41200		9.67	s(HCT116) r(3)	N5(NGlycan/2643.9414)	N	4	481	5	477	490	4.9e-06	0.00022	297.38	221.3	8	1075.39	1075.39	-1.95	0	4297.54	4297.55	9.69	HexNAc(6)Hex(7)NeuAc(1)	6	9	10000	2976	9.67	8.9	9.92	0	0.919	3	200000
81977	sp|P05556|ITB1_HUMAN Integrin beta-1 OS=Homo sapiens GN=ITGB1 PE=1 SV=2	K.CHEGnGTFECGACR.C	41200	41200		9.67	s(HCT116) r(3)	N5(NGlycan/2643.9414)	N	4	481	5	477	490	1.2e-07	5.4e-06	444.54	340.9	51	1075.39	1075.39	-2.85	1	4297.54	4297.55	9.66	HexNAc(6)Hex(7)NeuAc(1)	6	9	10000	2961	9.67	8.9	9.92	0	0.912	3	200000
51803	sp|P05556|ITB1_HUMAN Integrin beta-1 OS=Homo sapiens GN=ITGB1 PE=1 SV=2	R.KEnSSEICSNNGECVCGQCVCR.K	106000	106000		16.58	s(HCT116) r(1)	N3(NGlycan/2643.9414)	N	4	520	3	518	539	0.012	0.31	206.35	79.1	8.7	1323.5	1323.5	-2.7	1	5289.96	5289.98	16.6	HexNAc(6)Hex(7)NeuAc(1)	4	9	10200	8734	16.58	15.26	16.79	0	1.02	1	500000
51503	sp|P05556|ITB1_HUMAN Integrin beta-1 OS=Homo sapiens GN=ITGB1 PE=1 SV=2	R.KEnSSEICSNNGECVCGQCVCR.K	106000	106000		16.58	s(HCT116) r(1)	N3(NGlycan/2643.9414)	N	4	520	3	518	539	0.16	0.88	97.35	16.2	2.2	1323.51	1323.5	3.15	0	5289.99	5289.98	15.35	HexNAc(6)Hex(7)NeuAc(1)	4	9	10200	7580	16.58	15.26	16.79	0	1.02	1	500000
67983	sp|P05556|ITB1_HUMAN Integrin beta-1 OS=Homo sapiens GN=ITGB1 PE=1 SV=2	R.KEnSSEICSNNGECVCGQCVCR.K	92600	92600		16.63	s(HCT116) r(2)	N3(NGlycan/2643.9414)	N	4	520	3	518	539	0.00097	0.034	224.99	225	2.7	1323.5	1323.5	1.51	1	5289.98	5289.98	16.77	HexNAc(6)Hex(7)NeuAc(1)	5	9	14800	9058	16.63	16.19	16.93	1	1.008	2	400000
83497	sp|P05556|ITB1_HUMAN Integrin beta-1 OS=Homo sapiens GN=ITGB1 PE=1 SV=2	R.KEnSSEICSNNGECVCGQCVCR.K	69400	69400		16.65	s(HCT116) r(3)	N3(NGlycan/2643.9414)	N	4	520	3	518	539	0.00053	0.023	246.8	78.6	28.2	1323.5	1323.5	0.07	1	5289.98	5289.98	16.64	HexNAc(6)Hex(7)NeuAc(1)	6	9	8540	8514	16.65	15.7	16.86	0	1.02	3	300000
83491	sp|P05556|ITB1_HUMAN Integrin beta-1 OS=Homo sapiens GN=ITGB1 PE=1 SV=2	R.KEnSSEICSNNGECVCGQCVCR.K	69400	69400		16.65	s(HCT116) r(3)	N3(NGlycan/2643.9414)	N	4	520	3	518	539	0.0011	0.046	258.25	117	46.6	1323.5	1323.5	0.07	1	5289.98	5289.98	16.63	HexNAc(6)Hex(7)NeuAc(1)	6	9	8540	8503	16.65	15.7	16.86	0	1.019	3	300000
51800	sp|P05556|ITB1_HUMAN Integrin beta-1 OS=Homo sapiens GN=ITGB1 PE=1 SV=2	R.KEnSSEICSNnGECVCGQCVCR.K	10400	10400		16.6	s(HCT116) r(1)	N3(NGlycan/2643.9414); N11(Deamidated/0.9840)	N,N	4	520528	3,11	518	539	9e-07	3.4e-05	326.79	326.8	0.7	1323.75	1323.75	0.95	0	5290.97	5290.96	16.6	HexNAc(6)Hex(7)NeuAc(1)	4	9	2380	8727	16.6	15.58	16.88	1	1.019	1	200000
67938	sp|P05556|ITB1_HUMAN Integrin beta-1 OS=Homo sapiens GN=ITGB1 PE=1 SV=2	R.KEnSSEICSNnGECVCGQCVCR.K	22800	22800		16.63	s(HCT116) r(2)	N3(NGlycan/2643.9414); N11(Deamidated/0.9840)	N,N	4	520528	3,11	518	539	3.8e-07	1.4e-05	378.99	379	15.3	1323.75	1323.75	0.44	0	5290.96	5290.96	16.63	HexNAc(6)Hex(7)NeuAc(1)	5	9	4520	8920	16.63	15.63	16.95	0	1.025	2	500000
67928	sp|P05556|ITB1_HUMAN Integrin beta-1 OS=Homo sapiens GN=ITGB1 PE=1 SV=2	R.KEnSSEICSNnGECVCGQCVCR.K	22800	22800		16.63	s(HCT116) r(2)	N3(NGlycan/2643.9414); N11(Deamidated/0.9840)	N,N	4	520528	3,11	518	539	3.7e-06	0.00013	284.51	284.5	0	1323.75	1323.75	2.72	0	5290.97	5290.96	16.6	HexNAc(6)Hex(7)NeuAc(1)	5	9	4520	8897	16.63	15.63	16.95	0	1.019	2	500000
66295	sp|P11279|LAMP1_HUMAN Lysosome-associated membrane glycoprotein 1 OS=Homo sapiens GN=LAMP1 PE=1 SV=3	K.DnTTVTR.L	98700	98700		8.4	s(HCT116) r(2)	N2(NGlycan/2643.9414)	N	3	249	2	248	254	0.048	0.65	166.43	20.4	20.4	1150.78	1150.79	-2.37	0	3449.33	3449.33	8.55	HexNAc(6)Hex(7)NeuAc(1)	5	18	5670	2283	8.4	8.03	8.98	1	1.012	2	400000
84894	sp|P11279|LAMP1_HUMAN Lysosome-associated membrane glycoprotein 1 OS=Homo sapiens GN=LAMP1 PE=1 SV=3	R.LLNINPnK.T	241000	241000		20.68	s(HCT116) r(3)	N7(NGlycan/2643.9414)	N	3	261	7	255	262	0.0072	0.24	227.81	99.5	99.5	1190.5	1190.5	-2.29	0	3568.47	3568.48	20.54	HexNAc(6)Hex(7)NeuAc(1)	6	18	9690	12363	20.68	19.06	20.82	1	1.104	3	900000
53567	sp|P13473|LAMP2_HUMAN Lysosome-associated membrane glycoprotein 2 OS=Homo sapiens GN=LAMP2 PE=1 SV=2	K.VASVININPnTTHSTGSCR.S	165000	165000		21.4	s(HCT116) r(1)	N10(NGlycan/2643.9414)	N	4	257	10	248	266	1.9e-07	7.2e-06	428.93	238.1	7	1168.74	1168.74	-0.79	0	4670.92	4670.93	21.65	HexNAc(6)Hex(7)NeuAc(1)	4	14	12200	13870	21.4	20.82	22.29	0	0.964	1	700000
53491	sp|P13473|LAMP2_HUMAN Lysosome-associated membrane glycoprotein 2 OS=Homo sapiens GN=LAMP2 PE=1 SV=2	K.VASVININPnTTHSTGSCR.S	165000	165000		21.4	s(HCT116) r(1)	N10(NGlycan/2643.9414)	N	4	257	10	248	266	6.8e-06	0.00025	400.22	261.7	2.6	1168.74	1168.74	3.18	0	4670.94	4670.93	21.42	HexNAc(6)Hex(7)NeuAc(1)	4	14	12200	13620	21.4	20.82	22.29	0	0.97	1	700000
53577	sp|P13473|LAMP2_HUMAN Lysosome-associated membrane glycoprotein 2 OS=Homo sapiens GN=LAMP2 PE=1 SV=2	K.VASVININPnTTHSTGSCR.S	165000	165000		21.4	s(HCT116) r(1)	N10(NGlycan/2643.9414)	N	4	257	10	248	266	6.5e-05	0.0024	331.23	147.2	10.3	1168.74	1168.74	-2.71	0	4670.91	4670.93	21.69	HexNAc(6)Hex(7)NeuAc(1)	4	14	12200	13911	21.4	20.82	22.29	0	0.956	1	700000
85222	sp|P13473|LAMP2_HUMAN Lysosome-associated membrane glycoprotein 2 OS=Homo sapiens GN=LAMP2 PE=1 SV=2	K.VASVININPnTTHSTGSCR.S	144000	144000		21.63	s(HCT116) r(3)	N10(NGlycan/2643.9414)	N	4	257	10	248	266	0.033	0.61	214.99	88.8	26.5	1168.74	1168.74	3.91	0	4670.95	4670.93	21.73	HexNAc(6)Hex(7)NeuAc(1)	6	14	8190	13471	21.63	20.91	21.91	1	0.96	3	600000
50364	sp|P13473|LAMP2_HUMAN Lysosome-associated membrane glycoprotein 2 OS=Homo sapiens GN=LAMP2 PE=1 SV=2	R.LnSSTIK.Y	127000	127000		9.93	s(HCT116) r(1)	N2(NGlycan/2643.9414)	N	3	275	2	274	280	0.051	0.67	247.18	13.9	13.9	1136.13	1136.13	-0.76	0	3405.37	3405.37	9.69	HexNAc(6)Hex(7)NeuAc(1)	4	14	10400	3091	9.93	8.91	10.44	1	1.046	1	500000
66568	sp|P13473|LAMP2_HUMAN Lysosome-associated membrane glycoprotein 2 OS=Homo sapiens GN=LAMP2 PE=1 SV=2	R.LnSSTIK.Y	102000	102000		9.97	s(HCT116) r(2)	N2(NGlycan/2643.9414)	N	3	275	2	274	280	0.045	0.63	244.44	20.8	20.8	1136.13	1136.13	-1.68	0	3405.36	3405.37	9.9	HexNAc(6)Hex(7)NeuAc(1)	5	14	8070	3273	9.97	8.77	10.28	1	1.029	2	400000
81988	sp|P13473|LAMP2_HUMAN Lysosome-associated membrane glycoprotein 2 OS=Homo sapiens GN=LAMP2 PE=1 SV=2	R.LnSSTIK.Y	121000	121000		9.97	s(HCT116) r(3)	N2(NGlycan/2643.9414)	N	3	275	2	274	280	0.036	0.63	266.51	13.2	13.2	1136.13	1136.13	0.45	0	3405.37	3405.37	9.73	HexNAc(6)Hex(7)NeuAc(1)	6	14	10800	2998	9.97	9.34	10.32	1	1.047	3	500000
51651	sp|P20645|MPRD_HUMAN Cation-dependent mannose-6-phosphate receptor OS=Homo sapiens GN=M6PR PE=1 SV=1	R.EAGnHTSGAGLVQINK.S	65900	65900		15.86	s(HCT116) r(1)	N4(NGlycan/2643.9414)	N	3	83	4	80	95	0.005	0.16	241.43	47.9	0.7	1413.91	1413.92	-6.92	0	4238.72	4238.75	15.88	HexNAc(6)Hex(7)NeuAc(1)	4	146	3360	8078	15.86	15.44	16.26	1	1.154	1	300000
85456	sp|P21589|5NTD_HUMAN 5'-nucleotidase OS=Homo sapiens GN=NT5E PE=1 SV=1	R.IKLDnYSTQELGK.T	380000	380000		22.79	s(HCT116) r(3)	N5(NGlycan/2643.9414)	N	3	333	5	329	341	0.0053	0.19	256.4	87.4	8.5	1384.91	1384.92	-2.83	0	4151.72	4151.73	22.38	HexNAc(6)Hex(7)NeuAc(1)	6	374	45400	14154	22.79	21.19	22.93	1	1.154	3	2000000
54040	sp|P26006|ITA3_HUMAN Integrin alpha-3 OS=Homo sapiens GN=ITGA3 PE=1 SV=5	R.ELAVPDGYTnR.T	125000	125000		22.98	s(HCT116) r(1)	N10(NGlycan/2643.9414)	N	3	86	10	77	87	0.00054	0.02	340.2	59.3	59.3	1293.52	1293.52	-1.63	0	3877.53	3877.54	22.99	HexNAc(6)Hex(7)NeuAc(1)	4	6	21500	15338	22.98	22.54	23.28	1	1.113	1	500000
70199	sp|P26006|ITA3_HUMAN Integrin alpha-3 OS=Homo sapiens GN=ITGA3 PE=1 SV=5	R.ELAVPDGYTnR.T	119000	119000		23.03	s(HCT116) r(2)	N10(NGlycan/2643.9414)	N	3	86	10	77	87	0.0087	0.24	316.54	4.2	4.2	1293.52	1293.52	-2.42	0	3877.53	3877.54	23.02	HexNAc(6)Hex(7)NeuAc(1)	5	6	30600	15580	23.03	22.59	23.31	0	1.113	2	500000
70196	sp|P26006|ITA3_HUMAN Integrin alpha-3 OS=Homo sapiens GN=ITGA3 PE=1 SV=5	R.ELAVPDGYTnR.T	119000	119000		23.03	s(HCT116) r(2)	N10(NGlycan/2643.9414)	N	3	86	10	77	87	0.0034	0.11	305.12	41.7	41.7	1293.52	1293.52	-2.42	0	3877.53	3877.54	23.02	HexNAc(6)Hex(7)NeuAc(1)	5	6	30600	15573	23.03	22.59	23.31	0	1.115	2	500000
85700	sp|P26006|ITA3_HUMAN Integrin alpha-3 OS=Homo sapiens GN=ITGA3 PE=1 SV=5	R.ELAVPDGYTnR.T	176000	176000		23.07	s(HCT116) r(3)	N10(NGlycan/2643.9414)	N	3	86	10	77	87	0.019	0.46	260.56	21.2	21.2	1293.52	1293.52	-1.83	0	3877.53	3877.54	23.09	HexNAc(6)Hex(7)NeuAc(1)	6	6	40000	14873	23.07	22.72	23.4	0	1.118	3	700000
85681	sp|P26006|ITA3_HUMAN Integrin alpha-3 OS=Homo sapiens GN=ITGA3 PE=1 SV=5	R.ELAVPDGYTnR.T	176000	176000		23.07	s(HCT116) r(3)	N10(NGlycan/2643.9414)	N	3	86	10	77	87	1.5e-05	0.00068	364.79	96.6	96.6	1293.52	1293.52	-1.23	0	3877.54	3877.54	23.06	HexNAc(6)Hex(7)NeuAc(1)	6	6	40000	14831	23.07	22.72	23.4	0	1.118	3	700000
51839	sp|P26006|ITA3_HUMAN Integrin alpha-3 OS=Homo sapiens GN=ITGA3 PE=1 SV=5	R.MnITVK.N	148000	148000		16.72	s(HCT116) r(1)	N2(NGlycan/2643.9414)	N	3	107	2	106	111	0.001	0.036	372.12	66.6	66.6	1117.12	1117.12	-0.22	0	3348.33	3348.33	16.71	HexNAc(6)Hex(7)NeuAc(1)	4	6	9780	8830	16.72	14.7	17.14	1	1.066	1	600000
67982	sp|P26006|ITA3_HUMAN Integrin alpha-3 OS=Homo sapiens GN=ITGA3 PE=1 SV=5	R.MnITVK.N	198000	198000		16.74	s(HCT116) r(2)	N2(NGlycan/2643.9414)	N	3	107	2	106	111	0.00061	0.022	343.65	82	82	1117.12	1117.12	-0.69	0	3348.33	3348.33	16.77	HexNAc(6)Hex(7)NeuAc(1)	5	6	14500	9057	16.74	15.28	17.44	0	1.055	2	800000
67971	sp|P26006|ITA3_HUMAN Integrin alpha-3 OS=Homo sapiens GN=ITGA3 PE=1 SV=5	R.MnITVK.N	198000	198000		16.74	s(HCT116) r(2)	N2(NGlycan/2643.9414)	N	3	107	2	106	111	8.1e-05	0.0029	377.99	86.9	86.9	1117.12	1117.12	-1.71	0	3348.32	3348.33	16.74	HexNAc(6)Hex(7)NeuAc(1)	5	6	14500	9029	16.74	15.28	17.44	0	1.068	2	800000
83524	sp|P26006|ITA3_HUMAN Integrin alpha-3 OS=Homo sapiens GN=ITGA3 PE=1 SV=5	R.MnITVK.N	144000	144000		16.76	s(HCT116) r(3)	N2(NGlycan/2643.9414)	N	3	107	2	106	111	0.00054	0.023	357.74	93.3	93.3	1117.12	1117.12	-0.43	0	3348.33	3348.33	16.76	HexNAc(6)Hex(7)NeuAc(1)	6	6	9280	8603	16.76	16.04	17.6	0	1.063	3	600000
83520	sp|P26006|ITA3_HUMAN Integrin alpha-3 OS=Homo sapiens GN=ITGA3 PE=1 SV=5	R.MnITVK.N	144000	144000		16.76	s(HCT116) r(3)	N2(NGlycan/2643.9414)	N	3	107	2	106	111	0.076	0.79	193.17	5.5	5.5	1117.12	1117.12	1.05	0	3348.33	3348.33	16.75	HexNAc(6)Hex(7)NeuAc(1)	6	6	9280	8593	16.76	16.04	17.6	0	1.061	3	600000
58352	sp|P48509|CD151_HUMAN CD151 antigen OS=Homo sapiens GN=CD151 PE=1 SV=3	R.YHQPGHEAVTSAVDQLQQEFHCCGSnNSQDWR.D	45200	45200		33.51	s(HCT116) r(1)	N26(NGlycan/2643.9414)	N	5	159	26	134	165	5.9e-05	0.0022	318.53	203.3	17.9	1286.73	1286.72	5.68	0	6428.59	6428.55	33.59	HexNAc(6)Hex(7)NeuAc(1)	4	595	5220	26292	33.51	33.35	33.81	0	0.947	1	200000
58319	sp|P48509|CD151_HUMAN CD151 antigen OS=Homo sapiens GN=CD151 PE=1 SV=3	R.YHQPGHEAVTSAVDQLQQEFHCCGSnNSQDWR.D	45200	45200		33.51	s(HCT116) r(1)	N26(NGlycan/2643.9414)	N	5	159	26	134	165	2.8e-05	0.001	314.74	150.6	18.2	1286.72	1286.72	-0.67	0	6428.55	6428.55	33.55	HexNAc(6)Hex(7)NeuAc(1)	4	595	5220	26227	33.51	33.35	33.81	0	0.953	1	200000
74334	sp|P48509|CD151_HUMAN CD151 antigen OS=Homo sapiens GN=CD151 PE=1 SV=3	R.YHQPGHEAVTSAVDQLQQEFHCCGSnNSQDWR.D	45500	45500		33.58	s(HCT116) r(2)	N26(NGlycan/2643.9414)	N	5	159	26	134	165	1.2e-05	0.00041	318.58	185.8	26.6	1286.72	1286.72	-0.87	1	6428.55	6428.55	33.63	HexNAc(6)Hex(7)NeuAc(1)	5	595	5730	26384	33.58	33.44	33.77	1	0.957	2	200000
58338	sp|P48509|CD151_HUMAN CD151 antigen OS=Homo sapiens GN=CD151 PE=1 SV=3	R.YHQPGHEAVTSAVDQLQQEFHCCGSnnSQDWR.D	16900	16900		33.51	s(HCT116) r(1)	N26(NGlycan/2643.9414); N27(Deamidated/0.9840)	N,N	5	159160	26,27	134	165	0.052	0.68	116.16	99.5	8	1286.92	1286.91	4.15	-1	6429.57	6429.54	33.57	HexNAc(6)Hex(7)NeuAc(1)	4	595	2970	26262	33.51	32.7	33.74	1	0.947	1	700000
74318	sp|P48509|CD151_HUMAN CD151 antigen OS=Homo sapiens GN=CD151 PE=1 SV=3	R.YHQPGHEAVTSAVDQLQQEFHCCGSnnSQDWR.D	13700	13700		33.51	s(HCT116) r(2)	N26(NGlycan/2643.9414); N27(Deamidated/0.9840)	N,N	5	159160	26,27	134	165	0.007	0.2	203.35	167.6	8	1286.92	1286.91	3.03	0	6429.56	6429.54	33.6	HexNAc(6)Hex(7)NeuAc(1)	5	595	1860	26334	33.51	32.72	33.84	1	0.95	2	600000
51153	sp|Q08380|LG3BP_HUMAN Galectin-3-binding protein OS=Homo sapiens GN=LGALS3BP PE=1 SV=1	R.DAGVVCTnETR.S	98100	98100		13.71	s(HCT116) r(1)	N8(NGlycan/2643.9414)	N	3	125	8	118	128	0.013	0.33	237.84	45.4	45.4	1289.17	1289.17	0.03	0	3864.49	3864.49	13.47	HexNAc(6)Hex(7)NeuAc(1)	4	5	7170	6033	13.71	12.64	14.45	0	1.104	1	400000
51146	sp|Q08380|LG3BP_HUMAN Galectin-3-binding protein OS=Homo sapiens GN=LGALS3BP PE=1 SV=1	R.DAGVVCTnETR.S	98100	98100		13.71	s(HCT116) r(1)	N8(NGlycan/2643.9414)	N	3	125	8	118	128	0.0082	0.24	243.48	42.1	42.1	1289.17	1289.17	0.03	0	3864.49	3864.49	13.46	HexNAc(6)Hex(7)NeuAc(1)	4	5	7170	6018	13.71	12.64	14.45	0	1.107	1	400000
69747	sp|Q08380|LG3BP_HUMAN Galectin-3-binding protein OS=Homo sapiens GN=LGALS3BP PE=1 SV=1	K.GLnLTEDTYKPR.I	206000	206000		21.75	s(HCT116) r(2)	N3(NGlycan/2643.9414)	N	3	398	3	396	407	0.018	0.39	253.25	44.9	14.3	1350.89	1350.89	-2.58	0	4049.65	4049.66	21.77	HexNAc(6)Hex(7)NeuAc(1)	5	5	11500	14225	21.75	21.54	23.77	1	1.143	2	900000
85249	sp|Q08380|LG3BP_HUMAN Galectin-3-binding protein OS=Homo sapiens GN=LGALS3BP PE=1 SV=1	K.GLnLTEDTYKPR.I	74500	74500		21.8	s(HCT116) r(3)	N3(NGlycan/2643.9414)	N	3	398	3	396	407	0.0041	0.15	260.82	92.7	2.7	1350.89	1350.89	-4.2	0	4049.64	4049.66	21.78	HexNAc(6)Hex(7)NeuAc(1)	6	5	6940	13530	21.8	21.24	22.03	1	1.15	3	300000
69758	sp|Q08380|LG3BP_HUMAN Galectin-3-binding protein OS=Homo sapiens GN=LGALS3BP PE=1 SV=1	K.GLnLTEDTYKPR.I	61100	61100		21.78	s(HCT116) r(2)	N3(NGlycan/2643.9414)	N	4	398	3	396	407	0.06	0.7	163.85	51.7	12	1013.42	1013.42	-2.79	0	4049.65	4049.66	21.81	HexNAc(6)Hex(7)NeuAc(1)	5	5	7160	14258	21.78	21.22	22.08	1	0.909	2	300000
53367	sp|Q08380|LG3BP_HUMAN Galectin-3-binding protein OS=Homo sapiens GN=LGALS3BP PE=1 SV=1	K.AAIPSALDTnSSK.S	187000	187000		21.01	s(HCT116) r(1)	N10(NGlycan/2643.9414)	N	3	551	10	542	554	0.0049	0.16	289.63	53.8	53.8	1306.87	1306.87	-2.42	0	3917.58	3917.59	21.01	HexNAc(6)Hex(7)NeuAc(1)	4	5	13800	13237	21.01	20.27	21.34	1	1.114	1	800000
85046	sp|Q08380|LG3BP_HUMAN Galectin-3-binding protein OS=Homo sapiens GN=LGALS3BP PE=1 SV=1	K.AAIPSALDTnSSK.S	167000	167000		21.05	s(HCT116) r(3)	N10(NGlycan/2643.9414)	N	3	551	10	542	554	0.0083	0.27	320.14	15.1	15.1	1306.87	1306.87	-2.45	0	3917.58	3917.59	21.07	HexNAc(6)Hex(7)NeuAc(1)	6	5	10700	12847	21.05	20.17	21.4	0	1.113	3	700000
85039	sp|Q08380|LG3BP_HUMAN Galectin-3-binding protein OS=Homo sapiens GN=LGALS3BP PE=1 SV=1	K.AAIPSALDTnSSK.S	167000	167000		21.05	s(HCT116) r(3)	N10(NGlycan/2643.9414)	N	3	551	10	542	554	0.0025	0.099	299.19	60.9	60.9	1306.87	1306.87	-2.45	0	3917.58	3917.59	21.06	HexNAc(6)Hex(7)NeuAc(1)	6	5	10700	12838	21.05	20.17	21.4	0	1.112	3	700000
67680	sp|Q13740|CD166_HUMAN CD166 antigen OS=Homo sapiens GN=ALCAM PE=1 SV=2	K.EGDnITLK.C	94300	94300		15.56	s(HCT116) r(2)	N4(NGlycan/2643.9414)	N	3	265	4	262	269	0.04	0.6	272.57	54.4	54.4	1178.47	1178.47	1.59	0	3532.4	3532.4	15.57	HexNAc(6)Hex(7)NeuAc(1)	5	307	7510	7877	15.56	15.26	16.07	1	1.11	2	400000
80444	sp|Q13740|CD166_HUMAN CD166 antigen OS=Homo sapiens GN=ALCAM PE=1 SV=2	R.nATGDYK.C	48900	48900		49.77	s(HCT116) r(2)	N1(NGlycan/2643.9414)	N	3	306	1	306	312	0.41	0.96	99.55	6.7	6.7	1138.1	1138.1	-5.87	0	3411.27	3411.29	49.8	HexNAc(6)Hex(7)NeuAc(1)	5	307	14400	42200	49.77	49.6	49.88	1	1.091	2	200000
95757	sp|Q13740|CD166_HUMAN CD166 antigen OS=Homo sapiens GN=ALCAM PE=1 SV=2	R.nATGDYK.C	58400	58400		49.76	s(HCT116) r(3)	N1(NGlycan/2643.9414)	N	3	306	1	306	312	0.66	0.99	72.92	15.4	15.4	1138.09	1138.1	-11.63	0	3411.25	3411.29	49.8	HexNAc(6)Hex(7)NeuAc(1)	6	307	12600	40726	49.76	49.37	49.99	1	1.091	3	200000
51234	sp|Q14126|DSG2_HUMAN Desmoglein-2 OS=Homo sapiens GN=DSG2 PE=1 SV=2	R.YVQnGTYTVK.I	287000	287000		14.22	s(HCT116) r(1)	N4(NGlycan/2643.9414)	N	3	462	4	459	468	0.0028	0.094	310.7	72.5	72.5	1272.85	1272.85	-3.13	0	3815.52	3815.53	13.83	HexNAc(6)Hex(7)NeuAc(1)	4	386	31700	6315	14.22	13.17	14.54	0	1.105	1	1000000
51227	sp|Q14126|DSG2_HUMAN Desmoglein-2 OS=Homo sapiens GN=DSG2 PE=1 SV=2	R.YVQnGTYTVK.I	287000	287000		14.22	s(HCT116) r(1)	N4(NGlycan/2643.9414)	N	3	462	4	459	468	0.0017	0.059	316.98	80.1	80.1	1272.85	1272.85	-3.6	0	3815.51	3815.53	13.79	HexNAc(6)Hex(7)NeuAc(1)	4	386	31700	6293	14.22	13.17	14.54	0	1.091	1	1000000
67401	sp|Q14126|DSG2_HUMAN Desmoglein-2 OS=Homo sapiens GN=DSG2 PE=1 SV=2	R.YVQnGTYTVK.I	274000	274000		14.24	s(HCT116) r(2)	N4(NGlycan/2643.9414)	N	3	462	4	459	468	0.0067	0.2	247.03	67	67	1272.85	1272.85	-1.57	0	3815.52	3815.53	13.88	HexNAc(6)Hex(7)NeuAc(1)	5	386	32800	6449	14.24	13.41	14.77	1	1.105	2	1000000
82883	sp|Q14126|DSG2_HUMAN Desmoglein-2 OS=Homo sapiens GN=DSG2 PE=1 SV=2	R.YVQnGTYTVK.I	246000	246000		14.21	s(HCT116) r(3)	N4(NGlycan/2643.9414)	N	3	462	4	459	468	0.094	0.83	81.84	5.5	5.5	1272.85	1272.85	-1.47	0	3815.52	3815.53	13.88	HexNAc(6)Hex(7)NeuAc(1)	6	386	30000	6154	14.21	13.4	14.58	1	1.099	3	1000000
82031	sp|Q14573|ITPR3_HUMAN Inositol 1,4,5-trisphosphate receptor type 3 OS=Homo sapiens GN=ITPR3 PE=1 SV=2	R.nASSYK.A	39200	39200		9.74	s(HCT116) r(3)	N1(NGlycan/2643.9414)	N	3	1565	1	1565	1570	0.13	0.87	49.38	14.3	14.3	1105.1	1105.09	4.21	0	3312.27	3312.25	9.98	HexNAc(6)Hex(7)NeuAc(1)	6	1390	2310	3162	9.74	9.44	10.16	1	1.017	3	200000
95349	sp|Q7L014|DDX46_HUMAN Probable ATP-dependent RNA helicase DDX46 OS=Homo sapiens GN=DDX46 PE=1 SV=2	K.HLILVVnYSCPNHYEDYVHR.A	155000	155000		49.37	s(HCT116) r(3)	N7(NGlycan/2643.9414)	N	4	693	7	687	706	0.67	0.99	30	19.1	19.1	1293.81	1293.79	8.63	1	5171.19	5171.15	48.91	HexNAc(6)Hex(7)NeuAc(1)	6	1156	8340	39748	49.37	48.58	49.78	1	1.056	3	700000
66969	sp|Q8N5V2|NGEF_HUMAN Ephexin-1 OS=Homo sapiens GN=NGEF PE=1 SV=2	S.IFnR.S	59800	59800		12.08	s(HCT116) r(2)	N3(NGlycan/2643.9414)	N	3	66	3	64	67	0.67	0.96	141.46	1.2	1.2	1065.07	1065.09	-15.89	0	3192.2	3192.25	12.11	HexNAc(6)Hex(7)NeuAc(1)	5	917	2850	5027	12.08	11.6	12.48	1	1.001	2	200000
53524	sp|Q92896|GSLG1_HUMAN Golgi apparatus protein 1 OS=Homo sapiens GN=GLG1 PE=1 SV=2	R.GnITEYQCHQYITK.M	244000	244000		21.06	s(HCT116) r(1)	N2(NGlycan/2643.9414)	N	4	210	2	209	222	1.4e-06	5.4e-05	429.98	252.5	71.1	1100.44	1100.44	-4.3	1	4397.73	4397.75	21.52	HexNAc(6)Hex(7)NeuAc(1)	4	116	28100	13727	21.06	20.5	21.78	0	0.995	1	1000000
53521	sp|Q92896|GSLG1_HUMAN Golgi apparatus protein 1 OS=Homo sapiens GN=GLG1 PE=1 SV=2	R.GnITEYQCHQYITK.M	244000	244000		21.06	s(HCT116) r(1)	N2(NGlycan/2643.9414)	N	4	210	2	209	222	4.5e-12	1.7e-10	648.89	405.7	64.1	1100.44	1100.44	-4.3	1	4397.73	4397.75	21.51	HexNAc(6)Hex(7)NeuAc(1)	4	116	28100	13714	21.06	20.5	21.78	0	0.996	1	1000000
53531	sp|Q92896|GSLG1_HUMAN Golgi apparatus protein 1 OS=Homo sapiens GN=GLG1 PE=1 SV=2	R.GnITEYQCHQYITK.M	244000	244000		21.06	s(HCT116) r(1)	N2(NGlycan/2643.9414)	N	4	210	2	209	222	0.0016	0.056	293.18	143.7	58.8	1100.44	1100.44	-5.1	1	4397.73	4397.75	21.53	HexNAc(6)Hex(7)NeuAc(1)	4	116	28100	13750	21.06	20.5	21.78	0	0.954	1	1000000
51246	sp|Q99615|DNJC7_HUMAN DnaJ homolog subfamily C member 7 OS=Homo sapiens GN=DNAJC7 PE=1 SV=2	K.nASYYGNR.A	81000	81000		13.94	s(HCT116) r(1)	N1(NGlycan/2643.9414)	N	3	61	1	61	68	0.39	0.95	111.72	8.2	8.2	1196.8	1196.79	4.23	0	3587.37	3587.36	13.93	HexNAc(6)Hex(7)NeuAc(1)	4	913	7760	6419	13.94	13.47	14.26	1	1.098	1	300000
67425	sp|Q99615|DNJC7_HUMAN DnaJ homolog subfamily C member 7 OS=Homo sapiens GN=DNAJC7 PE=1 SV=2	K.nASYYGNR.A	88800	88800		13.98	s(HCT116) r(2)	N1(NGlycan/2643.9414)	N	3	61	1	61	68	0.26	0.89	105.69	1.9	1.9	1196.79	1196.79	-0.72	0	3587.35	3587.36	14	HexNAc(6)Hex(7)NeuAc(1)	5	913	8810	6565	13.98	13.59	14.31	1	1.091	2	300000
93960	sp|Q9NYQ6|CELR1_HUMAN Cadherin EGF LAG seven-pass G-type receptor 1 OS=Homo sapiens GN=CELSR1 PE=1 SV=1	R.nLSVDGK.N	428000	428000		45.22	s(HCT116) r(3)	N1(NGlycan/2643.9414)	N	3	1623	1	1623	1629	0.96	0.96	125.24	2.6	2.6	1126.12	1126.11	0.27	0	3375.32	3375.32	45.02	HexNAc(6)Hex(7)NeuAc(1)	6	2048	7470	36510	45.22	43.62	46.89	1	1.071	3	2000000
66352	sp|Q9P2B2|FPRP_HUMAN Prostaglandin F2 receptor negative regulator OS=Homo sapiens GN=PTGFRN PE=1 SV=2	K.nVSVAEGK.E	43600	43600		8.86	s(HCT116) r(2)	N1(NGlycan/2643.9414)	N	3	286	1	286	293	0.083	0.54	250.18	74.7	74.7	1149.78	1149.79	-8.31	0	3446.33	3446.36	8.88	HexNAc(6)Hex(7)NeuAc(1)	5	1842	5340	2514	8.86	8.61	9.28	1	1.051	2	200000
95654	sp|Q9UH99|SUN2_HUMAN SUN domain-containing protein 2 OS=Homo sapiens GN=SUN2 PE=1 SV=3	R.PTAVTLEHVPKALSPnSTISSAPK.D	56100	56100		49.53	s(HCT116) r(3)	N16(NGlycan/2643.9414)	N	4	636	16	621	644	0.71	0.99	123.28	21.2	21.2	1273.1	1273.07	23.8	1	5088.39	5088.27	49.55	HexNAc(6)Hex(7)NeuAc(1)	6	291	4800	40471	49.53	48.39	49.85	1	1.125	3	300000
82042	sp|Q9Y512|SAM50_HUMAN Sorting and assembly machinery component 50 homolog OS=Homo sapiens GN=SAMM50 PE=1 SV=3	R.nSSILPR.R	38300	38300		9.95	s(HCT116) r(3)	N1(NGlycan/2643.9414)	N	3	268	1	268	274	0.55	0.98	102.86	3.4	3.4	1144.12	1144.13	-8.74	0	3429.35	3429.38	10.02	HexNAc(6)Hex(7)NeuAc(1)	6	631	8900	3196	9.95	9.55	10.13	1	1.031	3	200000
67650	sp|O15027|SC16A_HUMAN Protein transport protein Sec16A OS=Homo sapiens GN=SEC16A PE=1 SV=3	K.nQSWR.E	31900	31900		15.28	s(HCT116) r(2)	N1(NGlycan/3955.4014)	N	3	678	1	678	682	0.77	0.99	29.97	1.8	1.8	1549.23	1549.25	-11.27	1	4644.67	4644.73	15.34	HexNAc(6)Hex(7)Fuc(3)NeuAc(4)	5	818	3510	7674	15.28	15.01	15.54	1	1.19	2	100000
88487	sp|P50454|SERPH_HUMAN Serpin H1 OS=Homo sapiens GN=SERPINH1 PE=1 SV=2	R.nVTWK.L	40600	40600		30.61	s(HCT116) r(3)	N1(NGlycan/3955.4014)	N	3	125	1	125	129	0.62	0.99	90.93	3.9	3.9	1534.95	1534.92	18.17	1	4601.83	4601.75	30.64	HexNAc(6)Hex(7)Fuc(3)NeuAc(4)	6	228	5570	22087	30.61	30.44	30.72	1	1.222	3	200000
53476	sp|Q08380|LG3BP_HUMAN Galectin-3-binding protein OS=Homo sapiens GN=LGALS3BP PE=1 SV=1	T.nSS.K	10800	10800		21.31	s(HCT116) r(1)	N1(NGlycan/3955.4014)	N	3	551	1	551	553	0.9	1	29.97	9	9	1421.55	1421.51	23.69	0	4261.62	4261.52	21.37	HexNAc(6)Hex(7)Fuc(3)NeuAc(4)	4	5	2290	13569	21.31	20.96	21.38	1	1.164	1	50000
69649	sp|Q6AZY7|SCAR3_HUMAN Scavenger receptor class A member 3 OS=Homo sapiens GN=SCARA3 PE=2 SV=1	R.nVTILR.G	54800	54800		21.64	s(HCT116) r(2)	N1(NGlycan/3955.4014)	N	3	451	1	451	456	0.52	0.88	57.23	0.6	0.6	1557.64	1557.62	12.69	1	4669.9	4669.84	21.46	HexNAc(6)Hex(7)Fuc(3)NeuAc(4)	5	1801	4660	13891	21.64	20.99	21.75	1	1.221	2	200000
85068	sp|Q99615|DNJC7_HUMAN DnaJ homolog subfamily C member 7 OS=Homo sapiens GN=DNAJC7 PE=1 SV=2	K.nASEDEIK.K	237000	237000		21.31	s(HCT116) r(3)	N1(NGlycan/3955.4014)	N	4	391	1	391	398	0.79	0.99	45.62	16.8	16.8	1215.98	1215.96	16.64	-1	4859.9	4859.82	21.14	HexNAc(6)Hex(7)Fuc(3)NeuAc(4)	6	913	6570	12899	21.31	20.5	22.47	1	1.001	3	1000000
85099	sp|Q99615|DNJC7_HUMAN DnaJ homolog subfamily C member 7 OS=Homo sapiens GN=DNAJC7 PE=1 SV=2	K.nASEDEIK.K	75800	75800		21.31	s(HCT116) r(3)	N1(NGlycan/3955.4014)	N	3	391	1	391	398	0.15	0.79	50.5	25.1	25.1	1620.98	1620.95	19.01	1	4859.91	4859.82	21.3	HexNAc(6)Hex(7)Fuc(3)NeuAc(4)	6	913	5140	13035	21.31	20.87	21.82	1	1.236	3	400000
56630	sp|Q9NRG0|CHRC1_HUMAN Chromatin accessibility complex protein 1 OS=Homo sapiens GN=CHRAC1 PE=1 SV=1	R.EEDEENDNDnESDHDEADS.-	907000	907000		29.89	s(HCT116) r(1)	N10(NGlycan/3955.4014)	N	4	122	10	113	131	0.88	0.99	58.14	12.9	12.9	1541.57	1541.54	20.17	-1	6162.24	6162.12	29.71	HexNAc(6)Hex(7)Fuc(3)NeuAc(4)	4	1740	20700	22088	29.89	29.38	30.63	1	1.088	1	5000000
81322	sp|Q9NRG0|CHRC1_HUMAN Chromatin accessibility complex protein 1 OS=Homo sapiens GN=CHRAC1 PE=1 SV=1	R.EEDEENDNDnESDHDEADS.-	748000	748000		29.89	s(HCT116) r(2)	N10(NGlycan/3955.4014)	N	4	122	10	113	131	0.81	0.99	30	30	30	1541.56	1541.54	17.52	-1	6162.23	6162.12	53.58	HexNAc(6)Hex(7)Fuc(3)NeuAc(4)	5	1740	16400	44918	29.89	29.48	30.77	0	1.092	2	4000000
72734	sp|Q9NRG0|CHRC1_HUMAN Chromatin accessibility complex protein 1 OS=Homo sapiens GN=CHRAC1 PE=1 SV=1	R.EEDEENDNDnESDHDEADS.-	748000	748000		29.89	s(HCT116) r(2)	N10(NGlycan/3955.4014)	N	4	122	10	113	131	0.84	0.99	30	30	30	1541.57	1541.54	21.16	-1	6162.25	6162.12	29.82	HexNAc(6)Hex(7)Fuc(3)NeuAc(4)	5	1740	16400	22318	29.89	29.48	30.77	0	1.09	2	4000000
89135	sp|Q9NRG0|CHRC1_HUMAN Chromatin accessibility complex protein 1 OS=Homo sapiens GN=CHRAC1 PE=1 SV=1	R.EEDEENDNDnESDHDEADS.-	341000	341000		31.23	s(HCT116) r(3)	N10(NGlycan/3955.4014)	N	4	122	10	113	131	0.22	0.79	188.47	57.4	57.4	1541.53	1541.54	-2.59	-1	6162.1	6162.12	32.24	HexNAc(6)Hex(7)Fuc(3)NeuAc(4)	6	1740	7060	23754	31.23	30.72	33.6	0	1.099	3	2000000
88753	sp|Q9NRG0|CHRC1_HUMAN Chromatin accessibility complex protein 1 OS=Homo sapiens GN=CHRAC1 PE=1 SV=1	R.EEDEENDNDnESDHDEADS.-	341000	341000		31.23	s(HCT116) r(3)	N10(NGlycan/3955.4014)	N	4	122	10	113	131	0.17	0.67	237.35	84.2	84.2	1541.57	1541.54	20.42	-1	6162.24	6162.12	31.17	HexNAc(6)Hex(7)Fuc(3)NeuAc(4)	6	1740	7060	22707	31.23	30.72	33.6	0	1.086	3	2000000
88811	sp|Q9NRG0|CHRC1_HUMAN Chromatin accessibility complex protein 1 OS=Homo sapiens GN=CHRAC1 PE=1 SV=1	R.EEDEENDNDnESDHDEADS.-	341000	341000		31.23	s(HCT116) r(3)	N10(NGlycan/3955.4014)	N	4	122	10	113	131	0.73	0.99	186.72	4.6	4.6	1541.56	1541.54	17.86	-1	6162.23	6162.12	31.31	HexNAc(6)Hex(7)Fuc(3)NeuAc(4)	6	1740	7060	22829	31.23	30.72	33.6	0	1.101	3	2000000
89154	sp|Q9NRG0|CHRC1_HUMAN Chromatin accessibility complex protein 1 OS=Homo sapiens GN=CHRAC1 PE=1 SV=1	R.EEDEENDNDnESDHDEADS.-	341000	341000		31.23	s(HCT116) r(3)	N10(NGlycan/3955.4014)	N	4	122	10	113	131	0.72	0.99	119.93	12	12	1541.52	1541.54	-10.4	-1	6162.05	6162.12	32.29	HexNAc(6)Hex(7)Fuc(3)NeuAc(4)	6	1740	7060	23797	31.23	30.72	33.6	0	1.094	3	2000000
89651	sp|Q9NRG0|CHRC1_HUMAN Chromatin accessibility complex protein 1 OS=Homo sapiens GN=CHRAC1 PE=1 SV=1	R.EEDEENDNDnESDHDEADS.-	341000	341000		31.23	s(HCT116) r(3)	N10(NGlycan/3955.4014)	N	4	122	10	113	131	0.4	0.94	212.77	71.2	71.2	1541.57	1541.54	19.89	-1	6162.24	6162.12	33.43	HexNAc(6)Hex(7)Fuc(3)NeuAc(4)	6	1740	7060	25021	31.23	30.72	33.6	0	1.097	3	2000000
52948	sp|Q9NXG2|THUM1_HUMAN THUMP domain-containing protein 1 OS=Homo sapiens GN=THUMPD1 PE=1 SV=2	K.SRnNSHVNR.E	3010000	3010000		19.5	s(HCT116) r(1)	N3(NGlycan/3955.4014)	N	5	204	3	202	210	0.55	0.97	215.36	2.4	2.4	1008.61	1008.59	13.31	1	5038	5037.93	19.8	HexNAc(6)Hex(7)Fuc(3)NeuAc(4)	4	1276	339000	11974	19.5	18.74	20.69	1	1.034	1	10000000
68982	sp|Q9NXG2|THUM1_HUMAN THUMP domain-containing protein 1 OS=Homo sapiens GN=THUMPD1 PE=1 SV=2	K.SRnNSHVNR.E	2990000	2990000		19.5	s(HCT116) r(2)	N3(NGlycan/3955.4014)	N	5	204	3	202	210	0.84	0.99	29.99	12.7	12.7	1008.61	1008.59	16.96	1	5038.02	5037.93	19.45	HexNAc(6)Hex(7)Fuc(3)NeuAc(4)	5	1276	308000	11866	19.5	18.65	20.78	1	0.973	2	10000000
51608	sp|P08962|CD63_HUMAN CD63 antigen OS=Homo sapiens GN=CD63 PE=1 SV=2	K.NnHTASILDR.M	184000	184000		15.77	s(HCT116) r(1)	N2(NGlycan/3664.3060)	N	4	130	2	129	138	0.024	0.49	202.14	69.1	69.1	1201.97	1201.98	-1.83	1	4803.87	4803.87	15.74	HexNAc(6)Hex(7)Fuc(3)NeuAc(3)	4	113	12600	7947	15.77	14.75	16.14	1	0.96	1	800000
51607	sp|P08962|CD63_HUMAN CD63 antigen OS=Homo sapiens GN=CD63 PE=1 SV=2	K.NnHTASILDR.M	20600	20600		15.72	s(HCT116) r(1)	N2(NGlycan/3664.3060)	N	3	130	2	129	138	0.32	0.95	29.99	1.5	1.5	1602.3	1602.3	1.86	1	4803.88	4803.87	15.74	HexNAc(6)Hex(7)Fuc(3)NeuAc(3)	4	113	2260	7940	15.72	15.58	15.86	1	1.207	1	100000
82011	sp|P78536|ADA17_HUMAN Disintegrin and metalloproteinase domain-containing protein 17 OS=Homo sapiens GN=ADAM17 PE=1 SV=1	S.nCSK.Q	79000	79000		9.74	s(HCT116) r(3)	N1(NGlycan/3664.3060)	N	4	452	1	452	455	0.3	0.93	30	30	30	1043.88	1043.89	-10.7	1	4171.47	4171.52	9.85	HexNAc(6)Hex(7)Fuc(3)NeuAc(3)	6	232	4500	3077	9.74	9.14	9.92	1	0.913	3	300000
84553	sp|Q13438|OS9_HUMAN Protein OS-9 OS=Homo sapiens GN=OS9 PE=1 SV=1	K.RYHSQTYGnGSK.C	101000	101000		19.52	s(HCT116) r(3)	N9(NGlycan/3664.3060)	N	5	177	9	169	180	0.65	0.99	30	28.8	28.8	1013.2	1013.2	3.99	1	5060.97	5060.95	19.54	HexNAc(6)Hex(7)Fuc(3)NeuAc(3)	6	174	13300	11375	19.52	19.43	20.13	1	0.963	3	500000
72095	sp|Q86UP2|KTN1_HUMAN Kinectin OS=Homo sapiens GN=KTN1 PE=1 SV=1	K.nGSDDQDK.K	122000	122000		28.04	s(HCT116) r(2)	N1(NGlycan/3664.3060)	N	3	172	1	172	179	0.77	0.99	29.99	3	3	1514.85	1514.89	-24.61	1	4541.54	4541.65	28.04	HexNAc(6)Hex(7)Fuc(3)NeuAc(3)	5	1061	11400	20588	28.04	27.13	28.57	1	1.204	2	500000
50861	sp|P08962|CD63_HUMAN CD63 antigen OS=Homo sapiens GN=CD63 PE=1 SV=2	K.NnHTASILDR.M	26500	26500		12.38	s(HCT116) r(1)	N2(NGlycan/3373.2106)	N	3	130	2	129	138	0.17	0.88	170.28	40.7	40.7	1505.3	1505.27	23.78	0	4512.89	4512.78	12.4	HexNAc(6)Hex(7)Fuc(3)NeuAc(2)	4	113	3410	5185	12.38	12.13	12.99	0	1.17	1	100000
50856	sp|P08962|CD63_HUMAN CD63 antigen OS=Homo sapiens GN=CD63 PE=1 SV=2	K.NnHTASILDR.M	26500	26500		12.38	s(HCT116) r(1)	N2(NGlycan/3373.2106)	N	3	130	2	129	138	0.0087	0.25	231.16	53.6	53.6	1505.26	1505.27	-5.44	1	4512.75	4512.78	12.38	HexNAc(6)Hex(7)Fuc(3)NeuAc(2)	4	113	3410	5170	12.38	12.13	12.99	0	1.178	1	100000
67050	sp|P08962|CD63_HUMAN CD63 antigen OS=Homo sapiens GN=CD63 PE=1 SV=2	K.NnHTASILDR.M	31900	31900		12.45	s(HCT116) r(2)	N2(NGlycan/3373.2106)	N	3	130	2	129	138	0.00096	0.034	268.82	83.2	83.2	1505.26	1505.27	-3.45	1	4512.76	4512.78	12.47	HexNAc(6)Hex(7)Fuc(3)NeuAc(2)	5	113	3310	5295	12.45	11.85	12.76	0	1.175	2	100000
67045	sp|P08962|CD63_HUMAN CD63 antigen OS=Homo sapiens GN=CD63 PE=1 SV=2	K.NnHTASILDR.M	31900	31900		12.45	s(HCT116) r(2)	N2(NGlycan/3373.2106)	N	3	130	2	129	138	0.0066	0.19	273.96	32.9	32.9	1505.26	1505.27	-5.38	1	4512.75	4512.78	12.45	HexNAc(6)Hex(7)Fuc(3)NeuAc(2)	5	113	3310	5276	12.45	11.85	12.76	0	1.168	2	100000
82516	sp|P08962|CD63_HUMAN CD63 antigen OS=Homo sapiens GN=CD63 PE=1 SV=2	K.NnHTASILDR.M	18000	18000		12.45	s(HCT116) r(3)	N2(NGlycan/3373.2106)	N	3	130	2	129	138	0.019	0.46	211.51	62.6	62.6	1505.26	1505.27	-3.68	1	4512.76	4512.78	12.47	HexNAc(6)Hex(7)Fuc(3)NeuAc(2)	6	113	2190	5075	12.45	12.08	12.54	0	1.177	3	80000
82510	sp|P08962|CD63_HUMAN CD63 antigen OS=Homo sapiens GN=CD63 PE=1 SV=2	K.NnHTASILDR.M	18000	18000		12.45	s(HCT116) r(3)	N2(NGlycan/3373.2106)	N	3	130	2	129	138	0.0077	0.26	224.02	77.5	77.5	1505.27	1505.27	0.56	1	4512.78	4512.78	12.44	HexNAc(6)Hex(7)Fuc(3)NeuAc(2)	6	113	2190	5060	12.45	12.08	12.54	0	1.176	3	80000
56823	sp|Q13206|DDX10_HUMAN Probable ATP-dependent RNA helicase DDX10 OS=Homo sapiens GN=DDX10 PE=1 SV=2	R.QDnDTGNEEQEEEEDDEEEmEEK.L	106000	106000		29.82	s(HCT116) r(1)	N3(NGlycan/3373.2106); M20(Oxidation/15.9949)	N,M	4	575592	3,20	573	595	0.35	0.95	29.99	29.5	29.5	1548.06	1548.06	0.77	1	6188.2	6188.2	30.14	HexNAc(6)Hex(7)Fuc(3)NeuAc(2)	4	1263	3050	22489	29.82	29.47	30.59	1	1.088	1	500000
72755	sp|Q13206|DDX10_HUMAN Probable ATP-dependent RNA helicase DDX10 OS=Homo sapiens GN=DDX10 PE=1 SV=2	R.QDnDTGNEEQEEEEDDEEEmEEK.L	99200	99200		30.31	s(HCT116) r(2)	N3(NGlycan/3373.2106); M20(Oxidation/15.9949)	N,M	4	575592	3,20	573	595	0.23	0.92	65.85	51	51	1548.07	1548.06	7.36	1	6188.25	6188.2	29.86	HexNAc(6)Hex(7)Fuc(3)NeuAc(2)	5	1263	2990	22355	30.31	29.41	30.57	1	1.083	2	500000
53997	sp|Q7Z7M0|MEGF8_HUMAN Multiple epidermal growth factor-like domains protein 8 OS=Homo sapiens GN=MEGF8 PE=1 SV=2	R.nCSTECR.C	480000	480000		23.1	s(HCT116) r(1)	N1(NGlycan/3373.2106)	N	5	2248	1	2248	2254	0.59	0.98	62.69	0.3	0	860.705	860.717	-13.51	0	4298.49	4298.55	22.87	HexNAc(6)Hex(7)Fuc(3)NeuAc(2)	4	1027	42200	15215	23.1	22.63	23.63	1	1.004	1	2000000
85462	sp|Q99460|PSMD1_HUMAN 26S proteasome non-ATPase regulatory subunit 1 OS=Homo sapiens GN=PSMD1 PE=1 SV=2	K.nASNDIVR.H	144000	144000		22.63	s(HCT116) r(3)	N1(NGlycan/3373.2106)	N	4	467	1	467	474	0.92	1	29.99	16.4	7.2	1066.15	1066.17	-23.11	-1	4260.56	4260.66	22.41	HexNAc(6)Hex(7)Fuc(3)NeuAc(2)	6	302	11100	14184	22.63	21.8	22.79	1	0.939	3	600000
85490	sp|Q99614|TTC1_HUMAN Tetratricopeptide repeat protein 1 OS=Homo sapiens GN=TTC1 PE=1 SV=1	K.nMSDEEK.Q	111000	111000		22.47	s(HCT116) r(3)	N1(NGlycan/3373.2106)	N	3	103	1	103	109	0.7	0.99	84.46	3.5	3.5	1409.2	1409.19	10.36	1	4224.59	4224.54	22.51	HexNAc(6)Hex(7)Fuc(3)NeuAc(2)	6	309	3630	14282	22.47	21.93	22.89	0	1.171	3	500000
85465	sp|Q99614|TTC1_HUMAN Tetratricopeptide repeat protein 1 OS=Homo sapiens GN=TTC1 PE=1 SV=1	K.nMSDEEK.Q	111000	111000		22.47	s(HCT116) r(3)	N1(NGlycan/3373.2106)	N	3	103	1	103	109	0.68	0.99	108.96	6.8	6.8	1409.2	1409.19	9.17	1	4224.58	4224.54	22.42	HexNAc(6)Hex(7)Fuc(3)NeuAc(2)	6	309	3630	14190	22.47	21.93	22.89	0	1.18	3	500000
67099	sp|Q9HC35|EMAL4_HUMAN Echinoderm microtubule-associated protein-like 4 OS=Homo sapiens GN=EML4 PE=1 SV=3	K.nATPTK.S	17900	17900		12.71	s(HCT116) r(2)	N1(NGlycan/3373.2106)	N	3	165	1	165	170	0.24	0.88	40.56	18.2	18.2	1335.51	1335.52	-6.05	1	4003.52	4003.54	12.65	HexNAc(6)Hex(7)Fuc(3)NeuAc(2)	5	980	2340	5442	12.71	12.29	12.85	1	1.122	2	70000
57577	sp|P27816|MAP4_HUMAN Microtubule-associated protein 4 OS=Homo sapiens GN=MAP4 PE=1 SV=3	K.DGVLTLANnVTPAK.D	139000	139000		32	s(HCT116) r(1)	N9(NGlycan/3082.1151)	N	4	569	9	561	574	0.35	0.95	130.15	36.9	36.9	1124.48	1124.48	5.23	1	4493.91	4493.88	31.97	HexNAc(6)Hex(7)Fuc(3)NeuAc(1)	4	148	19500	24392	32	31.84	32.3	1	0.975	1	600000
89061	sp|P27816|MAP4_HUMAN Microtubule-associated protein 4 OS=Homo sapiens GN=MAP4 PE=1 SV=3	K.DGVLTLANnVTPAK.D	116000	116000		32.02	s(HCT116) r(3)	N9(NGlycan/3082.1151)	N	4	569	9	561	574	0.49	0.98	146.17	64.8	64.8	1124.5	1124.48	20.57	1	4493.97	4493.88	32.01	HexNAc(6)Hex(7)Fuc(3)NeuAc(1)	6	148	17500	23542	32.02	31.63	32.58	1	0.977	3	500000
69230	sp|Q13740|CD166_HUMAN CD166 antigen OS=Homo sapiens GN=ALCAM PE=1 SV=2	R.nATVVWMK.D	47000	47000		20.18	s(HCT116) r(2)	N1(NGlycan/3082.1151)	N	3	361	1	361	368	0.53	0.98	139.17	9.7	9.7	1344.22	1344.21	6.43	0	4029.63	4029.61	20.22	HexNAc(6)Hex(7)Fuc(3)NeuAc(1)	5	307	1630	12631	20.18	19.5	20.59	1	1.145	2	200000
85900	sp|Q9UHN6|TMEM2_HUMAN Transmembrane protein 2 OS=Homo sapiens GN=TMEM2 PE=1 SV=1	R.nNSMCTTMR.D	29800	29800		23.56	s(HCT116) r(3)	N1(NGlycan/3082.1151)	N	3	636	1	636	644	0.89	1	29.99	2.2	2.2	1399.55	1399.52	19.47	1	4195.63	4195.55	23.53	HexNAc(6)Hex(7)Fuc(3)NeuAc(1)	6	887	2330	15315	23.56	22.72	24	1	1.167	3	100000
58408	sp|P15924|DESP_HUMAN Desmoplakin OS=Homo sapiens GN=DSP PE=1 SV=3	K.SRSLnESK.I	61600	61600		34.11	s(HCT116) r(1)	N5(NGlycan/2791.0197)	N	5	1697	5	1693	1700	0.68	0.99	30	30	30	743.092	743.106	-18.05	0	3710.43	3710.49	34.09	HexNAc(6)Hex(7)Fuc(3)	4	1654	11400	26754	34.11	34.02	34.27	1	0.97	1	200000
68526	sp|P48960|CD97_HUMAN CD97 antigen OS=Homo sapiens GN=CD97 PE=1 SV=4	K.nESENTCQDVDECQQNPR.L	56000	56000		18.3	s(HCT116) r(2)	N1(NGlycan/2791.0197)	N	5	108	1	108	125	0.2	0.9	167.43	57.5	57.5	1003.58	1003.58	0.76	1	5012.88	5012.88	18.3	HexNAc(6)Hex(7)Fuc(3)	5	1032	7690	10689	18.3	17.93	18.39	1	0.905	2	300000
65905	sp|Q08J23-2|NSUN2_HUMAN Isoform 2 of tRNA (cytosine(34)-C(5))-methyltransferase OS=Homo sapiens GN=NSUN2	R.NVLLnNSEK.M	1730	1730		51.71	s(HCT116) r(1)	N5(NGlycan/2791.0197)	N	4	538	5	534	542	0.78	0.99	29.97	3.2	3.2	956.158	956.149	9.56	0	3820.6	3820.57	53.76	HexNAc(6)Hex(7)Fuc(3)	4	358	1250	45777	51.71	51.69	51.74	1	1.141	1	7000
80291	sp|Q49AR2|CE022_HUMAN UPF0489 protein C5orf22 OS=Homo sapiens GN=C5orf22 PE=1 SV=2	K.PGTnLTEEDLVDIVDTR.I	5830	5830		49.44	s(HCT116) r(2)	N4(NGlycan/2791.0197)	N	4	287	4	284	300	0.8	0.99	29.99	3	3	1170.27	1170.24	23.53	1	4677.06	4676.95	49.43	HexNAc(6)Hex(7)Fuc(3)	5	1478	2570	41788	49.44	49.05	49.46	1	1.061	2	30000
59693	sp|Q7KZ85|SPT6H_HUMAN Transcription elongation factor SPT6 OS=Homo sapiens GN=SUPT6H PE=1 SV=2	K.LnITPTK.K	15300	15300		37.54	s(HCT116) r(1)	N2(NGlycan/2791.0197)	N	3	617	2	616	622	0.35	0.95	30	28.1	28.1	1193.17	1193.17	4.88	0	3576.5	3576.48	37.55	HexNAc(6)Hex(7)Fuc(3)	4	196	2650	30434	37.54	37.24	37.57	1	1.287	1	60000
51978	sp|Q86UP2|KTN1_HUMAN Kinectin OS=Homo sapiens GN=KTN1 PE=1 SV=1	K.nGSDDQDK.K	181000	181000		16.72	s(HCT116) r(1)	N1(NGlycan/2791.0197)	N	4	172	1	172	179	0.61	0.98	29.99	18.7	18.7	918.088	918.097	-9.86	0	3668.32	3668.36	17.13	HexNAc(6)Hex(7)Fuc(3)	4	1061	10800	9251	16.72	15.51	17.42	1	0.86	1	700000
61466	sp|Q9HDC9|APMAP_HUMAN Adipocyte plasma membrane-associated protein OS=Homo sapiens GN=APMAP PE=1 SV=2	R.AGPnGTLFVADAYK.G	11100	11100		41.86	s(HCT116) r(1)	N4(NGlycan/2791.0197)	N	3	160	4	157	170	0.33	0.95	203.96	49.8	49.8	1405.62	1405.59	21.83	1	4213.83	4213.73	41.83	HexNAc(6)Hex(7)Fuc(3)	4	16	2390	34986	41.86	40.86	41.97	1	1.201	1	50000
50730	sp|Q9UNS1|TIM_HUMAN Protein timeless homolog OS=Homo sapiens GN=TIMELESS PE=1 SV=2	R.nYSSDLGK.Q	184000	184000		11.97	s(HCT116) r(1)	N1(NGlycan/2791.0197)	N	3	306	1	306	313	0.77	0.95	45.09	10.3	10.3	1225.47	1225.48	-10.13	0	3673.39	3673.43	11.86	HexNAc(6)Hex(7)Fuc(3)	4	633	7870	4740	11.97	11.16	13.15	1	1.114	1	700000
83060	sp|O75533|SF3B1_HUMAN Splicing factor 3B subunit 1 OS=Homo sapiens GN=SF3B1 PE=1 SV=3	K.nGTPPMR.K	34100	34100		14.88	s(HCT116) r(3)	N1(NGlycan/3809.3435)	N	4	506	1	506	512	0.64	0.99	29.99	30	30	1146.18	1146.19	-4.81	-1	4580.69	4580.71	14.9	HexNAc(6)Hex(7)Fuc(2)NeuAc(4)	6	1266	4950	6996	14.88	14.3	14.98	1	1.005	3	200000
54098	sp|P02786|TFR1_HUMAN Transferrin receptor protein 1 OS=Homo sapiens GN=TFRC PE=1 SV=2	D.nNTK.A	218000	218000		23.07	s(HCT116) r(1)	N1(NGlycan/3809.3435)	N	4	50	1	50	53	0.75	0.99	30	0.5	0.5	1072.13	1072.15	-18.56	-1	4284.5	4284.58	23.13	HexNAc(6)Hex(7)Fuc(2)NeuAc(4)	4	44	9020	15491	23.07	21.96	24.21	1	0.922	1	900000
75044	sp|P10253|LYAG_HUMAN Lysosomal alpha-glucosidase OS=Homo sapiens GN=GAA PE=1 SV=4	E.nMTR.A	125000	125000		35.88	s(HCT116) r(2)	N1(NGlycan/3809.3435)	N	4	390	1	390	393	0.74	0.99	29.99	4.6	4.6	1083.4	1083.4	-0.27	1	4329.59	4329.59	35.91	HexNAc(6)Hex(7)Fuc(2)NeuAc(4)	5	7	13300	28739	35.88	35.27	36.69	1	0.949	2	500000
66689	sp|P20020|AT2B1_HUMAN Plasma membrane calcium-transporting ATPase 1 OS=Homo sapiens GN=ATP2B1 PE=1 SV=3	R.HLDACETMGnATAICSDK.T	42200	42200		10.53	s(HCT116) r(2)	N10(NGlycan/3809.3435)	N	4	468	10	459	476	0.064	0.72	124.71	61	61	1451.55	1451.55	-0.06	0	5802.18	5802.18	10.52	HexNAc(6)Hex(7)Fuc(2)NeuAc(4)	5	299	2500	3747	10.53	10.11	10.76	1	1.082	2	200000
51407	sp|Q9BQG0|MBB1A_HUMAN Myb-binding protein 1A OS=Homo sapiens GN=MYBBP1A PE=1 SV=2	R.nRTKAK.V	611000	611000		14.89	s(HCT116) r(1)	N1(NGlycan/3809.3435)	N	4	1214	1	1214	1219	0.33	0.95	39.58	12.5	12.5	1132.45	1132.45	-3.88	0	4525.76	4525.77	14.93	HexNAc(6)Hex(7)Fuc(2)NeuAc(4)	4	1600	98900	7223	14.89	14.22	15.89	1	1.084	1	3000000
69699	sp|Q9BYG3|MK67I_HUMAN MKI67 FHA domain-interacting nucleolar phosphoprotein OS=Homo sapiens GN=NIFK PE=1 SV=1	R.nRTLTQK.L	23500	23500		21.43	s(HCT116) r(2)	N1(NGlycan/3809.3435)	N	3	152	1	152	158	0.84	0.99	29.98	0.3	0.3	1557.31	1557.28	15.48	1	4668.9	4668.83	21.68	HexNAc(6)Hex(7)Fuc(2)NeuAc(4)	5	1188	2280	14110	21.43	21.08	21.73	1	1.22	2	100000
54291	sp|Q9NQC3|RTN4_HUMAN Reticulon-4 OS=Homo sapiens GN=RTN4 PE=1 SV=2	K.nGSATSK.V	3310000	3310000		23.33	s(HCT116) r(1)	N1(NGlycan/3809.3435)	N	5	941	1	941	947	0.84	0.99	29.99	10	10	895.55	895.54	11.37	0	4472.71	4472.66	23.56	HexNAc(6)Hex(7)Fuc(2)NeuAc(4)	4	166	379000	15956	23.33	22.61	24.6	0	1.034	1	10000000
54174	sp|Q9NQC3|RTN4_HUMAN Reticulon-4 OS=Homo sapiens GN=RTN4 PE=1 SV=2	K.nGSATSK.V	3310000	3310000		23.33	s(HCT116) r(1)	N1(NGlycan/3809.3435)	N	5	941	1	941	947	0.8	0.99	29.99	25.8	25.8	895.549	895.54	10.66	0	4472.71	4472.66	23.32	HexNAc(6)Hex(7)Fuc(2)NeuAc(4)	4	166	379000	15695	23.33	22.61	24.6	0	1.044	1	10000000
70324	sp|Q9NQC3|RTN4_HUMAN Reticulon-4 OS=Homo sapiens GN=RTN4 PE=1 SV=2	K.nGSATSK.V	4610000	4610000		23.38	s(HCT116) r(2)	N1(NGlycan/3809.3435)	N	5	941	1	941	947	0.83	0.99	29.99	17.2	17.2	895.549	895.54	10.58	0	4472.71	4472.66	23.34	HexNAc(6)Hex(7)Fuc(2)NeuAc(4)	5	166	438000	15903	23.38	22.36	24.47	0	1.044	2	20000000
70314	sp|Q9NQC3|RTN4_HUMAN Reticulon-4 OS=Homo sapiens GN=RTN4 PE=1 SV=2	K.nGSATSK.V	4610000	4610000		23.38	s(HCT116) r(2)	N1(NGlycan/3809.3435)	N	5	941	1	941	947	0.83	0.99	29.99	13.1	13.1	895.553	895.54	15.27	0	4472.73	4472.66	23.31	HexNAc(6)Hex(7)Fuc(2)NeuAc(4)	5	166	438000	15875	23.38	22.36	24.47	0	1.038	2	20000000
70322	sp|Q9NQC3|RTN4_HUMAN Reticulon-4 OS=Homo sapiens GN=RTN4 PE=1 SV=2	K.nGSATSK.V	4610000	4610000		23.38	s(HCT116) r(2)	N1(NGlycan/3809.3435)	N	5	941	1	941	947	0.82	0.99	29.99	30	30	895.551	895.54	12.24	0	4472.72	4472.66	23.33	HexNAc(6)Hex(7)Fuc(2)NeuAc(4)	5	166	438000	15894	23.38	22.36	24.47	0	1.044	2	20000000
70368	sp|Q9NQC3|RTN4_HUMAN Reticulon-4 OS=Homo sapiens GN=RTN4 PE=1 SV=2	K.nGSATSK.V	4610000	4610000		23.38	s(HCT116) r(2)	N1(NGlycan/3809.3435)	N	5	941	1	941	947	0.83	0.99	29.99	4.1	4.1	895.549	895.54	10.96	0	4472.71	4472.66	23.46	HexNAc(6)Hex(7)Fuc(2)NeuAc(4)	5	166	438000	16016	23.38	22.36	24.47	0	1.035	2	20000000
85943	sp|Q9NQC3|RTN4_HUMAN Reticulon-4 OS=Homo sapiens GN=RTN4 PE=1 SV=2	K.nGSATSK.V	2350000	2350000		23.4	s(HCT116) r(3)	N1(NGlycan/3809.3435)	N	5	941	1	941	947	0.98	1	29.99	5.3	5.3	895.55	895.54	11.01	0	4472.71	4472.66	23.61	HexNAc(6)Hex(7)Fuc(2)NeuAc(4)	6	166	365000	15411	23.4	22.31	24.39	0	1.035	3	10000000
85816	sp|Q9NQC3|RTN4_HUMAN Reticulon-4 OS=Homo sapiens GN=RTN4 PE=1 SV=2	K.nGSATSK.V	2350000	2350000		23.4	s(HCT116) r(3)	N1(NGlycan/3809.3435)	N	5	941	1	941	947	0.99	1	29.99	4.3	4.3	895.55	895.54	11.48	0	4472.71	4472.66	23.36	HexNAc(6)Hex(7)Fuc(2)NeuAc(4)	6	166	365000	15144	23.4	22.31	24.39	0	1.043	3	10000000
67669	sp|Q9UBV2|SE1L1_HUMAN Protein sel-1 homolog 1 OS=Homo sapiens GN=SEL1L PE=1 SV=3	M.nHTK.A	113000	113000		15.96	s(HCT116) r(2)	N1(NGlycan/3809.3435)	N	3	217	1	217	220	0.15	0.77	53.42	4	4	1436.85	1436.87	-15.07	1	4307.53	4307.6	15.53	HexNAc(6)Hex(7)Fuc(2)NeuAc(4)	5	104	5420	7836	15.96	15.01	16.26	1	1.15	2	500000
94682	sp|P16070|CD44_HUMAN CD44 antigen OS=Homo sapiens GN=CD44 PE=1 SV=3	K.AFnSTLPTMAQMEK.A	20400	20400		47.14	s(HCT116) r(3)	N3(NGlycan/3518.2481)	N	3	57	3	55	68	0.075	0.79	30	30	8.9	1696.33	1696.34	-3.5	-1	5085.97	5085.99	47.18	HexNAc(6)Hex(7)Fuc(2)NeuAc(3)	6	183	3040	38343	47.14	47.05	47.23	1	1.317	3	100000
85485	sp|P29401|TKT_HUMAN Transketolase OS=Homo sapiens GN=TKT PE=1 SV=3	K.nSTFSEIFK.K	274000	274000		22.05	s(HCT116) r(3)	N1(NGlycan/3518.2481)	N	3	344	1	344	352	0.078	0.79	30	4.2	4.2	1530.91	1530.93	-14.21	1	4589.71	4589.77	22.5	HexNAc(6)Hex(7)Fuc(2)NeuAc(3)	6	152	5760	14265	22.05	20.45	22.89	1	1.211	3	1000000
71779	sp|Q13206|DDX10_HUMAN Probable ATP-dependent RNA helicase DDX10 OS=Homo sapiens GN=DDX10 PE=1 SV=2	R.QDnDTGNEEQEEEEDDEEEMEEK.L	51900	51900		27.25	s(HCT116) r(2)	N3(NGlycan/3518.2481)	N	4	575	3	573	595	0.54	0.98	149.96	22.8	22.8	1580.35	1580.32	18.38	0	6317.36	6317.24	27.22	HexNAc(6)Hex(7)Fuc(2)NeuAc(3)	5	1263	4230	19760	27.25	26.79	27.43	1	1.072	2	300000
82821	sp|Q13464|ROCK1_HUMAN Rho-associated protein kinase 1 OS=Homo sapiens GN=ROCK1 PE=1 SV=1	K.nTSGK.T	11300	11300		13.47	s(HCT116) r(3)	N1(NGlycan/3518.2481)	N	3	1348	1	1348	1352	0.52	0.98	42.54	0	0	1342.18	1342.17	1.9	1	4023.51	4023.5	13.51	HexNAc(6)Hex(7)Fuc(2)NeuAc(3)	6	542	2330	5885	13.47	13.28	13.56	1	1.124	3	50000
79394	sp|Q13740|CD166_HUMAN CD166 antigen OS=Homo sapiens GN=ALCAM PE=1 SV=2	R.nATGDYK.C	416000	416000		47.4	s(HCT116) r(2)	N1(NGlycan/3518.2481)	N	3	306	1	306	312	0.54	0.98	151.82	13.8	13.8	1429.53	1429.54	-8.57	0	4285.56	4285.59	47.34	HexNAc(6)Hex(7)Fuc(2)NeuAc(3)	5	307	49600	39833	47.4	46.75	47.89	1	1.211	2	2000000
94734	sp|Q13740|CD166_HUMAN CD166 antigen OS=Homo sapiens GN=ALCAM PE=1 SV=2	R.nATGDYK.C	270000	270000		47.42	s(HCT116) r(3)	N1(NGlycan/3518.2481)	N	3	306	1	306	312	0.19	0.92	174.03	31.6	2.8	1429.53	1429.54	-6.66	0	4285.56	4285.59	47.37	HexNAc(6)Hex(7)Fuc(2)NeuAc(3)	6	307	31800	38476	47.42	46.54	48.14	1	1.213	3	1000000
79411	sp|Q13740|CD166_HUMAN CD166 antigen OS=Homo sapiens GN=ALCAM PE=1 SV=2	R.nATGDYK.C	70700	70700		47.4	s(HCT116) r(2)	N1(NGlycan/3518.2481)	N	4	306	1	306	312	0.73	0.99	150.11	7.1	7.1	1072.39	1072.41	-10.77	0	4285.55	4285.59	47.4	HexNAc(6)Hex(7)Fuc(2)NeuAc(3)	5	307	9510	39877	47.4	47.19	47.59	1	1.044	2	300000
54914	sp|Q9Y6N5|SQRD_HUMAN Sulfide:quinone oxidoreductase, mitochondrial OS=Homo sapiens GN=SQRDL PE=1 SV=1	K.nQTPTK.K	33800	33800		25.69	s(HCT116) r(1)	N1(NGlycan/3518.2481)	N	3	366	1	366	371	0.41	0.95	92.53	6.2	6.2	1402.89	1402.88	11.93	0	4205.65	4205.6	25.14	HexNAc(6)Hex(7)Fuc(2)NeuAc(3)	4	2012	2420	17566	25.69	25.09	26	1	1.17	1	100000
71267	sp|O75882|ATRN_HUMAN Attractin OS=Homo sapiens GN=ATRN PE=1 SV=2	R.nHSCSEGQISIFRYENCPK.D	771000	771000		25.56	s(HCT116) r(2)	N1(NGlycan/3227.1527)	N	5	731	1	731	749	0.42	0.96	198.39	15.4	15.4	1111.45	1111.44	4.73	1	5552.21	5552.18	25.99	HexNAc(6)Hex(7)Fuc(2)NeuAc(2)	5	121	31000	18523	25.56	25.21	26.51	1	1.101	2	4000000
65732	sp|P08195|4F2_HUMAN 4F2 cell-surface antigen heavy chain OS=Homo sapiens GN=SLC3A2 PE=1 SV=3	K.DASSFLAEWQnITK.G	67400	67400		52.06	s(HCT116) r(1)	N11(NGlycan/3227.1527)	N	4	365	11	355	368	0.15	0.87	200.34	40.2	11.5	1209.99	1209.99	-1.44	-1	4835.92	4835.93	52.12	HexNAc(6)Hex(7)Fuc(2)NeuAc(2)	4	571	3540	44965	52.06	51.16	52.43	1	1.001	1	300000
53765	sp|P14923|PLAK_HUMAN Junction plakoglobin OS=Homo sapiens GN=JUP PE=1 SV=3	R.nYSYEK.L	80900	80900		22.47	s(HCT116) r(1)	N1(NGlycan/3227.1527)	N	3	321	1	321	326	0.62	0.98	53.39	5	5	1344.21	1344.17	23.95	-1	4029.6	4029.5	22.19	HexNAc(6)Hex(7)Fuc(2)NeuAc(2)	4	1380	3720	14449	22.47	21.24	23.47	1	1.152	1	300000
92789	sp|P16070|CD44_HUMAN CD44 antigen OS=Homo sapiens GN=CD44 PE=1 SV=3	K.AFnSTLPTMAQMEK.A	167000	167000		41.74	s(HCT116) r(3)	N3(NGlycan/3227.1527)	N	4	57	3	55	68	0.29	0.95	144.15	47.5	47.5	1199.74	1199.73	4.87	1	4794.91	4794.89	41.8	HexNAc(6)Hex(7)Fuc(2)NeuAc(2)	6	183	4070	33574	41.74	40.56	42.57	1	0.999	3	800000
92853	sp|P16070|CD44_HUMAN CD44 antigen OS=Homo sapiens GN=CD44 PE=1 SV=3	K.AFnSTLPTMAQMEK.A	26000	26000		41.97	s(HCT116) r(3)	N3(NGlycan/3227.1527)	N	3	57	3	55	68	0.07	0.77	126.96	56.4	0.4	1599.3	1599.3	-2.92	-1	4794.88	4794.89	42	HexNAc(6)Hex(7)Fuc(2)NeuAc(2)	6	183	2420	33741	41.97	41.76	42.06	1	1.27	3	100000
51559	sp|P52788|SPSY_HUMAN Spermine synthase OS=Homo sapiens GN=SMS PE=1 SV=2	K.nGSFANLR.I	38400	38400		15.58	s(HCT116) r(1)	N1(NGlycan/3227.1527)	N	3	55	1	55	62	0.5	0.97	63.13	5.5	5.5	1369.23	1369.2	20.74	0	4104.68	4104.59	15.6	HexNAc(6)Hex(7)Fuc(2)NeuAc(2)	4	827	3550	7812	15.58	14.91	16.23	1	1.143	1	200000
92493	sp|Q08380|LG3BP_HUMAN Galectin-3-binding protein OS=Homo sapiens GN=LGALS3BP PE=1 SV=1	R.ALGFEnATQALGR.A	60800	60800		41.48	s(HCT116) r(3)	N6(NGlycan/3227.1527)	N	4	69	6	64	76	0.076	0.79	273.9	27.5	2.8	1144.47	1144.47	2.72	-1	4573.86	4573.85	41.2	HexNAc(6)Hex(7)Fuc(2)NeuAc(2)	6	5	5810	32930	41.48	40.72	41.58	1	0.973	3	300000
71096	sp|Q08J23-2|NSUN2_HUMAN Isoform 2 of tRNA (cytosine(34)-C(5))-methyltransferase OS=Homo sapiens GN=NSUN2	R.nNSGEEFDCAFR.L	145000	145000		25.53	s(HCT116) r(2)	N1(NGlycan/3227.1527)	N	4	556	1	556	567	0.77	0.99	201.45	12.3	12.3	1168.96	1168.94	17.76	1	4671.8	4671.72	25.5	HexNAc(6)Hex(7)Fuc(2)NeuAc(2)	5	358	25800	18094	25.53	24.54	25.63	1	1.093	2	700000
64777	sp|Q5MIZ7-3|P4R3B_HUMAN Isoform 3 of Serine/threonine-protein phosphatase 4 regulatory subunit 3B OS=Homo sapiens GN=SMEK2	K.nNTICPGALR.F	13300	13300		49.93	s(HCT116) r(1)	N1(NGlycan/3227.1527)	N	3	498	1	498	507	0.79	0.99	29.97	4.1	4.1	1448.27	1448.24	16.41	1	4341.78	4341.71	49.61	HexNAc(6)Hex(7)Fuc(2)NeuAc(2)	4	1209	1660	42572	49.93	49.9	50.48	1	1.257	1	60000
80796	sp|Q93009|UBP7_HUMAN Ubiquitin carboxyl-terminal hydrolase 7 OS=Homo sapiens GN=USP7 PE=1 SV=2	R.SnGTKRPAMLDNEADGNK.T	67000	67000		50.65	s(HCT116) r(2)	N2(NGlycan/3227.1527)	N	4	630	2	629	646	0.59	0.98	112.96	2.5	2.4	1287.05	1287.02	24.69	0	5144.18	5144.05	50.66	HexNAc(6)Hex(7)Fuc(2)NeuAc(2)	5	1135	21800	43138	50.65	50.23	51.34	1	1.11	2	300000
78057	sp|Q9NRG0|CHRC1_HUMAN Chromatin accessibility complex protein 1 OS=Homo sapiens GN=CHRAC1 PE=1 SV=1	R.EEDEENDNDnESDHDEADS.-	47300	47300		43.51	s(HCT116) r(2)	N10(NGlycan/3227.1527)	N	4	122	10	113	131	0.77	0.99	144.2	41.3	41.3	1359.5	1359.47	22.07	-1	5433.99	5433.87	43.55	HexNAc(6)Hex(7)Fuc(2)NeuAc(2)	5	1740	5080	36475	43.51	42.79	43.62	0	1.06	2	200000
78048	sp|Q9NRG0|CHRC1_HUMAN Chromatin accessibility complex protein 1 OS=Homo sapiens GN=CHRAC1 PE=1 SV=1	R.EEDEENDNDnESDHDEADS.-	47300	47300		43.51	s(HCT116) r(2)	N10(NGlycan/3227.1527)	N	4	122	10	113	131	0.59	0.98	140.05	79.5	79.5	1359.5	1359.47	22.18	-1	5433.99	5433.87	43.53	HexNAc(6)Hex(7)Fuc(2)NeuAc(2)	5	1740	5080	36459	43.51	42.79	43.62	0	1.065	2	200000
92781	sp|P05556|ITB1_HUMAN Integrin beta-1 OS=Homo sapiens GN=ITGB1 PE=1 SV=2	K.SCGECIQAGPNCGWCTnSTFLQEGMPTSAR.C	42400	42400		41.99	s(HCT116) r(3)	N17(NGlycan/2936.0572)	N	4	50	17	34	63	0.068	0.77	197.16	86.6	86.6	1578.88	1578.87	5.12	1	6311.47	6311.44	41.78	HexNAc(6)Hex(7)Fuc(2)NeuAc(1)	6	9	3690	33553	41.99	41.25	42.04	1	1.107	3	200000
59269	sp|P08195|4F2_HUMAN 4F2 cell-surface antigen heavy chain OS=Homo sapiens GN=SLC3A2 PE=1 SV=3	K.SLVTQYLnATGNR.W	2020000	2020000		37.06	s(HCT116) r(1)	N8(NGlycan/2936.0572)	N	4	424	8	417	429	0.0015	0.053	319.5	81	2.5	1093.95	1093.96	-3.09	-1	4371.79	4371.8	36.5	HexNAc(6)Hex(7)Fuc(2)NeuAc(1)	4	571	311000	29277	37.06	36.66	37.68	1	0.928	1	9000000
53824	sp|P30085|KCY_HUMAN UMP-CMP kinase OS=Homo sapiens GN=CMPK1 PE=1 SV=3	R.NQDNLQGWnK.T	473000	473000		22.75	s(HCT116) r(1)	N9(NGlycan/2936.0572)	N	3	105	9	97	106	0.52	0.97	39.46	2.2	2.2	1384.91	1384.88	23.3	0	4151.72	4151.62	22.35	HexNAc(6)Hex(7)Fuc(2)NeuAc(1)	4	2021	60900	14649	22.75	21.06	23.05	1	1.154	1	2000000
71080	sp|Q08380|LG3BP_HUMAN Galectin-3-binding protein OS=Homo sapiens GN=LGALS3BP PE=1 SV=1	K.AAIPSALDTnSSK.S	64700	64700		25.44	s(HCT116) r(2)	N10(NGlycan/2936.0572)	N	3	551	10	542	554	0.19	0.9	149.07	7.9	2.9	1404.24	1404.24	-5.05	-1	4209.69	4209.71	25.45	HexNAc(6)Hex(7)Fuc(2)NeuAc(1)	5	5	4760	18050	25.44	24.61	25.79	1	1.169	2	300000
76101	sp|Q13443|ADAM9_HUMAN Disintegrin and metalloproteinase domain-containing protein 9 OS=Homo sapiens GN=ADAM9 PE=1 SV=1	R.nFSSCSAEDFEK.L	396000	396000		38.84	s(HCT116) r(2)	N1(NGlycan/2936.0572)	N	4	381	1	381	392	0.55	0.98	30	28.7	28.7	1089.92	1089.91	6	1	4355.64	4355.62	38.83	HexNAc(6)Hex(7)Fuc(2)NeuAc(1)	5	426	45900	31753	38.84	38.64	40.05	1	1.114	2	2000000
91596	sp|Q13443|ADAM9_HUMAN Disintegrin and metalloproteinase domain-containing protein 9 OS=Homo sapiens GN=ADAM9 PE=1 SV=1	R.nFSSCSAEDFEK.L	386000	386000		38.89	s(HCT116) r(3)	N1(NGlycan/2936.0572)	N	4	381	1	381	392	0.75	0.99	30	15.5	15.5	1089.92	1089.91	6.08	1	4355.65	4355.62	38.86	HexNAc(6)Hex(7)Fuc(2)NeuAc(1)	6	426	49800	30660	38.89	37.94	39.84	1	0.96	3	2000000
63854	sp|Q6YHK3|CD109_HUMAN CD109 antigen OS=Homo sapiens GN=CD109 PE=1 SV=2	K.TASnLTVSVLEAEGVFEK.G	24700	24700		47.72	s(HCT116) r(1)	N4(NGlycan/2936.0572)	N	3	68	4	65	82	0.087	0.78	193.41	93.4	93.4	1610.67	1610.68	-8.19	1	4828.99	4829.03	47.74	HexNAc(6)Hex(7)Fuc(2)NeuAc(1)	4	225	2590	40583	47.72	47.66	48.12	1	1.279	1	100000
79508	sp|Q6YHK3|CD109_HUMAN CD109 antigen OS=Homo sapiens GN=CD109 PE=1 SV=2	K.TASnLTVSVLEAEGVFEK.G	29900	29900		47.7	s(HCT116) r(2)	N4(NGlycan/2936.0572)	N	3	68	4	65	82	0.041	0.6	228.76	92.1	11.8	1610.67	1610.68	-7.94	-1	4828.99	4829.03	47.72	HexNAc(6)Hex(7)Fuc(2)NeuAc(1)	5	225	2990	40125	47.7	47.63	48.14	1	1.285	2	100000
83020	sp|Q8IWK6|GP125_HUMAN Probable G-protein coupled receptor 125 OS=Homo sapiens GN=GPR125 PE=1 SV=2	K.CPnSSAESSCTNK.S	110000	110000		14.98	s(HCT116) r(3)	N3(NGlycan/2936.0572)	N	3	1091	3	1089	1101	0.16	0.81	138.25	18.4	18.4	1459.88	1459.88	-2	1	4376.61	4376.62	14.67	HexNAc(6)Hex(7)Fuc(2)NeuAc(1)	6	1588	4080	6798	14.98	13.82	15.63	1	1.172	3	500000
90826	sp|Q9H9K5|MER34_HUMAN Endogenous retrovirus group MER34 member 1 Env polyprotein OS=Homo sapiens GN=ERVMER34-1 PE=2 SV=1	K.nGSGPFLGnIPK.Q	6760	6760		37.4	s(HCT116) r(3)	N1(NGlycan/2936.0572); N9(Deamidated/0.9840)	N,N	3	131139	1,9	131	142	0.17	0.9	248.34	45.1	27.2	1379.92	1379.9	17.19	0	4136.74	4136.67	36.84	HexNAc(6)Hex(7)Fuc(2)NeuAc(1)	6	1100	1390	28551	37.4	36.43	37.7	1	1.229	3	80000
87844	sp|P04908|H2A1B_HUMAN Histone H2A type 1-B/E OS=Homo sapiens GN=HIST1H2AB PE=1 SV=2	R.KGnYSER.V	36300	36300		29.05	s(HCT116) r(3)	N3(NGlycan/2644.9618)	N	5	39	3	37	43	0.78	0.99	29.99	14.3	14.3	700.483	700.481	1.93	0	3497.38	3497.37	29.05	HexNAc(6)Hex(7)Fuc(2)	6	600	6440	20531	29.05	28.96	29.19	1	0.993	3	100000
83949	sp|P07900|HS90A_HUMAN Heat shock protein HSP 90-alpha OS=Homo sapiens GN=HSP90AA1 PE=1 SV=5	L.nISR.E	208000	208000		17.88	s(HCT116) r(3)	N1(NGlycan/2644.9618)	N	2	397	1	397	400	0.029	0.58	186.01	186	186	1567.62	1567.62	0.19	0	3133.23	3133.23	17.96	HexNAc(6)Hex(7)Fuc(2)	6	10	15300	9811	17.88	17.62	18.15	1	1.396	3	800000
82579	sp|P08962|CD63_HUMAN CD63 antigen OS=Homo sapiens GN=CD63 PE=1 SV=2	K.NnHTASILDR.M	40000	40000		12.66	s(HCT116) r(3)	N2(NGlycan/2644.9618)	N	3	130	2	129	138	0.58	0.98	146.6	3.4	3.4	1262.49	1262.52	-23.55	0	3784.44	3784.53	12.68	HexNAc(6)Hex(7)Fuc(2)	6	113	5250	5259	12.66	11.69	12.68	0	1.094	3	200000
82570	sp|P08962|CD63_HUMAN CD63 antigen OS=Homo sapiens GN=CD63 PE=1 SV=2	K.NnHTASILDR.M	40000	40000		12.66	s(HCT116) r(3)	N2(NGlycan/2644.9618)	N	3	130	2	129	138	0.59	0.98	154.16	6.3	6.3	1262.5	1262.52	-10.71	0	3784.49	3784.53	12.65	HexNAc(6)Hex(7)Fuc(2)	6	113	5250	5228	12.66	11.69	12.68	0	1.099	3	200000
53181	sp|P11279|LAMP1_HUMAN Lysosome-associated membrane glycoprotein 1 OS=Homo sapiens GN=LAMP1 PE=1 SV=3	R.LLNINPnK.T	279000	279000		20.66	s(HCT116) r(1)	N7(NGlycan/2644.9618)	N	3	261	7	255	262	0.29	0.94	180.49	35.3	35.3	1190.83	1190.84	-10.44	0	3569.46	3569.5	20.44	HexNAc(6)Hex(7)Fuc(2)	4	18	17400	12663	20.66	19.71	21.24	1	1.087	1	1000000
72551	sp|P29966|MARCS_HUMAN Myristoylated alanine-rich C-kinase substrate OS=Homo sapiens GN=MARCKS PE=1 SV=4	K.EELQAnGSAPAADK.E	103000	103000		29.73	s(HCT116) r(2)	N6(NGlycan/2644.9618)	N	4	61	6	56	69	0.54	0.98	207.06	19.3	19.3	1012.17	1012.16	2.93	1	4044.63	4044.62	29.36	HexNAc(6)Hex(7)Fuc(2)	5	1589	3920	21822	29.73	28.94	29.96	1	1.137	2	400000
96133	sp|P48960|CD97_HUMAN CD97 antigen OS=Homo sapiens GN=CD97 PE=1 SV=4	K.nESENTCQDVDECQQNPR.L	9110	9110		50.83	s(HCT116) r(3)	N1(NGlycan/2644.9618)	N	3	108	1	108	125	0.64	0.99	30	21.1	21.1	1623.24	1623.28	-22.99	1	4866.71	4866.82	50.83	HexNAc(6)Hex(7)Fuc(2)	6	1032	1630	41737	50.83	50.39	51.06	1	1.259	3	40000
76470	sp|P53621|COPA_HUMAN Coatomer subunit alpha OS=Homo sapiens GN=COPA PE=1 SV=2	R.mnESK.A	2520	2520		39.84	s(HCT116) r(2)	M1(Oxidation/15.9949); N2(NGlycan/2644.9618)	M,N	3	234235	1,2	234	238	0.8	0.99	29.98	1.8	1.8	1090.39	1090.41	-24.37	0	3268.14	3268.22	39.72	HexNAc(6)Hex(7)Fuc(2)	5	611	1810	32704	39.84	39.82	39.86	1	1.258	2	10000
69672	sp|Q92896|GSLG1_HUMAN Golgi apparatus protein 1 OS=Homo sapiens GN=GLG1 PE=1 SV=2	R.GnITEYQCHQYITK.M	21200	21200		21.61	s(HCT116) r(2)	N2(NGlycan/2644.9618)	N	4	210	2	209	222	0.0012	0.042	358.83	169.9	169.9	1100.71	1100.7	6.71	1	4398.8	4398.77	21.53	HexNAc(6)Hex(7)Fuc(2)	5	116	2530	13972	21.61	21.43	21.94	1	0.997	2	90000
85185	sp|Q92896|GSLG1_HUMAN Golgi apparatus protein 1 OS=Homo sapiens GN=GLG1 PE=1 SV=2	R.GnITEYQCHQYITK.M	11600	11600		21.54	s(HCT116) r(3)	N2(NGlycan/2644.9618)	N	4	210	2	209	222	1.2e-05	0.00052	415.04	230.7	230.7	1100.7	1100.7	-4.44	1	4398.75	4398.77	21.57	HexNAc(6)Hex(7)Fuc(2)	6	116	1610	13306	21.54	21.42	21.63	1	0.994	3	50000
69330	sp|Q96AE7-2|TTC17_HUMAN Isoform 2 of Tetratricopeptide repeat protein 17 OS=Homo sapiens GN=TTC17	K.nISGALEAFR.Q	9750	9750		20.41	s(HCT116) r(2)	N1(NGlycan/2644.9618)	N	3	704	1	704	713	0.8	0.99	29.98	9.6	9.6	1241.54	1241.52	17.83	0	3721.59	3721.52	20.45	HexNAc(6)Hex(7)Fuc(2)	5	245	1570	12872	20.41	20.13	20.43	1	1.177	2	40000
88595	sp|Q96AY3|FKB10_HUMAN Peptidyl-prolyl cis-trans isomerase FKBP10 OS=Homo sapiens GN=FKBP10 PE=1 SV=1	R.YHYnGTFEDGK.K	208000	208000		30.77	s(HCT116) r(3)	N4(NGlycan/2644.9618)	N	4	70	4	67	77	0.68	0.99	111.86	19.4	19.4	994.649	994.638	10.15	0	3974.56	3974.52	30.87	HexNAc(6)Hex(7)Fuc(2)	6	29	18200	22374	30.77	29.87	30.91	1	0.94	3	900000
62208	sp|Q9NYU1|UGGG2_HUMAN UDP-glucose:glycoprotein glucosyltransferase 2 OS=Homo sapiens GN=UGGT2 PE=1 SV=4	K.GIVENMGINANnMSDFIMK.V	16100	16100		43.39	s(HCT116) r(1)	N12(NGlycan/2644.9618)	N	3	920	12	909	927	0.4	0.95	29.98	30	30	1581.64	1581.65	-5.63	-1	4741.9	4741.93	43.45	HexNAc(6)Hex(7)Fuc(2)	4	1312	2960	36649	43.39	43.34	43.71	1	1.254	1	70000
58425	sp|Q9ULV4-3|COR1C_HUMAN Isoform 3 of Coronin-1C OS=Homo sapiens GN=CORO1C	R.nGSLICTASK.D	68500	68500		34.11	s(HCT116) r(1)	N1(NGlycan/2644.9618)	N	4	238	1	238	247	0.35	0.95	29.99	24	24	924.627	924.627	-0.3	0	3694.48	3694.48	34.18	HexNAc(6)Hex(7)Fuc(2)	4	945	8940	26835	34.11	34.04	34.34	1	1.104	1	300000
85259	sp|O14672|ADA10_HUMAN Disintegrin and metalloproteinase domain-containing protein 10 OS=Homo sapiens GN=ADAM10 PE=1 SV=1	R.nISQVLEK.K	204000	204000		21.82	s(HCT116) r(3)	N1(NGlycan/3663.2856)	N	3	439	1	439	446	0.54	0.98	83.34	0.9	0.9	1531.93	1531.94	-8.98	-1	4592.76	4592.8	21.81	HexNAc(6)Hex(7)Fuc(1)NeuAc(4)	6	62	4580	13559	21.82	20.64	22.86	1	1.216	3	900000
87663	sp|O15371|EIF3D_HUMAN Eukaryotic translation initiation factor 3 subunit D OS=Homo sapiens GN=EIF3D PE=1 SV=1	K.nNSYK.L	41700	41700		28.5	s(HCT116) r(3)	N1(NGlycan/3663.2856)	N	3	427	1	427	431	0.098	0.83	30	1.2	1.2	1430.19	1430.2	-4.35	1	4287.55	4287.57	28.51	HexNAc(6)Hex(7)Fuc(1)NeuAc(4)	6	830	5540	20037	28.5	27.87	29.03	1	1.21	3	200000
53299	sp|O60637|TSN3_HUMAN Tetraspanin-3 OS=Homo sapiens GN=TSPAN3 PE=2 SV=1	K.nQSVPLSCCR.E	3120000	3120000		20.78	s(HCT116) r(1)	N1(NGlycan/3663.2856)	N	5	167	1	167	176	0.84	0.99	29.99	0.9	0.9	977.591	977.573	17.95	0	4882.92	4882.83	20.77	HexNAc(6)Hex(7)Fuc(1)NeuAc(4)	4	214	566000	13016	20.78	20.06	21.64	1	0.857	1	10000000
68168	sp|P46776|RL27A_HUMAN 60S ribosomal protein L27a OS=Homo sapiens GN=RPL27A PE=1 SV=2	R.nQSFCPTVNLDK.L	3130000	3130000		16.95	s(HCT116) r(2)	N1(NGlycan/3663.2856)	N	5	66	1	66	77	0.85	0.99	29.98	5.4	5.4	1018.02	1018	22.98	0	5085.06	5084.95	17.27	HexNAc(6)Hex(7)Fuc(1)NeuAc(4)	5	1608	458000	9603	16.95	16.14	17.44	1	0.897	2	10000000
91690	sp|Q7L014|DDX46_HUMAN Probable ATP-dependent RNA helicase DDX46 OS=Homo sapiens GN=DDX46 PE=1 SV=2	R.DSIINDFKnGTCK.L	13200	13200		39.26	s(HCT116) r(3)	N9(NGlycan/3663.2856)	N	5	667	9	659	671	0.98	1	30	12.8	12.8	1035.82	1035.81	12.81	-1	5174.06	5173.99	39.1	HexNAc(6)Hex(7)Fuc(1)NeuAc(4)	6	1156	1970	30920	39.26	39.12	39.54	1	1.216	3	60000
76678	sp|Q7Z7M0|MEGF8_HUMAN Multiple epidermal growth factor-like domains protein 8 OS=Homo sapiens GN=MEGF8 PE=1 SV=2	K.TGYTMDnmTGLCR.P	41700	41700		40.17	s(HCT116) r(2)	N7(NGlycan/3663.2856); M8(Oxidation/15.9949)	N,M	4	22142215	7,8	2208	2220	0.58	0.98	30	26.5	26.5	1300.45	1300.48	-24.88	0	5197.78	5197.91	40.3	HexNAc(6)Hex(7)Fuc(1)NeuAc(4)	5	1027	3820	33226	40.17	39.52	40.21	1	1.036	2	200000
57312	sp|Q86UP2|KTN1_HUMAN Kinectin OS=Homo sapiens GN=KTN1 PE=1 SV=1	K.nGSDDQDK.K	99800	99800		28.04	s(HCT116) r(1)	N1(NGlycan/3663.2856)	N	3	172	1	172	179	0.11	0.67	242.39	29.1	29.1	1514.55	1514.55	0.67	0	4540.63	4540.63	31.3	HexNAc(6)Hex(7)Fuc(1)NeuAc(4)	4	1061	6440	23685	28.04	27.85	31.35	0	1.237	1	400000
56154	sp|Q86UP2|KTN1_HUMAN Kinectin OS=Homo sapiens GN=KTN1 PE=1 SV=1	K.nGSDDQDK.K	99800	99800		28.04	s(HCT116) r(1)	N1(NGlycan/3663.2856)	N	3	172	1	172	179	0.42	0.96	46.11	36.7	2.1	1514.52	1514.55	-17.83	1	4540.55	4540.63	28.43	HexNAc(6)Hex(7)Fuc(1)NeuAc(4)	4	1061	6440	20820	28.04	27.85	31.35	0	1.204	1	400000
86155	sp|Q86UP2|KTN1_HUMAN Kinectin OS=Homo sapiens GN=KTN1 PE=1 SV=1	K.nGSDDQDK.K	9720	9720		24.65	s(HCT116) r(3)	N1(NGlycan/3663.2856)	N	3	172	1	172	179	0.53	0.98	115.39	33.8	33.8	1514.51	1514.55	-23.9	1	4540.52	4540.63	24.09	HexNAc(6)Hex(7)Fuc(1)NeuAc(4)	6	1061	1610	15940	24.65	24.62	24.9	1	1.216	3	40000
91281	sp|Q92545|TM131_HUMAN Transmembrane protein 131 OS=Homo sapiens GN=TMEM131 PE=1 SV=3	K.nSSSTSSRTSAQAASSQSANK.T	135000	135000		37.96	s(HCT116) r(3)	N1(NGlycan/3663.2856)	N	5	1239	1	1239	1259	0.61	0.99	183.85	30.2	30.2	1144.86	1144.85	4.83	1	5719.25	5719.23	37.99	HexNAc(6)Hex(7)Fuc(1)NeuAc(4)	6	461	11300	29808	37.96	37.1	38.24	1	1.169	3	700000
85124	sp|P38571|LICH_HUMAN Lysosomal acid lipase/cholesteryl ester hydrolase OS=Homo sapiens GN=LIPA PE=1 SV=2	K.nHSDK.G	48600	48600		21.38	s(HCT116) r(3)	N1(NGlycan/3372.1902)	N	3	72	1	72	76	0.19	0.91	130.82	28.9	28.9	1324.84	1324.83	8.34	0	3971.49	3971.46	21.39	HexNAc(6)Hex(7)Fuc(1)NeuAc(3)	6	280	2990	13122	21.38	21.24	21.93	1	1.149	3	200000
81342	sp|P49750|YLPM1_HUMAN YLP motif-containing protein 1 OS=Homo sapiens GN=YLPM1 PE=1 SV=3	R.GnSSSYR.G	39100	39100		54.27	s(HCT116) r(2)	N2(NGlycan/3372.1902)	N	3	821	2	820	826	0.92	0.99	128.36	17.2	17.2	1381.54	1381.52	19.1	-1	4141.6	4141.53	54.29	HexNAc(6)Hex(7)Fuc(1)NeuAc(3)	5	406	5100	45101	54.27	52.96	54.5	1	1.2	2	200000
70150	sp|P62195|PRS8_HUMAN 26S protease regulatory subunit 8 OS=Homo sapiens GN=PSMC5 PE=1 SV=1	R.nDSYTLHK.I	594000	594000		22.63	s(HCT116) r(2)	N1(NGlycan/3372.1902)	N	4	118	1	118	125	0.64	0.95	139.88	27	20	1088.16	1088.17	-9.37	0	4348.61	4348.65	22.85	HexNAc(6)Hex(7)Fuc(1)NeuAc(3)	5	1074	30900	15416	22.63	21.64	23.1	1	1.038	2	3000000
86727	sp|Q03252|LMNB2_HUMAN Lamin-B2 OS=Homo sapiens GN=LMNB2 PE=1 SV=3	K.nnSDK.D	495000	495000		26.34	s(HCT116) r(3)	N1(NGlycan/3372.1902); N2(Deamidated/0.9840)	N,N	3	470471	1,2	470	474	0.66	0.99	166.06	1	1	1317.47	1317.48	-10.56	0	3949.38	3949.42	25.9	HexNAc(6)Hex(7)Fuc(1)NeuAc(3)	6	356	53600	17560	26.34	25.55	27.13	1	1.147	3	5000000
56897	sp|Q13206|DDX10_HUMAN Probable ATP-dependent RNA helicase DDX10 OS=Homo sapiens GN=DDX10 PE=1 SV=2	R.QDnDTGNEEQEEEEDDEEEMEEK.L	205000	205000		30.22	s(HCT116) r(1)	N3(NGlycan/3372.1902)	N	4	575	3	573	595	0.33	0.95	182.41	9.9	9.9	1543.81	1543.8	4.95	0	6171.22	6171.18	30.35	HexNAc(6)Hex(7)Fuc(1)NeuAc(3)	4	1263	4380	22677	30.22	29.38	30.63	1	1.095	1	1000000
72983	sp|Q13206|DDX10_HUMAN Probable ATP-dependent RNA helicase DDX10 OS=Homo sapiens GN=DDX10 PE=1 SV=2	R.QDnDTGNEEQEEEEDDEEEMEEK.L	195000	195000		30.22	s(HCT116) r(2)	N3(NGlycan/3372.1902)	N	4	575	3	573	595	0.046	0.63	226.19	101.3	13	1543.81	1543.8	5.47	1	6171.22	6171.18	30.48	HexNAc(6)Hex(7)Fuc(1)NeuAc(3)	5	1263	5400	22920	30.22	29.5	30.66	1	1.092	2	1000000
86823	sp|Q14573|ITPR3_HUMAN Inositol 1,4,5-trisphosphate receptor type 3 OS=Homo sapiens GN=ITPR3 PE=1 SV=2	K.QnDTEnK.K	75100	75100		26.25	s(HCT116) r(3)	N2(NGlycan/3372.1902); N6(Deamidated/0.9840)	N,N	3	104108	2,6	103	109	0.52	0.98	167.3	18.2	18.2	1407.85	1407.85	-4.88	0	4220.52	4220.54	26.18	HexNAc(6)Hex(7)Fuc(1)NeuAc(3)	6	1390	3930	17794	26.25	25.32	26.83	1	1.166	3	900000
69446	sp|Q4G148|GXLT1_HUMAN Glucoside xylosyltransferase 1 OS=Homo sapiens GN=GXYLT1 PE=1 SV=2	K.TGVNSGVMLMnMTR.M	2720000	2720000		20.78	s(HCT116) r(2)	N11(NGlycan/3372.1902)	N	5	278	11	268	281	0.46	0.96	166.35	9.8	7	977.391	977.387	3.31	1	4881.92	4881.9	20.75	HexNAc(6)Hex(7)Fuc(1)NeuAc(3)	5	1185	386000	13209	20.78	20.04	21.68	0	0.853	2	10000000
69359	sp|Q4G148|GXLT1_HUMAN Glucoside xylosyltransferase 1 OS=Homo sapiens GN=GXYLT1 PE=1 SV=2	K.TGVNSGVMLMnMTR.M	2720000	2720000		20.78	s(HCT116) r(2)	N11(NGlycan/3372.1902)	N	5	278	11	268	281	0.58	0.98	183.84	1.8	0.6	977.392	977.387	4.65	0	4881.92	4881.9	20.51	HexNAc(6)Hex(7)Fuc(1)NeuAc(3)	5	1185	386000	12946	20.78	20.04	21.68	0	1.021	2	10000000
71241	sp|Q5SW79|CE170_HUMAN Centrosomal protein of 170 kDa OS=Homo sapiens GN=CEP170 PE=1 SV=1	K.nVSGQTDK.C	86200	86200		26.14	s(HCT116) r(2)	N1(NGlycan/3372.1902)	N	3	768	1	768	775	0.45	0.96	136.63	5.4	1.5	1407.51	1407.54	-18.82	1	4219.51	4219.59	25.95	HexNAc(6)Hex(7)Fuc(1)NeuAc(3)	5	1429	5060	18474	26.14	25.37	26.41	1	1.171	2	400000
70382	sp|Q7Z7M0|MEGF8_HUMAN Multiple epidermal growth factor-like domains protein 8 OS=Homo sapiens GN=MEGF8 PE=1 SV=2	R.nCSTECR.C	228000	228000		23.12	s(HCT116) r(2)	N1(NGlycan/3372.1902)	N	4	2248	1	2248	2254	0.6	0.98	30.62	30.6	0	1075.37	1075.39	-20.54	1	4297.44	4297.53	23.48	HexNAc(6)Hex(7)Fuc(1)NeuAc(3)	5	1027	9420	16044	23.12	22.33	23.82	1	1.046	2	1000000
96284	sp|Q9HAU5|RENT2_HUMAN Regulator of nonsense transcripts 2 OS=Homo sapiens GN=UPF2 PE=1 SV=1	K.EnETDEENTEVMIK.G	33400	33400		51.43	s(HCT116) r(3)	N2(NGlycan/3372.1902)	N	3	1086	2	1085	1098	0.91	1	102.21	1.3	1.3	1685.02	1684.98	22.94	-1	5052.03	5051.91	51.42	HexNAc(6)Hex(7)Fuc(1)NeuAc(3)	6	891	2490	42150	51.43	50.69	51.66	1	1.321	3	200000
65780	sp|P78324|SHPS1_HUMAN Tyrosine-protein phosphatase non-receptor type substrate 1 OS=Homo sapiens GN=SIRPA PE=1 SV=2	R.AENQVnVTCQVR.K	61600	61600		52.34	s(HCT116) r(1)	N6(NGlycan/3081.0947)	N	3	270	6	265	276	0.2	0.91	111.93	4.8	4.8	1500.26	1500.26	-0.95	0	4497.77	4497.77	52.35	HexNAc(6)Hex(7)Fuc(1)NeuAc(2)	4	1033	6420	45096	52.34	52.11	52.68	1	1.239	1	300000
82881	sp|Q08J23-2|NSUN2_HUMAN Isoform 2 of tRNA (cytosine(34)-C(5))-methyltransferase OS=Homo sapiens GN=NSUN2	R.nnSGEEFDCAFR.L	12800	12800		13.84	s(HCT116) r(3)	N1(NGlycan/3081.0947); N2(Deamidated/0.9840)	N,N	5	556557	1,2	556	567	0.89	1	206.63	12.5	12.5	906.359	906.337	24.24	-1	4526.76	4526.65	13.84	HexNAc(6)Hex(7)Fuc(1)NeuAc(2)	6	358	5780	6135	13.84	13.59	13.84	1	0.934	3	200000
85306	sp|Q9NYQ6|CELR1_HUMAN Cadherin EGF LAG seven-pass G-type receptor 1 OS=Homo sapiens GN=CELSR1 PE=1 SV=1	R.nETQVDGAR.A	148000	148000		22.28	s(HCT116) r(3)	N1(NGlycan/3081.0947)	N	3	2122	1	2122	2130	0.99	0.99	117.82	17.1	17.1	1357.55	1357.52	19.97	-1	4069.63	4069.55	21.93	HexNAc(6)Hex(7)Fuc(1)NeuAc(2)	6	2048	10900	13678	22.28	21.38	22.65	1	1.153	3	600000
68947	sp|Q9Y4L1|HYOU1_HUMAN Hypoxia up-regulated protein 1 OS=Homo sapiens GN=HYOU1 PE=1 SV=1	K.nGTRAEPPLnASASDQGEK.V	7300	7300		19.36	s(HCT116) r(2)	N1(NGlycan/3081.0947); N10(Deamidated/0.9840)	N,N	5	922931	1,10	922	940	0.23	0.92	171.64	19.1	9.5	1005.61	1005.61	1.28	1	5023	5023	19.37	HexNAc(6)Hex(7)Fuc(1)NeuAc(2)	5	1	1860	11778	19.36	19.27	20.06	1	1.01	2	100000
61781	sp|O43291|SPIT2_HUMAN Kunitz-type protease inhibitor 2 OS=Homo sapiens GN=SPINT2 PE=1 SV=2	K.CATVTEnATGDLATSR.N	200000	200000		42.72	s(HCT116) r(1)	N7(NGlycan/2789.9993)	N	4	94	7	88	103	0.36	0.94	133.38	2.2	2.2	1114.94	1114.95	-3.5	0	4455.75	4455.76	42.57	HexNAc(6)Hex(7)Fuc(1)NeuAc(1)	4	1921	5530	35761	42.72	41.7	43.97	1	0.963	1	900000
80429	sp|P04066|FUCO_HUMAN Tissue alpha-L-fucosidase OS=Homo sapiens GN=FUCA1 PE=1 SV=4	K.nTTSVWYTSK.G	47400	47400		49.79	s(HCT116) r(2)	N1(NGlycan/2789.9993)	N	3	382	1	382	391	0.2	0.9	142.45	19	19	1326.18	1326.2	-9.33	0	3975.53	3975.57	49.76	HexNAc(6)Hex(7)Fuc(1)NeuAc(1)	5	195	8360	42158	49.79	49.23	49.9	1	1.142	2	200000
84556	sp|P11142|HSP7C_HUMAN Heat shock cognate 71 kDa protein OS=Homo sapiens GN=HSPA8 PE=1 SV=1	K.nQTAEK.E	65200	65200		19.24	s(HCT116) r(3)	N1(NGlycan/2789.9993)	N	3	584	1	584	589	0.8	0.99	137.97	0.3	0.3	1160.79	1160.79	7.31	0	3479.36	3479.33	19.56	HexNAc(6)Hex(7)Fuc(1)NeuAc(1)	6	81	2440	11386	19.24	18.29	19.69	1	1.091	3	300000
71110	sp|Q08J23-2|NSUN2_HUMAN Isoform 2 of tRNA (cytosine(34)-C(5))-methyltransferase OS=Homo sapiens GN=NSUN2	R.nNSGEEFDCAFR.L	115000	115000		25.51	s(HCT116) r(2)	N1(NGlycan/2789.9993)	N	4	556	1	556	567	0.22	0.91	219.21	18.5	18.5	1059.64	1059.65	-5.55	0	4234.54	4234.57	25.54	HexNAc(6)Hex(7)Fuc(1)NeuAc(1)	5	358	6860	18144	25.51	23.68	25.93	1	0.932	2	500000
70565	sp|Q86UP2|KTN1_HUMAN Kinectin OS=Homo sapiens GN=KTN1 PE=1 SV=1	K.nGSDDQDKK.V	196000	196000		23.91	s(HCT116) r(2)	N1(NGlycan/2789.9993)	N	4	172	1	172	180	0.27	0.9	140.29	13.2	13.2	949.863	949.866	-3.23	0	3795.42	3795.44	23.93	HexNAc(6)Hex(7)Fuc(1)NeuAc(1)	5	1061	12500	16544	23.91	22.63	24.28	1	0.937	2	800000
88408	sp|Q96T58|MINT_HUMAN Msx2-interacting protein OS=Homo sapiens GN=SPEN PE=1 SV=1	R.nQSPQR.L	718000	718000		30.28	s(HCT116) r(3)	N1(NGlycan/2789.9993)	N	3	252	1	252	257	0.14	0.77	278.14	8.3	8.3	1173.79	1173.79	0.4	0	3518.36	3518.36	30.4	HexNAc(6)Hex(7)Fuc(1)NeuAc(1)	6	1420	63500	21874	30.28	29.61	30.72	1	1.095	3	3000000
94241	sp|Q9UQ35|SRRM2_HUMAN Serine/arginine repetitive matrix protein 2 OS=Homo sapiens GN=SRRM2 PE=1 SV=2	R.SnSSPEMK.K	13000	13000		45.8	s(HCT116) r(3)	N2(NGlycan/2789.9993)	N	3	744	2	743	750	0.9	1	157.89	0.1	0.1	1223.83	1223.8	24.53	0	3668.47	3668.38	45.8	HexNAc(6)Hex(7)Fuc(1)NeuAc(1)	6	1067	9320	37209	45.8	45.77	45.82	1	1.113	3	50000
67752	sp|A2RU67|K1467_HUMAN Uncharacterized protein KIAA1467 OS=Homo sapiens GN=KIAA1467 PE=1 SV=1	K.mLSAFnATSGK.A	2710	2710		15.93	s(HCT116) r(2)	M1(Oxidation/15.9949); N6(NGlycan/2498.9039)	M,N	5	232237	1,6	232	242	0.58	0.98	30	2.3	2.3	729.096	729.097	-0.98	0	3640.44	3640.45	15.84	HexNAc(6)Hex(7)Fuc(1)	5	996	990	8158	15.93	15.89	15.96	1	0.948	2	10000
92980	sp|P14923|PLAK_HUMAN Junction plakoglobin OS=Homo sapiens GN=JUP PE=1 SV=3	R.nYSYEK.L	252000	252000		41.81	s(HCT116) r(3)	N1(NGlycan/2498.9039)	N	3	321	1	321	326	0.59	0.99	91.03	11	11	1101.42	1101.43	-2.21	0	3301.25	3301.25	42.29	HexNAc(6)Hex(7)Fuc(1)	6	1380	21200	34051	41.81	41.32	42.74	1	1.044	3	1000000
80842	sp|P62753|RS6_HUMAN 40S ribosomal protein S6 OS=Homo sapiens GN=RPS6 PE=1 SV=1	K.LnISFPATGCQK.L	47700	47700		50.39	s(HCT116) r(2)	N2(NGlycan/2498.9039)	N	3	4	2	3	14	0.33	0.95	29.99	21.4	21.4	1278.86	1278.86	-2.23	0	3833.56	3833.57	50.82	HexNAc(6)Hex(7)Fuc(1)	5	1281	3090	43266	50.39	50.37	51.23	1	1.216	2	200000
79116	sp|Q03252|LMNB2_HUMAN Lamin-B2 OS=Homo sapiens GN=LMNB2 PE=1 SV=3	K.nNSDK.D	52900	52900		46.5	s(HCT116) r(2)	N1(NGlycan/2498.9039)	N	3	470	1	470	474	0.82	0.99	29.98	7.3	7.3	1026.07	1026.06	8.49	0	3075.18	3075.15	46.53	HexNAc(6)Hex(7)Fuc(1)	5	356	6780	39170	46.5	46.03	46.61	1	0.993	2	200000
63392	sp|Q03252|LMNB2_HUMAN Lamin-B2 OS=Homo sapiens GN=LMNB2 PE=1 SV=3	K.nNSDK.D	23300	23300		46.5	s(HCT116) r(1)	N1(NGlycan/2498.9039)	N	2	470	1	470	474	0.35	0.95	112.15	4.7	4.7	1538.59	1538.58	5.08	0	3075.17	3075.15	46.49	HexNAc(6)Hex(7)Fuc(1)	4	356	4430	39500	46.5	46.4	46.59	1	1.38	1	90000
88024	sp|Q13206|DDX10_HUMAN Probable ATP-dependent RNA helicase DDX10 OS=Homo sapiens GN=DDX10 PE=1 SV=2	R.QDnDTGNEEQEEEEDDEEEmEEK.L	13800	13800		29.98	s(HCT116) r(3)	N3(NGlycan/2498.9039); M20(Oxidation/15.9949)	N,M	5	575592	3,20	573	595	0.71	0.99	29.99	2.8	2.8	1063.79	1063.79	1.16	0	5313.9	5313.89	29.5	HexNAc(6)Hex(7)Fuc(1)	6	1263	4480	20979	29.98	29.7	30.19	1	1.213	3	70000
70298	sp|Q13308|PTK7_HUMAN Inactive tyrosine-protein kinase 7 OS=Homo sapiens GN=PTK7 PE=1 SV=2	R.DDAGnYTCIASNGPQGQIR.A	53700	53700		22.89	s(HCT116) r(2)	N5(NGlycan/2498.9039)	N	5	567	5	563	581	0.8	0.99	29.99	30	30	907.947	907.968	-23.44	-1	4534.7	4534.81	23.26	HexNAc(6)Hex(7)Fuc(1)	5	23	3170	15831	22.89	22.57	23.21	1	1.027	2	200000
82059	sp|Q14966|ZN638_HUMAN Zinc finger protein 638 OS=Homo sapiens GN=ZNF638 PE=1 SV=2	R.DDSnnK.T	69700	69700		10.11	s(HCT116) r(3)	N4(Deamidated/0.9840); N5(NGlycan/2498.9039)	N,N	4	15061507	4,5	1503	1508	0.72	0.99	30	1.6	1.6	798.789	798.799	-12.46	0	3191.13	3191.17	10.16	HexNAc(6)Hex(7)Fuc(1)	6	1017	3670	3279	10.11	9.46	10.92	1	0.784	3	400000
66844	sp|Q63HN8|RN213_HUMAN E3 ubiquitin-protein ligase RNF213 OS=Homo sapiens GN=RNF213 PE=1 SV=3	R.DQnESCTR.N	71400	71400		11.55	s(HCT116) r(2)	N3(NGlycan/2498.9039)	N	4	3551	3	3549	3556	0.76	0.98	68.04	8.8	8.8	877.835	877.832	3.52	0	3507.31	3507.3	11.53	HexNAc(6)Hex(7)Fuc(1)	5	398	2460	4503	11.55	10.79	11.97	1	0.833	2	300000
84962	sp|Q86VM9-2|ZCH18_HUMAN Isoform 2 of Zinc finger CCCH domain-containing protein 18 OS=Homo sapiens GN=ZC3H18	R.GPSQEEEDnHSDEEDRASEPK.S	42800	42800		20.78	s(HCT116) r(3)	N9(NGlycan/2498.9039)	N	3	65	9	57	77	0.89	1	29.97	2.6	2.6	1628.64	1628.63	5.79	0	4882.9	4882.87	20.79	HexNAc(6)Hex(7)Fuc(1)	6	218	6240	12589	20.78	20.26	21.19	1	1.245	3	200000
66843	sp|Q9BTC0|DIDO1_HUMAN Death-inducer obliterator 1 OS=Homo sapiens GN=DIDO1 PE=1 SV=5	R.nWSR.E	111000	111000		11.32	s(HCT116) r(2)	N1(NGlycan/2498.9039)	N	3	2122	1	2122	2125	0.74	0.99	29.98	1	1	1021.05	1021.06	-12.31	0	3060.13	3060.17	11.53	HexNAc(6)Hex(7)Fuc(1)	5	186	8480	4493	11.32	10.41	11.69	1	1.015	2	400000
71103	sp|P01861|IGHG4_HUMAN Ig gamma-4 chain C region OS=Homo sapiens GN=IGHG4 PE=1 SV=1	R.EEQFnSTYR.V	78400	78400		25.51	s(HCT116) r(2)	N5(NGlycan/3064.0794)	N	4	177	5	173	181	0.66	0.99	29.99	1.3	1.3	1060.15	1060.15	0.05	-1	4236.59	4236.59	25.5	HexNAc(6)Hex(6)NeuAc(3)	5	502	6240	18106	25.51	24.14	25.79	1	0.932	2	300000
77365	sp|Q6YHK3|CD109_HUMAN CD109 antigen OS=Homo sapiens GN=CD109 PE=1 SV=2	R.nVSTNVFFK.Q	35600	35600		41.84	s(HCT116) r(2)	N1(NGlycan/3064.0794)	N	4	337	1	337	345	0.83	0.99	51.44	0.2	0.2	1030.69	1030.66	22.98	-1	4118.72	4118.62	41.86	HexNAc(6)Hex(6)NeuAc(3)	5	225	2720	34848	41.84	40.93	42.37	1	0.964	2	100000
79649	sp|Q6ZXV5|TMTC3_HUMAN Transmembrane and TPR repeat-containing protein 3 OS=Homo sapiens GN=TMTC3 PE=1 SV=2	R.AnESRLEEADQLYR.Q	7160	7160		48.14	s(HCT116) r(2)	N2(NGlycan/3064.0794)	N	3	541	2	540	553	0.58	0.98	196.29	27.1	27.1	1586.66	1586.64	13.7	0	4756.95	4756.89	48.16	HexNAc(6)Hex(6)NeuAc(3)	5	1318	1180	40441	48.14	47.86	48.47	1	1.268	2	30000
67093	sp|Q7Z7M0|MEGF8_HUMAN Multiple epidermal growth factor-like domains protein 8 OS=Homo sapiens GN=MEGF8 PE=1 SV=2	R.nCSTECR.C	78800	78800		12.62	s(HCT116) r(2)	N1(NGlycan/3064.0794)	N	3	2248	1	2248	2254	0.24	0.88	96.85	5.8	5.8	1330.82	1330.81	1.8	0	3989.42	3989.42	12.62	HexNAc(6)Hex(6)NeuAc(3)	5	1027	5010	5411	12.62	11.67	13.78	1	1.106	2	300000
69619	sp|P07814|SYEP_HUMAN Bifunctional glutamate/proline--tRNA ligase OS=Homo sapiens GN=EPRS PE=1 SV=5	R.DnYSPGwK.F	81800	81800		21.34	s(HCT116) r(2)	N2(NGlycan/2772.9840); W7(Oxidation/15.9949)	N,W	3	13481353	2,7	1347	1354	0.44	0.96	160.16	4.4	4.4	1252.48	1252.47	4.5	0	3754.42	3754.4	21.37	HexNAc(6)Hex(6)NeuAc(2)	5	1041	4890	13803	21.34	20.04	22.24	1	1.107	2	300000
73517	sp|P12110|CO6A2_HUMAN Collagen alpha-2(VI) chain OS=Homo sapiens GN=COL6A2 PE=1 SV=4	R.nmTLFSDLVAEK.F	231000	231000		31.73	s(HCT116) r(2)	N1(NGlycan/2772.9840); M2(Oxidation/15.9949)	N,M	4	785786	1,2	785	796	0.67	0.98	193.79	2.7	2.7	1039.93	1039.92	10.02	1	4155.7	4155.66	31.74	HexNAc(6)Hex(6)NeuAc(2)	5	90	33700	24287	31.73	31.52	32.21	1	0.938	2	1000000
94750	sp|P49321|NASP_HUMAN Nuclear autoantigenic sperm protein OS=Homo sapiens GN=NASP PE=1 SV=2	K.TEEMPnDSVLENK.S	17000	17000		47.4	s(HCT116) r(3)	N6(NGlycan/2772.9840)	N	4	495	6	490	502	0.94	1	30	5	5	1070.44	1070.42	14.92	1	4277.72	4277.66	47.41	HexNAc(6)Hex(6)NeuAc(2)	6	35	2010	38508	47.4	47.09	48.53	1	0.963	3	70000
52407	sp|Q4G148|GXLT1_HUMAN Glucoside xylosyltransferase 1 OS=Homo sapiens GN=GXYLT1 PE=1 SV=2	R.LDnWSFLQTFNYTLYPITFPSENAAEWK.K	125000	125000		18.39	s(HCT116) r(1)	N3(NGlycan/2772.9840)	N	5	165	3	163	190	0.41	0.95	30	19.6	1.2	1234.52	1234.53	-3.36	0	6167.58	6167.6	18.32	HexNAc(6)Hex(6)NeuAc(2)	4	1185	6800	10449	18.39	17.93	19.92	1	0.961	1	600000
87150	sp|Q6P2Q9|PRP8_HUMAN Pre-mRNA-processing-splicing factor 8 OS=Homo sapiens GN=PRPF8 PE=1 SV=2	R.LnQSQR.E	99200	99200		27.01	s(HCT116) r(3)	N2(NGlycan/2772.9840)	N	3	857	2	856	861	0.8	0.99	128.33	0.5	0.5	1173.48	1173.46	12.62	0	3517.42	3517.37	27.04	HexNAc(6)Hex(6)NeuAc(2)	6	440	8110	18597	27.01	26.36	27.55	1	1.129	3	400000
71960	sp|Q9P2B2|FPRP_HUMAN Prostaglandin F2 receptor negative regulator OS=Homo sapiens GN=PTGFRN PE=1 SV=2	K.nVSVAEGK.E	135000	135000		27.57	s(HCT116) r(2)	N1(NGlycan/2772.9840)	N	3	286	1	286	293	0.45	0.96	183.77	4	4	1192.8	1192.81	-9.85	0	3575.37	3575.4	27.6	HexNAc(6)Hex(6)NeuAc(2)	5	1842	12100	20187	27.57	26.97	28.08	1	1.104	2	500000
53142	sp|Q9UBR2|CATZ_HUMAN Cathepsin Z OS=Homo sapiens GN=CTSZ PE=1 SV=1	R.nYTLWR.V	51200	51200		20.34	s(HCT116) r(1)	N1(NGlycan/2772.9840)	N	3	184	1	184	189	0.57	0.98	79.94	10.3	10.3	1209.17	1209.14	22.28	0	3624.49	3624.41	20.38	HexNAc(6)Hex(6)NeuAc(2)	4	557	3280	12573	20.34	20.25	20.99	1	1.106	1	200000
80350	sp|O15031|PLXB2_HUMAN Plexin-B2 OS=Homo sapiens GN=PLXNB2 PE=1 SV=3	R.nCSFQPER.Y	14400	14400		49.88	s(HCT116) r(2)	N1(NGlycan/2481.8886)	N	3	844	1	844	851	0.54	0.98	30	17.8	17.8	1173.78	1173.78	0.69	0	3518.33	3518.33	49.57	HexNAc(6)Hex(6)NeuAc(1)	5	11	2230	41960	49.88	49.39	50.04	1	1.14	2	60000
65643	sp|P07602|SAP_HUMAN Prosaposin OS=Homo sapiens GN=PSAP PE=1 SV=2	K.PnMSASCK.E	55000	55000		51.76	s(HCT116) r(1)	N2(NGlycan/2481.8886)	N	3	101	2	100	107	0.35	0.95	173.24	13.9	13.9	1126.1	1126.09	3.37	0	3375.27	3375.26	51.77	HexNAc(6)Hex(6)NeuAc(1)	4	2	6890	44750	51.76	50.86	52.24	1	1.097	1	200000
75990	sp|P49748|ACADV_HUMAN Very long-chain specific acyl-CoA dehydrogenase, mitochondrial OS=Homo sapiens GN=ACADVL PE=1 SV=1	K.AVDHATnR.T	42400	42400		38.84	s(HCT116) r(2)	N7(NGlycan/2481.8886)	N	3	365	7	359	366	0.33	0.93	170.65	11.8	11.8	1122.44	1122.45	-5.8	0	3364.3	3364.32	38.54	HexNAc(6)Hex(6)NeuAc(1)	5	1435	3280	31456	38.84	38.31	39.22	1	1.266	2	200000
66622	sp|P78536|ADA17_HUMAN Disintegrin and metalloproteinase domain-containing protein 17 OS=Homo sapiens GN=ADAM17 PE=1 SV=1	K.MFSnCSK.Q	121000	121000		10.21	s(HCT116) r(2)	N4(NGlycan/2481.8886)	N	3	452	4	449	455	0.083	0.77	233.06	1.4	1.4	1119.09	1119.09	5.12	0	3354.26	3354.24	10.21	HexNAc(6)Hex(6)NeuAc(1)	5	232	7810	3492	10.21	9.42	10.72	1	1.023	2	500000
56003	sp|P98175|RBM10_HUMAN RNA-binding protein 10 OS=Homo sapiens GN=RBM10 PE=1 SV=3	R.nKSSGQSR.G	205000	205000		27.92	s(HCT116) r(1)	N1(NGlycan/2481.8886)	N	3	164	1	164	171	0.34	0.95	114.78	1.6	1.6	1115.78	1115.78	3.89	0	3344.33	3344.31	27.93	HexNAc(6)Hex(6)NeuAc(1)	4	346	9110	20353	27.92	27.9	30.36	1	1.05	1	800000
72077	sp|P98175|RBM10_HUMAN RNA-binding protein 10 OS=Homo sapiens GN=RBM10 PE=1 SV=3	R.nKSSGQSR.G	180000	180000		27.57	s(HCT116) r(2)	N1(NGlycan/2481.8886)	N	3	164	1	164	171	0.39	0.96	146.2	9	9	1115.78	1115.78	5.43	0	3344.33	3344.31	27.95	HexNAc(6)Hex(6)NeuAc(1)	5	346	20800	20511	27.57	27.46	27.99	1	1.051	2	700000
87504	sp|P98175|RBM10_HUMAN RNA-binding protein 10 OS=Homo sapiens GN=RBM10 PE=1 SV=3	R.nKSSGQSR.G	166000	166000		27.96	s(HCT116) r(3)	N1(NGlycan/2481.8886)	N	3	164	1	164	171	0.59	0.99	142.88	18.1	18.1	1115.78	1115.78	2.82	0	3344.32	3344.31	27.99	HexNAc(6)Hex(6)NeuAc(1)	6	346	18700	19559	27.96	27.94	29.49	1	1.052	3	700000
88198	sp|Q10472|GALT1_HUMAN Polypeptide N-acetylgalactosaminyltransferase 1 OS=Homo sapiens GN=GALNT1 PE=1 SV=1	R.TVHSVInR.S	293000	293000		29.93	s(HCT116) r(3)	N7(NGlycan/2481.8886)	N	3	141	7	135	142	0.15	0.79	152.13	13.8	13.8	1136.47	1136.47	-2.45	0	3406.39	3406.4	29.92	HexNAc(6)Hex(6)NeuAc(1)	6	1244	12900	21406	29.93	29.03	30.33	1	1.061	3	1000000
88324	sp|Q14692|BMS1_HUMAN Ribosome biogenesis protein BMS1 homolog OS=Homo sapiens GN=BMS1 PE=1 SV=1	K.EEEDYKEENnDSK.E	155000	155000		29.47	s(HCT116) r(3)	N10(NGlycan/2481.8886)	N	3	656	10	647	659	0.44	0.97	195.68	14.4	14.4	1370.87	1370.85	10.05	0	4109.58	4109.54	30.18	HexNAc(6)Hex(6)NeuAc(1)	6	479	11100	21668	29.47	29.08	30.31	1	1.163	3	700000
56851	sp|Q14692|BMS1_HUMAN Ribosome biogenesis protein BMS1 homolog OS=Homo sapiens GN=BMS1 PE=1 SV=1	K.EEEDYKEEnnDSK.E	62500	62500		29.45	s(HCT116) r(1)	N9(Deamidated/0.9840); N10(NGlycan/2481.8886)	N,N	3	655656	9,10	647	659	0.07	0.74	250.05	21	21	1371.18	1371.18	0.74	1	4110.52	4110.52	30.21	HexNAc(6)Hex(6)NeuAc(1)	4	479	9070	22553	29.45	29.36	30.33	1	1.16	1	700000
63390	sp|Q6P2Q9|PRP8_HUMAN Pre-mRNA-processing-splicing factor 8 OS=Homo sapiens GN=PRPF8 PE=1 SV=2	K.SYKMnSSCADILLFASYK.W	42200	42200		46.43	s(HCT116) r(1)	N5(NGlycan/2481.8886)	N	4	1623	5	1619	1636	0.35	0.95	33.32	6.8	6.8	1145.74	1145.73	12.29	0	4578.94	4578.88	46.49	HexNAc(6)Hex(6)NeuAc(1)	4	440	2910	39494	46.43	46.33	46.89	1	1.082	1	200000
67387	sp|Q92673|SORL_HUMAN Sortilin-related receptor OS=Homo sapiens GN=SORL1 PE=1 SV=2	R.CPnGTCIPSSK.H	222000	222000		14.01	s(HCT116) r(2)	N3(NGlycan/2481.8886)	N	3	1246	3	1244	1254	0.2	0.9	189.86	15	15	1234.81	1234.81	-1.01	0	3701.42	3701.42	13.8	HexNAc(6)Hex(6)NeuAc(1)	5	565	4730	6386	14.01	13.06	15.7	1	1.095	2	900000
72445	sp|Q96FV9|THOC1_HUMAN THO complex subunit 1 OS=Homo sapiens GN=THOC1 PE=1 SV=1	K.EnESPDVR.R	64600	64600		29.1	s(HCT116) r(2)	N2(NGlycan/2481.8886)	N	4	558	2	557	564	0.2	0.9	192.12	30.5	30.5	857.582	857.584	-3.26	0	3426.3	3426.31	29.08	HexNAc(6)Hex(6)NeuAc(1)	5	647	6530	21563	29.1	28.08	29.24	1	0.975	2	300000
85253	sp|Q9H9K5|MER34_HUMAN Endogenous retrovirus group MER34 member 1 Env polyprotein OS=Homo sapiens GN=ERVMER34-1 PE=2 SV=1	K.nGSGPFLGnIPK.Q	29200	29200		21.8	s(HCT116) r(3)	N1(NGlycan/2481.8886); N9(Deamidated/0.9840)	N,N	4	131139	1,9	131	142	0.76	0.99	30	3.3	3.3	921.61	921.633	-24.49	0	3682.41	3682.5	21.79	HexNAc(6)Hex(6)NeuAc(1)	6	1100	5310	13543	21.8	21.31	21.98	1	0.852	3	200000
85477	sp|A2RU67|K1467_HUMAN Uncharacterized protein KIAA1467 OS=Homo sapiens GN=KIAA1467 PE=1 SV=1	R.nGSAVGVSR.P	475000	475000		22.65	s(HCT116) r(3)	N1(NGlycan/3502.2532)	N	4	173	1	173	181	0.67	0.99	30	20.8	20.8	1087.91	1087.93	-14.1	0	4347.63	4347.69	22.46	HexNAc(6)Hex(6)Fuc(3)NeuAc(3)	6	996	24000	14235	22.65	22.31	23.16	1	0.941	3	2000000
84149	sp|O15342|VA0E1_HUMAN V-type proton ATPase subunit e 1 OS=Homo sapiens GN=ATP6V0E1 PE=2 SV=2	K.nETIWYLK.Y	31600	31600		18.48	s(HCT116) r(3)	N1(NGlycan/3502.2532)	N	3	70	1	70	77	0.086	0.81	76.72	1.8	1.8	1523.6	1523.61	-7.77	1	4567.77	4567.8	18.51	HexNAc(6)Hex(6)Fuc(3)NeuAc(3)	6	413	2340	10329	18.48	17.99	18.76	1	1.206	3	100000
81242	sp|P19338|NUCL_HUMAN Nucleolin OS=Homo sapiens GN=NCL PE=1 SV=3	K.nSTWSGESK.T	41400	41400		52.36	s(HCT116) r(2)	N1(NGlycan/3502.2532)	N	3	478	1	478	486	0.55	0.98	102.79	0.6	0.6	1499.93	1499.9	18.75	1	4496.77	4496.69	52.39	HexNAc(6)Hex(6)Fuc(3)NeuAc(3)	5	17	4430	44329	52.36	52.13	52.71	1	1.209	2	200000
96483	sp|P46940|IQGA1_HUMAN Ras GTPase-activating-like protein IQGAP1 OS=Homo sapiens GN=IQGAP1 PE=1 SV=1	D.nNSK.W	115000	115000		53.3	s(HCT116) r(3)	N1(NGlycan/3502.2532)	N	3	681	1	681	684	0.66	0.99	30	0	0	1322.16	1322.17	-5.05	0	3963.46	3963.48	53.22	HexNAc(6)Hex(6)Fuc(3)NeuAc(3)	6	337	6940	42969	53.3	52.98	54.71	1	1.151	3	500000
87230	sp|Q13206|DDX10_HUMAN Probable ATP-dependent RNA helicase DDX10 OS=Homo sapiens GN=DDX10 PE=1 SV=2	R.QDnDTGNEEQEEEEDDEEEmEEK.L	193000	193000		27.29	s(HCT116) r(3)	N3(NGlycan/3502.2532); M20(Oxidation/15.9949)	N,M	4	575592	3,20	573	595	0.65	0.99	157.3	19.5	19.5	1580.34	1580.32	14.85	-1	6317.34	6317.24	27.25	HexNAc(6)Hex(6)Fuc(3)NeuAc(3)	6	1263	8780	18800	27.29	26.78	28.96	1	1.08	3	1000000
95744	sp|Q8NBJ4|GOLM1_HUMAN Golgi membrane protein 1 OS=Homo sapiens GN=GOLM1 PE=1 SV=1	K.nQTnLERK.F	14000	14000		49.95	s(HCT116) r(3)	N1(NGlycan/3502.2532); N4(Deamidated/0.9840)	N,N	4	144147	1,4	144	151	0.64	0.99	84.26	0.9	0.9	1127.21	1127.2	12.56	1	4504.82	4504.76	49.77	HexNAc(6)Hex(6)Fuc(3)NeuAc(3)	6	1204	2580	40688	49.95	49.64	50.02	1	0.977	3	200000
70174	sp|P42167|LAP2B_HUMAN Lamina-associated polypeptide 2, isoforms beta/gamma OS=Homo sapiens GN=TMPO PE=1 SV=2	R.QnGSnDSDR.Y	374000	374000		22.66	s(HCT116) r(2)	N2(NGlycan/3356.1952); N5(Deamidated/0.9840)	N,N	4	175178	2,5	174	182	0.72	0.99	66.21	11.6	11.6	1088.17	1088.15	14.48	-1	4348.64	4348.57	22.95	HexNAc(6)Hex(6)Fuc(2)NeuAc(3)	5	385	13600	15514	22.66	21.64	23.1	1	0.929	2	5000000
55163	sp|P62195|PRS8_HUMAN 26S protease regulatory subunit 8 OS=Homo sapiens GN=PSMC5 PE=1 SV=1	K.nMSIK.K	22100	22100		25.83	s(HCT116) r(1)	N1(NGlycan/3356.1952)	N	3	398	1	398	402	0.75	0.97	60.81	0	0	1316.86	1316.84	12.67	0	3947.55	3947.5	25.87	HexNAc(6)Hex(6)Fuc(2)NeuAc(3)	4	1074	2360	18260	25.83	25.44	25.86	1	1.149	1	90000
55042	sp|Q86UP2|KTN1_HUMAN Kinectin OS=Homo sapiens GN=KTN1 PE=1 SV=1	K.nGSDDQDK.K	45700	45700		25.49	s(HCT116) r(1)	N1(NGlycan/3356.1952)	N	4	172	1	172	179	0.42	0.96	175.49	11.3	11.3	1059.4	1059.39	12.27	1	4233.59	4233.54	25.5	HexNAc(6)Hex(6)Fuc(2)NeuAc(3)	4	1061	4000	17948	25.49	25.21	25.93	1	0.929	1	200000
52931	sp|Q8IX01|SUGP2_HUMAN SURP and G-patch domain-containing protein 2 OS=Homo sapiens GN=SUGP2 PE=1 SV=2	R.nVSTK.K	74000	74000		19.8	s(HCT116) r(1)	N1(NGlycan/3356.1952)	N	3	249	1	249	253	0.6	0.98	141.16	12.1	12.1	1302.19	1302.17	16.35	0	3903.56	3903.49	19.74	HexNAc(6)Hex(6)Fuc(2)NeuAc(3)	4	697	4000	11913	19.8	19.57	20.22	1	1.124	1	300000
85579	sp|Q99460|PSMD1_HUMAN 26S proteasome non-ATPase regulatory subunit 1 OS=Homo sapiens GN=PSMD1 PE=1 SV=2	K.nASNDIVR.H	151000	151000		22.72	s(HCT116) r(3)	N1(NGlycan/3356.1952)	N	3	467	1	467	474	0.19	0.91	98.94	14.8	14.8	1415.56	1415.55	0.61	-1	4243.64	4243.64	22.76	HexNAc(6)Hex(6)Fuc(2)NeuAc(3)	6	302	6850	14525	22.72	21.84	23.09	1	1.161	3	600000
61499	sp|Q9BQG0|MBB1A_HUMAN Myb-binding protein 1A OS=Homo sapiens GN=MYBBP1A PE=1 SV=2	K.SEEGEDnRSSESEEESEGEESEEEER.D	162000	162000		41.93	s(HCT116) r(1)	N7(NGlycan/3356.1952)	N	5	729	7	723	748	0.36	0.96	30	30	30	1272.65	1272.67	-12.12	-1	6358.23	6358.31	41.92	HexNAc(6)Hex(6)Fuc(2)NeuAc(3)	4	1600	5250	35070	41.93	41.39	43.3	1	0.946	1	800000
88179	sp|O43921|EFNA2_HUMAN Ephrin-A2 OS=Homo sapiens GN=EFNA2 PE=1 SV=1	R.YAVYWnR.S	88600	88600		29.87	s(HCT116) r(3)	N6(NGlycan/3065.0998)	N	3	42	6	37	43	0.84	1	156.09	17.6	17.6	1346.22	1346.2	20.16	1	4035.65	4035.57	29.88	HexNAc(6)Hex(6)Fuc(2)NeuAc(2)	6	1104	10300	21362	29.87	28.89	30.4	1	1.179	3	400000
53537	sp|P46531|NOTC1_HUMAN Neurogenic locus notch homolog protein 1 OS=Homo sapiens GN=NOTCH1 PE=1 SV=4	K.nCTQSLQCwK.Y	80300	80300		21.5	s(HCT116) r(1)	N1(NGlycan/3065.0998); W9(Oxidation/15.9949)	N,W	4	14891497	1,9	1489	1498	0.86	0.99	126.85	1.2	1.2	1102.2	1102.17	21.96	1	4404.76	4404.66	21.55	HexNAc(6)Hex(6)Fuc(2)NeuAc(2)	4	1168	10600	13775	21.5	20.82	21.94	1	0.955	1	300000
95192	sp|P62316|SMD2_HUMAN Small nuclear ribonucleoprotein Sm D2 OS=Homo sapiens GN=SNRPD2 PE=1 SV=1	K.nNTQVLINCR.N	36700	36700		48.55	s(HCT116) r(3)	N1(NGlycan/3065.0998)	N	4	38	1	38	47	0.74	0.99	49.97	28	0	1074.94	1074.94	8.47	-1	4295.75	4295.71	48.59	HexNAc(6)Hex(6)Fuc(2)NeuAc(2)	6	1988	3240	39422	48.55	47.63	48.67	1	0.963	3	200000
87000	sp|Q8TAQ2|SMRC2_HUMAN SWI/SNF complex subunit SMARCC2 OS=Homo sapiens GN=SMARCC2 PE=1 SV=1	K.DEDEnSTGnK.G	2560	2560		26.04	s(HCT116) r(3)	N5(NGlycan/3065.0998); N9(Deamidated/0.9840)	N,N	3	398402	5,9	394	403	0.19	0.92	153.57	14.1	14.1	1392.16	1392.18	-11.45	1	4173.47	4173.52	26.66	HexNAc(6)Hex(6)Fuc(2)NeuAc(2)	6	1860	1030	18220	26.04	25.88	26.78	1	1.166	3	30000
90092	sp|Q9BTC0|DIDO1_HUMAN Death-inducer obliterator 1 OS=Homo sapiens GN=DIDO1 PE=1 SV=5	R.nQTFEGR.Q	196000	196000		34.85	s(HCT116) r(3)	N1(NGlycan/3065.0998)	N	4	2080	1	2080	2086	0.74	0.99	158.84	18.2	18.2	979.887	979.881	6.36	0	3915.52	3915.49	34.89	HexNAc(6)Hex(6)Fuc(2)NeuAc(2)	6	186	46600	26548	34.85	34.78	35.01	0	1.04	3	800000
90080	sp|Q9BTC0|DIDO1_HUMAN Death-inducer obliterator 1 OS=Homo sapiens GN=DIDO1 PE=1 SV=5	R.nQTFEGR.Q	196000	196000		34.85	s(HCT116) r(3)	N1(NGlycan/3065.0998)	N	4	2080	1	2080	2086	0.75	0.99	119.67	0.9	0.9	979.885	979.881	4.32	0	3915.51	3915.49	34.86	HexNAc(6)Hex(6)Fuc(2)NeuAc(2)	6	186	46600	26509	34.85	34.78	35.01	0	0.982	3	800000
50341	sp|Q9Y4L1|HYOU1_HUMAN Hypoxia up-regulated protein 1 OS=Homo sapiens GN=HYOU1 PE=1 SV=1	A.nR.L	217000	217000		10.16	s(HCT116) r(1)	N1(NGlycan/3065.0998)	N	3	314	1	314	315	0.077	0.76	125.18	125.2	125.2	1118.76	1118.76	1.42	0	3353.26	3353.25	9.55	HexNAc(6)Hex(6)Fuc(2)NeuAc(2)	4	1	8470	3000	10.16	9.35	11.34	1	1.015	1	900000
51366	sp|P00367|DHE3_HUMAN Glutamate dehydrogenase 1, mitochondrial OS=Homo sapiens GN=GLUD1 PE=1 SV=2	K.nYTDnELEK.I	13400	13400		14.4	s(HCT116) r(1)	N1(NGlycan/2774.0044); N5(Deamidated/0.9840)	N,N	3	192196	1,5	192	200	0.16	0.88	74.98	5.1	5.1	1300.84	1300.84	-0.14	0	3899.49	3899.49	14.64	HexNAc(6)Hex(6)Fuc(2)NeuAc(1)	4	546	1590	6988	14.4	13.59	15.35	1	1.102	1	100000
80767	sp|P20933|ASPG_HUMAN N(4)-(beta-N-acetylglucosaminyl)-L-asparaginase OS=Homo sapiens GN=AGA PE=1 SV=2	K.nATEAAWR.A	17600	17600		50.58	s(HCT116) r(2)	N1(NGlycan/2774.0044)	N	3	38	1	38	45	0.49	0.97	183.08	5.6	5.6	1231.49	1231.49	3.63	0	3691.45	3691.44	50.6	HexNAc(6)Hex(6)Fuc(2)NeuAc(1)	5	1011	5630	43073	50.58	50.55	50.81	1	1.116	2	70000
75039	sp|P22314|UBA1_HUMAN Ubiquitin-like modifier-activating enzyme 1 OS=Homo sapiens GN=UBA1 PE=1 SV=3	K.nGSEADIDEGLYSR.Q	74000	74000		35.88	s(HCT116) r(2)	N1(NGlycan/2774.0044)	N	5	44	1	44	57	0.54	0.98	152.79	12.7	12.7	860.734	860.742	-8.95	1	4298.64	4298.67	35.89	HexNAc(6)Hex(6)Fuc(2)NeuAc(1)	5	305	9300	28726	35.88	35.71	36.46	1	1.041	2	300000
90323	sp|Q15020|SART3_HUMAN Squamous cell carcinoma antigen recognized by T-cells 3 OS=Homo sapiens GN=SART3 PE=1 SV=1	R.FnESGDPSCVIMQNWAR.I	121000	121000		35.45	s(HCT116) r(3)	N2(NGlycan/2774.0044)	N	4	465	2	464	480	0.87	1	174.14	18.7	18.7	1197	1196.98	17.06	-1	4783.96	4783.88	35.48	HexNAc(6)Hex(6)Fuc(2)NeuAc(1)	6	930	6850	27179	35.45	35.22	35.76	1	1.019	3	600000
54413	sp|Q6YHK3|CD109_HUMAN CD109 antigen OS=Homo sapiens GN=CD109 PE=1 SV=2	R.nVSTnVFFK.Q	375000	375000		23.03	s(HCT116) r(1)	N1(NGlycan/2774.0044); N5(Deamidated/0.9840)	N,N	3	337341	1,5	337	345	0.17	0.89	149.55	21.4	21.4	1277.52	1277.52	-0.85	0	3829.53	3829.53	23.85	HexNAc(6)Hex(6)Fuc(2)NeuAc(1)	4	225	60400	16254	23.03	22.91	24.16	1	1.128	1	3000000
53420	sp|O75976|CBPD_HUMAN Carboxypeptidase D OS=Homo sapiens GN=CPD PE=1 SV=2	R.nNSNNFDLNR.N	203000	203000		21.17	s(HCT116) r(1)	N1(NGlycan/2482.9090)	N	3	626	1	626	635	0.25	0.93	107.51	2.3	2.3	1230.82	1230.82	-6.4	0	3689.42	3689.45	21.15	HexNAc(6)Hex(6)Fuc(2)	4	52	24600	13359	21.17	20.5	21.73	1	1.11	1	800000
55896	sp|P47813|IF1AX_HUMAN Eukaryotic translation initiation factor 1A, X-chromosomal OS=Homo sapiens GN=EIF1AX PE=1 SV=2	K.NEnESEK.R	48400	48400		27.62	s(HCT116) r(1)	N3(NGlycan/2482.9090)	N	2	19	3	17	23	0.25	0.89	124.09	24.1	24.1	1666.64	1666.64	-0.5	0	3331.26	3331.26	27.61	HexNAc(6)Hex(6)Fuc(2)	4	707	10200	20056	27.62	27.55	28.06	1	1.434	1	200000
85583	sp|Q13740|CD166_HUMAN CD166 antigen OS=Homo sapiens GN=ALCAM PE=1 SV=2	R.nATGDYK.C	26000	26000		22.75	s(HCT116) r(3)	N1(NGlycan/2482.9090)	N	2	306	1	306	312	0.076	0.79	100.48	12.3	12.3	1626.13	1626.13	-1.3	0	3250.25	3250.25	22.76	HexNAc(6)Hex(6)Fuc(2)	6	307	3370	14534	22.75	22.63	22.91	1	1.421	3	100000
87124	sp|Q9BUJ2|HNRL1_HUMAN Heterogeneous nuclear ribonucleoprotein U-like protein 1 OS=Homo sapiens GN=HNRNPUL1 PE=1 SV=2	K.QEnESGYERR.P	422000	422000		26.97	s(HCT116) r(3)	N3(NGlycan/2482.9090)	N	3	120	3	118	127	0.71	0.99	155.11	1.5	1.5	1250.84	1250.83	8.31	0	3749.5	3749.47	26.95	HexNAc(6)Hex(6)Fuc(2)	6	1468	16700	18515	26.97	26.6	28.78	1	1.127	3	2000000
73450	sp|Q9NRG0|CHRC1_HUMAN Chromatin accessibility complex protein 1 OS=Homo sapiens GN=CHRAC1 PE=1 SV=1	R.EEDEENDnDnESDHDEAD.S	1880	1880		31.47	s(HCT116) r(2)	N8(Deamidated/0.9840); N10(NGlycan/2482.9090)	N,N	3	120122	8,10	113	130	0.31	0.92	30	30	8.4	1535.5	1535.53	-20.94	1	4603.48	4603.58	31.54	HexNAc(6)Hex(6)Fuc(2)	5	1740	1350	24065	31.47	30.7	31.77	1	1.099	2	30000
51571	sp|O14497|ARI1A_HUMAN AT-rich interactive domain-containing protein 1A OS=Homo sapiens GN=ARID1A PE=1 SV=3	K.RNSMTPNPGYQPSMnTSDMMGR.M	41400	41400		15.63	s(HCT116) r(1)	N15(NGlycan/3210.1373)	N	5	1216	15	1202	1223	0.64	0.99	140.66	9.6	9.6	1137.26	1137.24	15.79	0	5681.27	5681.18	15.64	HexNAc(6)Hex(6)Fuc(1)NeuAc(3)	4	560	6440	7850	15.63	15.44	15.75	1	0.909	1	200000
55260	sp|P15514|AREG_HUMAN Amphiregulin OS=Homo sapiens GN=AREG PE=1 SV=2	K.TESEnTSDK.P	125000	125000		26.18	s(HCT116) r(1)	N5(NGlycan/3210.1373)	N	3	119	5	115	123	0.47	0.97	29.99	2.7	2.7	1407.51	1407.53	-10.49	1	4219.51	4219.56	26.1	HexNAc(6)Hex(6)Fuc(1)NeuAc(3)	4	2008	6040	18472	26.18	25.74	26.65	1	1.159	1	500000
86919	sp|Q86UP2|KTN1_HUMAN Kinectin OS=Homo sapiens GN=KTN1 PE=1 SV=1	K.nGSDDQDK.K	78800	78800		26.64	s(HCT116) r(3)	N1(NGlycan/3210.1373)	N	3	172	1	172	179	0.66	0.99	29.99	9.8	9.8	1363.47	1363.5	-22.02	0	4087.39	4087.48	26.45	HexNAc(6)Hex(6)Fuc(1)NeuAc(3)	6	1061	3670	18009	26.64	25.9	27.38	1	1.152	3	300000
70844	sp|Q9H3G5|CPVL_HUMAN Probable serine carboxypeptidase CPVL OS=Homo sapiens GN=CPVL PE=1 SV=2	K.SYAGFLTVnK.T	111000	111000		25.26	s(HCT116) r(2)	N9(NGlycan/3210.1373)	N	4	81	9	73	82	0.53	0.98	176.68	54.8	54.8	1078.19	1078.18	7.08	-1	4308.74	4308.71	24.75	HexNAc(6)Hex(6)Fuc(1)NeuAc(3)	5	53	3640	17366	25.26	24.98	26.48	1	1.206	2	500000
55924	sp|Q9NRG0|CHRC1_HUMAN Chromatin accessibility complex protein 1 OS=Homo sapiens GN=CHRAC1 PE=1 SV=1	R.EEDEEnDNDnESDHDEAD.S	0	0		27.62	s(HCT116) r(1)	N6(Deamidated/0.9840); N10(NGlycan/3210.1373)	N,N	4	118122	6,10	113	130	0.51	0.7	179.51	153.9	47.9	1333.68	1333.71	-22.76	1	5330.68	5330.81	27.71	HexNAc(6)Hex(6)Fuc(1)NeuAc(3)	4	1740	0	20146	27.62	27.62	27.67	1	1.031	1	0
96334	sp|P02786|TFR1_HUMAN Transferrin receptor protein 1 OS=Homo sapiens GN=TFRC PE=1 SV=2	K.DFEDLYTPVnGSIVIVR.A	31600	31600		51.48	s(HCT116) r(3)	N10(NGlycan/2919.0419)	N	3	251	10	242	258	0.038	0.64	168.63	80.1	80.1	1619.33	1619.35	-12.45	0	4854.98	4855.04	51.64	HexNAc(6)Hex(6)Fuc(1)NeuAc(2)	6	44	4130	42301	51.48	51.27	51.71	1	1.291	3	100000
50604	sp|P12270|TPR_HUMAN Nucleoprotein TPR OS=Homo sapiens GN=TPR PE=1 SV=3	S.nTTK.G	82700	82700		11.29	s(HCT116) r(1)	N1(NGlycan/2919.0419)	N	3	156	1	156	159	0.047	0.65	125	125	125	1128.1	1128.1	-3.88	0	3381.27	3381.29	11.14	HexNAc(6)Hex(6)Fuc(1)NeuAc(2)	4	220	2370	4126	11.29	10.81	12.43	1	1.017	1	300000
95212	sp|P34932|HSP74_HUMAN Heat shock 70 kDa protein 4 OS=Homo sapiens GN=HSPA4 PE=1 SV=4	R.nFTTEQVTAMLLSK.L	193000	193000		48.53	s(HCT116) r(3)	N1(NGlycan/2919.0419)	N	4	111	1	111	124	0.93	1	29.98	3.5	3.5	1126.23	1126.22	11.8	1	4500.9	4500.85	48.63	HexNAc(6)Hex(6)Fuc(1)NeuAc(2)	6	134	29800	39464	48.53	47.84	49.11	1	1.027	3	800000
84543	sp|Q08379|GOGA2_HUMAN Golgin subfamily A member 2 OS=Homo sapiens GN=GOLGA2 PE=1 SV=3	K.nGSNPETTTSGGCHSPEDTPK.D	126000	126000		19.52	s(HCT116) r(3)	N1(NGlycan/2919.0419)	N	5	52	1	52	72	0.59	0.98	30	28.9	28.9	1019.19	1019.2	-5.06	1	5090.92	5090.94	19.51	HexNAc(6)Hex(6)Fuc(1)NeuAc(2)	6	1738	17000	11338	19.52	18.87	19.89	1	0.942	3	600000
68932	sp|Q14573|ITPR3_HUMAN Inositol 1,4,5-trisphosphate receptor type 3 OS=Homo sapiens GN=ITPR3 PE=1 SV=2	R.nASSYK.A	225000	225000		19.85	s(HCT116) r(2)	N1(NGlycan/2919.0419)	N	3	1565	1	1565	1570	0.53	0.98	190.36	36.1	36.1	1196.8	1196.79	3.41	0	3587.37	3587.35	19.34	HexNAc(6)Hex(6)Fuc(1)NeuAc(2)	5	1390	11800	11751	19.85	18.65	19.92	1	1.094	2	900000
96139	sp|Q14839|CHD4_HUMAN Chromodomain-helicase-DNA-binding protein 4 OS=Homo sapiens GN=CHD4 PE=1 SV=2	R.ILnHSVDK.K	88300	88300		50.83	s(HCT116) r(3)	N3(NGlycan/2919.0419)	N	3	629	3	627	634	0.089	0.82	131.87	17	17	1282.19	1282.19	2.37	0	3843.55	3843.54	50.84	HexNAc(6)Hex(6)Fuc(1)NeuAc(2)	6	559	8030	41747	50.83	50.55	51.91	1	1.177	3	400000
92419	sp|Q6FI81|CPIN1_HUMAN Anamorsin OS=Homo sapiens GN=CIAPIN1 PE=1 SV=2	K.nCTCGLAEELEK.E	111000	111000		40.83	s(HCT116) r(3)	N1(NGlycan/2919.0419)	N	4	248	1	248	259	0.68	0.99	64.39	16.6	16.6	1086.4	1086.42	-17.77	1	4341.58	4341.65	41	HexNAc(6)Hex(6)Fuc(1)NeuAc(2)	6	1813	8930	32732	40.83	40.21	41.27	1	0.972	3	500000
52188	sp|Q8IY81|SPB1_HUMAN pre-rRNA processing protein FTSJ3 OS=Homo sapiens GN=FTSJ3 PE=1 SV=2	K.EEEEEEEEEQLnQTLAEMK.A	106000	106000		17.72	s(HCT116) r(1)	N12(NGlycan/2919.0419)	N	5	369	12	358	376	0.051	0.67	352.19	54.7	54.7	1052.03	1052.01	16.41	1	5255.11	5255.03	17.77	HexNAc(6)Hex(6)Fuc(1)NeuAc(2)	4	204	9440	9929	17.72	17.18	18	1	1.022	1	500000
83871	sp|Q8IY81|SPB1_HUMAN pre-rRNA processing protein FTSJ3 OS=Homo sapiens GN=FTSJ3 PE=1 SV=2	K.EEEEEEEEEQLnQTLAEMK.A	60500	60500		17.71	s(HCT116) r(3)	N12(NGlycan/2919.0419)	N	5	369	12	358	376	0.68	0.99	70.68	46.2	46.2	1052.04	1052.01	22.27	0	5255.14	5255.03	17.79	HexNAc(6)Hex(6)Fuc(1)NeuAc(2)	6	204	5780	9653	17.71	17.2	17.9	1	1.013	3	300000
88428	sp|Q8N2S1|LTBP4_HUMAN Latent-transforming growth factor beta-binding protein 4 OS=Homo sapiens GN=LTBP4 PE=1 SV=2	R.CVSnESQSLDDNLGVCWQEVGADLVCSHPRLDR.Q	95400	95400		30.4	s(HCT116) r(3)	N4(NGlycan/2919.0419)	N	5	1339	4	1336	1368	0.87	1	30	5.2	5.2	1347.73	1347.76	-22.62	0	6733.6	6733.75	30.45	HexNAc(6)Hex(6)Fuc(1)NeuAc(2)	6	1430	4600	21919	30.4	29.91	31.33	1	1.005	3	500000
96015	sp|Q96K49|TM87B_HUMAN Transmembrane protein 87B OS=Homo sapiens GN=TMEM87B PE=1 SV=1	R.nVSnQER.S	42500	42500		51.13	s(HCT116) r(3)	N1(NGlycan/2919.0419); N4(Deamidated/0.9840)	N,N	3	159162	1,4	159	165	0.61	0.98	193.6	2.3	2.3	1256.15	1256.15	-0.27	0	3765.42	3765.43	50.39	HexNAc(6)Hex(6)Fuc(1)NeuAc(2)	6	1980	5840	41373	51.13	49.83	51.64	1	1.205	3	400000
84490	sp|Q99460|PSMD1_HUMAN 26S proteasome non-ATPase regulatory subunit 1 OS=Homo sapiens GN=PSMD1 PE=1 SV=2	K.nASNDIVR.H	92600	92600		19.27	s(HCT116) r(3)	N1(NGlycan/2919.0419)	N	3	467	1	467	474	0.54	0.98	175.85	12.6	12.6	1269.84	1269.84	-1.15	0	3806.48	3806.49	19.33	HexNAc(6)Hex(6)Fuc(1)NeuAc(2)	6	302	4010	11167	19.27	18.64	19.5	1	1.118	3	400000
91305	sp|Q9BXP5|SRRT_HUMAN Serrate RNA effector molecule homolog OS=Homo sapiens GN=SRRT PE=1 SV=1	K.QAEnDSSnDDK.T	47500	47500		38.1	s(HCT116) r(3)	N4(NGlycan/2919.0419); N8(Deamidated/0.9840)	N,N	4	317321	4,8	314	324	0.77	0.99	104.01	4.8	4.8	1036.39	1036.38	6.64	0	4141.53	4141.5	38.07	HexNAc(6)Hex(6)Fuc(1)NeuAc(2)	6	1015	8110	29876	38.1	37.96	38.75	1	1.122	3	500000
83191	sp|P05556|ITB1_HUMAN Integrin beta-1 OS=Homo sapiens GN=ITGB1 PE=1 SV=2	K.CHEGnGTFECGACR.C	66900	66900		15.46	s(HCT116) r(3)	N5(NGlycan/2627.9465)	N	3	481	5	477	490	0.027	0.56	106.68	37.5	37.5	1428.18	1428.19	-8.82	1	4281.52	4281.55	15.47	HexNAc(6)Hex(6)Fuc(1)NeuAc(1)	6	9	15700	7450	15.46	14.65	15.97	1	1.143	3	300000
51516	sp|P05556|ITB1_HUMAN Integrin beta-1 OS=Homo sapiens GN=ITGB1 PE=1 SV=2	K.CHEGnGTFECGACR.C	31600	31600		15.42	s(HCT116) r(1)	N5(NGlycan/2627.9465)	N	4	481	5	477	490	0.084	0.78	148.17	55	55	1071.39	1071.4	-3.84	-1	4281.54	4281.55	15.44	HexNAc(6)Hex(6)Fuc(1)NeuAc(1)	4	9	7910	7661	15.42	15.31	15.65	1	0.926	1	100000
54915	sp|P10253|LYAG_HUMAN Lysosomal alpha-glucosidase OS=Homo sapiens GN=GAA PE=1 SV=4	R.RGVFITnETGQPLIGK.V	58000	58000		25.12	s(HCT116) r(1)	N7(NGlycan/2627.9465)	N	4	470	7	464	479	0.0017	0.06	457.25	5.5	5.5	1090.21	1090.23	-18.09	-1	4356.82	4356.9	25.15	HexNAc(6)Hex(6)Fuc(1)NeuAc(1)	4	7	13300	17568	25.12	24.42	25.18	1	1.068	1	300000
70989	sp|P10253|LYAG_HUMAN Lysosomal alpha-glucosidase OS=Homo sapiens GN=GAA PE=1 SV=4	R.RGVFITnETGQPLIGK.V	43200	43200		25.14	s(HCT116) r(2)	N7(NGlycan/2627.9465)	N	4	470	7	464	479	0.02	0.43	352.93	59.8	59.8	1090.21	1090.23	-20.75	-1	4356.81	4356.9	25.17	HexNAc(6)Hex(6)Fuc(1)NeuAc(1)	5	7	10800	17755	25.14	25.07	25.21	1	1.07	2	200000
55848	sp|P52292|IMA1_HUMAN Importin subunit alpha-1 OS=Homo sapiens GN=KPNA2 PE=1 SV=1	R.nLTWTLSNLCR.N	186000	186000		27.9	s(HCT116) r(1)	N1(NGlycan/2627.9465)	N	3	228	1	228	238	0.39	0.95	112.6	2.9	2.9	1335.88	1335.89	-0.18	0	4004.63	4004.63	27.44	HexNAc(6)Hex(6)Fuc(1)NeuAc(1)	4	1077	9710	19870	27.9	26.95	28.11	1	1.163	1	800000
66379	sp|Q99614|TTC1_HUMAN Tetratricopeptide repeat protein 1 OS=Homo sapiens GN=TTC1 PE=1 SV=1	K.nMSDEEK.Q	57600	57600		9	s(HCT116) r(2)	N1(NGlycan/2627.9465)	N	3	103	1	103	109	0.54	0.98	172.74	35.6	35.6	1160.78	1160.77	8.88	0	3479.31	3479.28	9.04	HexNAc(6)Hex(6)Fuc(1)NeuAc(1)	5	309	2140	2638	9	8.47	9.25	1	1.034	2	200000
69749	sp|Q99829|CPNE1_HUMAN Copine-1 OS=Homo sapiens GN=CPNE1 PE=1 SV=1	R.nCSSPEFSK.T	67600	67600		21.75	s(HCT116) r(2)	N1(NGlycan/2627.9465)	N	4	52	1	52	60	0.75	0.99	74.61	2.9	2.9	921.615	921.604	12.16	0	3682.43	3682.39	21.79	HexNAc(6)Hex(6)Fuc(1)NeuAc(1)	5	2036	8360	14235	21.75	21.59	21.87	1	0.847	2	300000
76935	sp|Q9BTC0|DIDO1_HUMAN Death-inducer obliterator 1 OS=Homo sapiens GN=DIDO1 PE=1 SV=5	K.RVnDSDDLIMTENEVGK.I	39200	39200		41.51	s(HCT116) r(2)	N3(NGlycan/2627.9465)	N	4	687	3	685	701	0.2	0.9	85.57	2.9	2.9	1141.47	1141.47	-0.64	1	4561.85	4561.85	40.97	HexNAc(6)Hex(6)Fuc(1)NeuAc(1)	5	186	4510	33891	41.51	41.16	42.02	1	1.049	2	200000
89247	sp|Q9BV68|RN126_HUMAN E3 ubiquitin-protein ligase RNF126 OS=Homo sapiens GN=RNF126 PE=1 SV=1	R.STEnGSAPSTAPTDQSR.P	382000	382000		32.56	s(HCT116) r(3)	N4(NGlycan/2627.9465)	N	4	49	4	46	62	0.56	0.98	153.24	10.8	10.8	1084.18	1084.18	-0.89	1	4332.7	4332.7	32.57	HexNAc(6)Hex(6)Fuc(1)NeuAc(1)	6	1521	62400	24085	32.56	31.58	33.65	1	1.005	3	2000000
52815	sp|O75882|ATRN_HUMAN Attractin OS=Homo sapiens GN=ATRN PE=1 SV=2	K.CInQSICEK.C	237000	237000		18.9	s(HCT116) r(1)	N3(NGlycan/2336.8511)	N	3	1073	3	1071	1079	0.48	0.97	167.52	2.6	2.6	1163.47	1163.46	11.69	0	3487.4	3487.36	19.36	HexNAc(6)Hex(6)Fuc(1)	4	121	6200	11534	18.9	18.18	19.94	1	1.063	1	900000
52102	sp|P05783|K1C18_HUMAN Keratin, type I cytoskeletal 18 OS=Homo sapiens GN=KRT18 PE=1 SV=2	K.VVSETnDTK.V	122000	122000		17.28	s(HCT116) r(1)	N6(NGlycan/2336.8511)	N	2	423	6	418	426	0.18	0.89	103.45	3.5	3.5	1665.17	1665.17	-2.27	0	3328.33	3328.33	17.48	HexNAc(6)Hex(6)Fuc(1)	4	179	9160	9622	17.28	16.51	17.6	0	1.468	1	500000
52060	sp|P05783|K1C18_HUMAN Keratin, type I cytoskeletal 18 OS=Homo sapiens GN=KRT18 PE=1 SV=2	K.VVSETnDTK.V	122000	122000		17.28	s(HCT116) r(1)	N6(NGlycan/2336.8511)	N	2	423	6	418	426	0.13	0.86	141.73	23.7	23.7	1665.17	1665.17	-3.26	0	3328.32	3328.33	17.34	HexNAc(6)Hex(6)Fuc(1)	4	179	9160	9485	17.28	16.51	17.6	0	1.454	1	500000
71914	sp|P27487|DPP4_HUMAN Dipeptidyl peptidase 4 OS=Homo sapiens GN=DPP4 PE=1 SV=2	R.nSTVMSR.A	58800	58800		27.43	s(HCT116) r(2)	N1(NGlycan/2336.8511)	N	3	685	1	685	691	0.8	0.99	198.75	4.6	4.6	1044.42	1044.42	8.16	0	3130.25	3130.23	27.47	HexNAc(6)Hex(6)Fuc(1)	5	2107	9800	20033	27.43	27.11	27.69	1	1.066	2	200000
57488	sp|P27986|P85A_HUMAN Phosphatidylinositol 3-kinase regulatory subunit alpha OS=Homo sapiens GN=PIK3R1 PE=1 SV=2	R.PEEIGWLNGYnETTGER.G	43800	43800		31.82	s(HCT116) r(1)	N11(NGlycan/2336.8511)	N	4	60	11	50	66	0.49	0.97	67.99	4.2	4.2	1076.18	1076.19	-16.42	1	4300.67	4300.74	31.75	HexNAc(6)Hex(6)Fuc(1)	4	1096	4940	24164	31.82	30.61	31.84	1	1.098	1	200000
94685	sp|P63244|GBLP_HUMAN Guanine nucleotide-binding protein subunit beta-2-like 1 OS=Homo sapiens GN=GNB2L1 PE=1 SV=3	R.FSPnSSNPIIVSCGWDK.L	79500	79500		47	s(HCT116) r(3)	N4(NGlycan/2336.8511)	N	4	159	4	156	172	0.87	1	181.25	2.7	2.7	1061.96	1061.94	16	-1	4243.81	4243.74	47.18	HexNAc(6)Hex(6)Fuc(1)	6	738	5420	38351	47	46.35	47.21	1	1.049	3	300000
84335	sp|Q08380|LG3BP_HUMAN Galectin-3-binding protein OS=Homo sapiens GN=LGALS3BP PE=1 SV=1	K.GLnLTEDTYK.P	146000	146000		18.99	s(HCT116) r(3)	N3(NGlycan/2336.8511)	N	3	398	3	396	405	0.52	0.98	150.1	2.5	2.5	1164.15	1164.15	1.44	0	3489.42	3489.42	18.92	HexNAc(6)Hex(6)Fuc(1)	6	5	4980	10782	18.99	18.34	19.48	1	1.08	3	600000
81012	sp|Q13325|IFIT5_HUMAN Interferon-induced protein with tetratricopeptide repeats 5 OS=Homo sapiens GN=IFIT5 PE=1 SV=1	R.LEnITDDHKHQIHYHYGR.F	26700	26700		51.11	s(HCT116) r(2)	N3(NGlycan/2336.8511)	N	3	369	3	367	384	0.63	0.98	111.99	4.7	4.7	1538.31	1538.32	-4.34	0	4611.92	4611.94	51.32	HexNAc(6)Hex(6)Fuc(1)	5	1595	3610	43685	51.11	50.67	52.36	1	1.299	2	100000
50746	sp|Q86UP2|KTN1_HUMAN Kinectin OS=Homo sapiens GN=KTN1 PE=1 SV=1	K.nGSDDQDK.K	69800	69800		11.87	s(HCT116) r(1)	N1(NGlycan/2336.8511)	N	4	172	1	172	179	0.71	0.99	29.99	26	26	804.562	804.555	8.82	0	3214.22	3214.19	11.92	HexNAc(6)Hex(6)Fuc(1)	4	1061	6900	4799	11.87	10.97	12.64	1	0.826	1	300000
68894	sp|Q99614|TTC1_HUMAN Tetratricopeptide repeat protein 1 OS=Homo sapiens GN=TTC1 PE=1 SV=1	K.nMSDEEK.Q	20500	20500		19.23	s(HCT116) r(2)	N1(NGlycan/2336.8511)	N	2	103	1	103	109	0.54	0.98	71.43	10.3	10.3	1595.06	1595.1	-22.97	0	3188.11	3188.18	19.27	HexNAc(6)Hex(6)Fuc(1)	5	309	4150	11669	19.23	18.76	19.32	1	1.386	2	80000
80131	sp|Q9BTY2|FUCO2_HUMAN Plasma alpha-L-fucosidase OS=Homo sapiens GN=FUCA2 PE=1 SV=2	R.SQnDTVTPDVWYTSK.P	55100	55100		49.51	s(HCT116) r(2)	N3(NGlycan/2336.8511)	N	3	377	3	375	389	0.39	0.96	30	11	11	1359.89	1359.89	2.03	0	4076.66	4076.65	49.14	HexNAc(6)Hex(6)Fuc(1)	5	112	2890	41455	49.51	48.84	49.84	1	1.222	2	200000
68985	sp|Q9NRG0|CHRC1_HUMAN Chromatin accessibility complex protein 1 OS=Homo sapiens GN=CHRAC1 PE=1 SV=1	K.EEKREEDEENDnDnESDHDEADS.-	0	0		19.06	s(HCT116) r(2)	N12(Deamidated/0.9840); N14(NGlycan/2336.8511)	N,N	5	120122	12,14	109	131	0.84	0.99	29.99	0.7	0.7	1018.39	1018.37	18.61	-1	5086.93	5086.83	19.49	HexNAc(6)Hex(6)Fuc(1)	5	1740	0	11902	19.06	19.06	19.64	1	0.974	2	0
83450	sp|Q9Y2U8|MAN1_HUMAN Inner nuclear membrane protein Man1 OS=Homo sapiens GN=LEMD3 PE=1 SV=2	R.EnYSDSEEEDDDDVASSR.Q	223000	223000		16.51	s(HCT116) r(3)	N2(NGlycan/2336.8511)	N	5	257	2	256	273	0.95	1	29.99	0.6	0.6	880.54	880.529	13	0	4397.66	4397.61	16.48	HexNAc(6)Hex(6)Fuc(1)	6	618	50900	8372	16.51	15.93	16.97	1	1.024	3	1000000
56595	sp|P12110|CO6A2_HUMAN Collagen alpha-2(VI) chain OS=Homo sapiens GN=COL6A2 PE=1 SV=4	R.GTFTDCALAnMTEQIR.Q	298000	298000		29.59	s(HCT116) r(1)	N10(NGlycan/2190.7932)	N	3	140	10	131	146	0.45	0.97	116.8	17.2	17.2	1340.23	1340.21	14.14	1	4017.68	4017.62	29.62	HexNAc(6)Hex(6)	4	90	21600	22004	29.59	28.38	30.19	1	1.166	1	1000000
85134	sp|P42167|LAP2B_HUMAN Lamina-associated polypeptide 2, isoforms beta/gamma OS=Homo sapiens GN=TMPO PE=1 SV=2	R.QNGSnDSDR.Y	100000	100000		21.42	s(HCT116) r(3)	N5(NGlycan/2190.7932)	N	4	178	5	174	182	0.81	0.99	93.8	15.4	15.4	796.557	796.554	2.79	0	3182.2	3182.19	21.43	HexNAc(6)Hex(6)	6	385	15000	13166	21.42	20.64	21.77	1	0.929	3	400000
83057	sp|Q13443|ADAM9_HUMAN Disintegrin and metalloproteinase domain-containing protein 9 OS=Homo sapiens GN=ADAM9 PE=1 SV=1	P.CQNnK.A	30100	30100		14.86	s(HCT116) r(3)	N4(NGlycan/2190.7932)	N	5	508	4	505	509	0.85	1	29.99	3.3	3.3	571.622	571.622	0.89	0	2853.08	2853.07	14.88	HexNAc(6)Hex(6)	6	426	6680	6971	14.86	14.79	15.12	1	0.796	3	100000
81271	sp|Q2NL82|TSR1_HUMAN Pre-rRNA-processing protein TSR1 homolog OS=Homo sapiens GN=TSR1 PE=1 SV=1	K.ENLPQDYARIFQFQnFTnTR.K	3410	3410		52.96	s(HCT116) r(2)	N15(NGlycan/2190.7932); N18(Deamidated/0.9840)	N,N	3	532535	15,18	518	537	0.39	0.96	134.51	27.5	27.5	1565.3	1565.34	-23.17	1	4692.88	4692.99	52.65	HexNAc(6)Hex(6)	5	1392	1330	44462	52.96	52.2	52.98	1	1.274	2	50000
81279	sp|Q2NL82|TSR1_HUMAN Pre-rRNA-processing protein TSR1 homolog OS=Homo sapiens GN=TSR1 PE=1 SV=1	K.ENLPQDYARIFQFQnFTnTR.K	1200	1200		52.41	s(HCT116) r(2)	N15(NGlycan/2190.7932); N18(Deamidated/0.9840)	N,N	4	532535	15,18	518	537	0.41	0.96	136.86	20.7	20.7	1174.23	1174.25	-22.99	1	4692.88	4692.99	52.68	HexNAc(6)Hex(6)	5	1392	872	44481	52.41	51.99	52.73	1	1.135	2	20000
73452	sp|Q86SQ4|GP126_HUMAN G-protein coupled receptor 126 OS=Homo sapiens GN=GPR126 PE=1 SV=3	R.nSHTDNVSYEHSFnK.S	38300	38300		31.56	s(HCT116) r(2)	N1(Deamidated/0.9840); N14(NGlycan/2190.7932)	N,N	3	11881201	1,14	1188	1202	0.41	0.96	170.38	15.5	11.5	1324.19	1324.19	3.91	0	3969.56	3969.54	31.55	HexNAc(6)Hex(6)	5	1848	7570	24069	31.56	30.47	31.61	1	1.161	2	400000
92993	sp|Q8TAF3|WDR48_HUMAN WD repeat-containing protein 48 OS=Homo sapiens GN=WDR48 PE=1 SV=1	K.IINLDnESQTTSSSNNEK.P	200000	200000		42.32	s(HCT116) r(3)	N6(NGlycan/2190.7932)	N	3	609	6	604	621	0.83	1	134.02	13.8	13.8	1395.6	1395.58	13.92	-1	4183.77	4183.72	42.32	HexNAc(6)Hex(6)	6	750	26400	34080	42.32	41.02	42.57	1	1.214	3	800000
56372	sp|Q8TEW0|PARD3_HUMAN Partitioning defective 3 homolog OS=Homo sapiens GN=PARD3 PE=1 SV=2	K.PSPVDSnR.S	112000	112000		29.03	s(HCT116) r(1)	N7(NGlycan/2190.7932)	N	2	1144	7	1138	1145	0.33	0.95	217.15	2.9	2.9	1531.6	1531.61	-11.23	0	3061.18	3061.21	29.02	HexNAc(6)Hex(6)	4	1371	19000	21410	29.03	28.94	29.34	1	1.376	1	400000
66111	sp|Q99538|LGMN_HUMAN Legumain OS=Homo sapiens GN=LGMN PE=1 SV=1	K.SHTnTSHVMQYGNK.T	16500	16500		7.59	s(HCT116) r(2)	N4(NGlycan/2190.7932)	N	3	263	4	260	273	0.25	0.92	197.89	38.4	25.3	1265.48	1265.51	-21.95	0	3793.43	3793.51	7.6	HexNAc(6)Hex(6)	5	173	3630	1537	7.59	7.49	7.75	1	1.102	2	70000
51639	sp|Q9BQG0|MBB1A_HUMAN Myb-binding protein 1A OS=Homo sapiens GN=MYBBP1A PE=1 SV=2	K.SEEGEDnR.S	2020000	2020000		15.93	s(HCT116) r(1)	N7(NGlycan/2190.7932)	N	3	729	7	723	730	0.48	0.97	30	2.9	2.9	1042.71	1042.73	-13.26	0	3125.11	3125.16	15.83	HexNAc(6)Hex(6)	4	1600	147000	8037	15.93	15.03	16.6	1	0.997	1	8000000
67773	sp|Q9H2P0|ADNP_HUMAN Activity-dependent neuroprotector homeobox protein OS=Homo sapiens GN=ADNP PE=1 SV=1	K.nASEnDER.L	2070000	2070000		15.96	s(HCT116) r(2)	N1(NGlycan/2190.7932); N5(Deamidated/0.9840)	N,N	3	10491053	1,5	1049	1056	0.77	0.99	29.99	0.1	0.1	1042.71	1042.73	-11.32	0	3125.12	3125.16	15.9	HexNAc(6)Hex(6)	5	909	162000	8231	15.96	15.12	16.35	1	0.998	2	10000000
83315	sp|Q9H2P0|ADNP_HUMAN Activity-dependent neuroprotector homeobox protein OS=Homo sapiens GN=ADNP PE=1 SV=1	K.nASEnDER.L	157000	157000		15.97	s(HCT116) r(3)	N1(NGlycan/2190.7932); N5(Deamidated/0.9840)	N,N	2	10491053	1,5	1049	1056	0.16	0.82	130.97	3.4	3.4	1563.56	1563.59	-16.75	0	3125.1	3125.16	15.92	HexNAc(6)Hex(6)	6	909	9860	7863	15.97	14.98	16.32	1	1.352	3	1000000
94762	sp|Q9NU22|MDN1_HUMAN Midasin OS=Homo sapiens GN=MDN1 PE=1 SV=2	R.LWGDDDEEEDEEEEDnK.T	267000	267000		47.42	s(HCT116) r(3)	N16(NGlycan/2190.7932)	N	3	4793	16	4778	4794	0.15	0.79	180.26	50.4	50.4	1429.53	1429.53	1.7	0	4285.57	4285.56	47.45	HexNAc(6)Hex(6)	6	1769	31800	38530	47.42	46.54	48.09	1	1.194	3	1000000
68405	sp|Q9Y251|HPSE_HUMAN Heparanase OS=Homo sapiens GN=HPSE PE=1 SV=2	K.GYnISWELGNEPNSFLK.K	71600	71600		17.97	s(HCT116) r(2)	N3(NGlycan/2190.7932)	N	5	217	3	215	231	0.55	0.98	38.42	2.3	2.3	832.547	832.554	-8.76	1	4157.7	4157.74	17.99	HexNAc(6)Hex(6)	5	1487	8770	10359	17.97	17.56	18.11	1	0.942	2	300000
85158	sp|O43657|TSN6_HUMAN Tetraspanin-6 OS=Homo sapiens GN=TSPAN6 PE=1 SV=1	K.QYnSTGDYR.S	39500	39500		21.49	s(HCT116) r(3)	N3(NGlycan/2466.9141)	N	5	134	3	132	140	0.94	1	54.29	11.5	11.5	714.89	714.884	9.06	0	3569.41	3569.38	21.49	HexNAc(6)Hex(5)Fuc(3)	6	1287	6530	13222	21.49	20.03	21.89	1	0.919	3	200000
93439	sp|O43852|CALU_HUMAN Calumenin OS=Homo sapiens GN=CALU PE=1 SV=2	K.nATYGYVLDDPDPDDGFNYK.Q	42600	42600		43.45	s(HCT116) r(3)	N1(NGlycan/2466.9141)	N	3	131	1	131	150	0.75	0.99	148.45	0.1	0.1	1582.64	1582.64	6.06	-1	4744.91	4744.88	43.49	HexNAc(6)Hex(5)Fuc(3)	6	58	3460	35157	43.45	43.38	43.8	1	1.265	3	200000
83042	sp|O75882|ATRN_HUMAN Attractin OS=Homo sapiens GN=ATRN PE=1 SV=2	K.ISnSSDTVECECSENwK.G	468000	468000		14.88	s(HCT116) r(3)	N3(NGlycan/2466.9141); W16(Oxidation/15.9949)	N,W	4	264277	3,16	262	278	0.68	0.99	163.64	13.1	13.1	1132.7	1132.69	11.93	-1	4526.78	4526.72	14.76	HexNAc(6)Hex(5)Fuc(3)	6	121	79600	6876	14.88	14.24	15.88	1	0.976	3	2000000
74216	sp|P11279|LAMP1_HUMAN Lysosome-associated membrane glycoprotein 1 OS=Homo sapiens GN=LAMP1 PE=1 SV=3	K.DnTTVTR.L	50800	50800		33.37	s(HCT116) r(2)	N2(NGlycan/2466.9141)	N	2	249	2	248	254	0.24	0.92	126.03	47.2	47.2	1637.19	1637.16	16.37	0	3272.36	3272.31	33.39	HexNAc(6)Hex(5)Fuc(3)	5	18	5490	26100	33.37	33.19	33.53	1	1.456	2	200000
57127	sp|P12110|CO6A2_HUMAN Collagen alpha-2(VI) chain OS=Homo sapiens GN=COL6A2 PE=1 SV=4	K.nGTDGQK.G	2600	2600		31.1	s(HCT116) r(1)	N1(NGlycan/2466.9141)	N	4	327	1	327	333	0.56	0.98	123.24	8.1	8.1	797.321	797.317	4.89	0	3185.25	3185.24	30.91	HexNAc(6)Hex(5)Fuc(3)	4	90	943	23274	31.1	31.05	31.12	1	0.819	1	10000
67573	sp|P42167|LAP2B_HUMAN Lamina-associated polypeptide 2, isoforms beta/gamma OS=Homo sapiens GN=TMPO PE=1 SV=2	R.QNGSnDSDRYSDNEEDSK.I	587000	587000		14.91	s(HCT116) r(2)	N5(NGlycan/2466.9141)	N	4	178	5	174	191	0.57	0.98	118.94	1.8	1.8	1132.45	1132.44	10.14	0	4525.76	4525.71	14.96	HexNAc(6)Hex(5)Fuc(3)	5	385	103000	7358	14.91	14.15	15.38	1	1.06	2	3000000
51399	sp|P42167|LAP2B_HUMAN Lamina-associated polypeptide 2, isoforms beta/gamma OS=Homo sapiens GN=TMPO PE=1 SV=2	R.QnGSnDSDRYSDNEEDSK.I	234000	234000		14.89	s(HCT116) r(1)	N2(NGlycan/2466.9141); N5(Deamidated/0.9840)	N,N	4	175178	2,5	174	191	0.72	0.99	30	12.8	12.8	1132.7	1132.68	15.98	0	4526.77	4526.7	14.85	HexNAc(6)Hex(5)Fuc(3)	4	385	43700	7159	14.89	14.49	15.65	1	0.944	1	3000000
67555	sp|P42167|LAP2B_HUMAN Lamina-associated polypeptide 2, isoforms beta/gamma OS=Homo sapiens GN=TMPO PE=1 SV=2	R.QnGSnDSDRYSDNEEDSK.I	241000	241000		14.91	s(HCT116) r(2)	N2(NGlycan/2466.9141); N5(Deamidated/0.9840)	N,N	4	175178	2,5	174	191	0.83	0.99	29.99	1.3	1.3	1132.7	1132.68	15.74	-1	4526.77	4526.7	14.8	HexNAc(6)Hex(5)Fuc(3)	5	385	47700	7217	14.91	14.26	15.31	1	0.976	2	3000000
83055	sp|P42167|LAP2B_HUMAN Lamina-associated polypeptide 2, isoforms beta/gamma OS=Homo sapiens GN=TMPO PE=1 SV=2	R.QnGSnDSDRYSDNEEDSK.I	228000	228000		14.88	s(HCT116) r(3)	N2(NGlycan/2466.9141); N5(Deamidated/0.9840)	N,N	4	175178	2,5	174	191	0.93	1	30	0.3	0.3	1132.7	1132.68	15.01	-1	4526.77	4526.7	14.87	HexNAc(6)Hex(5)Fuc(3)	6	385	44100	6957	14.88	14.24	15.23	1	1.035	3	3000000
51398	sp|P42167|LAP2B_HUMAN Lamina-associated polypeptide 2, isoforms beta/gamma OS=Homo sapiens GN=TMPO PE=1 SV=2	R.QnGSnDSDRYSDNEEDSK.I	234000	234000		14.89	s(HCT116) r(1)	N2(Deamidated/0.9840); N5(NGlycan/2466.9141)	N,N	4	175178	2,5	174	191	0.35	0.95	190.19	21.4	10.9	1132.7	1132.68	14.54	-1	4526.76	4526.7	14.85	HexNAc(6)Hex(5)Fuc(3)	4	385	43700	7157	14.89	14.49	15.65	1	1.057	1	3000000
83350	sp|P49792|RBP2_HUMAN E3 SUMO-protein ligase RanBP2 OS=Homo sapiens GN=RANBP2 PE=1 SV=2	K.nVSGISFTENMGSSQQK.N	66300	66300		16.25	s(HCT116) r(3)	N1(NGlycan/2466.9141)	N	5	1105	1	1105	1121	0.86	1	164.14	11.5	11.5	856.971	856.956	17.58	0	4279.82	4279.75	16.04	HexNAc(6)Hex(5)Fuc(3)	6	396	6170	7979	16.25	15.58	16.44	1	1.055	3	300000
71699	sp|Q14108|SCRB2_HUMAN Lysosome membrane protein 2 OS=Homo sapiens GN=SCARB2 PE=1 SV=2	R.nGTEAFDSWEK.P	402000	402000		26.97	s(HCT116) r(2)	N1(NGlycan/2466.9141)	N	3	45	1	45	55	0.69	0.99	108.32	14.8	14.8	1250.84	1250.83	8.67	0	3749.49	3749.46	27.04	HexNAc(6)Hex(5)Fuc(3)	5	71	18700	19555	26.97	26.46	28.06	1	1.16	2	2000000
53604	sp|Q6P2E9|EDC4_HUMAN Enhancer of mRNA-decapping protein 4 OS=Homo sapiens GN=EDC4 PE=1 SV=1	K.EnISK.L	320000	320000		21.87	s(HCT116) r(1)	N2(NGlycan/2466.9141)	N	2	1084	2	1083	1087	0.12	0.84	243.61	21.1	21.1	1529.1	1529.12	-8.98	0	3056.19	3056.22	21.75	HexNAc(6)Hex(5)Fuc(3)	4	677	7320	13973	21.87	20.27	23	1	1.39	1	1000000
85251	sp|Q6P2E9|EDC4_HUMAN Enhancer of mRNA-decapping protein 4 OS=Homo sapiens GN=EDC4 PE=1 SV=1	K.EnISK.L	289000	289000		21.89	s(HCT116) r(3)	N2(NGlycan/2466.9141)	N	2	1084	2	1083	1087	0.53	0.98	184.04	4	4	1529.11	1529.12	-7.9	0	3056.2	3056.22	21.79	HexNAc(6)Hex(5)Fuc(3)	6	677	7600	13535	21.89	20.4	22.38	1	1.399	3	1000000
81502	sp|Q8IWK6|GP125_HUMAN Probable G-protein coupled receptor 125 OS=Homo sapiens GN=GPR125 PE=1 SV=2	R.GnNTR.T	87300	87300		7.07	s(HCT116) r(3)	N2(NGlycan/2466.9141)	N	4	332	2	331	335	0.98	1	30	2.3	2.3	757.811	757.803	11.31	0	3027.22	3027.18	7.11	HexNAc(6)Hex(5)Fuc(3)	6	1588	7800	1144	7.07	6.84	7.35	1	0.868	3	300000
83064	sp|Q9HAV4|XPO5_HUMAN Exportin-5 OS=Homo sapiens GN=XPO5 PE=1 SV=1	R.FDFDSDEDFnAFFnSSR.A	11800	11800		14.88	s(HCT116) r(3)	N10(Deamidated/0.9840); N14(NGlycan/2466.9141)	N,N	3	433437	10,14	424	440	0.49	0.98	30	7.3	7.3	1509.92	1509.91	5.15	-1	4526.74	4526.72	14.92	HexNAc(6)Hex(5)Fuc(3)	6	414	2790	7007	14.88	13.79	15.12	1	1.103	3	200000
62018	sp|Q9Y4L1|HYOU1_HUMAN Hypoxia up-regulated protein 1 OS=Homo sapiens GN=HYOU1 PE=1 SV=1	R.LSALDNLLnHSSMFLK.G	72100	72100		43.06	s(HCT116) r(1)	N9(NGlycan/2466.9141)	N	4	830	9	822	837	0.0031	0.1	362.67	117.5	106.1	1068.23	1068.22	7.3	0	4268.88	4268.85	43.06	HexNAc(6)Hex(5)Fuc(3)	4	1	9210	36264	43.06	42.25	43.25	1	1.145	1	300000
93292	sp|Q9Y4L1|HYOU1_HUMAN Hypoxia up-regulated protein 1 OS=Homo sapiens GN=HYOU1 PE=1 SV=1	R.LSALDNLLnHSSMFLK.G	56300	56300		43.13	s(HCT116) r(3)	N9(NGlycan/2466.9141)	N	4	830	9	822	837	0.076	0.79	262.79	0.8	0.8	1068.23	1068.22	6.33	0	4268.88	4268.85	43.13	HexNAc(6)Hex(5)Fuc(3)	6	1	6890	34840	43.13	41.99	43.31	1	1.144	3	200000
77530	sp|O15027|SC16A_HUMAN Protein transport protein Sec16A OS=Homo sapiens GN=SEC16A PE=1 SV=3	K.nQSWR.E	168000	168000		42.28	s(HCT116) r(2)	N1(NGlycan/2611.9516)	N	3	678	1	678	682	0.59	0.98	75.36	10.6	10.6	1101.42	1101.43	-9.03	0	3301.25	3301.28	42.29	HexNAc(6)Hex(5)Fuc(2)NeuAc(1)	5	818	16800	35270	42.28	42.07	42.72	1	1.013	2	700000
79604	sp|O15371|EIF3D_HUMAN Eukaryotic translation initiation factor 3 subunit D OS=Homo sapiens GN=EIF3D PE=1 SV=1	R.NLAMEATYINHnFSQQCLR.M	85100	85100		47.96	s(HCT116) r(2)	N12(NGlycan/2611.9516)	N	4	322	12	311	329	0.53	0.98	162.03	38.4	38.4	1231.28	1231.26	16.2	0	4921.1	4921.02	47.99	HexNAc(6)Hex(5)Fuc(2)NeuAc(1)	5	830	5660	40313	47.96	47.19	48.44	1	1.059	2	400000
86237	sp|O95602|RPA1_HUMAN DNA-directed RNA polymerase I subunit RPA1 OS=Homo sapiens GN=POLR1A PE=1 SV=2	R.CLLnETTNNK.N	393000	393000		24.55	s(HCT116) r(3)	N4(NGlycan/2611.9516)	N	3	1565	4	1562	1571	0.58	0.98	133.95	40.6	40.6	1273.53	1273.51	9.11	0	3817.56	3817.52	24.29	HexNAc(6)Hex(5)Fuc(2)NeuAc(1)	6	785	26100	16166	24.55	23.42	24.83	1	1.147	3	2000000
82462	sp|P20020|AT2B1_HUMAN Plasma membrane calcium-transporting ATPase 1 OS=Homo sapiens GN=ATP2B1 PE=1 SV=3	R.nSSPPPSPNK.N	135000	135000		12.38	s(HCT116) r(3)	N1(NGlycan/2611.9516)	N	3	1214	1	1214	1223	0.31	0.95	160.71	1.4	1.4	1212.81	1212.82	-9.72	0	3635.41	3635.45	12.25	HexNAc(6)Hex(5)Fuc(2)NeuAc(1)	6	299	4270	4927	12.38	11.01	12.75	1	1.08	3	500000
53821	sp|P26006|ITA3_HUMAN Integrin alpha-3 OS=Homo sapiens GN=ITGA3 PE=1 SV=5	R.MnITVK.N	102000	102000		21.54	s(HCT116) r(1)	N2(NGlycan/2611.9516)	N	3	107	2	106	111	0.012	0.32	328.49	42.3	42.3	1106.45	1106.45	-6.42	0	3316.32	3316.34	22.35	HexNAc(6)Hex(5)Fuc(2)NeuAc(1)	4	6	3430	14642	21.54	19.87	21.61	1	1.059	1	400000
69972	sp|P26006|ITA3_HUMAN Integrin alpha-3 OS=Homo sapiens GN=ITGA3 PE=1 SV=5	R.MnITVK.N	40100	40100		21.48	s(HCT116) r(2)	N2(NGlycan/2611.9516)	N	3	107	2	106	111	0.026	0.49	287.26	46.8	46.8	1106.45	1106.45	-3.51	0	3316.33	3316.34	22.4	HexNAc(6)Hex(5)Fuc(2)NeuAc(1)	5	6	5110	14912	21.48	20.99	21.59	1	1.055	2	200000
67956	sp|P30450|1A26_HUMAN HLA class I histocompatibility antigen, A-26 alpha chain OS=Homo sapiens GN=HLA-A PE=1 SV=2	R.GYYnQSEDGSHTIQR.M	43900	43900		16.7	s(HCT116) r(2)	N4(NGlycan/2611.9516)	N	3	110	4	107	121	0.39	0.96	131.88	0.7	0.7	1456.26	1456.25	7.32	1	4365.75	4365.72	16.69	HexNAc(6)Hex(5)Fuc(2)NeuAc(1)	5	88	4300	8982	16.7	16.23	16.81	1	1.184	2	200000
89945	sp|P62937|PPIA_HUMAN Peptidyl-prolyl cis-trans isomerase A OS=Homo sapiens GN=PPIA PE=1 SV=2	R.HnGTGGKSIYGEK.F	68400	68400		34.46	s(HCT116) r(3)	N2(NGlycan/2611.9516)	N	5	71	2	70	82	0.95	1	30	13	13	792.737	792.729	10.42	0	3958.65	3958.61	34.49	HexNAc(6)Hex(5)Fuc(2)NeuAc(1)	6	264	4090	26114	34.46	33.67	34.87	1	1.045	3	300000
66695	sp|Q08380|LG3BP_HUMAN Galectin-3-binding protein OS=Homo sapiens GN=LGALS3BP PE=1 SV=1	T.nETR.S	97400	97400		10.55	s(HCT116) r(2)	N1(NGlycan/2611.9516)	N	3	125	1	125	128	0.59	0.98	138.55	9.8	9.8	1044.41	1044.41	2.25	0	3130.2	3130.2	10.57	HexNAc(6)Hex(5)Fuc(2)NeuAc(1)	5	5	6340	3781	10.55	9.86	10.9	1	0.995	2	400000
93668	sp|Q6UXH1|CREL2_HUMAN Cysteine-rich with EGF-like domain protein 2 OS=Homo sapiens GN=CRELD2 PE=1 SV=1	R.nETHSICTACDESCK.T	550000	550000		44.24	s(HCT116) r(3)	N1(NGlycan/2611.9516)	N	3	190	1	190	204	0.53	0.98	108.73	1	1	1475.19	1475.22	-20.56	0	4422.55	4422.64	44.14	HexNAc(6)Hex(5)Fuc(2)NeuAc(1)	6	37	18000	35726	44.24	42.74	44.85	1	1.215	3	2000000
71074	sp|Q6YHK3|CD109_HUMAN CD109 antigen OS=Homo sapiens GN=CD109 PE=1 SV=2	K.InYTVPQSGTFK.I	107000	107000		25.44	s(HCT116) r(2)	N2(NGlycan/2611.9516)	N	3	419	2	418	429	0.53	0.98	207.63	36.2	36.2	1322.9	1322.89	6.57	0	3965.67	3965.64	25.42	HexNAc(6)Hex(5)Fuc(2)NeuAc(1)	5	225	8350	18030	25.44	24.7	25.81	1	1.161	2	400000
65790	sp|Q8WVM8|SCFD1_HUMAN Sec1 family domain-containing protein 1 OS=Homo sapiens GN=SCFD1 PE=1 SV=4	R.GnDSSVPR.N	200000	200000		51.74	s(HCT116) r(1)	N2(NGlycan/2611.9516)	N	3	577	2	576	583	0.93	0.99	63.41	9	9	1148.47	1148.45	16.24	0	3442.4	3442.34	52.49	HexNAc(6)Hex(5)Fuc(2)NeuAc(1)	4	1602	5910	45171	51.74	50.86	52.52	1	1.132	1	800000
53503	sp|Q92896|GSLG1_HUMAN Golgi apparatus protein 1 OS=Homo sapiens GN=GLG1 PE=1 SV=2	R.GnITEYQCHQYITK.M	33800	33800		21.43	s(HCT116) r(1)	N2(NGlycan/2611.9516)	N	3	210	2	209	222	0.089	0.79	143.38	39.8	39.8	1456.25	1456.26	-7.45	-1	4365.73	4365.76	21.44	HexNAc(6)Hex(5)Fuc(2)NeuAc(1)	4	116	5210	13649	21.43	21.27	21.94	1	1.187	1	100000
69650	sp|Q92896|GSLG1_HUMAN Golgi apparatus protein 1 OS=Homo sapiens GN=GLG1 PE=1 SV=2	R.GnITEYQCHQYITK.M	31600	31600		21.43	s(HCT116) r(2)	N2(NGlycan/2611.9516)	N	3	210	2	209	222	0.048	0.65	214.99	79.4	79.4	1456.25	1456.26	-8.26	-1	4365.72	4365.76	21.46	HexNAc(6)Hex(5)Fuc(2)NeuAc(1)	5	116	4870	13893	21.43	21.36	22.01	1	1.184	2	100000
85161	sp|Q92896|GSLG1_HUMAN Golgi apparatus protein 1 OS=Homo sapiens GN=GLG1 PE=1 SV=2	R.GnITEYQCHQYITK.M	22600	22600		21.47	s(HCT116) r(3)	N2(NGlycan/2611.9516)	N	3	210	2	209	222	0.075	0.79	116.58	1.3	1.3	1456.26	1456.26	-3.31	-1	4365.75	4365.76	21.5	HexNAc(6)Hex(5)Fuc(2)NeuAc(1)	6	116	4210	13229	21.47	21.05	21.75	1	1.195	3	100000
53496	sp|Q92896|GSLG1_HUMAN Golgi apparatus protein 1 OS=Homo sapiens GN=GLG1 PE=1 SV=2	R.GnITEYQCHQYITK.M	26800	26800		21.43	s(HCT116) r(1)	N2(NGlycan/2611.9516)	N	4	210	2	209	222	0.31	0.95	158.98	8.7	8.7	1092.45	1092.45	-0.47	-1	4365.76	4365.76	21.42	HexNAc(6)Hex(5)Fuc(2)NeuAc(1)	4	116	4630	13633	21.43	20.92	21.52	1	0.951	1	100000
53446	sp|Q9NY27|PP4R2_HUMAN Serine/threonine-protein phosphatase 4 regulatory subunit 2 OS=Homo sapiens GN=PPP4R2 PE=1 SV=3	R.nYTGTDK.F	29200	29200		21.22	s(HCT116) r(1)	N1(NGlycan/2611.9516)	N	3	114	1	114	120	0.34	0.95	106.45	1.4	1.4	1137.45	1137.44	7.37	0	3409.33	3409.31	21.24	HexNAc(6)Hex(5)Fuc(2)NeuAc(1)	4	284	3360	13440	21.22	20.85	21.34	1	1.048	1	100000
53444	sp|O75976|CBPD_HUMAN Carboxypeptidase D OS=Homo sapiens GN=CPD PE=1 SV=2	R.nNSNNFDLNR.N	253000	253000		21.24	s(HCT116) r(1)	N1(NGlycan/2320.8562)	N	3	626	1	626	635	0.32	0.95	70.81	0.2	0.2	1176.8	1176.81	-5.17	0	3527.38	3527.39	21.23	HexNAc(6)Hex(5)Fuc(2)	4	52	20600	13428	21.24	20.45	21.98	1	1.094	1	1000000
85098	sp|O75976|CBPD_HUMAN Carboxypeptidase D OS=Homo sapiens GN=CPD PE=1 SV=2	R.nNSNNFDLNR.N	225000	225000		21.29	s(HCT116) r(3)	N1(NGlycan/2320.8562)	N	3	626	1	626	635	0.43	0.97	96.47	11.1	11.1	1176.8	1176.81	-5.98	0	3527.37	3527.39	21.28	HexNAc(6)Hex(5)Fuc(2)	6	52	17100	13022	21.29	20.43	22.03	1	1.1	3	900000
87426	sp|P47813|IF1AX_HUMAN Eukaryotic translation initiation factor 1A, X-chromosomal OS=Homo sapiens GN=EIF1AX PE=1 SV=2	K.NEnESEK.R	184000	184000		27.82	s(HCT116) r(3)	N3(NGlycan/2320.8562)	N	2	19	3	17	23	0.19	0.91	114.04	4.5	4.5	1585.61	1585.61	-1.52	0	3169.2	3169.21	27.8	HexNAc(6)Hex(5)Fuc(2)	6	707	24600	19367	27.82	27.22	28.96	1	1.394	3	700000
59394	sp|P47813|IF1AX_HUMAN Eukaryotic translation initiation factor 1A, X-chromosomal OS=Homo sapiens GN=EIF1AX PE=1 SV=2	K.NEnESEKR.E	105000	105000		36.87	s(HCT116) r(1)	N3(NGlycan/2320.8562)	N	2	19	3	17	24	0.25	0.89	179.34	4.6	4.6	1663.66	1663.66	-2.52	0	3325.3	3325.31	36.8	HexNAc(6)Hex(5)Fuc(2)	4	707	10500	29577	36.87	36.73	37.29	1	1.448	1	400000
90156	sp|P49915|GUAA_HUMAN GMP synthase [glutamine-hydrolyzing] OS=Homo sapiens GN=GMPS PE=1 SV=1	K.TLnMTTSPEEKR.K	55800	55800		35.01	s(HCT116) r(3)	N3(NGlycan/2320.8562)	N	4	328	3	326	337	0.66	0.99	132.83	14	14	932.647	932.643	4.56	0	3726.56	3726.54	35.04	HexNAc(6)Hex(5)Fuc(2)	6	1757	6870	26696	35.01	34.6	35.15	1	1.062	3	200000
55222	sp|Q01082|SPTB2_HUMAN Spectrin beta chain, non-erythrocytic 1 OS=Homo sapiens GN=SPTBN1 PE=1 SV=2	K.KnQTLQK.E	145000	145000		26.04	s(HCT116) r(1)	N2(NGlycan/2320.8562)	N	2	1527	2	1526	1532	0.62	0.98	147.5	3	3	1590.69	1590.68	3.52	0	3179.36	3179.35	25.99	HexNAc(6)Hex(5)Fuc(2)	4	1357	13000	18386	26.04	25.79	26.6	1	1.411	1	600000
53836	sp|Q12888|TP53B_HUMAN Tumor suppressor p53-binding protein 1 OS=Homo sapiens GN=TP53BP1 PE=1 SV=2	R.GPLPLnK.T	126000	126000		22.59	s(HCT116) r(1)	N6(NGlycan/2320.8562)	N	3	1725	6	1720	1726	0.61	0.98	94.11	16	16	1020.45	1020.44	10.11	0	3058.33	3058.3	22.4	HexNAc(6)Hex(5)Fuc(2)	4	187	10200	14696	22.59	21.78	22.91	1	1.039	1	500000
62607	sp|Q5ZPR3|CD276_HUMAN CD276 antigen OS=Homo sapiens GN=CD276 PE=1 SV=1	Q.DQGSAYANRTALFPDLLAQGnASLR.L	92000	92000		44.39	s(HCT116) r(1)	N21(NGlycan/2320.8562)	N	5	104	21	84	108	0.84	0.99	207.23	17.3	17.3	994.867	994.845	22.22	0	4969.3	4969.19	44.44	HexNAc(6)Hex(5)Fuc(2)	4	67	17100	37596	44.39	43.95	44.87	1	1.032	1	400000
58522	sp|Q8IY81|SPB1_HUMAN pre-rRNA processing protein FTSJ3 OS=Homo sapiens GN=FTSJ3 PE=1 SV=2	K.EEEEEEEEEQLnQTLAEMK.A	116000	116000		34.39	s(HCT116) r(1)	N12(NGlycan/2320.8562)	N	4	369	12	358	376	0.33	0.95	30	29.2	29.2	1165.22	1165.22	-0.39	1	4656.84	4656.84	34.43	HexNAc(6)Hex(5)Fuc(2)	4	204	21500	27107	34.39	33.86	34.65	1	1.213	1	500000
74501	sp|Q8IY81|SPB1_HUMAN pre-rRNA processing protein FTSJ3 OS=Homo sapiens GN=FTSJ3 PE=1 SV=2	K.EEEEEEEEEQLnQTLAEMK.A	178000	178000		34.44	s(HCT116) r(2)	N12(NGlycan/2320.8562)	N	4	369	12	358	376	0.41	0.96	30	30	30	1165.21	1165.22	-2.58	1	4656.83	4656.84	34.42	HexNAc(6)Hex(5)Fuc(2)	5	204	35100	27149	34.44	33.84	34.69	0	1.212	2	800000
74498	sp|Q8IY81|SPB1_HUMAN pre-rRNA processing protein FTSJ3 OS=Homo sapiens GN=FTSJ3 PE=1 SV=2	K.EEEEEEEEEQLnQTLAEMK.A	178000	178000		34.44	s(HCT116) r(2)	N12(NGlycan/2320.8562)	N	4	369	12	358	376	0.53	0.98	30	3.9	3.9	1165.22	1165.22	-1.32	1	4656.84	4656.84	34.41	HexNAc(6)Hex(5)Fuc(2)	5	204	35100	27143	34.44	33.84	34.69	0	1.25	2	800000
89908	sp|Q8IY81|SPB1_HUMAN pre-rRNA processing protein FTSJ3 OS=Homo sapiens GN=FTSJ3 PE=1 SV=2	K.EEEEEEEEEQLnQTLAEMK.A	188000	188000		34.41	s(HCT116) r(3)	N12(NGlycan/2320.8562)	N	4	369	12	358	376	0.47	0.98	30	30	30	1165.22	1165.22	-0.72	1	4656.84	4656.84	34.4	HexNAc(6)Hex(5)Fuc(2)	6	204	37600	26019	34.41	33.71	34.69	0	1.205	3	800000
89907	sp|Q8IY81|SPB1_HUMAN pre-rRNA processing protein FTSJ3 OS=Homo sapiens GN=FTSJ3 PE=1 SV=2	K.EEEEEEEEEQLnQTLAEMK.A	188000	188000		34.41	s(HCT116) r(3)	N12(NGlycan/2320.8562)	N	4	369	12	358	376	0.47	0.98	30	22.6	22.6	1165.22	1165.22	-0.72	1	4656.84	4656.84	34.39	HexNAc(6)Hex(5)Fuc(2)	6	204	37600	26011	34.41	33.71	34.69	0	1.251	3	800000
61250	sp|Q92995|UBP13_HUMAN Ubiquitin carboxyl-terminal hydrolase 13 OS=Homo sapiens GN=USP13 PE=1 SV=2	R.EnLWLnLTDGSVLCGK.W	3480	3480		41.42	s(HCT116) r(1)	N2(Deamidated/0.9840); N6(NGlycan/2320.8562)	N,N	4	219223	2,6	218	233	0.74	0.99	146.99	8.6	8.6	1035.97	1035.94	23.28	1	4139.83	4139.74	41.42	HexNAc(6)Hex(5)Fuc(2)	4	1046	2230	34538	41.42	41.02	41.6	1	1.121	1	40000
95151	sp|Q9H3P2|NELFA_HUMAN Negative elongation factor A OS=Homo sapiens GN=NELFA PE=1 SV=3	K.KnLSLTREQMFAAQEMFK.T	85400	85400		48.48	s(HCT116) r(3)	N2(NGlycan/2320.8562)	N	4	430	2	429	446	0.15	0.79	230.74	11.2	11.2	1123.99	1123.99	0.14	-1	4491.94	4491.94	48.52	HexNAc(6)Hex(5)Fuc(2)	6	573	8210	39340	48.48	47.63	48.9	1	1.145	3	400000
80097	sp|Q9UHG3|PCYOX_HUMAN Prenylcysteine oxidase 1 OS=Homo sapiens GN=PCYOX1 PE=1 SV=3	K.GELnTSIFSSRPIDK.F	79400	79400		49.05	s(HCT116) r(2)	N4(NGlycan/2320.8562)	N	4	353	4	350	364	0.4	0.96	107.71	28.8	28.8	996.941	996.936	5.01	0	3983.73	3983.71	49.08	HexNAc(6)Hex(5)Fuc(2)	5	72	5660	41379	49.05	48.17	49.21	1	1.065	2	300000
56015	sp|Q9UNX4|WDR3_HUMAN WD repeat-containing protein 3 OS=Homo sapiens GN=WDR3 PE=1 SV=1	K.DEnSTQK.R	255000	255000		28.08	s(HCT116) r(1)	N3(NGlycan/2320.8562)	N	2	532	3	530	536	0.32	0.95	175.51	7.3	7.3	1571.62	1571.61	1.4	0	3141.22	3141.21	28.01	HexNAc(6)Hex(5)Fuc(2)	4	497	10100	20412	28.08	27.04	28.5	1	1.397	1	1000000
65873	sp|O00515|LAD1_HUMAN Ladinin-1 OS=Homo sapiens GN=LAD1 PE=1 SV=2	R.HRnLSSTTDDEAPR.L	76700	76700		53.24	s(HCT116) r(1)	N3(NGlycan/2174.7983)	N	3	36	3	34	47	0.52	0.97	29.98	5.7	5.7	1258.52	1258.52	-0.3	0	3772.54	3772.54	53.16	HexNAc(6)Hex(5)Fuc(1)	4	1899	11000	45520	53.24	52.96	53.61	1	1.301	1	300000
56643	sp|O60573|IF4E2_HUMAN Eukaryotic translation initiation factor 4E type 2 OS=Homo sapiens GN=EIF4E2 PE=1 SV=1	K.nQSSSK.R	118000	118000		29.96	s(HCT116) r(1)	N1(NGlycan/2174.7983)	N	2	38	1	38	43	0.42	0.95	123.45	5.6	5.6	1413.07	1413.06	5.52	0	2824.12	2824.1	29.74	HexNAc(6)Hex(5)Fuc(1)	4	2018	6630	22111	29.96	29.1	30.24	1	1.332	1	400000
76983	sp|P11117|PPAL_HUMAN Lysosomal acid phosphatase OS=Homo sapiens GN=ACP2 PE=1 SV=3	R.nESDK.A	63000	63000		40.91	s(HCT116) r(2)	N1(NGlycan/2174.7983)	N	2	331	1	331	335	0.22	0.91	32.01	4.6	4.6	1384.03	1384.03	-0.17	0	2766.05	2766.05	41.06	HexNAc(6)Hex(5)Fuc(1)	5	25	2840	33977	40.91	40.1	41.28	1	1.351	2	200000
82432	sp|P11717|MPRI_HUMAN Cation-independent mannose-6-phosphate receptor OS=Homo sapiens GN=IGF2R PE=1 SV=3	G.CnR.Y	11800	11800		12.08	s(HCT116) r(3)	N2(NGlycan/2174.7983)	N	4	824	2	823	825	0.69	0.99	71.27	23.6	23.6	656.744	656.753	-13.53	0	2622.95	2622.98	12.1	HexNAc(6)Hex(5)Fuc(1)	6	12	1910	4819	12.08	12.03	12.59	1	0.838	3	40000
67408	sp|P42892|ECE1_HUMAN Endothelin-converting enzyme 1 OS=Homo sapiens GN=ECE1 PE=1 SV=2	R.QTECMVEQYSnYSVNGEPVnGR.H	17700	17700		13.94	s(HCT116) r(2)	N11(NGlycan/2174.7983); N20(Deamidated/0.9840)	N,N	5	651660	11,20	641	662	0.8	0.99	30	5.3	5.3	948.162	948.183	-21.66	0	4735.78	4735.88	13.92	HexNAc(6)Hex(5)Fuc(1)	5	103	3990	6496	13.94	13.64	14.47	1	1.074	2	300000
51766	sp|P48960|CD97_HUMAN CD97 antigen OS=Homo sapiens GN=CD97 PE=1 SV=4	K.nESENTCQDVDECQQNPR.L	156000	156000		16.44	s(HCT116) r(1)	N1(NGlycan/2174.7983)	N	4	108	1	108	125	0.34	0.95	30	30	30	1100.17	1100.17	2.61	1	4396.67	4396.66	16.44	HexNAc(6)Hex(5)Fuc(1)	4	1032	38300	8579	16.44	15.82	16.65	1	0.971	1	700000
57218	sp|P61978|HNRPK_HUMAN Heterogeneous nuclear ribonucleoprotein K OS=Homo sapiens GN=HNRNPK PE=1 SV=1	R.TDYnASVSVPDSSGPER.I	130000	130000		31.07	s(HCT116) r(1)	N4(NGlycan/2174.7983)	N	3	73	4	70	86	0.36	0.95	192.78	12.5	12.5	1319.21	1319.2	7.38	0	3954.62	3954.59	31.07	HexNAc(6)Hex(5)Fuc(1)	4	100	12900	23464	31.07	30.87	31.47	1	1.164	1	500000
54680	sp|P78536|ADA17_HUMAN Disintegrin and metalloproteinase domain-containing protein 17 OS=Homo sapiens GN=ADAM17 PE=1 SV=1	R.EQQLESCACnETDNSCK.V	681000	681000		24.56	s(HCT116) r(1)	N10(NGlycan/2174.7983)	N	4	594	10	585	601	0.34	0.95	64.36	15.8	15.8	1062.64	1062.65	-8.93	0	4246.55	4246.59	24.57	HexNAc(6)Hex(5)Fuc(1)	4	232	45400	17006	24.56	24.42	26.18	1	1.033	1	3000000
70756	sp|Q12888|TP53B_HUMAN Tumor suppressor p53-binding protein 1 OS=Homo sapiens GN=TP53BP1 PE=1 SV=2	K.nGSTAVAESVASPQK.T	70000	70000		24.47	s(HCT116) r(2)	N1(NGlycan/2174.7983)	N	5	1017	1	1017	1031	0.47	0.96	169.92	2	2	724.91	724.91	0.07	0	3619.51	3619.51	24.49	HexNAc(6)Hex(5)Fuc(1)	5	187	8660	17125	24.47	23.28	24.95	1	1.006	2	300000
72493	sp|Q14517|FAT1_HUMAN Protocadherin Fat 1 OS=Homo sapiens GN=FAT1 PE=1 SV=2	R.ETTDKYTLnITVYDLGIPQK.A	13300	13300		28.43	s(HCT116) r(2)	N9(NGlycan/2174.7983)	N	4	791	9	783	802	0.2	0.9	122.96	53.5	53.5	1122.52	1122.51	9.91	0	4486.04	4485.99	29.22	HexNAc(6)Hex(5)Fuc(1)	5	101	1780	21687	28.43	28.29	28.78	1	0.959	2	60000
78818	sp|Q14527|HLTF_HUMAN Helicase-like transcription factor OS=Homo sapiens GN=HLTF PE=1 SV=2	R.NDLYYNTITnFSEK.D	164000	164000		45.69	s(HCT116) r(2)	N10(NGlycan/2174.7983)	N	3	277	10	268	281	0.47	0.96	169.12	3.6	3.6	1299.54	1299.54	3.54	0	3895.61	3895.59	45.7	HexNAc(6)Hex(5)Fuc(1)	5	1313	10800	38413	45.69	44.29	45.96	1	1.174	2	700000
68200	sp|Q14573|ITPR3_HUMAN Inositol 1,4,5-trisphosphate receptor type 3 OS=Homo sapiens GN=ITPR3 PE=1 SV=2	K.DYDSNLnASR.D	117000	117000		17.3	s(HCT116) r(2)	N7(NGlycan/2174.7983)	N	2	820	7	814	823	0.39	0.96	124.82	12.6	12.6	1665.16	1665.16	4.67	0	3328.31	3328.3	17.36	HexNAc(6)Hex(5)Fuc(1)	5	1390	9140	9699	17.3	17.07	17.56	0	1.427	2	500000
68199	sp|Q14573|ITPR3_HUMAN Inositol 1,4,5-trisphosphate receptor type 3 OS=Homo sapiens GN=ITPR3 PE=1 SV=2	K.DYDSNLnASR.D	117000	117000		17.3	s(HCT116) r(2)	N7(NGlycan/2174.7983)	N	2	820	7	814	823	0.32	0.95	138.47	3.9	3.9	1665.16	1665.16	4.67	0	3328.31	3328.3	17.36	HexNAc(6)Hex(5)Fuc(1)	5	1390	9140	9698	17.3	17.07	17.56	0	1.475	2	500000
73896	sp|Q15233|NONO_HUMAN Non-POU domain-containing octamer-binding protein OS=Homo sapiens GN=NONO PE=1 SV=4	K.QnHTPR.K	28800	28800		32.65	s(HCT116) r(2)	N2(NGlycan/2174.7983)	N	2	13	2	12	17	0.68	0.99	139.85	17.5	17.5	1464.1	1464.09	6.45	0	2926.19	2926.17	32.73	HexNAc(6)Hex(5)Fuc(1)	5	165	2950	25346	32.65	32.58	32.91	1	1.377	2	100000
91233	sp|Q92922|SMRC1_HUMAN SWI/SNF complex subunit SMARCC1 OS=Homo sapiens GN=SMARCC1 PE=1 SV=3	K.VEnETDEGDK.A	21300	21300		37.87	s(HCT116) r(3)	N3(NGlycan/2174.7983)	N	2	799	3	797	806	0.72	0.99	118.08	26.2	26.2	1655.67	1655.64	17.7	0	3309.32	3309.27	37.86	HexNAc(6)Hex(5)Fuc(1)	6	197	5070	29670	37.87	37.8	37.94	1	1.434	3	80000
68960	sp|Q99614|TTC1_HUMAN Tetratricopeptide repeat protein 1 OS=Homo sapiens GN=TTC1 PE=1 SV=1	K.nMSDEEK.Q	36400	36400		19.34	s(HCT116) r(2)	N1(NGlycan/2174.7983)	N	2	103	1	103	109	0.22	0.91	62.75	56.6	56.6	1514.04	1514.07	-24.73	0	3026.06	3026.13	19.4	HexNAc(6)Hex(5)Fuc(1)	5	309	5220	11810	19.34	18.53	20.13	1	1.36	2	100000
85557	sp|Q9UBV2|SE1L1_HUMAN Protein sel-1 homolog 1 OS=Homo sapiens GN=SEL1L PE=1 SV=3	M.nHTK.A	142000	142000		22.95	s(HCT116) r(3)	N1(NGlycan/2174.7983)	N	2	217	1	217	220	0.65	0.99	114.08	4	4	1337.53	1337.53	-0.62	0	2673.05	2673.05	22.69	HexNAc(6)Hex(5)Fuc(1)	6	104	6290	14460	22.95	21.47	23.09	1	1.286	3	500000
51231	sp|Q9Y266|NUDC_HUMAN Nuclear migration protein nudC OS=Homo sapiens GN=NUDC PE=1 SV=1	K.nGSLDSPGKQDTEEDEEEDEK.D	131000	131000		13.82	s(HCT116) r(1)	N1(NGlycan/2174.7983)	N	5	134	1	134	154	0.41	0.95	73.2	27.9	27.9	905.958	905.958	0	1	4524.76	4524.76	13.82	HexNAc(6)Hex(5)Fuc(1)	4	657	8360	6310	13.82	12.41	14.03	1	0.999	1	600000
67559	sp|Q9Y266|NUDC_HUMAN Nuclear migration protein nudC OS=Homo sapiens GN=NUDC PE=1 SV=1	K.nGSLDSPGKQDTEEDEEEDEK.D	1840000	1840000		14.91	s(HCT116) r(2)	N1(NGlycan/2174.7983)	N	5	134	1	134	154	0.27	0.9	214.34	44.5	44.5	905.959	905.958	0.38	1	4524.76	4524.76	14.86	HexNAc(6)Hex(5)Fuc(1)	5	657	360000	7264	14.91	14.26	15.38	1	0.928	2	8000000
83051	sp|Q9Y266|NUDC_HUMAN Nuclear migration protein nudC OS=Homo sapiens GN=NUDC PE=1 SV=1	K.nGSLDSPGKQDTEEDEEEDEK.D	1740000	1740000		14.88	s(HCT116) r(3)	N1(NGlycan/2174.7983)	N	5	134	1	134	154	0.67	0.99	39.53	10.7	10.7	905.957	905.958	-0.86	1	4524.75	4524.76	14.83	HexNAc(6)Hex(5)Fuc(1)	6	657	332000	6921	14.88	14.26	15.37	1	1.011	3	8000000
83053	sp|Q9Y266|NUDC_HUMAN Nuclear migration protein nudC OS=Homo sapiens GN=NUDC PE=1 SV=1	K.nGSLDSPGKQDTEEDEEEDEK.D	466000	466000		14.88	s(HCT116) r(3)	N1(NGlycan/2174.7983)	N	4	134	1	134	154	0.63	0.99	62.66	14.5	14.5	1132.2	1132.2	0.91	1	4524.76	4524.76	14.86	HexNAc(6)Hex(5)Fuc(1)	6	657	83100	6954	14.88	14.61	15.7	1	1.053	3	2000000
51573	sp|O00462|MANBA_HUMAN Beta-mannosidase OS=Homo sapiens GN=MANBA PE=1 SV=3	R.WVSLDnWTYSK.E	53900	53900		15.61	s(HCT116) r(1)	N6(NGlycan/2028.7404)	N	3	77	6	72	82	0.32	0.93	132.21	5.4	5.4	1143.14	1143.14	-1.97	0	3426.4	3426.4	15.64	HexNAc(6)Hex(5)	4	1022	4560	7853	15.61	15.19	16.67	1	1.073	1	200000
84088	sp|O14672|ADA10_HUMAN Disintegrin and metalloproteinase domain-containing protein 10 OS=Homo sapiens GN=ADAM10 PE=1 SV=1	R.InTTADEKDPTNPFR.F	33400	33400		18.08	s(HCT116) r(3)	N2(NGlycan/2028.7404)	N	3	278	2	277	291	0.00048	0.021	357.76	171.1	171.1	1249.85	1249.86	-11.77	0	3746.52	3746.57	18.32	HexNAc(6)Hex(5)	6	62	3740	10138	18.08	18.02	18.36	1	1.116	3	100000
66922	sp|O15027|SC16A_HUMAN Protein transport protein Sec16A OS=Homo sapiens GN=SEC16A PE=1 SV=3	K.nQSWREALVGDR.P	28900	28900		11.85	s(HCT116) r(2)	N1(NGlycan/2028.7404)	N	4	678	1	678	689	0.58	0.98	206.83	10.6	10.6	865.618	865.619	-1.21	0	3458.44	3458.45	11.88	HexNAc(6)Hex(5)	5	818	5640	4822	11.85	11.48	11.97	1	0.863	2	100000
58779	sp|O60763-2|USO1_HUMAN Isoform 2 of General vesicular transport factor p115 OS=Homo sapiens GN=USO1	K.nnNSNQNFFKEGSYIQRMKPWFEVGDENSGWSAQK.V	0	0		35.09	s(HCT116) r(1)	N1(Deamidated/0.9840); N2(NGlycan/2028.7404)	N,N	5	246247	1,2	246	280	0.74	0.99	173.66	6.1	4.3	1234.16	1234.13	22.87	1	6165.75	6165.61	35.17	HexNAc(6)Hex(5)	4	215	0	27895	35.09	35.09	35.13	1	1.297	1	0
66839	sp|O75054|IGSF3_HUMAN Immunoglobulin superfamily member 3 OS=Homo sapiens GN=IGSF3 PE=2 SV=3	K.NYnNTWTR.L	114000	114000		11.41	s(HCT116) r(2)	N3(NGlycan/2028.7404)	N	3	655	3	653	660	0.77	0.99	29.98	2.4	2.4	1033.06	1033.08	-15.7	0	3096.17	3096.22	11.5	HexNAc(6)Hex(5)	5	683	3140	4467	11.41	10	12.34	1	1.016	2	500000
56717	sp|O94915|FRYL_HUMAN Protein furry homolog-like OS=Homo sapiens GN=FRYL PE=1 SV=2	R.QnGTEDESYEYR.P	860000	860000		30.24	s(HCT116) r(1)	N2(NGlycan/2028.7404)	N	4	86	2	85	96	0.78	0.96	52.92	14.6	14.6	880.592	880.591	0.32	0	3518.34	3518.34	29.89	HexNAc(6)Hex(5)	4	2120	78300	22267	30.24	29.66	30.75	0	0.887	1	3000000
56718	sp|O94915|FRYL_HUMAN Protein furry homolog-like OS=Homo sapiens GN=FRYL PE=1 SV=2	R.QnGTEDESYEYR.P	860000	860000		30.24	s(HCT116) r(1)	N2(NGlycan/2028.7404)	N	4	86	2	85	96	0.77	0.95	167.3	11.5	11.5	880.592	880.591	0.32	0	3518.34	3518.34	29.89	HexNAc(6)Hex(5)	4	2120	78300	22268	30.24	29.66	30.75	0	0.842	1	3000000
88362	sp|O94915|FRYL_HUMAN Protein furry homolog-like OS=Homo sapiens GN=FRYL PE=1 SV=2	R.QnGTEDESYEYR.P	941000	941000		30.28	s(HCT116) r(3)	N2(NGlycan/2028.7404)	N	4	86	2	85	96	0.86	0.99	30	1.4	1.4	880.592	880.591	0.69	0	3518.34	3518.34	30.28	HexNAc(6)Hex(5)	6	2120	85200	21762	30.28	29.73	30.96	1	0.864	3	4000000
50690	sp|Q13753|LAMC2_HUMAN Laminin subunit gamma-2 OS=Homo sapiens GN=LAMC2 PE=1 SV=2	R.nGSPAKLQwSQR.H	2960000	2960000		11.53	s(HCT116) r(1)	N1(NGlycan/2028.7404); W9(Oxidation/15.9949)	N,W	4	224232	1,9	224	235	0.54	0.97	213.02	1.1	1.1	854.86	854.867	-8.99	0	3415.41	3415.44	11.68	HexNAc(6)Hex(5)	4	2057	346000	4600	11.53	9.74	12.41	1	0.917	1	10000000
75983	sp|Q92673|SORL_HUMAN Sortilin-related receptor OS=Homo sapiens GN=SORL1 PE=1 SV=2	R.SSwVCDGDNDCRDWSDEAnCTAIYHTCEASNFQCR.N	49400	49400		39.08	s(HCT116) r(2)	W3(Oxidation/15.9949); N19(NGlycan/2028.7404)	W,N	5	11751191	3,19	1173	1207	0.76	0.99	30	7	7	1267.06	1267.08	-16.29	-1	6330.26	6330.37	38.53	HexNAc(6)Hex(5)	5	565	6460	31445	39.08	38.57	39.1	1	0.936	2	300000
64157	sp|Q96K49|TM87B_HUMAN Transmembrane protein 87B OS=Homo sapiens GN=TMEM87B PE=1 SV=1	R.nVSNQER.S	16600	16600		48.51	s(HCT116) r(1)	N1(NGlycan/2028.7404)	N	3	159	1	159	165	0.39	0.95	114.77	35.8	35.8	959.053	959.054	-0.34	0	2874.14	2874.14	48.52	HexNAc(6)Hex(5)	4	1980	3310	41265	48.51	48.47	48.61	1	0.997	1	60000
89446	sp|Q9BTW9|TBCD_HUMAN Tubulin-specific chaperone D OS=Homo sapiens GN=TBCD PE=1 SV=2	K.AGAPDEAVCGEnVSQIYCALLGCmDDYTTDSR.G	48600	48600		33	s(HCT116) r(3)	N12(NGlycan/2028.7404); M24(Oxidation/15.9949)	N,M	4	844856	12,24	833	864	0.91	1	30	10.3	10.3	1396.58	1396.56	11.17	0	5582.28	5582.21	32.98	HexNAc(6)Hex(5)	6	605	13100	24552	33	32.9	33.04	1	1.065	3	200000
68773	sp|Q9UDY2|ZO2_HUMAN Tight junction protein ZO-2 OS=Homo sapiens GN=TJP2 PE=1 SV=2	K.INGTVTEnMSLTDAR.K	31600	31600		18.85	s(HCT116) r(2)	N8(NGlycan/2028.7404)	N	4	360	8	353	367	0.45	0.96	210.85	4.4	4.4	913.392	913.387	6.08	0	3649.54	3649.52	18.92	HexNAc(6)Hex(5)	5	2090	3830	11354	18.85	18.65	18.99	1	0.893	2	100000
54031	sp|Q9Y639-5|NPTN_HUMAN Isoform 5 of Neuroplastin OS=Homo sapiens GN=NPTN	R.PDEVPDAGPMKTnSTNNHKDK.N	931000	931000		22.87	s(HCT116) r(1)	N13(NGlycan/2028.7404)	N	4	378	13	366	386	0.7	0.99	215.99	15.6	15.6	1081.72	1081.71	9.75	1	4322.84	4322.8	22.98	HexNAc(6)Hex(5)	4	1853	109000	15321	22.87	22.56	23.12	1	1.183	1	4000000
60100	sp|O15371|EIF3D_HUMAN Eukaryotic translation initiation factor 3 subunit D OS=Homo sapiens GN=EIF3D PE=1 SV=1	K.nNSYK.L	241	241		33.74	s(HCT116) r(1)	N1(NGlycan/2158.8033)	N	5	427	1	427	431	0.81	0.99	29.98	10	10	557.631	557.625	11.18	0	2783.12	2783.09	38.63	HexNAc(6)Hex(4)Fuc(2)	4	830	173	31573	33.74	33.72	33.76	1	0.872	1	800
53482	sp|O75976|CBPD_HUMAN Carboxypeptidase D OS=Homo sapiens GN=CPD PE=1 SV=2	R.nNSNNFDLNR.N	216000	216000		21.38	s(HCT116) r(1)	N1(NGlycan/2158.8033)	N	3	626	1	626	635	0.32	0.95	131.71	4.7	4.7	1122.78	1122.79	-3.74	0	3365.33	3365.34	21.39	HexNAc(6)Hex(4)Fuc(2)	4	52	14900	13588	21.38	20.5	21.89	1	1.12	1	800000
85130	sp|O75976|CBPD_HUMAN Carboxypeptidase D OS=Homo sapiens GN=CPD PE=1 SV=2	R.nNSNNFDLNR.N	157000	157000		21.42	s(HCT116) r(3)	N1(NGlycan/2158.8033)	N	3	626	1	626	635	0.18	0.91	87.63	23.4	23.4	1122.78	1122.79	-3.89	0	3365.33	3365.34	21.42	HexNAc(6)Hex(4)Fuc(2)	6	52	16800	13148	21.42	20.82	21.54	0	1.12	3	600000
85129	sp|O75976|CBPD_HUMAN Carboxypeptidase D OS=Homo sapiens GN=CPD PE=1 SV=2	R.nNSNNFDLNR.N	157000	157000		21.42	s(HCT116) r(3)	N1(NGlycan/2158.8033)	N	3	626	1	626	635	0.46	0.97	142.25	18	18	1122.78	1122.79	-3.89	0	3365.33	3365.34	21.41	HexNAc(6)Hex(4)Fuc(2)	6	52	16800	13142	21.42	20.82	21.54	0	1.058	3	600000
54487	sp|P07602|SAP_HUMAN Prosaposin OS=Homo sapiens GN=PSAP PE=1 SV=2	K.PnMSASCK.E	74800	74800		24.03	s(HCT116) r(1)	N2(NGlycan/2158.8033)	N	3	101	2	100	107	0.05	0.67	298.58	88.7	88.7	1018.42	1018.4	22.76	0	3052.25	3052.18	24.02	HexNAc(6)Hex(4)Fuc(2)	4	2	5090	16444	24.03	23.05	24.12	1	1.009	1	300000
78883	sp|P14923|PLAK_HUMAN Junction plakoglobin OS=Homo sapiens GN=JUP PE=1 SV=3	R.nYSYEK.L	27400	27400		45.82	s(HCT116) r(2)	N1(NGlycan/2158.8033)	N	2	321	1	321	326	0.75	0.99	68.88	3.5	3.5	1481.6	1481.58	12.41	0	2961.19	2961.15	45.84	HexNAc(6)Hex(4)Fuc(2)	5	1380	4050	38544	45.82	45.31	45.92	1	1.393	2	100000
64289	sp|P49792|RBP2_HUMAN E3 SUMO-protein ligase RanBP2 OS=Homo sapiens GN=RANBP2 PE=1 SV=2	K.AnTSGDFEK.D	15100	15100		48.63	s(HCT116) r(1)	N2(NGlycan/2158.8033)	N	2	1991	2	1990	1998	0.35	0.95	52.71	2.3	2.3	1564.09	1564.12	-20.67	0	3126.16	3126.23	48.74	HexNAc(6)Hex(4)Fuc(2)	4	396	3360	41509	48.63	48.23	48.75	1	1.405	1	60000
79879	sp|P49792|RBP2_HUMAN E3 SUMO-protein ligase RanBP2 OS=Homo sapiens GN=RANBP2 PE=1 SV=2	K.AnTSGDFEK.D	51900	51900		48.68	s(HCT116) r(2)	N2(NGlycan/2158.8033)	N	2	1991	2	1990	1998	0.54	0.98	101.49	7.5	7.5	1564.09	1564.12	-22.46	0	3126.16	3126.23	48.67	HexNAc(6)Hex(4)Fuc(2)	5	396	9030	40928	48.68	48.14	48.77	1	1.407	2	200000
95237	sp|P49792|RBP2_HUMAN E3 SUMO-protein ligase RanBP2 OS=Homo sapiens GN=RANBP2 PE=1 SV=2	K.AnTSGDFEK.D	33100	33100		48.72	s(HCT116) r(3)	N2(NGlycan/2158.8033)	N	2	1991	2	1990	1998	0.53	0.98	120.21	27.6	27.6	1564.09	1564.12	-21.58	0	3126.16	3126.23	48.69	HexNAc(6)Hex(4)Fuc(2)	6	396	6850	39511	48.72	48.35	48.81	1	1.409	3	100000
59635	sp|P78527|PRKDC_HUMAN DNA-dependent protein kinase catalytic subunit OS=Homo sapiens GN=PRKDC PE=1 SV=3	K.GLSSLLCnFTK.S	84800	84800		37.38	s(HCT116) r(1)	N8(NGlycan/2158.8033)	N	3	233	8	226	236	0.17	0.89	262.9	34	34	1133.5	1133.49	12.13	0	3397.48	3397.44	37.4	HexNAc(6)Hex(4)Fuc(2)	4	141	10300	30277	37.38	36.45	37.82	1	1.115	1	300000
82325	sp|Q03252|LMNB2_HUMAN Lamin-B2 OS=Homo sapiens GN=LMNB2 PE=1 SV=3	K.nnSDK.D	113000	113000		11.71	s(HCT116) r(3)	N1(NGlycan/2158.8033); N2(Deamidated/0.9840)	N,N	3	470471	1,2	470	474	0.62	0.99	166.2	0.9	0.9	913.018	913.02	-1.54	0	2736.03	2736.04	11.67	HexNAc(6)Hex(4)Fuc(2)	6	356	8500	4441	11.71	10.85	12.22	1	0.943	3	600000
72200	sp|Q29983|MICA_HUMAN MHC class I polypeptide-related sequence A OS=Homo sapiens GN=MICA PE=1 SV=1	K.PQGQWAEDVLGnK.T	45300	45300		28.32	s(HCT116) r(2)	N12(NGlycan/2158.8033)	N	4	79	12	68	80	0.32	0.93	88.44	21.2	21.2	900.885	900.883	2.31	0	3599.51	3599.5	28.36	HexNAc(6)Hex(4)Fuc(2)	5	508	3950	20884	28.32	27.95	28.41	1	0.898	2	200000
70139	sp|Q5T8P6-2|RBM26_HUMAN Isoform 2 of RNA-binding protein 26 OS=Homo sapiens GN=RBM26	K.nKTMK.S	324000	324000		22.77	s(HCT116) r(2)	N1(NGlycan/2158.8033)	N	2	738	1	738	742	0.53	0.98	174.89	4.7	4.7	1390.57	1390.57	-0.33	0	2779.13	2779.13	22.82	HexNAc(6)Hex(4)Fuc(2)	5	1354	10700	15371	22.77	21.78	23.08	1	1.32	2	1000000
59594	sp|Q6YHK3|CD109_HUMAN CD109 antigen OS=Homo sapiens GN=CD109 PE=1 SV=2	K.nITKTFK.I	54200	54200		37.22	s(HCT116) r(1)	N1(NGlycan/2158.8033)	N	2	279	1	279	285	0.75	0.99	123.35	6.8	6.8	1505.66	1505.65	6.29	0	3009.31	3009.29	37.27	HexNAc(6)Hex(4)Fuc(2)	4	225	4290	30128	37.22	37.1	37.5	1	1.41	1	200000
66044	sp|Q86U42|PABP2_HUMAN Polyadenylate-binding protein 2 OS=Homo sapiens GN=PABPN1 PE=1 SV=3	R.TTnYnSSR.S	40100	40100		7.1	s(HCT116) r(2)	N3(Deamidated/0.9840); N5(NGlycan/2158.8033)	N,N	4	272274	3,5	270	277	0.49	0.97	29.99	21.2	21.2	776.307	776.309	-2.98	0	3101.2	3101.21	7.18	HexNAc(6)Hex(4)Fuc(2)	5	255	4600	1270	7.1	6.87	7.21	1	0.951	2	200000
54599	sp|Q86UP2|KTN1_HUMAN Kinectin OS=Homo sapiens GN=KTN1 PE=1 SV=1	K.WLQDLQEEnESLK.A	813000	813000		24.33	s(HCT116) r(1)	N9(NGlycan/2158.8033)	N	3	904	9	896	908	0.41	0.95	86.98	8.4	8.4	1264.2	1264.2	-5.23	0	3789.57	3789.59	24.27	HexNAc(6)Hex(4)Fuc(2)	4	1061	110000	16713	24.33	22.91	24.51	1	1.128	1	3000000
73431	sp|Q9NRG0|CHRC1_HUMAN Chromatin accessibility complex protein 1 OS=Homo sapiens GN=CHRAC1 PE=1 SV=1	R.EEDEEnDNDnESDHDEAD.S	115000	115000		31.47	s(HCT116) r(2)	N6(Deamidated/0.9840); N10(NGlycan/2158.8033)	N,N	3	118122	6,10	113	130	0.45	0.96	30	30	30	1427.46	1427.5	-24.6	-1	4279.37	4279.47	31.49	HexNAc(6)Hex(4)Fuc(2)	5	1740	8480	24008	31.47	31.42	32.33	1	1.145	2	1000000
89226	sp|Q9NRG0|CHRC1_HUMAN Chromatin accessibility complex protein 1 OS=Homo sapiens GN=CHRAC1 PE=1 SV=1	R.EEDEEnDNDnESDHDEAD.S	581000	581000		31.91	s(HCT116) r(3)	N6(Deamidated/0.9840); N10(NGlycan/2158.8033)	N,N	3	118122	6,10	113	130	0.64	0.98	30	30	30	1427.46	1427.5	-23.22	-1	4279.37	4279.47	32.49	HexNAc(6)Hex(4)Fuc(2)	6	1740	17100	24009	31.91	31.51	33.23	1	1.15	3	7000000
82295	sp|Q9UKY7|CDV3_HUMAN Protein CDV3 homolog OS=Homo sapiens GN=CDV3 PE=1 SV=1	K.SSGPwnK.T	24200	24200		11.45	s(HCT116) r(3)	W5(Oxidation/15.9949); N6(NGlycan/2158.8033)	W,N	2	141142	5,6	137	143	0.47	0.97	144.57	2.9	2.9	1475.59	1475.59	-2.96	0	2949.16	2949.16	11.49	HexNAc(6)Hex(4)Fuc(2)	6	1541	4090	4287	11.45	10.9	11.62	1	1.355	3	80000
84485	sp|P13473|LAMP2_HUMAN Lysosome-associated membrane glycoprotein 2 OS=Homo sapiens GN=LAMP2 PE=1 SV=2	K.VASVININPnTTHSTGSCR.S	8850	8850		19.38	s(HCT116) r(3)	N10(NGlycan/2012.7454)	N	3	257	10	248	266	0.11	0.84	158.63	47.3	47.3	1347.55	1347.58	-23.17	1	4039.64	4039.73	19.32	HexNAc(6)Hex(4)Fuc(1)	6	14	1710	11154	19.38	19.11	19.85	1	1.164	3	40000
52714	sp|P13473|LAMP2_HUMAN Lysosome-associated membrane glycoprotein 2 OS=Homo sapiens GN=LAMP2 PE=1 SV=2	K.VASVInINPnTTHSTGSCR.S	2600	2600		19.32	s(HCT116) r(1)	N6(Deamidated/0.9840); N10(NGlycan/2012.7454)	N,N	3	253257	6,10	248	266	0.14	0.86	111.79	11.5	0.7	1347.9	1347.91	-9.16	1	4040.68	4040.71	19.13	HexNAc(6)Hex(4)Fuc(1)	4	14	1090	11295	19.32	18.25	19.53	1	1.132	1	30000
84327	sp|P13473|LAMP2_HUMAN Lysosome-associated membrane glycoprotein 2 OS=Homo sapiens GN=LAMP2 PE=1 SV=2	K.VASVInINPnTTHSTGSCR.S	3100	3100		19.31	s(HCT116) r(3)	N6(Deamidated/0.9840); N10(NGlycan/2012.7454)	N,N	3	253257	6,10	248	266	0.083	0.8	198.37	47.6	20.8	1347.9	1347.91	-11.71	1	4040.67	4040.71	18.89	HexNAc(6)Hex(4)Fuc(1)	6	14	1030	10753	19.31	18.71	19.55	1	1.154	3	30000
75926	sp|P26006|ITA3_HUMAN Integrin alpha-3 OS=Homo sapiens GN=ITGA3 PE=1 SV=5	R.AHCVWLECPIPDAPVVTnVTVK.A	71400	71400		38.26	s(HCT116) r(2)	N18(NGlycan/2012.7454)	N	4	926	18	909	930	1.4e-09	5.1e-08	580.31	472.1	466.5	1130.24	1130.26	-12.54	-1	4516.94	4517	38.38	HexNAc(6)Hex(4)Fuc(1)	5	6	6030	31298	38.26	37.31	38.54	1	1.012	2	300000
91412	sp|P26006|ITA3_HUMAN Integrin alpha-3 OS=Homo sapiens GN=ITGA3 PE=1 SV=5	R.AHCVWLECPIPDAPVVTnVTVK.A	64000	64000		38.33	s(HCT116) r(3)	N18(NGlycan/2012.7454)	N	4	926	18	909	930	5e-08	2.2e-06	586.67	371.2	371.2	1130.24	1130.26	-12.09	-1	4516.95	4517	38.34	HexNAc(6)Hex(4)Fuc(1)	6	6	5540	30122	38.33	37.56	38.49	1	1.061	3	300000
96153	sp|Q14980|NUMA1_HUMAN Nuclear mitotic apparatus protein 1 OS=Homo sapiens GN=NUMA1 PE=1 SV=2	K.QEAATLAAnNTQLQAR.V	40100	40100		50.87	s(HCT116) r(3)	N9(NGlycan/2012.7454)	N	3	428	9	420	435	0.46	0.97	183.42	30.3	30.3	1238.2	1238.21	-7.55	0	3711.58	3711.61	50.9	HexNAc(6)Hex(4)Fuc(1)	6	1476	3610	41788	50.87	50.04	51.01	1	1.181	3	200000
82877	sp|Q5JRA6|MIA3_HUMAN Melanoma inhibitory activity protein 3 OS=Homo sapiens GN=MIA3 PE=1 SV=1	K.VPESENnK.T	168000	168000		13.75	s(HCT116) r(3)	N7(NGlycan/2012.7454)	N	2	246	7	240	247	0.19	0.92	135.94	0.2	0.2	1465.09	1465.09	-0.04	0	2928.18	2928.18	13.81	HexNAc(6)Hex(4)Fuc(1)	6	39	7470	6113	13.75	12.59	15	1	1.307	3	600000
59546	sp|Q68E01|INT3_HUMAN Integrator complex subunit 3 OS=Homo sapiens GN=INTS3 PE=1 SV=1	K.nNSLPR.K	35100	35100		36.5	s(HCT116) r(1)	N1(NGlycan/2012.7454)	N	2	899	1	899	904	0.41	0.95	180.35	53.5	53.5	1357.09	1357.06	18.57	0	2712.16	2712.11	37.16	HexNAc(6)Hex(4)Fuc(1)	4	1781	2640	29999	36.5	35.99	37.15	1	1.302	1	100000
84620	sp|Q7Z7M0|MEGF8_HUMAN Multiple epidermal growth factor-like domains protein 8 OS=Homo sapiens GN=MEGF8 PE=1 SV=2	R.PGSFGnATGSRGCRPCQCnGHGDPR.R	151000	151000		19.73	s(HCT116) r(3)	N6(NGlycan/2012.7454); N19(Deamidated/0.9840)	N,N	5	12011214	6,19	1196	1220	0.67	0.99	171.41	9.3	9.3	943.975	943.981	-6.48	-1	4714.84	4714.87	19.73	HexNAc(6)Hex(4)Fuc(1)	6	1027	27700	11536	19.73	18.69	20.36	1	1.005	3	2000000
65885	sp|Q8N7H5|PAF1_HUMAN RNA polymerase II-associated factor 1 homolog OS=Homo sapiens GN=PAF1 PE=1 SV=2	R.GQAQGGSDnDSDSGSnGGGQR.S	92400	92400		53.28	s(HCT116) r(1)	N9(NGlycan/2012.7454); N16(Deamidated/0.9840)	N,N	3	480487	9,16	472	492	0.52	0.97	30	11.6	11.6	1322.16	1322.17	-10.63	0	3963.46	3963.5	53.3	HexNAc(6)Hex(4)Fuc(1)	4	468	4530	45596	53.28	52.41	54.62	1	1.25	1	900000
81845	sp|Q8TEW0|PARD3_HUMAN Partitioning defective 3 homolog OS=Homo sapiens GN=PARD3 PE=1 SV=2	R.GCnESFR.A	420000	420000		8.74	s(HCT116) r(3)	N3(NGlycan/2012.7454)	N	2	922	3	920	926	0.59	0.98	142.05	26.3	26.3	1441.53	1441.55	-20.49	0	2881.04	2881.1	9.13	HexNAc(6)Hex(4)Fuc(1)	6	1371	28700	2557	8.74	8.05	9.55	1	1.345	3	1000000
50340	sp|Q96AY3|FKB10_HUMAN Peptidyl-prolyl cis-trans isomerase FKBP10 OS=Homo sapiens GN=FKBP10 PE=1 SV=1	R.TLSRPSETCnETTK.L	7760	7760		10.23	s(HCT116) r(1)	N10(NGlycan/2012.7454)	N	3	393	10	384	397	0.0016	0.057	309.19	115.3	115.3	1212.83	1212.84	-10.56	0	3635.46	3635.5	9.55	HexNAc(6)Hex(4)Fuc(1)	4	29	1790	2999	10.23	10	10.41	1	1.059	1	30000
63273	sp|Q99832|TCPH_HUMAN T-complex protein 1 subunit eta OS=Homo sapiens GN=CCT7 PE=1 SV=2	K.nDSVVAGGGAIEmELSK.Y	68300	68300		46.1	s(HCT116) r(1)	N1(NGlycan/2012.7454); M13(Oxidation/15.9949)	N,M	3	402414	1,13	402	418	0.15	0.87	181.3	57.6	57.6	1235.86	1235.86	-0.98	0	3704.55	3704.55	46.13	HexNAc(6)Hex(4)Fuc(1)	4	601	10600	39173	46.1	45.85	46.22	1	1.154	1	300000
78981	sp|Q99832|TCPH_HUMAN T-complex protein 1 subunit eta OS=Homo sapiens GN=CCT7 PE=1 SV=2	K.nDSVVAGGGAIEmELSK.Y	61200	61200		46.13	s(HCT116) r(2)	N1(NGlycan/2012.7454); M13(Oxidation/15.9949)	N,M	3	402414	1,13	402	418	0.45	0.96	148.79	12.8	12.8	1235.86	1235.86	1.32	0	3704.55	3704.55	46.14	HexNAc(6)Hex(4)Fuc(1)	5	601	8910	38806	46.13	45.82	46.22	1	1.156	2	200000
84734	sp|Q9BRD0|BUD13_HUMAN BUD13 homolog OS=Homo sapiens GN=BUD13 PE=1 SV=1	R.VHnnSPDTSR.R	92900	92900		20.08	s(HCT116) r(3)	N3(NGlycan/2012.7454); N4(Deamidated/0.9840)	N,N	4	246247	3,4	244	253	0.6	0.98	197.88	29.1	29.1	785.804	785.819	-18.36	0	3139.19	3139.25	20.1	HexNAc(6)Hex(4)Fuc(1)	6	888	7040	11906	20.08	19.66	20.4	1	0.927	3	600000
68033	sp|Q9NRG0|CHRC1_HUMAN Chromatin accessibility complex protein 1 OS=Homo sapiens GN=CHRAC1 PE=1 SV=1	R.EEDEENDNDnESDHDEAD.S	494000	494000		17.02	s(HCT116) r(2)	N10(NGlycan/2012.7454)	N	3	122	10	113	130	0.18	0.82	29.98	30	27.6	1378.48	1378.48	-0.29	1	4132.43	4132.43	16.93	HexNAc(6)Hex(4)Fuc(1)	5	1740	25700	9222	17.02	16.09	18	1	1.131	2	2000000
52090	sp|Q9NRG0|CHRC1_HUMAN Chromatin accessibility complex protein 1 OS=Homo sapiens GN=CHRAC1 PE=1 SV=1	R.EEDEEnDNDnESDHDEAD.S	275000	275000		17.09	s(HCT116) r(1)	N6(Deamidated/0.9840); N10(NGlycan/2012.7454)	N,N	3	118122	6,10	113	130	0.48	0.67	190.49	49.2	21	1378.81	1378.81	2.15	0	4133.42	4133.41	17.43	HexNAc(6)Hex(4)Fuc(1)	4	1740	11200	9577	17.09	16.16	18.13	1	1.13	1	3000000
68041	sp|Q9NRG0|CHRC1_HUMAN Chromatin accessibility complex protein 1 OS=Homo sapiens GN=CHRAC1 PE=1 SV=1	R.EEDEEnDNDnESDHDEAD.S	277000	277000		17.05	s(HCT116) r(2)	N6(Deamidated/0.9840); N10(NGlycan/2012.7454)	N,N	3	118122	6,10	113	130	0.11	0.65	57.61	52	40.1	1378.82	1378.81	8.92	0	4133.45	4133.41	16.96	HexNAc(6)Hex(4)Fuc(1)	5	1740	12600	9248	17.05	15.54	17.88	1	1.071	2	3000000
83769	sp|Q9NRG0|CHRC1_HUMAN Chromatin accessibility complex protein 1 OS=Homo sapiens GN=CHRAC1 PE=1 SV=1	R.EEDEEnDNDnESDHDEAD.S	207000	207000		17.11	s(HCT116) r(3)	N6(Deamidated/0.9840); N10(NGlycan/2012.7454)	N,N	3	118122	6,10	113	130	0.22	0.79	152.28	20.5	20.5	1378.82	1378.81	3.46	0	4133.43	4133.41	17.45	HexNAc(6)Hex(4)Fuc(1)	6	1740	8950	9308	17.11	16.42	18.18	1	1.132	3	2000000
68023	sp|Q9NRG0|CHRC1_HUMAN Chromatin accessibility complex protein 1 OS=Homo sapiens GN=CHRAC1 PE=1 SV=1	R.EEDEEnDNDnESDHDEAD.S	535000	535000		17.09	s(HCT116) r(2)	N6(Deamidated/0.9840); N10(NGlycan/2012.7454)	N,N	4	118122	6,10	113	130	0.23	0.88	141.79	53.3	40.4	1034.36	1034.36	1.14	0	4133.42	4133.41	16.89	HexNAc(6)Hex(4)Fuc(1)	5	1740	23100	9181	17.09	15.77	18.27	0	0.905	2	6000000
67854	sp|Q9NRG0|CHRC1_HUMAN Chromatin accessibility complex protein 1 OS=Homo sapiens GN=CHRAC1 PE=1 SV=1	R.EEDEEnDNDnESDHDEAD.S	535000	535000		17.09	s(HCT116) r(2)	N6(Deamidated/0.9840); N10(NGlycan/2012.7454)	N,N	4	118122	6,10	113	130	0.32	0.92	29.99	30	30	1034.36	1034.36	-2	1	4133.41	4133.41	16.24	HexNAc(6)Hex(4)Fuc(1)	5	1740	23100	8540	17.09	15.77	18.27	0	0.906	2	6000000
68313	sp|Q9NRG0|CHRC1_HUMAN Chromatin accessibility complex protein 1 OS=Homo sapiens GN=CHRAC1 PE=1 SV=1	R.EEDEEnDNDnESDHDEAD.S	535000	535000		17.09	s(HCT116) r(2)	N6(Deamidated/0.9840); N10(NGlycan/2012.7454)	N,N	4	118122	6,10	113	130	0.58	0.98	29.99	30	9.2	1034.35	1034.36	-12.04	0	4133.36	4133.41	17.78	HexNAc(6)Hex(4)Fuc(1)	5	1740	23100	10142	17.09	15.77	18.27	0	0.907	2	6000000
51367	sp|Q9NSE4|SYIM_HUMAN Isoleucine--tRNA ligase, mitochondrial OS=Homo sapiens GN=IARS2 PE=1 SV=2	R.FHMMnGSK.I	67600	67600		14.75	s(HCT116) r(1)	N5(NGlycan/2012.7454)	N	3	143	5	139	146	0.34	0.95	156.91	15.7	15.7	988.715	988.726	-10.83	0	2963.12	2963.16	14.64	HexNAc(6)Hex(4)Fuc(1)	4	663	3460	6989	14.75	13.89	15.12	1	0.995	1	200000
88042	sp|Q9ULJ8-3|NEB1_HUMAN Isoform 3 of Neurabin-1 OS=Homo sapiens GN=PPP1R9A	R.LEnWTPKPCSTAQTSTR.S	117000	117000		29.52	s(HCT116) r(3)	N3(NGlycan/2012.7454)	N	4	1107	3	1105	1121	0.79	0.79	181.46	24.4	24.4	998.178	998.179	-0.77	0	3988.68	3988.69	29.54	HexNAc(6)Hex(4)Fuc(1)	6	1681	15100	21019	29.52	29.38	29.96	1	0.956	3	500000
83918	sp|O00469|PLOD2_HUMAN Procollagen-lysine,2-oxoglutarate 5-dioxygenase 2 OS=Homo sapiens GN=PLOD2 PE=1 SV=2	R.EAInITLDHK.C	75600	75600		17.9	s(HCT116) r(3)	N4(NGlycan/1866.6875)	N	3	209	4	206	215	6.2e-07	2.8e-05	526.34	225.7	225.7	1007.42	1007.44	-18.71	0	3019.24	3019.3	17.91	HexNAc(6)Hex(4)	6	252	8100	9755	17.9	17.27	18.02	1	0.997	3	300000
67116	sp|O15067|PUR4_HUMAN Phosphoribosylformylglycinamidine synthase OS=Homo sapiens GN=PFAS PE=1 SV=4	R.HnLSGR.Y	72200	72200		12.57	s(HCT116) r(2)	N2(NGlycan/1866.6875)	N	4	1197	2	1196	1201	0.82	0.99	29.99	1.7	1.7	638.254	638.267	-20.39	0	2548.99	2549.04	12.7	HexNAc(6)Hex(4)	5	1383	6210	5497	12.57	12.34	12.89	1	0.874	2	200000
71883	sp|O75477|ERLN1_HUMAN Erlin-1 OS=Homo sapiens GN=ERLIN1 PE=1 SV=1	R.nYTADYDK.T	43500	43500		27.37	s(HCT116) r(2)	N1(NGlycan/1866.6875)	N	4	106	1	106	113	0.54	0.98	36.05	2.9	2.9	714.779	714.783	-5.13	0	2855.09	2855.1	27.41	HexNAc(6)Hex(4)	5	432	9770	19964	27.37	26.76	27.55	1	0.83	2	100000
88157	sp|O75503|CLN5_HUMAN Ceroid-lipofuscinosis neuronal protein 5 OS=Homo sapiens GN=CLN5 PE=1 SV=2	K.QDnETGIYYETWNVK.A	150000	150000		29.82	s(HCT116) r(3)	N3(NGlycan/1866.6875)	N	3	203	3	201	215	1.3e-13	5.6e-12	799.26	475.3	475.3	1242.83	1242.85	-12.11	0	3725.48	3725.52	29.84	HexNAc(6)Hex(4)	6	473	8730	21327	29.82	29.15	30.61	1	1.145	3	600000
68750	sp|O75717|WDHD1_HUMAN WD repeat and HMG-box DNA-binding protein 1 OS=Homo sapiens GN=WDHD1 PE=1 SV=1	K.TGFQMwLEEnR.S	127000	127000		18.83	s(HCT116) r(2)	W6(Oxidation/15.9949); N10(NGlycan/1866.6875)	W,N	3	10251029	6,10	1020	1030	0.45	0.96	136.47	7	7	1098.45	1098.45	0.52	0	3292.32	3292.32	18.87	HexNAc(6)Hex(4)	5	836	9460	11292	18.83	18.41	19.41	1	1.057	2	500000
63449	sp|O96005|CLPT1_HUMAN Cleft lip and palate transmembrane protein 1 OS=Homo sapiens GN=CLPTM1 PE=1 SV=1	R.AEDYGPVEVISHWHPnITINIVDDHTPWVK.G	41800	41800		46.57	s(HCT116) r(1)	N16(NGlycan/1866.6875)	N	5	241	16	226	255	2.3e-15	8.7e-14	765.62	398	34.5	1070.48	1070.49	-4.74	0	5347.37	5347.4	46.63	HexNAc(6)Hex(4)	4	94	4560	39634	46.57	46.45	46.98	1	1.096	1	200000
67062	sp|P05556|ITB1_HUMAN Integrin beta-1 OS=Homo sapiens GN=ITGB1 PE=1 SV=2	K.CHEGnGTFECGACR.C	22000	22000		12.5	s(HCT116) r(2)	N5(NGlycan/1866.6875)	N	3	481	5	477	490	0.047	0.64	193.54	107.6	107.6	1174.42	1174.44	-12.08	0	3520.25	3520.3	12.52	HexNAc(6)Hex(4)	5	9	4720	5336	12.5	11.78	12.69	0	1.053	2	90000
67054	sp|P05556|ITB1_HUMAN Integrin beta-1 OS=Homo sapiens GN=ITGB1 PE=1 SV=2	K.CHEGnGTFECGACR.C	22000	22000		12.5	s(HCT116) r(2)	N5(NGlycan/1866.6875)	N	3	481	5	477	490	1.9e-05	0.00069	269.77	243.4	243.4	1174.42	1174.44	-12.08	0	3520.25	3520.3	12.5	HexNAc(6)Hex(4)	5	9	4720	5319	12.5	11.78	12.69	0	1.052	2	90000
82523	sp|P05556|ITB1_HUMAN Integrin beta-1 OS=Homo sapiens GN=ITGB1 PE=1 SV=2	K.CHEGnGTFECGACR.C	15500	15500		12.5	s(HCT116) r(3)	N5(NGlycan/1866.6875)	N	3	481	5	477	490	9.3e-05	0.0041	290.43	235.4	235.4	1174.42	1174.44	-15.6	0	3520.24	3520.3	12.5	HexNAc(6)Hex(4)	6	9	4700	5101	12.5	12.43	12.54	1	1.046	3	60000
61508	sp|P06756|ITAV_HUMAN Integrin alpha-V OS=Homo sapiens GN=ITGAV PE=1 SV=2	R.TAADTTGLQPILNQFTPAnISR.Q	147000	147000		41.83	s(HCT116) r(1)	N19(NGlycan/1866.6875)	N	3	615	19	597	618	3.3e-06	0.00012	571.4	289.5	27.5	1399.28	1399.31	-19.66	-1	4194.81	4194.89	41.94	HexNAc(6)Hex(4)	4	143	24800	35094	41.83	41.74	42	1	1.167	1	600000
50247	sp|P08236|BGLR_HUMAN Beta-glucuronidase OS=Homo sapiens GN=GUSB PE=1 SV=2	K.VVAnGTGTQGQLK.V	3120	3120		9.28	s(HCT116) r(1)	N4(NGlycan/1866.6875)	N	3	272	4	269	281	2e-06	7.6e-05	454.12	173.9	173.9	1047.11	1047.13	-20.39	0	3138.31	3138.37	9.27	HexNAc(6)Hex(4)	4	102	2240	2784	9.28	9.25	9.3	1	1.001	1	10000
81767	sp|P08962|CD63_HUMAN CD63 antigen OS=Homo sapiens GN=CD63 PE=1 SV=2	K.NnHTASILDR.M	36400	36400		9.14	s(HCT116) r(3)	N2(NGlycan/1866.6875)	N	3	130	2	129	138	3.4e-09	1.5e-07	624.72	308.2	308.2	1003.07	1003.09	-21.32	0	3006.19	3006.26	8.71	HexNAc(6)Hex(4)	6	113	4260	2240	9.14	8.58	9.97	1	0.983	3	100000
66761	sp|P11117|PPAL_HUMAN Lysosomal acid phosphatase OS=Homo sapiens GN=ACP2 PE=1 SV=3	R.nESDK.A	87900	87900		10.99	s(HCT116) r(2)	N1(NGlycan/1866.6875)	N	2	331	1	331	335	0.71	0.99	89.39	1.5	1.5	1229.95	1229.98	-19.27	0	2457.89	2457.94	11.03	HexNAc(6)Hex(4)	5	25	4950	4125	10.99	10.02	11.46	1	1.231	2	300000
89285	sp|P13674|P4HA1_HUMAN Prolyl 4-hydroxylase subunit alpha-1 OS=Homo sapiens GN=P4HA1 PE=1 SV=2	K.DmSDGFISnLTIQR.Q	117000	117000		32.65	s(HCT116) r(3)	M2(Oxidation/15.9949); N9(NGlycan/1866.6875)	M,N	3	106113	2,9	105	118	3.8e-06	0.00017	523.61	151.8	151.8	1160.48	1160.49	-5.44	0	3478.42	3478.44	32.66	HexNAc(6)Hex(4)	6	97	5630	24184	32.65	31.95	33	1	1.095	3	500000
90710	sp|P14625|ENPL_HUMAN Endoplasmin OS=Homo sapiens GN=HSP90B1 PE=1 SV=1	R.TDDEVVQREEEAIQLDGLnASQIR.E	44300	44300	64.982	36.5	s(HCT116) r(3)	N19(NGlycan/1866.6875)	N	4	62	19	44	67	0.031	0.59	238.37	41	0	1149.51	1149.51	2.28	-1	4594.03	4594.02	36.54	HexNAc(6)Hex(4)	6	3	8550	28252	36.5	36.36	36.57	1	1.02	3	300000
71175	sp|P20645|MPRD_HUMAN Cation-dependent mannose-6-phosphate receptor OS=Homo sapiens GN=M6PR PE=1 SV=1	K.ETVVGRLNETHIFnGSNWIMLIYKGGDEYDnHCGK.E	0	0		25.49	s(HCT116) r(2)	N14(NGlycan/1866.6875); N31(Deamidated/0.9840)	N,N	4	113130	14,31	100	134	0.82	0.99	31.52	31.5	7.2	1484.43	1484.4	17.79	0	5933.69	5933.58	25.75	HexNAc(6)Hex(4)	5	146	0	18310	25.49	25.44	26.11	1	1.081	2	0
75948	sp|P26006|ITA3_HUMAN Integrin alpha-3 OS=Homo sapiens GN=ITGA3 PE=1 SV=5	R.AHCVWLECPIPDAPVVTnVTVK.A	90300	90300		38.4	s(HCT116) r(2)	N18(NGlycan/1866.6875)	N	4	926	18	909	930	2.1e-14	7.4e-13	849.29	553.1	14.7	1093.72	1093.74	-19.35	-1	4370.86	4370.94	38.43	HexNAc(6)Hex(4)	5	6	11100	31353	38.4	37.87	39.05	0	1.047	2	400000
75939	sp|P26006|ITA3_HUMAN Integrin alpha-3 OS=Homo sapiens GN=ITGA3 PE=1 SV=5	R.AHCVWLECPIPDAPVVTnVTVK.A	90300	90300		38.4	s(HCT116) r(2)	N18(NGlycan/1866.6875)	N	4	926	18	909	930	2.1e-13	7.4e-12	784.33	537.5	4.5	1093.72	1093.74	-19.35	-1	4370.86	4370.94	38.41	HexNAc(6)Hex(4)	5	6	11100	31333	38.4	37.87	39.05	0	1.049	2	400000
69738	sp|P26006|ITA3_HUMAN Integrin alpha-3 OS=Homo sapiens GN=ITGA3 PE=1 SV=5	R.TSIPTINMEnK.T	210000	210000		21.87	s(HCT116) r(2)	N10(NGlycan/1866.6875)	N	2	969	10	960	970	0.19	0.9	216.49	45.9	45.9	1557.64	1557.66	-16.76	0	3113.26	3113.31	21.75	HexNAc(6)Hex(4)	5	6	9320	14199	21.87	20.83	22.08	1	1.403	2	800000
55540	sp|P30492|1B54_HUMAN HLA class I histocompatibility antigen, B-54 alpha chain OS=Homo sapiens GN=HLA-B PE=1 SV=1	R.GYYnQSEAGSHTWQTMYGCDLGPDGR.L	93200	93200		26.76	s(HCT116) r(1)	N4(NGlycan/1866.6875)	N	4	110	4	107	132	4.3e-07	3.5e-06	575.11	290.6	290.6	1204.98	1204.98	-2.84	0	4815.88	4815.9	26.78	HexNAc(6)Hex(4)	4	2014	4390	19171	26.76	26.39	27.41	1	1.009	1	400000
64525	sp|P43307|SSRA_HUMAN Translocon-associated protein subunit alpha OS=Homo sapiens GN=SSR1 PE=1 SV=3	R.YPQDYQFYIQnFTALPLNTVVPPQR.Q	30600	30600		49.14	s(HCT116) r(1)	N11(NGlycan/1866.6875)	N	5	136	11	126	150	2.6e-12	9.8e-11	695.47	596.6	269.9	976.65	976.648	1.53	0	4878.21	4878.21	49.13	HexNAc(6)Hex(4)	4	56	3870	42000	49.14	48.51	49.6	1	1.07	1	100000
80145	sp|P43307|SSRA_HUMAN Translocon-associated protein subunit alpha OS=Homo sapiens GN=SSR1 PE=1 SV=3	R.YPQDYQFYIQnFTALPLNTVVPPQR.Q	22100	22100		49.14	s(HCT116) r(2)	N11(NGlycan/1866.6875)	N	5	136	11	126	150	2e-08	7.2e-07	572.71	468.3	170.8	976.637	976.648	-11.27	1	4878.15	4878.21	49.17	HexNAc(6)Hex(4)	5	56	3430	41484	49.14	48.72	49.44	1	1.064	2	100000
95181	sp|P43307|SSRA_HUMAN Translocon-associated protein subunit alpha OS=Homo sapiens GN=SSR1 PE=1 SV=3	K.DLNGnVFQDAVFnQTVTVIER.E	22200	22200		48.46	s(HCT116) r(3)	N5(Deamidated/0.9840); N13(NGlycan/1866.6875)	N,N	3	183191	5,13	179	199	1.2e-12	5.3e-11	724.25	530.4	37.1	1416.28	1416.29	-12.61	0	4245.8	4245.86	48.57	HexNAc(6)Hex(4)	6	56	3570	39406	48.46	47.72	49.37	1	1.223	3	300000
84823	sp|P43308|SSRB_HUMAN Translocon-associated protein subunit beta OS=Homo sapiens GN=SSR2 PE=1 SV=1	R.IAPASnVSHTVVLRPLK.A	283000	283000		20.33	s(HCT116) r(3)	N6(NGlycan/1866.6875)	N	3	88	6	83	99	2e-07	8.8e-06	548.13	360.8	360.8	1223.57	1223.59	-15.16	0	3667.69	3667.74	20.37	HexNAc(6)Hex(4)	6	91	59100	12164	20.33	20.26	20.45	1	1.155	3	1000000
52010	sp|P46940|IQGA1_HUMAN Ras GTPase-activating-like protein IQGAP1 OS=Homo sapiens GN=IQGAP1 PE=1 SV=1	K.nRTENSER.E	304000	304000		17.35	s(HCT116) r(1)	N1(NGlycan/1866.6875)	N	2	275	1	275	282	0.35	0.95	85.32	6	6	1436.58	1436.58	0.92	0	2871.15	2871.15	17.19	HexNAc(6)Hex(4)	4	337	14700	9326	17.35	15.98	18.2	1	1.374	1	1000000
55031	sp|P46977|STT3A_HUMAN Dolichyl-diphosphooligosaccharide--protein glycosyltransferase subunit STT3A OS=Homo sapiens GN=STT3A PE=1 SV=2	R.TILVDnNTWnNTHISR.V	11900	11900		25.39	s(HCT116) r(1)	N6(Deamidated/0.9840); N10(NGlycan/1866.6875)	N,N	4	544548	6,10	539	554	0.014	0.36	255.42	115.2	31.3	942.147	942.161	-15.3	0	3764.56	3764.62	25.47	HexNAc(6)Hex(4)	4	151	2480	17913	25.39	24.51	25.74	1	0.906	1	100000
88359	sp|P54709|AT1B3_HUMAN Sodium/potassium-transporting ATPase subunit beta-3 OS=Homo sapiens GN=ATP1B3 PE=1 SV=1	K.nLTVCPDGALFEQK.G	75900	75900		30.24	s(HCT116) r(3)	N1(NGlycan/1866.6875)	N	3	124	1	124	137	8.1e-07	3.6e-05	521.75	226.2	226.2	1153.48	1153.49	-11.58	0	3457.42	3457.46	30.27	HexNAc(6)Hex(4)	6	485	4250	21751	30.24	29.73	30.31	1	1.099	3	300000
74058	sp|Q03405|UPAR_HUMAN Urokinase plasminogen activator surface receptor OS=Homo sapiens GN=PLAUR PE=1 SV=1	R.GCGYLPGCPGSNGFHNnDTFHFLK.C	100000	100000		33.09	s(HCT116) r(2)	N17(NGlycan/1866.6875)	N	4	184	17	168	191	0.0038	0.12	425.92	61	0	1141.45	1141.47	-17.99	-1	4561.78	4561.86	33.09	HexNAc(6)Hex(4)	5	769	5160	25763	33.09	32.37	33.53	1	0.988	2	400000
84902	sp|Q03405|UPAR_HUMAN Urokinase plasminogen activator surface receptor OS=Homo sapiens GN=PLAUR PE=1 SV=1	K.GnSTHGCSSEETFLIDCR.G	44200	44200		20.61	s(HCT116) r(3)	N2(NGlycan/1866.6875)	N	3	222	2	221	238	4e-10	1.8e-08	581.84	400.7	400.7	1312.84	1312.86	-8.45	0	3935.51	3935.55	20.58	HexNAc(6)Hex(4)	6	769	5500	12409	20.61	20.36	20.8	1	1.136	3	200000
68469	sp|Q08380|LG3BP_HUMAN Galectin-3-binding protein OS=Homo sapiens GN=LGALS3BP PE=1 SV=1	R.YKGLnLTEDTYKPR.I	31600	31600		18.14	s(HCT116) r(2)	N5(NGlycan/1866.6875)	N	4	398	5	394	407	1.9e-11	6.7e-10	733.67	377.7	377.7	891.881	891.899	-19.78	0	3563.5	3563.57	18.13	HexNAc(6)Hex(4)	5	5	7690	10506	18.14	18.07	18.21	1	0.875	2	100000
72932	sp|Q13206|DDX10_HUMAN Probable ATP-dependent RNA helicase DDX10 OS=Homo sapiens GN=DDX10 PE=1 SV=2	R.QDnDTGNEEQEEEEDDEEEMEEK.L	78400	78400		30.29	s(HCT116) r(2)	N3(NGlycan/1866.6875)	N	3	575	3	573	595	0.53	0.98	34.06	34.1	27.5	1556.21	1556.23	-15.48	0	4665.61	4665.68	30.31	HexNAc(6)Hex(4)	5	1263	5130	22766	30.29	30.15	30.66	1	1.219	2	400000
53139	sp|Q13308|PTK7_HUMAN Inactive tyrosine-protein kinase 7 OS=Homo sapiens GN=PTK7 PE=1 SV=2	R.RQDVnITVATVPSWLK.K	1360000	1360000		20.5	s(HCT116) r(1)	N5(NGlycan/1866.6875)	N	4	405	5	401	416	0.0012	0.044	275.65	110.9	110.9	924.178	924.18	-2.2	0	3692.68	3692.69	20.36	HexNAc(6)Hex(4)	4	23	120000	12564	20.5	19.92	20.78	1	0.917	1	5000000
84815	sp|Q13308|PTK7_HUMAN Inactive tyrosine-protein kinase 7 OS=Homo sapiens GN=PTK7 PE=1 SV=2	R.RQDVnITVATVPSWLK.K	1490000	1490000		20.45	s(HCT116) r(3)	N5(NGlycan/1866.6875)	N	4	405	5	401	416	0.075	0.79	146.98	10.4	10.4	924.177	924.18	-4	0	3692.68	3692.69	20.35	HexNAc(6)Hex(4)	6	23	149000	12151	20.45	19.27	21.29	1	0.919	3	6000000
68979	sp|Q13330|MTA1_HUMAN Metastasis-associated protein MTA1 OS=Homo sapiens GN=MTA1 PE=1 SV=2	R.IEELnK.T	215000	215000		19.67	s(HCT116) r(2)	N5(NGlycan/1866.6875)	N	2	31	5	27	32	0.45	0.96	35.02	19	19	1306.55	1306.55	1.95	0	2611.09	2611.09	19.44	HexNAc(6)Hex(4)	5	1493	18300	11851	19.67	18.27	19.78	1	1.324	2	700000
75718	sp|Q14108|SCRB2_HUMAN Lysosome membrane protein 2 OS=Homo sapiens GN=SCARB2 PE=1 SV=2	R.TMVFPVMYLnESVHIDKETASR.L	148000	148000		37.78	s(HCT116) r(2)	N10(NGlycan/1866.6875)	N	4	412	10	403	424	9e-16	3.3e-14	872.89	556	279.7	1109.22	1109.24	-18.33	1	4432.86	4432.94	37.8	HexNAc(6)Hex(4)	5	71	14700	30718	37.78	37.11	38.45	1	1.122	2	600000
74027	sp|Q15155|NOMO1_HUMAN Nodal modulator 1 OS=Homo sapiens GN=NOMO1 PE=1 SV=5	R.VTNSNANAASPLIVAGYnVSGSVR.S	73300	73300		32.98	s(HCT116) r(2)	N18(NGlycan/1866.6875)	N	4	218	18	201	224	1.6e-13	5.8e-12	794.39	570.7	161.1	1057.71	1057.73	-16.19	0	4226.83	4226.9	33	HexNAc(6)Hex(4)	5	27	4650	25667	32.98	32.07	33.23	1	1.131	2	300000
72356	sp|Q4G148|GXLT1_HUMAN Glucoside xylosyltransferase 1 OS=Homo sapiens GN=GXYLT1 PE=1 SV=2	K.TGVNSGVMLMnMTR.M	212000	212000		29.24	s(HCT116) r(2)	N11(NGlycan/1866.6875)	N	3	278	11	268	281	0.055	0.39	372.53	27.9	27.9	1126.46	1126.47	-14.11	0	3376.35	3376.4	28.79	HexNAc(6)Hex(4)	5	1185	13700	21287	29.24	28.22	29.45	1	1.072	2	800000
85461	sp|Q6PKC3|TXD11_HUMAN Thioredoxin domain-containing protein 11 OS=Homo sapiens GN=TXNDC11 PE=1 SV=2	R.EVLnYTAENICK.W	60700	60700		22.26	s(HCT116) r(3)	N4(NGlycan/1866.6875)	N	3	337	4	334	345	4e-06	3.3e-05	556.81	233.3	233.3	1107.48	1107.47	8.56	0	3319.41	3319.38	22.41	HexNAc(6)Hex(4)	6	1150	5050	14178	22.26	22	22.77	0	1.058	3	200000
85457	sp|Q6PKC3|TXD11_HUMAN Thioredoxin domain-containing protein 11 OS=Homo sapiens GN=TXNDC11 PE=1 SV=2	R.EVLnYTAENICK.W	60700	60700		22.26	s(HCT116) r(3)	N4(NGlycan/1866.6875)	N	3	337	4	334	345	8.9e-05	0.00074	507.95	263.6	263.6	1107.48	1107.47	12.24	0	3319.42	3319.38	22.38	HexNAc(6)Hex(4)	6	1150	5050	14156	22.26	22	22.77	0	1.056	3	200000
85466	sp|Q6PKC3|TXD11_HUMAN Thioredoxin domain-containing protein 11 OS=Homo sapiens GN=TXNDC11 PE=1 SV=2	R.EVLnYTAENICK.W	60700	60700		22.26	s(HCT116) r(3)	N4(NGlycan/1866.6875)	N	3	337	4	334	345	0.0026	0.022	397.75	172.9	172.9	1107.48	1107.47	8.56	0	3319.41	3319.38	22.42	HexNAc(6)Hex(4)	6	1150	5050	14192	22.26	22	22.77	0	1.06	3	200000
52484	sp|Q7Z7H5|TMED4_HUMAN Transmembrane emp24 domain-containing protein 4 OS=Homo sapiens GN=TMED4 PE=1 SV=1	R.FTFTSHTPGDHQICLHSnSTR.M	98500	98500		18.53	s(HCT116) r(1)	N18(NGlycan/1866.6875)	N	5	117	18	100	120	0.0037	0.12	326.55	116.3	116.3	862.77	862.768	3.38	0	4308.82	4308.8	18.55	HexNAc(6)Hex(4)	4	163	15100	10686	18.53	18.37	18.76	0	0.842	1	400000
52477	sp|Q7Z7H5|TMED4_HUMAN Transmembrane emp24 domain-containing protein 4 OS=Homo sapiens GN=TMED4 PE=1 SV=1	R.FTFTSHTPGDHQICLHSnSTR.M	98500	98500		18.53	s(HCT116) r(1)	N18(NGlycan/1866.6875)	N	5	117	18	100	120	7.7e-09	2.9e-07	597.16	206.7	206.7	862.77	862.768	3.38	0	4308.82	4308.8	18.54	HexNAc(6)Hex(4)	4	163	15100	10672	18.53	18.37	18.76	0	0.851	1	400000
68609	sp|Q7Z7H5|TMED4_HUMAN Transmembrane emp24 domain-containing protein 4 OS=Homo sapiens GN=TMED4 PE=1 SV=1	R.FTFTSHTPGDHQICLHSnSTR.M	118000	118000		18.55	s(HCT116) r(2)	N18(NGlycan/1866.6875)	N	5	117	18	100	120	9.2e-07	3.3e-05	519.97	222.9	222.9	862.767	862.768	-0.04	0	4308.8	4308.8	18.55	HexNAc(6)Hex(4)	5	163	10300	10937	18.55	18.04	18.81	1	0.846	2	500000
84181	sp|Q7Z7H5|TMED4_HUMAN Transmembrane emp24 domain-containing protein 4 OS=Homo sapiens GN=TMED4 PE=1 SV=1	R.FTFTSHTPGDHQICLHSnSTR.M	80100	80100		18.55	s(HCT116) r(3)	N18(NGlycan/1866.6875)	N	5	117	18	100	120	0.0024	0.097	273.44	81.1	81.1	862.765	862.768	-3.32	1	4308.79	4308.8	18.58	HexNAc(6)Hex(4)	6	163	11000	10396	18.55	18.2	18.85	1	0.847	3	300000
50576	sp|Q96AY3|FKB10_HUMAN Peptidyl-prolyl cis-trans isomerase FKBP10 OS=Homo sapiens GN=FKBP10 PE=1 SV=1	R.YHYnGTFEDGK.K	44600	44600		10.76	s(HCT116) r(1)	N4(NGlycan/1866.6875)	N	3	70	4	67	77	6.1e-05	0.0023	415.19	135	135	1066.41	1066.42	-10.15	0	3196.22	3196.25	11.01	HexNAc(6)Hex(4)	4	29	1730	4030	10.76	10.11	11.06	1	1.02	1	200000
89451	sp|Q96AY3|FKB10_HUMAN Peptidyl-prolyl cis-trans isomerase FKBP10 OS=Homo sapiens GN=FKBP10 PE=1 SV=1	R.YHYnGSLMDGTLFDSSYSR.N	145000	145000		32.97	s(HCT116) r(3)	N4(NGlycan/1866.6875)	N	3	294	4	291	309	6.5e-13	2.9e-11	749.63	533.3	340.5	1360.54	1360.55	-11.73	0	4078.59	4078.64	32.99	HexNAc(6)Hex(4)	6	29	15000	24566	32.97	32.86	33.6	1	1.168	3	600000
69774	sp|Q96PD2|DCBD2_HUMAN Discoidin, CUB and LCCL domain-containing protein 2 OS=Homo sapiens GN=DCBLD2 PE=1 SV=1	K.YCGLGLQMnHSIESK.G	373000	373000		22.5	s(HCT116) r(2)	N9(NGlycan/1866.6875)	N	3	155	9	147	161	0.23	0.88	199.81	21.8	21.8	1201.82	1201.84	-15.11	0	3602.44	3602.49	21.84	HexNAc(6)Hex(4)	5	1175	33800	14290	22.5	21.5	22.87	1	1.111	2	1000000
85268	sp|Q96PD2|DCBD2_HUMAN Discoidin, CUB and LCCL domain-containing protein 2 OS=Homo sapiens GN=DCBLD2 PE=1 SV=1	K.YCGLGLQMnHSIESK.G	319000	319000		22.51	s(HCT116) r(3)	N9(NGlycan/1866.6875)	N	3	155	9	147	161	0.003	0.025	379.17	138.4	138.4	1201.82	1201.84	-17.54	0	3602.43	3602.49	21.84	HexNAc(6)Hex(4)	6	1175	29700	13585	22.51	21.45	22.93	1	1.094	3	1000000
77552	sp|Q9BTT6|LRRC1_HUMAN Leucine-rich repeat-containing protein 1 OS=Homo sapiens GN=LRRC1 PE=1 SV=1	K.DEEDnETR.T	75800	75800		42.35	s(HCT116) r(2)	N5(NGlycan/1866.6875)	N	2	470	5	466	473	0.47	0.96	30	30	30	1437.53	1437.54	-8.65	0	2873.05	2873.07	42.34	HexNAc(6)Hex(4)	5	1627	10000	35320	42.35	42.25	42.79	1	1.407	2	300000
52276	sp|Q9BVK6|TMED9_HUMAN Transmembrane emp24 domain-containing protein 9 OS=Homo sapiens GN=TMED9 PE=1 SV=2	R.FTFTSHTPGEHQICLHSnSTK.F	104000	104000		18	s(HCT116) r(1)	N18(NGlycan/1866.6875)	N	5	125	18	108	128	0.065	0.73	185.76	61.5	61.5	859.971	859.969	2.26	0	4294.82	4294.81	17.99	HexNAc(6)Hex(4)	4	36	10100	10124	18	17.76	18.44	0	0.836	1	400000
52268	sp|Q9BVK6|TMED9_HUMAN Transmembrane emp24 domain-containing protein 9 OS=Homo sapiens GN=TMED9 PE=1 SV=2	R.FTFTSHTPGEHQICLHSnSTK.F	104000	104000		18	s(HCT116) r(1)	N18(NGlycan/1866.6875)	N	5	125	18	108	128	0.0046	0.15	242.23	85	85	859.967	859.969	-2.84	1	4294.8	4294.81	17.97	HexNAc(6)Hex(4)	4	36	10100	10107	18	17.76	18.44	0	0.851	1	400000
52279	sp|Q9BVK6|TMED9_HUMAN Transmembrane emp24 domain-containing protein 9 OS=Homo sapiens GN=TMED9 PE=1 SV=2	R.FTFTSHTPGEHQICLHSnSTK.F	104000	104000		18	s(HCT116) r(1)	N18(NGlycan/1866.6875)	N	5	125	18	108	128	0.0022	0.077	309.78	102	102	859.971	859.969	2.26	0	4294.82	4294.81	17.99	HexNAc(6)Hex(4)	4	36	10100	10133	18	17.76	18.44	0	0.842	1	400000
68414	sp|Q9BVK6|TMED9_HUMAN Transmembrane emp24 domain-containing protein 9 OS=Homo sapiens GN=TMED9 PE=1 SV=2	R.FTFTSHTPGEHQICLHSnSTK.F	90300	90300		17.97	s(HCT116) r(2)	N18(NGlycan/1866.6875)	N	5	125	18	108	128	0.00094	0.033	347.2	128.7	128.7	859.966	859.969	-3.94	1	4294.79	4294.81	17.99	HexNAc(6)Hex(4)	5	36	9340	10371	17.97	17.79	18.44	1	0.838	2	400000
83953	sp|Q9BVK6|TMED9_HUMAN Transmembrane emp24 domain-containing protein 9 OS=Homo sapiens GN=TMED9 PE=1 SV=2	R.FTFTSHTPGEHQICLHSnSTK.F	113000	113000		17.97	s(HCT116) r(3)	N18(NGlycan/1866.6875)	N	5	125	18	108	128	6.4e-06	0.00028	587.86	223.5	223.5	859.981	859.969	13.64	0	4294.87	4294.81	17.96	HexNAc(6)Hex(4)	6	36	11400	9820	17.97	17.74	18.5	1	0.844	3	500000
76500	sp|Q9NQC3|RTN4_HUMAN Reticulon-4 OS=Homo sapiens GN=RTN4 PE=1 SV=2	K.nGSATSK.V	399000	399000		40.35	s(HCT116) r(2)	N1(NGlycan/1866.6875)	N	2	941	1	941	947	0.25	0.92	190.71	23.7	23.7	1266.01	1266.01	-3.04	0	2530	2530.01	39.77	HexNAc(6)Hex(4)	5	166	18600	32758	40.35	39.59	40.93	1	1.322	2	1000000
61288	sp|Q9NUM4|T106B_HUMAN Transmembrane protein 106B OS=Homo sapiens GN=TMEM106B PE=1 SV=2	R.LNnITIIGPLDMK.Q	94300	94300		41.44	s(HCT116) r(1)	N3(NGlycan/1866.6875)	N	3	183	3	181	193	0.00041	0.015	344.16	125.3	125.3	1103.5	1103.5	-0.47	0	3307.49	3307.49	41.47	HexNAc(6)Hex(4)	4	80	14900	34610	41.44	41.3	41.63	1	1.064	1	400000
92647	sp|Q9NUM4|T106B_HUMAN Transmembrane protein 106B OS=Homo sapiens GN=TMEM106B PE=1 SV=2	R.LNnITIIGPLDMK.Q	138000	138000		41.48	s(HCT116) r(3)	N3(NGlycan/1866.6875)	N	3	183	3	181	193	6.6e-08	2.9e-06	520.75	275.1	275.1	1103.5	1103.5	-4.48	0	3307.47	3307.49	41.5	HexNAc(6)Hex(4)	6	80	21400	33264	41.48	41.32	41.67	1	1.066	3	500000
51576	sp|Q9UGT4|SUSD2_HUMAN Sushi domain-containing protein 2 OS=Homo sapiens GN=SUSD2 PE=1 SV=1	K.SELVnETR.W	929000	929000		15.61	s(HCT116) r(1)	N5(NGlycan/1866.6875)	N	3	162	5	158	165	0.56	0.98	202.9	6.8	6.8	938.739	938.727	13.01	0	2813.2	2813.16	15.66	HexNAc(6)Hex(4)	4	1260	109000	7866	15.61	14.93	16.02	1	0.966	1	3000000
55131	sp|Q9UHG3|PCYOX_HUMAN Prenylcysteine oxidase 1 OS=Homo sapiens GN=PCYOX1 PE=1 SV=3	K.GELnTSIFSSRPIDK.F	107000	107000		25.81	s(HCT116) r(1)	N4(NGlycan/1866.6875)	N	3	353	4	350	364	1.9e-07	7.2e-06	527.07	291	291	1177.5	1177.52	-19.35	0	3529.48	3529.55	25.79	HexNAc(6)Hex(4)	4	72	18000	18189	25.81	25.6	26.78	1	1.086	1	400000
93157	sp|Q9Y4L1|HYOU1_HUMAN Hypoxia up-regulated protein 1 OS=Homo sapiens GN=HYOU1 PE=1 SV=1	R.LSALDNLLnHSSMFLK.G	266000	266000		42.36	s(HCT116) r(3)	N9(NGlycan/1866.6875)	N	3	830	9	822	837	1.3e-10	5.7e-09	663.19	335.3	335.3	1223.87	1223.88	-9.66	0	3668.59	3668.63	42.83	HexNAc(6)Hex(4)	6	1	11700	34521	42.36	41.62	42.92	0	1.188	3	1000000
93158	sp|Q9Y4L1|HYOU1_HUMAN Hypoxia up-regulated protein 1 OS=Homo sapiens GN=HYOU1 PE=1 SV=1	R.LSALDNLLnHSSMFLK.G	266000	266000		42.36	s(HCT116) r(3)	N9(NGlycan/1866.6875)	N	3	830	9	822	837	6.1e-11	2.7e-09	669.2	373.4	373.4	1223.87	1223.88	-9.66	0	3668.59	3668.63	42.83	HexNAc(6)Hex(4)	6	1	11700	34522	42.36	41.62	42.92	0	1.135	3	1000000
69889	sp|Q9Y5B9|SP16H_HUMAN FACT complex subunit SPT16 OS=Homo sapiens GN=SUPT16H PE=1 SV=1	K.NESnKSSFDK.M	66100	66100		22.4	s(HCT116) r(2)	N4(NGlycan/1866.6875)	N	3	114	4	111	120	0.46	0.97	144.18	18.1	16.8	1008.08	1008.08	2.82	0	3021.22	3021.21	22.18	HexNAc(6)Hex(4)	5	336	3440	14649	22.4	21.45	22.8	1	1.001	2	300000
69545	sp|P16422|EPCAM_HUMAN Epithelial cell adhesion molecule OS=Homo sapiens GN=EPCAM PE=1 SV=2	K.QCnGTSMCWCVNTAGVR.R	20000	20000		21.06	s(HCT116) r(2)	N3(NGlycan/1996.7505)	N	3	111	3	109	125	0.19	0.9	179.32	25.8	25.8	1333.17	1333.19	-15.77	0	3996.5	3996.56	21.06	HexNAc(6)Hex(3)Fuc(2)	5	1863	2530	13500	21.06	20.59	21.27	1	1.133	2	80000
85064	sp|P16422|EPCAM_HUMAN Epithelial cell adhesion molecule OS=Homo sapiens GN=EPCAM PE=1 SV=2	K.QCnGTSMCWCVNTAGVR.R	23200	23200		21.1	s(HCT116) r(3)	N3(NGlycan/1996.7505)	N	3	111	3	109	125	0.17	0.82	176.6	36	36	1333.18	1333.19	-10.49	0	3996.52	3996.56	21.12	HexNAc(6)Hex(3)Fuc(2)	6	1863	1990	12888	21.1	20.66	21.33	1	1.13	3	100000
92848	sp|P20073|ANXA7_HUMAN Annexin A7 OS=Homo sapiens GN=ANXA7 PE=1 SV=3	R.DEnQSINHQMAQEDAQR.L	14100	14100		41.58	s(HCT116) r(3)	N3(NGlycan/1996.7505)	N	3	334	3	332	348	0.72	0.99	60.72	0.5	0.5	1337.58	1337.54	23.42	0	4009.71	4009.61	41.99	HexNAc(6)Hex(3)Fuc(2)	6	1819	1970	33733	41.58	41.55	42.29	1	1.145	3	60000
63085	sp|P33176|KINH_HUMAN Kinesin-1 heavy chain OS=Homo sapiens GN=KIF5B PE=1 SV=1	K.PATAIGVIGnFTDAER.R	199000	199000		46.06	s(HCT116) r(1)	N10(NGlycan/1996.7505)	N	3	412	10	403	418	0.39	0.95	114.84	3	3	1210.2	1210.2	1.55	0	3627.59	3627.58	45.65	HexNAc(6)Hex(3)Fuc(2)	4	658	8500	38707	46.06	45.5	46.59	1	1.135	1	800000
63833	sp|P42892|ECE1_HUMAN Endothelin-converting enzyme 1 OS=Homo sapiens GN=ECE1 PE=1 SV=2	R.WGTFSNLwEHNQAIIKHLLEnSTASVSEAER.K	32500	32500		47.68	s(HCT116) r(1)	W8(Oxidation/15.9949); N21(NGlycan/1996.7505)	W,N	4	153166	8,21	146	176	0.79	0.99	159.86	8.5	8.5	1395.91	1395.88	16.87	0	5579.59	5579.5	47.69	HexNAc(6)Hex(3)Fuc(2)	4	103	3790	40541	47.68	47.24	47.93	1	1.171	1	200000
68980	sp|P49792|RBP2_HUMAN E3 SUMO-protein ligase RanBP2 OS=Homo sapiens GN=RANBP2 PE=1 SV=2	K.AnTSGDFEK.D	244000	244000		19.9	s(HCT116) r(2)	N2(NGlycan/1996.7505)	N	2	1991	2	1990	1998	0.42	0.96	110.81	0.7	0.7	1483.07	1483.09	-15.05	0	2964.13	2964.18	19.45	HexNAc(6)Hex(3)Fuc(2)	5	396	7490	11860	19.9	18.79	20.73	1	1.366	2	900000
57802	sp|Q14152|EIF3A_HUMAN Eukaryotic translation initiation factor 3 subunit A OS=Homo sapiens GN=EIF3A PE=1 SV=1	K.nLTQDEMQR.M	62200	62200		32.47	s(HCT116) r(1)	N1(NGlycan/1996.7505)	N	4	309	1	309	317	0.33	0.95	30	12	12	783.573	783.573	-0.24	0	3130.26	3130.26	32.53	HexNAc(6)Hex(3)Fuc(2)	4	454	7540	25015	32.47	32.3	32.74	1	0.831	1	200000
92268	sp|Q14683|SMC1A_HUMAN Structural maintenance of chromosomes protein 1A OS=Homo sapiens GN=SMC1A PE=1 SV=2	K.EnTSHK.I	192000	192000		40.62	s(HCT116) r(3)	N2(NGlycan/1996.7505)	N	2	304	2	303	308	0.79	0.99	175.76	18.3	18.3	1356.53	1356.55	-11.93	0	2711.05	2711.08	40.62	HexNAc(6)Hex(3)Fuc(2)	6	1271	21000	32373	40.62	39.86	40.93	1	1.313	3	600000
53293	sp|Q7Z7H5|TMED4_HUMAN Transmembrane emp24 domain-containing protein 4 OS=Homo sapiens GN=TMED4 PE=1 SV=1	R.FTFTSHTPGDHQICLHSnSTR.M	95100	95100		20.73	s(HCT116) r(1)	N18(NGlycan/1996.7505)	N	5	117	18	100	120	9.3e-08	3.5e-06	547.77	270.6	270.6	888.777	888.78	-3.88	-1	4438.85	4438.86	20.73	HexNAc(6)Hex(3)Fuc(2)	4	163	14300	12981	20.73	20.15	20.85	1	0.895	1	400000
69443	sp|Q7Z7H5|TMED4_HUMAN Transmembrane emp24 domain-containing protein 4 OS=Homo sapiens GN=TMED4 PE=1 SV=1	R.FTFTSHTPGDHQICLHSnSTR.M	73700	73700		20.73	s(HCT116) r(2)	N18(NGlycan/1996.7505)	N	5	117	18	100	120	3.3e-11	1.2e-09	681.84	290	290	888.777	888.78	-3.5	-1	4438.85	4438.86	20.74	HexNAc(6)Hex(3)Fuc(2)	5	163	11500	13194	20.73	20.43	21.01	1	0.898	2	300000
84949	sp|Q7Z7H5|TMED4_HUMAN Transmembrane emp24 domain-containing protein 4 OS=Homo sapiens GN=TMED4 PE=1 SV=1	R.FTFTSHTPGDHQICLHSnSTR.M	78200	78200		20.73	s(HCT116) r(3)	N18(NGlycan/1996.7505)	N	5	117	18	100	120	1.7e-06	7.3e-05	538.04	204.9	204.9	888.775	888.78	-5.55	-1	4438.84	4438.86	20.73	HexNAc(6)Hex(3)Fuc(2)	6	163	12500	12544	20.73	20.38	20.87	1	0.902	3	300000
92311	sp|Q7Z7M0|MEGF8_HUMAN Multiple epidermal growth factor-like domains protein 8 OS=Homo sapiens GN=MEGF8 PE=1 SV=2	R.CLQGDFSGPLGGGnCSLWVGEGLGLPVALPARWAYAR.C	74200	74200		40.72	s(HCT116) r(3)	N14(NGlycan/1996.7505)	N	5	1048	14	1035	1071	0.98	1	167.78	1.6	1.6	1180.57	1180.54	24.46	1	5897.81	5897.67	40.72	HexNAc(6)Hex(3)Fuc(2)	6	1027	14600	32482	40.72	40.28	40.95	1	1.146	3	400000
61688	sp|Q86UP2|KTN1_HUMAN Kinectin OS=Homo sapiens GN=KTN1 PE=1 SV=1	K.nGSDDQDK.K	64300	64300		42.3	s(HCT116) r(1)	N1(NGlycan/1996.7505)	N	2	172	1	172	179	0.49	0.97	30	28.3	28.3	1438.03	1438.05	-15.79	0	2874.05	2874.09	42.32	HexNAc(6)Hex(3)Fuc(2)	4	1061	9770	35525	42.3	41.9	42.76	0	1.401	1	200000
61684	sp|Q86UP2|KTN1_HUMAN Kinectin OS=Homo sapiens GN=KTN1 PE=1 SV=1	K.nGSDDQDK.K	64300	64300		42.3	s(HCT116) r(1)	N1(NGlycan/1996.7505)	N	2	172	1	172	179	0.49	0.97	30	25.3	25.3	1438.03	1438.05	-15.79	0	2874.05	2874.09	42.31	HexNAc(6)Hex(3)Fuc(2)	4	1061	9770	35515	42.3	41.9	42.76	0	1.403	1	200000
77560	sp|Q86UP2|KTN1_HUMAN Kinectin OS=Homo sapiens GN=KTN1 PE=1 SV=1	K.nGSDDQDK.K	79100	79100		42.35	s(HCT116) r(2)	N1(NGlycan/1996.7505)	N	2	172	1	172	179	0.33	0.93	178.52	26.7	26.7	1438.03	1438.05	-15.98	0	2874.05	2874.09	42.35	HexNAc(6)Hex(3)Fuc(2)	5	1061	11600	35337	42.35	41.98	42.79	1	1.381	2	300000
92999	sp|Q86UP2|KTN1_HUMAN Kinectin OS=Homo sapiens GN=KTN1 PE=1 SV=1	K.nGSDDQDK.K	67600	67600		42.34	s(HCT116) r(3)	N1(NGlycan/1996.7505)	N	2	172	1	172	179	0.65	0.99	30	30	30	1438.03	1438.05	-15.69	0	2874.05	2874.09	42.34	HexNAc(6)Hex(3)Fuc(2)	6	1061	9950	34092	42.34	41.78	42.85	1	1.402	3	200000
68677	sp|Q92896|GSLG1_HUMAN Golgi apparatus protein 1 OS=Homo sapiens GN=GLG1 PE=1 SV=2	R.GnITEYQCHQYITK.M	51900	51900		18.69	s(HCT116) r(2)	N2(NGlycan/1996.7505)	N	4	210	2	209	222	5.1e-08	1.8e-06	554.09	252.3	252.3	938.643	938.647	-4.4	0	3750.54	3750.56	18.71	HexNAc(6)Hex(3)Fuc(2)	5	116	14000	11125	18.69	18.65	18.81	1	0.986	2	200000
54853	sp|Q99615|DNJC7_HUMAN DnaJ homolog subfamily C member 7 OS=Homo sapiens GN=DNAJC7 PE=1 SV=2	K.nASYYGNR.A	188000	188000		25.12	s(HCT116) r(1)	N1(NGlycan/1996.7505)	N	2	61	1	61	68	0.15	0.78	220.51	1.2	1.2	1471.09	1471.09	-1.43	0	2940.16	2940.17	24.99	HexNAc(6)Hex(3)Fuc(2)	4	913	8320	17422	25.12	24.81	26.18	1	1.372	1	700000
58222	sp|Q99988|GDF15_HUMAN Growth/differentiation factor 15 OS=Homo sapiens GN=GDF15 PE=1 SV=3	R.AnQSWEDSNTDLVPAPAVR.I	116000	116000		33.35	s(HCT116) r(1)	N2(NGlycan/1996.7505)	N	4	70	2	69	87	3.6e-15	1.4e-13	831.31	560.2	560.2	1017.43	1017.44	-6.67	-1	4065.7	4065.73	33.32	HexNAc(6)Hex(3)Fuc(2)	4	1866	9240	25968	33.35	32.7	33.63	1	1.071	1	500000
89631	sp|Q99988|GDF15_HUMAN Growth/differentiation factor 15 OS=Homo sapiens GN=GDF15 PE=1 SV=3	R.AnQSWEDSNTDLVPAPAVR.I	70400	70400		33.39	s(HCT116) r(3)	N2(NGlycan/1996.7505)	N	4	70	2	69	87	3.3e-09	2.8e-08	643.23	434.9	434.9	1017.43	1017.44	-11.29	-1	4065.69	4065.73	33.37	HexNAc(6)Hex(3)Fuc(2)	6	1866	6290	24958	33.39	32.95	33.62	1	1.073	3	300000
89620	sp|Q99988|GDF15_HUMAN Growth/differentiation factor 15 OS=Homo sapiens GN=GDF15 PE=1 SV=3	R.AnQSWEDSNTDLVPAPAVR.I	132000	132000		33.37	s(HCT116) r(3)	N2(NGlycan/1996.7505)	N	3	70	2	69	87	7.5e-08	6.3e-07	596.78	362.9	362.9	1356.24	1356.25	-7.35	-1	4065.7	4065.73	33.35	HexNAc(6)Hex(3)Fuc(2)	6	1866	8190	24928	33.37	32.02	33.51	1	1.172	3	600000
84752	sp|Q9BVK6|TMED9_HUMAN Transmembrane emp24 domain-containing protein 9 OS=Homo sapiens GN=TMED9 PE=1 SV=2	R.FTFTSHTPGEHQICLHSnSTK.F	179000	179000		20.54	s(HCT116) r(3)	N18(NGlycan/1996.7505)	N	5	125	18	108	128	0.0053	0.19	291.8	115.9	115.9	885.966	885.982	-17.86	-1	4424.79	4424.87	20.15	HexNAc(6)Hex(3)Fuc(2)	6	36	5870	11963	20.54	19.64	21.12	1	0.896	3	800000
58132	sp|Q9H0U4|RAB1B_HUMAN Ras-related protein Rab-1B OS=Homo sapiens GN=RAB1B PE=1 SV=1	K.VVDnTTAK.E	34500	34500		33.14	s(HCT116) r(1)	N4(NGlycan/1996.7505)	N	2	133	4	130	137	0.39	0.95	107.65	7.6	7.6	1422.58	1422.6	-15.39	0	2843.15	2843.2	33.17	HexNAc(6)Hex(3)Fuc(2)	4	1977	4210	25784	33.14	33.07	33.35	1	1.351	1	100000
53947	sp|Q9NRG0|CHRC1_HUMAN Chromatin accessibility complex protein 1 OS=Homo sapiens GN=CHRAC1 PE=1 SV=1	R.EEDEENDNDnESDHDEADS.-	48600	48600		22.68	s(HCT116) r(1)	N10(NGlycan/1996.7505)	N	3	122	10	113	131	0.76	0.95	178.69	9.7	9.7	1402.17	1402.16	3.09	-1	4203.48	4203.47	22.71	HexNAc(6)Hex(3)Fuc(2)	4	1740	4620	15041	22.68	22.26	22.98	1	1.157	1	200000
85574	sp|Q9NRG0|CHRC1_HUMAN Chromatin accessibility complex protein 1 OS=Homo sapiens GN=CHRAC1 PE=1 SV=1	R.EEDEENDNDnESDHDEADS.-	60900	60900		22.75	s(HCT116) r(3)	N10(NGlycan/1996.7505)	N	3	122	10	113	131	0.34	0.92	169.99	38.9	38.9	1402.17	1402.16	7.14	-1	4203.5	4203.47	22.74	HexNAc(6)Hex(3)Fuc(2)	6	1740	5560	14510	22.75	22.4	23.09	1	1.16	3	300000
95754	sp|Q9UQ35|SRRM2_HUMAN Serine/arginine repetitive matrix protein 2 OS=Homo sapiens GN=SRRM2 PE=1 SV=2	K.nKSRTSQR.R	7840	7840		50.36	s(HCT116) r(3)	N1(NGlycan/1996.7505)	N	4	732	1	732	739	0.51	0.98	75.46	2	2	744.07	744.075	-6.78	0	2972.25	2972.27	49.79	HexNAc(6)Hex(3)Fuc(2)	6	1067	1270	40720	50.36	50.32	50.85	1	0.968	3	30000
75169	sp|P04843|RPN1_HUMAN Dolichyl-diphosphooligosaccharide--protein glycosyltransferase subunit 1 OS=Homo sapiens GN=RPN1 PE=1 SV=1	R.DEIGnVSTSHLLILDDSVEMEIR.P	113000	113000		36.62	s(HCT116) r(2)	N5(NGlycan/1850.6926)	N	5	299	5	295	317	0.047	0.64	299.82	24.2	24.2	888	888	0.83	-1	4434.97	4434.96	36.37	HexNAc(6)Hex(3)Fuc(1)	5	176	6750	29174	36.62	35.92	36.83	1	1.009	2	500000
74223	sp|P14625|ENPL_HUMAN Endoplasmin OS=Homo sapiens GN=HSP90B1 PE=1 SV=1	K.HNnDTQHIWESDSNEFSVIADPR.G	32200	32200		33.09	s(HCT116) r(2)	N3(NGlycan/1850.6926)	N	4	217	3	215	237	0.2	0.9	144.77	54.9	54.9	1141.24	1141.23	5.71	-1	4560.92	4560.89	33.4	HexNAc(6)Hex(3)Fuc(1)	5	3	5700	26124	33.09	33.07	33.72	1	0.964	2	100000
66709	sp|P21333|FLNA_HUMAN Filamin-A OS=Homo sapiens GN=FLNA PE=1 SV=4	R.NDnDTFTVK.Y	106000	106000		10.9	s(HCT116) r(2)	N3(NGlycan/1850.6926)	N	3	831	3	829	837	0.55	0.98	118.09	2.2	2.2	968.717	968.731	-14.01	0	2903.13	2903.17	10.64	HexNAc(6)Hex(3)Fuc(1)	5	57	5440	3838	10.9	10.16	11.78	1	0.96	2	400000
50696	sp|P30450|1A26_HUMAN HLA class I histocompatibility antigen, A-26 alpha chain OS=Homo sapiens GN=HLA-A PE=1 SV=2	R.GYYnQSEDGSHTIQR.M	262000	262000		11.71	s(HCT116) r(1)	N4(NGlycan/1850.6926)	N	3	110	4	107	121	0.051	0.67	195.84	115.7	115.7	1202.48	1202.49	-12.12	0	3604.41	3604.46	11.72	HexNAc(6)Hex(3)Fuc(1)	4	88	21000	4626	11.71	11.5	13.03	0	1.075	1	1000000
50681	sp|P30450|1A26_HUMAN HLA class I histocompatibility antigen, A-26 alpha chain OS=Homo sapiens GN=HLA-A PE=1 SV=2	R.GYYnQSEDGSHTIQR.M	262000	262000		11.71	s(HCT116) r(1)	N4(NGlycan/1850.6926)	N	3	110	4	107	121	4.5e-05	0.0017	394.28	272.3	272.3	1202.48	1202.49	-13.15	0	3604.41	3604.46	11.64	HexNAc(6)Hex(3)Fuc(1)	4	88	21000	4563	11.71	11.5	13.03	0	1.125	1	1000000
50687	sp|P30450|1A26_HUMAN HLA class I histocompatibility antigen, A-26 alpha chain OS=Homo sapiens GN=HLA-A PE=1 SV=2	R.GYYnQSEDGSHTIQR.M	262000	262000		11.71	s(HCT116) r(1)	N4(NGlycan/1850.6926)	N	3	110	4	107	121	0.0045	0.14	266.65	172.5	172.5	1202.48	1202.49	-13.13	0	3604.41	3604.46	11.67	HexNAc(6)Hex(3)Fuc(1)	4	88	21000	4591	11.71	11.5	13.03	0	1.104	1	1000000
50694	sp|P30450|1A26_HUMAN HLA class I histocompatibility antigen, A-26 alpha chain OS=Homo sapiens GN=HLA-A PE=1 SV=2	R.GYYnQSEDGSHTIQR.M	262000	262000		11.71	s(HCT116) r(1)	N4(NGlycan/1850.6926)	N	3	110	4	107	121	0.057	0.7	168.98	112.5	112.5	1202.48	1202.49	-12.12	0	3604.41	3604.46	11.72	HexNAc(6)Hex(3)Fuc(1)	4	88	21000	4619	11.71	11.5	13.03	0	1.105	1	1000000
50698	sp|P30450|1A26_HUMAN HLA class I histocompatibility antigen, A-26 alpha chain OS=Homo sapiens GN=HLA-A PE=1 SV=2	R.GYYnQSEDGSHTIQR.M	262000	262000		11.71	s(HCT116) r(1)	N4(NGlycan/1850.6926)	N	3	110	4	107	121	0.11	0.83	167.9	74.1	74.1	1202.48	1202.49	-12.12	0	3604.41	3604.46	11.73	HexNAc(6)Hex(3)Fuc(1)	4	88	21000	4631	11.71	11.5	13.03	0	1.086	1	1000000
50703	sp|P30450|1A26_HUMAN HLA class I histocompatibility antigen, A-26 alpha chain OS=Homo sapiens GN=HLA-A PE=1 SV=2	R.GYYnQSEDGSHTIQR.M	262000	262000		11.71	s(HCT116) r(1)	N4(NGlycan/1850.6926)	N	3	110	4	107	121	0.036	0.58	242.4	82.8	82.8	1202.48	1202.49	-13.25	0	3604.41	3604.46	11.75	HexNAc(6)Hex(3)Fuc(1)	4	88	21000	4648	11.71	11.5	13.03	0	1.121	1	1000000
66897	sp|P30450|1A26_HUMAN HLA class I histocompatibility antigen, A-26 alpha chain OS=Homo sapiens GN=HLA-A PE=1 SV=2	R.GYYnQSEDGSHTIQR.M	192000	192000		11.78	s(HCT116) r(2)	N4(NGlycan/1850.6926)	N	3	110	4	107	121	0.069	0.73	207.12	104.5	104.5	1202.48	1202.49	-14.3	0	3604.41	3604.46	11.8	HexNAc(6)Hex(3)Fuc(1)	5	88	15400	4736	11.78	11.09	12.25	0	1.077	2	800000
66894	sp|P30450|1A26_HUMAN HLA class I histocompatibility antigen, A-26 alpha chain OS=Homo sapiens GN=HLA-A PE=1 SV=2	R.GYYnQSEDGSHTIQR.M	192000	192000		11.78	s(HCT116) r(2)	N4(NGlycan/1850.6926)	N	3	110	4	107	121	0.078	0.76	169.75	64.2	64.2	1202.48	1202.49	-14.3	0	3604.41	3604.46	11.79	HexNAc(6)Hex(3)Fuc(1)	5	88	15400	4727	11.78	11.09	12.25	0	1.111	2	800000
66899	sp|P30450|1A26_HUMAN HLA class I histocompatibility antigen, A-26 alpha chain OS=Homo sapiens GN=HLA-A PE=1 SV=2	R.GYYnQSEDGSHTIQR.M	192000	192000		11.78	s(HCT116) r(2)	N4(NGlycan/1850.6926)	N	3	110	4	107	121	0.048	0.65	205.17	131.5	131.5	1202.48	1202.49	-14.3	0	3604.41	3604.46	11.8	HexNAc(6)Hex(3)Fuc(1)	5	88	15400	4744	11.78	11.09	12.25	0	1.095	2	800000
82344	sp|P30450|1A26_HUMAN HLA class I histocompatibility antigen, A-26 alpha chain OS=Homo sapiens GN=HLA-A PE=1 SV=2	R.GYYnQSEDGSHTIQR.M	220000	220000		11.73	s(HCT116) r(3)	N4(NGlycan/1850.6926)	N	3	110	4	107	121	0.038	0.64	207.13	106.3	106.3	1202.48	1202.49	-13.49	0	3604.41	3604.46	11.76	HexNAc(6)Hex(3)Fuc(1)	6	88	17500	4511	11.73	10.85	13.1	0	1.088	3	900000
82341	sp|P30450|1A26_HUMAN HLA class I histocompatibility antigen, A-26 alpha chain OS=Homo sapiens GN=HLA-A PE=1 SV=2	R.GYYnQSEDGSHTIQR.M	220000	220000		11.73	s(HCT116) r(3)	N4(NGlycan/1850.6926)	N	3	110	4	107	121	0.039	0.65	156.21	108.1	108.1	1202.48	1202.49	-12.82	0	3604.41	3604.46	11.74	HexNAc(6)Hex(3)Fuc(1)	6	88	17500	4492	11.73	10.85	13.1	0	1.104	3	900000
82367	sp|P30450|1A26_HUMAN HLA class I histocompatibility antigen, A-26 alpha chain OS=Homo sapiens GN=HLA-A PE=1 SV=2	R.GYYnQSEDGSHTIQR.M	220000	220000		11.73	s(HCT116) r(3)	N4(NGlycan/1850.6926)	N	3	110	4	107	121	0.075	0.79	169.52	62.8	62.8	1202.48	1202.49	-13.14	0	3604.41	3604.46	11.83	HexNAc(6)Hex(3)Fuc(1)	6	88	17500	4571	11.73	10.85	13.1	0	1.114	3	900000
67172	sp|P42704|LPPRC_HUMAN Leucine-rich PPR motif-containing protein, mitochondrial OS=Homo sapiens GN=LRPPRC PE=1 SV=3	K.HSLnSSSASTTEPDFQK.D	78600	78600		12.89	s(HCT116) r(2)	N4(NGlycan/1850.6926)	N	4	1024	4	1021	1037	0.048	0.65	234.4	37.3	37.3	922.383	922.389	-6.8	0	3685.5	3685.53	12.92	HexNAc(6)Hex(3)Fuc(1)	5	297	5230	5675	12.89	12.2	13.41	1	0.908	2	300000
75162	sp|P50993|AT1A2_HUMAN Sodium/potassium-transporting ATPase subunit alpha-2 OS=Homo sapiens GN=ATP1A2 PE=1 SV=1	R.NPKVAEIPFnSTnKYQLSIHER.E	19900	19900		36.32	s(HCT116) r(2)	N10(NGlycan/1850.6926); N13(Deamidated/0.9840)	N,N	5	481484	10,13	472	493	0.036	0.27	407.37	16.9	16.9	888.21	888.211	-0.8	-1	4436.01	4436.02	36.35	HexNAc(6)Hex(3)Fuc(1)	5	1376	4060	29153	36.32	35.27	36.8	1	1.011	2	300000
90615	sp|P50993|AT1A2_HUMAN Sodium/potassium-transporting ATPase subunit alpha-2 OS=Homo sapiens GN=ATP1A2 PE=1 SV=1	R.NPKVAEIPFnSTnKYQLSIHER.E	12600	12600		36.36	s(HCT116) r(3)	N10(NGlycan/1850.6926); N13(Deamidated/0.9840)	N,N	5	481484	10,13	472	493	0.033	0.26	406.76	25.2	25.2	888.212	888.211	1.66	-1	4436.02	4436.02	36.33	HexNAc(6)Hex(3)Fuc(1)	6	1376	1940	28049	36.36	35.78	36.66	1	1.012	3	200000
74718	sp|Q08J23-2|NSUN2_HUMAN Isoform 2 of tRNA (cytosine(34)-C(5))-methyltransferase OS=Homo sapiens GN=NSUN2	L.nNSEK.M	492000	492000		35.02	s(HCT116) r(2)	N1(NGlycan/1850.6926)	N	2	538	1	538	542	0.59	0.98	210.51	14.1	14.1	1221.49	1221.49	5.89	0	2440.97	2440.96	35.04	HexNAc(6)Hex(3)Fuc(1)	5	358	9630	27794	35.02	33.72	35.46	1	1.275	2	2000000
56864	sp|Q13206|DDX10_HUMAN Probable ATP-dependent RNA helicase DDX10 OS=Homo sapiens GN=DDX10 PE=1 SV=2	R.QDnDTGNEEQEEEEDDEEEmEEK.L	58200	58200		30.31	s(HCT116) r(1)	N3(NGlycan/1850.6926); M20(Oxidation/15.9949)	N,M	3	575592	3,20	573	595	0.49	0.97	30	30	30	1556.2	1556.23	-23.37	0	4665.57	4665.68	30.28	HexNAc(6)Hex(3)Fuc(1)	4	1263	3670	22605	30.31	29.78	30.59	1	1.209	1	300000
71879	sp|Q15149-2|PLEC_HUMAN Isoform 2 of Plectin OS=Homo sapiens GN=PLEC	K.GFFDPNTEEnLTYLQLMER.C	36600	36600		27.39	s(HCT116) r(2)	N10(NGlycan/1850.6926)	N	3	4125	10	4116	4134	0.24	0.92	40.73	17.1	17.1	1389.9	1389.93	-19.23	0	4166.69	4166.77	27.41	HexNAc(6)Hex(3)Fuc(1)	5	82	6810	19958	27.39	27.32	27.67	1	1.172	2	200000
56219	sp|Q7Z4Q2|HEAT3_HUMAN HEAT repeat-containing protein 3 OS=Homo sapiens GN=HEATR3 PE=1 SV=2	K.nISQCMTPDQLMTLCK.A	48800	48800		28.52	s(HCT116) r(1)	N1(NGlycan/1850.6926)	N	3	530	1	530	545	0.41	0.95	30	2	2	1264.2	1264.19	6.51	0	3789.58	3789.56	28.61	HexNAc(6)Hex(3)Fuc(1)	4	642	5750	21006	28.52	28.43	28.83	1	1.127	1	200000
84671	sp|Q92922|SMRC1_HUMAN SWI/SNF complex subunit SMARCC1 OS=Homo sapiens GN=SMARCC1 PE=1 SV=3	R.nLTGDVCAVMR.V	1560000	1560000		20.1	s(HCT116) r(3)	N1(NGlycan/1850.6926)	N	2	514	1	514	524	0.076	0.79	140.51	2.6	2.6	1543.64	1543.64	-3.63	0	3085.26	3085.27	19.91	HexNAc(6)Hex(3)Fuc(1)	6	197	148000	11690	20.1	19.82	20.8	1	1.477	3	6000000
69182	sp|Q92922|SMRC1_HUMAN SWI/SNF complex subunit SMARCC1 OS=Homo sapiens GN=SMARCC1 PE=1 SV=3	R.nLTGDVCAVMR.V	522000	522000		20.08	s(HCT116) r(2)	N1(NGlycan/1850.6926)	N	3	514	1	514	524	0.19	0.9	161.8	29.8	29.8	1029.43	1029.43	2.13	0	3085.28	3085.27	20.08	HexNAc(6)Hex(3)Fuc(1)	5	197	43600	12484	20.08	19.46	20.45	1	1.03	2	2000000
55242	sp|Q96HE7|ERO1A_HUMAN ERO1-like protein alpha OS=Homo sapiens GN=ERO1L PE=1 SV=2	K.KWGHnITEFQQR.F	131000	131000		26.04	s(HCT116) r(1)	N5(NGlycan/1850.6926)	N	3	280	5	276	287	0.34	0.95	189.83	1.8	1.8	1132.15	1132.16	-10.39	0	3393.43	3393.46	26.05	HexNAc(6)Hex(3)Fuc(1)	4	51	9040	18435	26.04	25.12	26.62	1	1.069	1	500000
67906	sp|Q9NRG0|CHRC1_HUMAN Chromatin accessibility complex protein 1 OS=Homo sapiens GN=CHRAC1 PE=1 SV=1	R.EEDEENDNDnESDHDEADS.-	2420	2420		16.09	s(HCT116) r(2)	N10(NGlycan/1850.6926)	N	3	122	10	113	131	0.51	0.97	48.01	9.1	9.1	1353.45	1353.48	-22.57	1	4057.32	4057.41	16.52	HexNAc(6)Hex(3)Fuc(1)	5	1740	1740	8811	16.09	16.07	16.12	1	1.123	2	10000
51824	sp|Q9NRG0|CHRC1_HUMAN Chromatin accessibility complex protein 1 OS=Homo sapiens GN=CHRAC1 PE=1 SV=1	R.EEDEEnDNDnESDHDEADS.-	91000	91000		16.42	s(HCT116) r(1)	N6(Deamidated/0.9840); N10(NGlycan/1850.6926)	N,N	4	118122	6,10	113	131	0.85	0.98	29.99	6.1	6.1	1015.59	1015.61	-14.17	0	4058.34	4058.39	16.67	HexNAc(6)Hex(3)Fuc(1)	4	1740	4170	8793	16.42	15.84	17.72	0	0.892	1	1000000
51756	sp|Q9NRG0|CHRC1_HUMAN Chromatin accessibility complex protein 1 OS=Homo sapiens GN=CHRAC1 PE=1 SV=1	R.EEDEEnDNDnESDHDEADS.-	91000	91000		16.42	s(HCT116) r(1)	N6(Deamidated/0.9840); N10(NGlycan/1850.6926)	N,N	4	118122	6,10	113	131	0.51	0.7	158.05	154.7	46.9	1015.58	1015.61	-21.81	0	4058.3	4058.39	16.41	HexNAc(6)Hex(3)Fuc(1)	4	1740	4170	8555	16.42	15.84	17.72	0	0.885	1	1000000
67884	sp|Q9NRG0|CHRC1_HUMAN Chromatin accessibility complex protein 1 OS=Homo sapiens GN=CHRAC1 PE=1 SV=1	R.EEDEEnDNDnESDHDEADS.-	107000	107000		16.49	s(HCT116) r(2)	N6(Deamidated/0.9840); N10(NGlycan/1850.6926)	N,N	4	118122	6,10	113	131	0.15	0.77	120.02	120	43.7	1015.58	1015.61	-21.57	0	4058.31	4058.39	16.43	HexNAc(6)Hex(3)Fuc(1)	5	1740	4520	8714	16.49	15.77	17.76	1	0.888	2	1000000
83457	sp|Q9NRG0|CHRC1_HUMAN Chromatin accessibility complex protein 1 OS=Homo sapiens GN=CHRAC1 PE=1 SV=1	R.EEDEEnDNDnESDHDEADS.-	72000	72000		16.55	s(HCT116) r(3)	N6(Deamidated/0.9840); N10(NGlycan/1850.6926)	N,N	4	118122	6,10	113	131	0.22	0.79	107.05	107	52.8	1015.58	1015.61	-21.39	0	4058.31	4058.39	16.52	HexNAc(6)Hex(3)Fuc(1)	6	1740	3630	8403	16.55	15.74	17.88	0	0.883	3	800000
83452	sp|Q9NRG0|CHRC1_HUMAN Chromatin accessibility complex protein 1 OS=Homo sapiens GN=CHRAC1 PE=1 SV=1	R.EEDEEnDNDnESDHDEADS.-	72000	72000		16.55	s(HCT116) r(3)	N6(Deamidated/0.9840); N10(NGlycan/1850.6926)	N,N	4	118122	6,10	113	131	0.78	0.99	29.99	30	27.9	1015.58	1015.61	-22.63	0	4058.3	4058.39	16.49	HexNAc(6)Hex(3)Fuc(1)	6	1740	3630	8377	16.55	15.74	17.88	0	0.892	3	800000
83470	sp|Q9NRG0|CHRC1_HUMAN Chromatin accessibility complex protein 1 OS=Homo sapiens GN=CHRAC1 PE=1 SV=1	R.EEDEEnDNDnESDHDEADS.-	72000	72000		16.55	s(HCT116) r(3)	N6(Deamidated/0.9840); N10(NGlycan/1850.6926)	N,N	4	118122	6,10	113	131	0.74	0.99	30	23.4	10	1015.58	1015.61	-23.38	0	4058.3	4058.39	16.57	HexNAc(6)Hex(3)Fuc(1)	6	1740	3630	8452	16.55	15.74	17.88	0	0.895	3	800000
51758	sp|Q9NRG0|CHRC1_HUMAN Chromatin accessibility complex protein 1 OS=Homo sapiens GN=CHRAC1 PE=1 SV=1	R.EEDEEnDNDnESDHDEADS.-	11700	11700		16.47	s(HCT116) r(1)	N6(Deamidated/0.9840); N10(NGlycan/1850.6926)	N,N	3	118122	6,10	113	131	0.84	0.98	29.98	30	30	1353.77	1353.81	-24.5	0	4058.29	4058.39	16.42	HexNAc(6)Hex(3)Fuc(1)	4	1740	2270	8558	16.47	16.14	16.56	1	1.124	1	100000
56178	sp|Q9UQ35|SRRM2_HUMAN Serine/arginine repetitive matrix protein 2 OS=Homo sapiens GN=SRRM2 PE=1 SV=2	R.SnSSPEMK.K	389000	389000		28.78	s(HCT116) r(1)	N2(NGlycan/1850.6926)	N	2	744	2	743	750	0.18	0.89	154.82	1.5	1.5	1365.55	1365.54	1.57	0	2729.08	2729.07	28.5	HexNAc(6)Hex(3)Fuc(1)	4	1067	59600	20889	28.78	28.41	29.73	0	1.289	1	1000000
56168	sp|Q9UQ35|SRRM2_HUMAN Serine/arginine repetitive matrix protein 2 OS=Homo sapiens GN=SRRM2 PE=1 SV=2	R.SnSSPEMK.K	389000	389000		28.78	s(HCT116) r(1)	N2(NGlycan/1850.6926)	N	2	744	2	743	750	0.22	0.92	119.43	9.9	9.9	1365.54	1365.54	0.79	0	2729.08	2729.07	28.47	HexNAc(6)Hex(3)Fuc(1)	4	1067	59600	20869	28.78	28.41	29.73	0	1.287	1	1000000
66321	sp|O15031|PLXB2_HUMAN Plexin-B2 OS=Homo sapiens GN=PLXNB2 PE=1 SV=3	R.nCSFQPER.Y	22300	22300		8.37	s(HCT116) r(2)	N1(NGlycan/1704.6347)	N	3	844	1	844	851	0.0008	0.028	372.02	166.2	166.2	914.68	914.699	-20.06	0	2741.02	2741.07	8.72	HexNAc(6)Hex(3)	5	11	1820	2395	8.37	8.35	8.88	1	0.924	2	70000
66766	sp|O60343|TBCD4_HUMAN TBC1 domain family member 4 OS=Homo sapiens GN=TBC1D4 PE=1 SV=2	K.NTLPDmnTSEMEK.I	176000	176000		10.95	s(HCT116) r(2)	M6(Oxidation/15.9949); N7(NGlycan/1704.6347)	M,N	3	11511152	6,7	1146	1158	0.54	0.98	53.53	4.7	4.7	1077.42	1077.43	-14.41	0	3229.23	3229.28	11.06	HexNAc(6)Hex(3)	5	1412	10000	4143	10.95	9.58	11.74	1	1.062	2	700000
82195	sp|O60568|PLOD3_HUMAN Procollagen-lysine,2-oxoglutarate 5-dioxygenase 3 OS=Homo sapiens GN=PLOD3 PE=1 SV=1	K.EQYIHEnYSR.A	80800	80800		10.69	s(HCT116) r(3)	N7(NGlycan/1704.6347)	N	3	548	7	542	551	0.019	0.47	250.04	63.8	63.8	1015.07	1015.09	-18.78	0	3042.18	3042.23	10.9	HexNAc(6)Hex(3)	6	86	17500	3832	10.69	10.25	10.92	1	0.993	3	300000
87370	sp|O75477|ERLN1_HUMAN Erlin-1 OS=Homo sapiens GN=ERLIN1 PE=1 SV=1	R.nYTADYDK.T	38900	38900		27.55	s(HCT116) r(3)	N1(NGlycan/1704.6347)	N	4	106	1	106	113	0.59	0.98	29.98	30	30	674.27	674.269	1.55	0	2693.05	2693.05	27.61	HexNAc(6)Hex(3)	6	432	9530	19183	27.55	27.48	27.62	1	0.792	3	100000
66875	sp|O75821|EIF3G_HUMAN Eukaryotic translation initiation factor 3 subunit G OS=Homo sapiens GN=EIF3G PE=1 SV=2	R.ADDnATIR.V	88700	88700		11.64	s(HCT116) r(2)	N4(NGlycan/1704.6347)	N	2	238	4	235	242	0.39	0.96	79.05	7.6	7.6	1290.52	1290.53	-12.08	0	2579.02	2579.05	11.68	HexNAc(6)Hex(3)	5	416	4300	4643	11.64	10.95	11.99	1	1.271	2	300000
68308	sp|O75882|ATRN_HUMAN Attractin OS=Homo sapiens GN=ATRN PE=1 SV=2	R.nHSCSEGQISIFR.Y	79900	79900		17.76	s(HCT116) r(2)	N1(NGlycan/1704.6347)	N	3	731	1	731	743	0.13	0.84	251.15	0.1	0.1	1080.43	1080.45	-19.91	0	3238.27	3238.33	17.77	HexNAc(6)Hex(3)	5	121	4080	10134	17.76	15.72	17.95	1	1.037	2	300000
89591	sp|O95302|FKBP9_HUMAN Peptidyl-prolyl cis-trans isomerase FKBP9 OS=Homo sapiens GN=FKBP9 PE=1 SV=2	R.YHYnGTLLDGTLFDSSYSR.N	60000	60000		32.97	s(HCT116) r(3)	N4(NGlycan/1704.6347)	N	3	286	4	283	301	0.082	0.8	109.99	47.8	47.8	1305.21	1305.22	-9.2	0	3912.61	3912.65	33.29	HexNAc(6)Hex(3)	6	77	4020	24869	32.97	32.11	33.55	1	1.15	3	200000
62303	sp|O95302|FKBP9_HUMAN Peptidyl-prolyl cis-trans isomerase FKBP9 OS=Homo sapiens GN=FKBP9 PE=1 SV=2	K.YHYnASLLDGTLLDSTWNLGK.T	71700	71700		43.62	s(HCT116) r(1)	N4(NGlycan/1704.6347)	N	3	397	4	394	414	9.4e-14	3.5e-12	740.82	542	336.5	1362.59	1362.61	-11.84	0	4084.76	4084.8	43.64	HexNAc(6)Hex(3)	4	77	10900	36834	43.62	43.13	43.83	1	1.193	1	300000
93522	sp|O95302|FKBP9_HUMAN Peptidyl-prolyl cis-trans isomerase FKBP9 OS=Homo sapiens GN=FKBP9 PE=1 SV=2	K.YHYnASLLDGTLLDSTWNLGK.T	55800	55800		43.69	s(HCT116) r(3)	N4(NGlycan/1704.6347)	N	3	397	4	394	414	6e-16	2.8e-14	853.8	630.5	371	1362.59	1362.61	-12.11	0	4084.76	4084.8	43.69	HexNAc(6)Hex(3)	6	77	11500	35329	43.69	43.38	43.78	1	1.191	3	200000
94875	sp|P04844|RPN2_HUMAN Dolichyl-diphosphooligosaccharide--protein glycosyltransferase subunit 2 OS=Homo sapiens GN=RPN2 PE=1 SV=3	R.SNLDPSNVDSLFYAAQASQALSGCEISISnETK.D	35100	35100		47.67	s(HCT116) r(3)	N30(NGlycan/1704.6347)	N	4	106	30	77	109	0.036	0.63	403.3	44	12	1306.06	1306.08	-13.91	-1	5220.2	5220.27	47.74	HexNAc(6)Hex(3)	6	201	2930	38757	47.67	47.19	47.79	1	1.064	3	200000
68599	sp|P05556|ITB1_HUMAN Integrin beta-1 OS=Homo sapiens GN=ITGB1 PE=1 SV=2	K.LRNPCTSEQnCTSPFSYK.N	61800	61800		18.41	s(HCT116) r(2)	N10(NGlycan/1704.6347)	N	4	212	10	203	220	1.5e-10	5.2e-09	651.47	348.2	348.2	974.151	974.158	-7.32	0	3892.57	3892.6	18.52	HexNAc(6)Hex(3)	5	9	6990	10912	18.41	16.74	18.58	1	0.947	2	200000
84152	sp|P05556|ITB1_HUMAN Integrin beta-1 OS=Homo sapiens GN=ITGB1 PE=1 SV=2	K.LRNPCTSEQnCTSPFSYK.N	44300	44300		18.48	s(HCT116) r(3)	N10(NGlycan/1704.6347)	N	4	212	10	203	220	0.18	0.91	142.35	46.4	46.4	974.153	974.158	-5.04	0	3892.58	3892.6	18.51	HexNAc(6)Hex(3)	6	9	7170	10333	18.48	17.67	18.57	1	0.924	3	200000
55132	sp|P05556|ITB1_HUMAN Integrin beta-1 OS=Homo sapiens GN=ITGB1 PE=1 SV=2	K.DTCTQECSYFnITK.V	117000	117000		25.76	s(HCT116) r(1)	N11(NGlycan/1704.6347)	N	3	669	11	659	672	5e-11	1.9e-09	687.26	352.4	352.4	1157.79	1157.8	-8.42	0	3470.33	3470.36	25.79	HexNAc(6)Hex(3)	4	9	4690	18194	25.76	25.32	26.37	1	1.071	1	500000
66834	sp|P11047|LAMC1_HUMAN Laminin subunit gamma-1 OS=Homo sapiens GN=LAMC1 PE=1 SV=3	K.nISQDLEK.Q	115000	115000		11.46	s(HCT116) r(2)	N1(NGlycan/1704.6347)	N	2	1241	1	1241	1248	0.019	0.41	346.46	22	22	1326.04	1326.06	-16.55	0	2650.07	2650.11	11.48	HexNAc(6)Hex(3)	5	79	15900	4447	11.46	11.36	12.15	1	1.288	2	400000
75267	sp|P14625|ENPL_HUMAN Endoplasmin OS=Homo sapiens GN=HSP90B1 PE=1 SV=1	R.TDDEVVQREEEAIQLDGLnASQIR.E	172000	172000	86.166	36.57	s(HCT116) r(2)	N19(NGlycan/1704.6347)	N	4	62	19	44	67	5.7e-15	2e-13	872.14	561.1	561.1	1109.01	1109	13.62	1	4432.03	4431.97	36.58	HexNAc(6)Hex(3)	5	3	23200	29387	36.57	36.08	36.8	1	1.066	2	1000000
73671	sp|P14625|ENPL_HUMAN Endoplasmin OS=Homo sapiens GN=HSP90B1 PE=1 SV=1	R.EEEAIQLDGLnASQIR.E	117000	117000		31.91	s(HCT116) r(2)	N11(NGlycan/1704.6347)	N	3	62	11	52	67	0	2e-16	915.54	583.1	583.1	1164.18	1164.18	-3.51	0	3489.51	3489.53	32.18	HexNAc(6)Hex(3)	5	3	5190	24738	31.91	31.33	32.24	1	1.116	2	500000
58108	sp|P14625|ENPL_HUMAN Endoplasmin OS=Homo sapiens GN=HSP90B1 PE=1 SV=1	K.HNnDTQHIWESDSNEFSVIADPR.G	315000	315000		33.09	s(HCT116) r(1)	N3(NGlycan/1704.6347)	N	4	217	3	215	237	0.00017	0.0064	351.1	189.5	8.8	1104.7	1104.72	-14.74	-1	4414.77	4414.84	33.13	HexNAc(6)Hex(3)	4	3	28100	25732	33.09	32.72	33.7	1	1.063	1	1000000
73660	sp|P14625|ENPL_HUMAN Endoplasmin OS=Homo sapiens GN=HSP90B1 PE=1 SV=1	K.HNnDTQHIWESDSNEFSVIADPR.G	1740000	1740000		30.64	s(HCT116) r(2)	N3(NGlycan/1704.6347)	N	4	217	3	215	237	5.9e-09	2.1e-07	632.86	368.6	6.5	1104.7	1104.72	-11.97	-1	4414.78	4414.84	32.16	HexNAc(6)Hex(3)	5	3	109000	24714	30.64	29.85	34	0	0.969	2	8000000
73022	sp|P14625|ENPL_HUMAN Endoplasmin OS=Homo sapiens GN=HSP90B1 PE=1 SV=1	K.HNnDTQHIWESDSNEFSVIADPR.G	1740000	1740000		30.64	s(HCT116) r(2)	N3(NGlycan/1704.6347)	N	4	217	3	215	237	7.3e-15	2.6e-13	807.51	624.9	0	1104.71	1104.72	-9.82	-1	4414.79	4414.84	30.6	HexNAc(6)Hex(3)	5	3	109000	23028	30.64	29.85	34	0	0.952	2	8000000
73187	sp|P14625|ENPL_HUMAN Endoplasmin OS=Homo sapiens GN=HSP90B1 PE=1 SV=1	K.HNnDTQHIWESDSNEFSVIADPR.G	1740000	1740000		30.64	s(HCT116) r(2)	N3(NGlycan/1704.6347)	N	4	217	3	215	237	7.3e-12	2.6e-10	695.85	473.6	13.2	1104.7	1104.72	-11.22	-1	4414.79	4414.84	30.92	HexNAc(6)Hex(3)	5	3	109000	23411	30.64	29.85	34	0	0.987	2	8000000
74103	sp|P14625|ENPL_HUMAN Endoplasmin OS=Homo sapiens GN=HSP90B1 PE=1 SV=1	K.HNnDTQHIWESDSNEFSVIADPR.G	1740000	1740000		30.64	s(HCT116) r(2)	N3(NGlycan/1704.6347)	N	4	217	3	215	237	0.00056	0.02	428.21	202.4	18.1	1104.7	1104.72	-15.11	-1	4414.77	4414.84	33.19	HexNAc(6)Hex(3)	5	3	109000	25872	30.64	29.85	34	0	1.066	2	8000000
73032	sp|P14625|ENPL_HUMAN Endoplasmin OS=Homo sapiens GN=HSP90B1 PE=1 SV=1	K.HNnDTQHIWESDSNEFSVIADPR.G	141000	141000		30.64	s(HCT116) r(2)	N3(NGlycan/1704.6347)	N	5	217	3	215	237	3.4e-15	1.2e-13	825.01	569.7	211.1	883.966	883.974	-9.43	0	4414.79	4414.84	30.62	HexNAc(6)Hex(3)	5	3	7450	23052	30.64	29.5	31.12	1	1.02	2	600000
89513	sp|P14625|ENPL_HUMAN Endoplasmin OS=Homo sapiens GN=HSP90B1 PE=1 SV=1	K.HnnDTQHIWESDSNEFSVIADPR.G	391	391		33.71	s(HCT116) r(3)	N2(Deamidated/0.9840); N3(NGlycan/1704.6347)	N,N	4	216217	2,3	215	237	1.5e-11	6.5e-10	685.36	530.7	9.7	1104.95	1104.96	-10.66	-1	4415.77	4415.82	33.13	HexNAc(6)Hex(3)	6	3	425	24701	33.71	33	33.71	1	0.979	3	5000
68733	sp|P14625|ENPL_HUMAN Endoplasmin OS=Homo sapiens GN=HSP90B1 PE=1 SV=1	K.KIADDKYnDTFWK.E	48200	48200		18.81	s(HCT116) r(2)	N8(NGlycan/1704.6347)	N	4	481	8	474	486	0.25	0.92	110.12	27.2	27.2	837.859	837.866	-8.43	0	3347.41	3347.43	18.82	HexNAc(6)Hex(3)	5	3	3390	11246	18.81	17.58	18.88	1	0.844	2	200000
53616	sp|P14625|ENPL_HUMAN Endoplasmin OS=Homo sapiens GN=HSP90B1 PE=1 SV=1	K.IADDKYnDTFWK.E	39300	39300		21.73	s(HCT116) r(1)	N7(NGlycan/1704.6347)	N	3	481	7	475	486	0.21	0.91	244.83	19.2	19.2	1074.1	1074.12	-15.71	0	3219.29	3219.34	21.79	HexNAc(6)Hex(3)	4	3	3410	14012	21.73	21.15	21.94	1	1.041	1	200000
70405	sp|P15529|MCP_HUMAN Membrane cofactor protein OS=Homo sapiens GN=CD46 PE=1 SV=3	R.nHTWLPVSDDACYR.E	20700	20700		23.52	s(HCT116) r(2)	N1(NGlycan/1704.6347)	N	3	83	1	83	96	0.0017	0.014	413.84	174.9	174.9	1146.78	1146.81	-22.2	0	3437.32	3437.4	23.52	HexNAc(6)Hex(3)	5	706	2250	16093	23.52	22.84	23.56	1	1.072	2	80000
55330	sp|P15529|MCP_HUMAN Membrane cofactor protein OS=Homo sapiens GN=CD46 PE=1 SV=3	R.nHTwLPVSDDACYR.E	153000	153000		26.6	s(HCT116) r(1)	N1(NGlycan/1704.6347); W4(Oxidation/15.9949)	N,W	3	83,86	1,4	83	96	0.1	0.63	221.75	91.6	91.6	1152.12	1152.14	-12.24	0	3453.35	3453.39	26.29	HexNAc(6)Hex(3)	4	706	11800	18648	26.6	25.56	26.97	1	1.087	1	600000
76152	sp|P15586|GNS_HUMAN N-acetylglucosamine-6-sulfatase OS=Homo sapiens GN=GNS PE=1 SV=3	K.TPMTnSSIQFLDNAFR.K	140000	140000		39.38	s(HCT116) r(2)	N5(NGlycan/1704.6347)	N	3	279	5	275	290	1.9e-10	6.7e-09	666.68	294.2	294.2	1182.83	1182.84	-11.23	0	3545.47	3545.51	38.96	HexNAc(6)Hex(3)	5	45	3790	31887	39.38	38.31	39.49	1	1.127	2	600000
91653	sp|P15586|GNS_HUMAN N-acetylglucosamine-6-sulfatase OS=Homo sapiens GN=GNS PE=1 SV=3	K.TPMTnSSIQFLDNAFR.K	212000	212000		39.4	s(HCT116) r(3)	N5(NGlycan/1704.6347)	N	3	279	5	275	290	1.4e-06	6.1e-05	555.74	231.4	231.4	1182.85	1182.84	4.94	0	3545.53	3545.51	39.01	HexNAc(6)Hex(3)	6	45	4380	30818	39.4	37.75	39.6	1	1.128	3	800000
72529	sp|P16070|CD44_HUMAN CD44 antigen OS=Homo sapiens GN=CD44 PE=1 SV=3	K.AFnSTLPTMAQMEK.A	340000	340000		29.1	s(HCT116) r(2)	N3(NGlycan/1704.6347)	N	3	57	3	55	68	5.3e-07	1.9e-05	593.95	234.8	234.8	1091.79	1091.8	-11.65	0	3272.33	3272.37	29.31	HexNAc(6)Hex(3)	5	183	8020	21775	29.1	27.6	30.03	1	1.061	2	1000000
55141	sp|P20936|RASA1_HUMAN Ras GTPase-activating protein 1 OS=Homo sapiens GN=RASA1 PE=1 SV=1	K.WPTnTTMR.T	68600	68600		25.81	s(HCT116) r(1)	N4(NGlycan/1704.6347)	N	3	888	4	885	892	0.55	0.97	120.4	7.1	7.1	904.38	904.376	5.18	0	2710.12	2710.1	25.82	HexNAc(6)Hex(3)	4	1673	5900	18212	25.81	25.3	25.97	1	0.995	1	200000
66767	sp|P22314|UBA1_HUMAN Ubiquitin-like modifier-activating enzyme 1 OS=Homo sapiens GN=UBA1 PE=1 SV=3	K.nGSEADIDEGLYSR.Q	154000	154000		10.95	s(HCT116) r(2)	N1(NGlycan/1704.6347)	N	3	44	1	44	57	0.53	0.98	147.33	1.5	1.5	1077.42	1077.44	-22.35	0	3229.23	3229.3	11.06	HexNAc(6)Hex(3)	5	305	10000	4144	10.95	10.07	11.74	1	1.017	2	600000
51081	sp|P26006|ITA3_HUMAN Integrin alpha-3 OS=Homo sapiens GN=ITGA3 PE=1 SV=5	R.MnITVK.N	27500	27500		13.15	s(HCT116) r(1)	N2(NGlycan/1704.6347)	N	2	107	2	106	111	0.011	0.3	271.69	59.2	59.2	1205.52	1205.52	-0.33	0	2409.02	2409.02	13.19	HexNAc(6)Hex(3)	4	6	5520	5782	13.15	12.57	13.27	0	1.224	1	90000
51069	sp|P26006|ITA3_HUMAN Integrin alpha-3 OS=Homo sapiens GN=ITGA3 PE=1 SV=5	R.MnITVK.N	27500	27500		13.15	s(HCT116) r(1)	N2(NGlycan/1704.6347)	N	2	107	2	106	111	0.00016	0.0059	346.35	118.5	118.5	1205.52	1205.52	-0.22	0	2409.02	2409.02	13.17	HexNAc(6)Hex(3)	4	6	5520	5764	13.15	12.57	13.27	0	1.226	1	90000
82727	sp|P26006|ITA3_HUMAN Integrin alpha-3 OS=Homo sapiens GN=ITGA3 PE=1 SV=5	R.MnITVK.N	21000	21000		13.19	s(HCT116) r(3)	N2(NGlycan/1704.6347)	N	2	107	2	106	111	0.00048	0.021	305.35	82.8	82.8	1205.52	1205.52	-2.98	0	2409.02	2409.02	13.21	HexNAc(6)Hex(3)	6	6	4930	5632	13.19	12.61	13.26	1	1.241	3	70000
51074	sp|P26006|ITA3_HUMAN Integrin alpha-3 OS=Homo sapiens GN=ITGA3 PE=1 SV=5	R.MnITVK.N	32800	32800		13.15	s(HCT116) r(1)	N2(NGlycan/1704.6347)	N	3	107	2	106	111	0.0081	0.24	285.34	63.8	63.8	804.011	804.015	-5.27	0	2409.01	2409.02	13.17	HexNAc(6)Hex(3)	4	6	6230	5769	13.15	12.41	13.24	1	0.888	1	100000
60036	sp|P26006|ITA3_HUMAN Integrin alpha-3 OS=Homo sapiens GN=ITGA3 PE=1 SV=5	R.AHCVWLECPIPDAPVVTnVTVK.A	40300	40300		38.47	s(HCT116) r(1)	N18(NGlycan/1704.6347)	N	4	926	18	909	930	5.6e-14	2.1e-12	752.3	435.1	435.1	1053.21	1053.23	-15.59	0	4208.82	4208.89	38.47	HexNAc(6)Hex(3)	4	6	5610	31404	38.47	37.22	38.59	1	1.029	1	200000
56759	sp|P28799|GRN_HUMAN Granulins OS=Homo sapiens GN=GRN PE=1 SV=2	K.YGCCPMPnATCCSDHLHCCPQDTVCDLIQSK.C	27700	27700		30.01	s(HCT116) r(1)	N8(NGlycan/1704.6347)	N	4	236	8	229	259	2.8e-10	1e-08	599.96	460.4	1.2	1373.02	1373.04	-8.77	-1	5488.07	5488.11	30.01	HexNAc(6)Hex(3)	4	24	4530	22359	30.01	29.96	30.15	1	1.083	1	100000
82299	sp|P30464|1B15_HUMAN HLA class I histocompatibility antigen, B-15 alpha chain OS=Homo sapiens GN=HLA-B PE=1 SV=2	R.GYYnQSEAGSHTLQR.M	252000	252000		11.57	s(HCT116) r(3)	N4(NGlycan/1704.6347)	N	3	110	4	107	121	1.1e-08	4.8e-07	645.31	347.6	347.6	1139.14	1139.14	-6.72	0	3414.39	3414.41	11.56	HexNAc(6)Hex(3)	6	64	40400	4350	11.57	10.53	12.08	1	1.082	3	1000000
67274	sp|P30479|1B41_HUMAN HLA class I histocompatibility antigen, B-41 alpha chain OS=Homo sapiens GN=HLA-B PE=1 SV=1	R.GYYnQSEAGSHTWQR.M	115000	115000		13.29	s(HCT116) r(2)	N4(NGlycan/1704.6347)	N	3	110	4	107	121	2.1e-14	7.6e-13	775.99	457	457	1163.46	1163.48	-13.86	0	3487.36	3487.41	13.29	HexNAc(6)Hex(3)	5	156	7260	5952	13.29	12.06	13.75	1	1.097	2	500000
55171	sp|P35052-2|GPC1_HUMAN Isoform 2 of Glypican-1 OS=Homo sapiens GN=GPC1	R.SFDDHFQHLLnDSER.T	58000	58000		25.88	s(HCT116) r(1)	N11(NGlycan/1704.6347)	N	4	44	11	34	48	1.6e-07	6e-06	491.82	215.1	215.1	891.868	891.872	-4.42	0	3563.44	3563.46	25.87	HexNAc(6)Hex(3)	4	171	6440	18280	25.88	25.69	26.11	1	0.866	1	200000
71245	sp|P35052-2|GPC1_HUMAN Isoform 2 of Glypican-1 OS=Homo sapiens GN=GPC1	R.SFDDHFQHLLnDSER.T	49600	49600		25.93	s(HCT116) r(2)	N11(NGlycan/1704.6347)	N	4	44	11	34	48	9.4e-06	0.00034	360.16	223.1	223.1	891.871	891.872	-1.28	0	3563.45	3563.46	25.95	HexNAc(6)Hex(3)	5	171	5470	18479	25.93	25.77	26.16	0	0.867	2	200000
71238	sp|P35052-2|GPC1_HUMAN Isoform 2 of Glypican-1 OS=Homo sapiens GN=GPC1	R.SFDDHFQHLLnDSER.T	49600	49600		25.93	s(HCT116) r(2)	N11(NGlycan/1704.6347)	N	4	44	11	34	48	0.046	0.64	125.87	32.5	32.5	891.871	891.872	-1.28	0	3563.45	3563.46	25.94	HexNAc(6)Hex(3)	5	171	5470	18468	25.93	25.77	26.16	0	0.865	2	200000
86754	sp|P35052-2|GPC1_HUMAN Isoform 2 of Glypican-1 OS=Homo sapiens GN=GPC1	R.SFDDHFQHLLnDSER.T	66900	66900		25.9	s(HCT116) r(3)	N11(NGlycan/1704.6347)	N	4	44	11	34	48	0.03	0.58	216.14	120.5	120.5	891.872	891.872	0.66	0	3563.46	3563.46	25.98	HexNAc(6)Hex(3)	6	171	5950	17630	25.9	25.6	26.13	0	0.867	3	300000
86736	sp|P35052-2|GPC1_HUMAN Isoform 2 of Glypican-1 OS=Homo sapiens GN=GPC1	R.SFDDHFQHLLnDSER.T	66900	66900		25.9	s(HCT116) r(3)	N11(NGlycan/1704.6347)	N	4	44	11	34	48	5.9e-09	2.6e-07	593.49	308.5	308.5	891.867	891.872	-5.67	0	3563.44	3563.46	25.93	HexNAc(6)Hex(3)	6	171	5950	17587	25.9	25.6	26.13	0	0.867	3	300000
53883	sp|P35475|IDUA_HUMAN Alpha-L-iduronidase OS=Homo sapiens GN=IDUA PE=1 SV=2	R.FQVnNTRPPHVQLLR.K	19300	19300		22.52	s(HCT116) r(1)	N4(NGlycan/1704.6347)	N	4	372	4	369	383	2.7e-05	0.001	374.75	101.5	101.5	881.652	881.666	-16.05	0	3522.58	3522.64	22.55	HexNAc(6)Hex(3)	4	1881	3290	14863	22.52	22.43	22.56	1	0.934	1	80000
80149	sp|P43307|SSRA_HUMAN Translocon-associated protein subunit alpha OS=Homo sapiens GN=SSR1 PE=1 SV=3	R.YPQDYQFYIQnFTALPLNTVVPPQR.Q	330000	330000		49.16	s(HCT116) r(2)	N11(NGlycan/1704.6347)	N	4	136	11	126	150	1.1e-15	3.9e-14	874.03	788.4	273.5	1180.04	1180.05	-8.06	1	4716.11	4716.15	49.17	HexNAc(6)Hex(3)	5	56	33900	41490	49.16	47.42	49.97	1	1.184	2	2000000
86448	sp|P46977|STT3A_HUMAN Dolichyl-diphosphooligosaccharide--protein glycosyltransferase subunit STT3A OS=Homo sapiens GN=STT3A PE=1 SV=2	R.TILVDNnTWnNTHISR.V	37200	37200		24.97	s(HCT116) r(3)	N7(Deamidated/0.9840); N10(NGlycan/1704.6347)	N,N	3	545548	7,10	539	554	8.6e-13	3.8e-11	701.65	456.6	2.8	1201.84	1201.86	-16.31	0	3602.5	3602.56	24.92	HexNAc(6)Hex(3)	6	151	2830	16751	24.97	24.46	26.15	1	1.093	3	300000
89008	sp|P48509|CD151_HUMAN CD151 antigen OS=Homo sapiens GN=CD151 PE=1 SV=3	R.YHQPGHEAVTSAVDQLQQEFHCCGSnNSQDWR.D	391000	391000		32.35	s(HCT116) r(3)	N26(NGlycan/1704.6347)	N	5	159	26	134	165	9.8e-11	4.3e-09	654.08	345.1	33.7	1098.85	1098.86	-7.99	0	5489.2	5489.25	31.85	HexNAc(6)Hex(3)	6	595	27500	23378	32.35	31.33	33.07	1	0.902	3	2000000
71537	sp|P51114|FXR1_HUMAN Fragile X mental retardation syndrome-related protein 1 OS=Homo sapiens GN=FXR1 PE=1 SV=3	R.GPnYTSGYGTNSELSnPSETESER.K	0	0		26.65	s(HCT116) r(2)	N3(NGlycan/1704.6347); N16(Deamidated/0.9840)	N,N	5	394407	3,16	392	415	0.85	0.99	30	9.6	9.6	857.17	857.15	23.45	-1	4280.81	4280.71	26.68	HexNAc(6)Hex(3)	5	712	0	19180	26.65	26.65	26.97	1	1.029	2	0
70219	sp|P55268|LAMB2_HUMAN Laminin subunit beta-2 OS=Homo sapiens GN=LAMB2 PE=1 SV=2	R.AnTSALAVPSPVSNSASAR.H	18900	18900		23.45	s(HCT116) r(2)	N2(NGlycan/1704.6347)	N	3	1348	2	1347	1365	3e-11	2.4e-10	666.95	451.1	451.1	1168.83	1168.86	-23.08	0	3503.47	3503.55	23.05	HexNAc(6)Hex(3)	5	548	3560	15614	23.45	23.01	23.54	1	1.107	2	70000
72297	sp|Q08380|LG3BP_HUMAN Galectin-3-binding protein OS=Homo sapiens GN=LGALS3BP PE=1 SV=1	R.ALGFEnATQALGR.A	86300	86300		28.52	s(HCT116) r(2)	N6(NGlycan/1704.6347)	N	3	69	6	64	76	0.078	0.76	255.71	0.7	0.7	1018.11	1018.12	-3.62	0	3051.32	3051.33	28.64	HexNAc(6)Hex(3)	5	5	9210	21156	28.52	27.41	28.66	1	1.035	2	300000
50555	sp|Q08380|LG3BP_HUMAN Galectin-3-binding protein OS=Homo sapiens GN=LGALS3BP PE=1 SV=1	R.DAGVVCTnETR.S	46300	46300		10.81	s(HCT116) r(1)	N8(NGlycan/1704.6347)	N	3	125	8	118	128	0.0048	0.15	414.62	38.4	38.4	976.063	976.067	-4.89	0	2925.17	2925.18	10.83	HexNAc(6)Hex(3)	4	5	7050	3897	10.81	10.55	10.95	1	0.981	1	200000
66734	sp|Q08380|LG3BP_HUMAN Galectin-3-binding protein OS=Homo sapiens GN=LGALS3BP PE=1 SV=1	R.DAGVVCTnETR.S	60900	60900		10.85	s(HCT116) r(2)	N8(NGlycan/1704.6347)	N	3	125	8	118	128	0.00045	0.016	415.41	115.9	115.9	976.066	976.067	-1.24	0	2925.18	2925.18	10.87	HexNAc(6)Hex(3)	5	5	5710	3993	10.85	10.55	11.16	1	0.981	2	200000
52651	sp|Q08380|LG3BP_HUMAN Galectin-3-binding protein OS=Homo sapiens GN=LGALS3BP PE=1 SV=1	K.GLnLTEDTYKPR.I	215000	215000		18.64	s(HCT116) r(1)	N3(NGlycan/1704.6347)	N	3	398	3	396	407	1.8e-08	6.6e-07	566.76	268.7	268.7	1037.79	1037.79	0.42	0	3110.36	3110.35	18.94	HexNAc(6)Hex(3)	4	5	23300	11124	18.64	18.55	19.62	0	1.026	1	800000
52647	sp|Q08380|LG3BP_HUMAN Galectin-3-binding protein OS=Homo sapiens GN=LGALS3BP PE=1 SV=1	K.GLnLTEDTYKPR.I	215000	215000		18.64	s(HCT116) r(1)	N3(NGlycan/1704.6347)	N	3	398	3	396	407	3.6e-07	1.3e-05	477.16	265	265	1037.79	1037.79	0.42	0	3110.36	3110.35	18.94	HexNAc(6)Hex(3)	4	5	23300	11115	18.64	18.55	19.62	0	1.024	1	800000
68786	sp|Q08380|LG3BP_HUMAN Galectin-3-binding protein OS=Homo sapiens GN=LGALS3BP PE=1 SV=1	K.GLnLTEDTYKPR.I	203000	203000		18.65	s(HCT116) r(2)	N3(NGlycan/1704.6347)	N	3	398	3	396	407	6.4e-07	2.3e-05	516.39	243.7	243.7	1037.79	1037.79	2.23	0	3110.36	3110.35	18.97	HexNAc(6)Hex(3)	5	5	23700	11388	18.65	18.55	19.74	1	1.028	2	800000
84348	sp|Q08380|LG3BP_HUMAN Galectin-3-binding protein OS=Homo sapiens GN=LGALS3BP PE=1 SV=1	K.GLnLTEDTYKPR.I	184000	184000		18.69	s(HCT116) r(3)	N3(NGlycan/1704.6347)	N	3	398	3	396	407	5.8e-06	0.00026	415.6	203.1	203.1	1037.79	1037.79	-0.08	0	3110.35	3110.35	18.96	HexNAc(6)Hex(3)	6	5	20500	10822	18.69	18.57	19.8	1	1.026	3	700000
52139	sp|Q08380|LG3BP_HUMAN Galectin-3-binding protein OS=Homo sapiens GN=LGALS3BP PE=1 SV=1	K.AAIPSALDTnSSK.S	245000	245000		17.18	s(HCT116) r(1)	N10(NGlycan/1704.6347)	N	3	551	10	542	554	2.5e-05	0.00092	435.98	213.8	213.8	993.77	993.769	0.99	0	2978.29	2978.29	17.62	HexNAc(6)Hex(3)	4	5	30500	9769	17.18	15.93	17.86	1	0.991	1	900000
68275	sp|Q08380|LG3BP_HUMAN Galectin-3-binding protein OS=Homo sapiens GN=LGALS3BP PE=1 SV=1	K.AAIPSALDTnSSK.S	260000	260000		17.21	s(HCT116) r(2)	N10(NGlycan/1704.6347)	N	3	551	10	542	554	0.00072	0.025	346.87	126.1	126.1	993.766	993.769	-3.34	0	2978.28	2978.29	17.64	HexNAc(6)Hex(3)	5	5	35400	9996	17.21	16.16	17.79	1	0.993	2	900000
83826	sp|Q08380|LG3BP_HUMAN Galectin-3-binding protein OS=Homo sapiens GN=LGALS3BP PE=1 SV=1	K.AAIPSALDTnSSK.S	212000	212000		17.2	s(HCT116) r(3)	N10(NGlycan/1704.6347)	N	3	551	10	542	554	0.0039	0.15	302.81	100.8	100.8	993.769	993.769	-0.32	0	2978.29	2978.29	17.66	HexNAc(6)Hex(3)	6	5	25100	9511	17.2	16.02	17.78	1	0.99	3	700000
50526	sp|Q13308|PTK7_HUMAN Inactive tyrosine-protein kinase 7 OS=Homo sapiens GN=PTK7 PE=1 SV=2	R.DGTPLSDGQSnHTVSSK.E	93800	93800		10.6	s(HCT116) r(1)	N11(NGlycan/1704.6347)	N	3	175	11	165	181	0.022	0.47	165.45	66.5	66.5	1145.48	1145.48	-3.25	0	3433.41	3433.43	10.62	HexNAc(6)Hex(3)	4	23	5680	3733	10.6	10.14	11.57	0	1.061	1	400000
50521	sp|Q13308|PTK7_HUMAN Inactive tyrosine-protein kinase 7 OS=Homo sapiens GN=PTK7 PE=1 SV=2	R.DGTPLSDGQSnHTVSSK.E	93800	93800		10.6	s(HCT116) r(1)	N11(NGlycan/1704.6347)	N	3	175	11	165	181	0.13	0.85	110.79	1.4	1.4	1145.48	1145.48	-5.32	0	3433.41	3433.43	10.59	HexNAc(6)Hex(3)	4	23	5680	3709	10.6	10.14	11.57	0	1.025	1	400000
66711	sp|Q13308|PTK7_HUMAN Inactive tyrosine-protein kinase 7 OS=Homo sapiens GN=PTK7 PE=1 SV=2	R.DGTPLSDGQSnHTVSSK.E	80600	80600		10.62	s(HCT116) r(2)	N11(NGlycan/1704.6347)	N	3	175	11	165	181	0.081	0.76	155.76	38.4	38.4	1145.47	1145.48	-8.16	0	3433.4	3433.43	10.65	HexNAc(6)Hex(3)	5	23	5010	3843	10.62	10.16	11.13	0	1.031	2	300000
66707	sp|Q13308|PTK7_HUMAN Inactive tyrosine-protein kinase 7 OS=Homo sapiens GN=PTK7 PE=1 SV=2	R.DGTPLSDGQSnHTVSSK.E	80600	80600		10.62	s(HCT116) r(2)	N11(NGlycan/1704.6347)	N	3	175	11	165	181	0.017	0.38	230.93	55.3	55.3	1145.48	1145.48	-4.66	0	3433.41	3433.43	10.64	HexNAc(6)Hex(3)	5	23	5010	3836	10.62	10.16	11.13	0	1.069	2	300000
82168	sp|Q13308|PTK7_HUMAN Inactive tyrosine-protein kinase 7 OS=Homo sapiens GN=PTK7 PE=1 SV=2	R.DGTPLSDGQSnHTVSSK.E	123000	123000		10.64	s(HCT116) r(3)	N11(NGlycan/1704.6347)	N	3	175	11	165	181	0.0076	0.26	259.58	78.1	78.1	1145.48	1145.48	-3.62	0	3433.41	3433.43	10.66	HexNAc(6)Hex(3)	6	23	5180	3668	10.64	9.81	11.57	0	1.036	3	500000
82165	sp|Q13308|PTK7_HUMAN Inactive tyrosine-protein kinase 7 OS=Homo sapiens GN=PTK7 PE=1 SV=2	R.DGTPLSDGQSnHTVSSK.E	123000	123000		10.64	s(HCT116) r(3)	N11(NGlycan/1704.6347)	N	3	175	11	165	181	0.039	0.65	127.76	33	33	1145.48	1145.48	-3.62	0	3433.41	3433.43	10.66	HexNAc(6)Hex(3)	6	23	5180	3663	10.64	9.81	11.57	0	1.074	3	500000
74681	sp|Q14517|FAT1_HUMAN Protocadherin Fat 1 OS=Homo sapiens GN=FAT1 PE=1 SV=2	R.LEQTPLQFTHLEYnVTVQENSAAK.T	74300	74300		35.25	s(HCT116) r(2)	N14(NGlycan/1704.6347)	N	4	40	14	27	50	4.3e-07	1.5e-05	525.39	300	300	1116.98	1117.01	-23.84	0	4463.9	4464.01	34.93	HexNAc(6)Hex(3)	5	101	2820	27687	35.25	34.39	35.46	1	1.083	2	300000
58050	sp|Q15155|NOMO1_HUMAN Nodal modulator 1 OS=Homo sapiens GN=NOMO1 PE=1 SV=5	R.VTNSNANAASPLIVAGYnVSGSVR.S	36000	36000		33	s(HCT116) r(1)	N18(NGlycan/1704.6347)	N	4	218	18	201	224	0.0048	0.15	298.87	153	22	1017.2	1017.22	-17.6	0	4064.77	4064.84	33.01	HexNAc(6)Hex(3)	4	27	4250	25601	33	32.88	33.25	1	1.112	1	200000
82791	sp|Q15165|PON2_HUMAN Serum paraoxonase/arylesterase 2 OS=Homo sapiens GN=PON2 PE=1 SV=3	K.HTNMnLTQLK.V	445000	445000		13.49	s(HCT116) r(3)	N5(NGlycan/1704.6347)	N	3	254	5	250	259	0.0034	0.13	322.36	108.6	108.6	968.743	968.756	-13.85	0	2903.21	2903.25	13.44	HexNAc(6)Hex(3)	6	217	88800	5808	13.49	12.82	14.28	1	1.025	3	2000000
70981	sp|Q15293|RCN1_HUMAN Reticulocalbin-1 OS=Homo sapiens GN=RCN1 PE=1 SV=1	R.VVRPDSELGERPPEDnQSFQYDHEAFLGKEDSK.T	55900	55900	66.122	25.21	s(HCT116) r(2)	N16(NGlycan/1704.6347)	N	5	53	16	38	70	0.077	0.75	271.69	104.2	15.9	1105.47	1105.49	-20.59	-1	5522.3	5522.42	25.15	HexNAc(6)Hex(3)	5	13	10300	17735	25.21	25.12	25.49	1	1.082	2	300000
52372	sp|Q5R3F8|PPR29_HUMAN Protein phosphatase 1 regulatory subunit 29 OS=Homo sapiens GN=ELFN2 PE=1 SV=1	R.FnHTCLTFTTR.D	415000	415000		18.11	s(HCT116) r(1)	N2(NGlycan/1704.6347)	N	3	371	2	370	380	0.0001	0.00081	537.66	184.9	184.9	1034.75	1034.77	-16.85	0	3101.24	3101.29	18.2	HexNAc(6)Hex(3)	4	1969	35600	10322	18.11	17.86	18.97	1	1.011	1	2000000
68490	sp|Q5R3F8|PPR29_HUMAN Protein phosphatase 1 regulatory subunit 29 OS=Homo sapiens GN=ELFN2 PE=1 SV=1	R.FnHTCLTFTTR.D	471000	471000		18.09	s(HCT116) r(2)	N2(NGlycan/1704.6347)	N	3	371	2	370	380	0.0082	0.016	443.67	117.6	117.6	1034.75	1034.77	-15.88	0	3101.24	3101.29	18.19	HexNAc(6)Hex(3)	5	1969	34100	10555	18.09	17.86	18.99	1	1.015	2	2000000
84052	sp|Q5R3F8|PPR29_HUMAN Protein phosphatase 1 regulatory subunit 29 OS=Homo sapiens GN=ELFN2 PE=1 SV=1	R.FnHTCLTFTTR.D	182000	182000		18.11	s(HCT116) r(3)	N2(NGlycan/1704.6347)	N	3	371	2	370	380	1.6e-05	0.00013	520.78	188	188	1034.76	1034.77	-10.67	0	3101.26	3101.29	18.2	HexNAc(6)Hex(3)	6	1969	31000	10030	18.11	17.95	18.32	1	1.013	3	700000
49986	sp|Q6DD88|ATLA3_HUMAN Atlastin-3 OS=Homo sapiens GN=ATL3 PE=1 SV=1	K.EInGSK.V	701000	701000		7.45	s(HCT116) r(1)	N3(NGlycan/1704.6347)	N	2	312	3	310	315	0.4	0.95	30	13.9	13.9	1176.48	1176.49	-4.27	0	2350.95	2350.96	7.92	HexNAc(6)Hex(3)	4	2003	93000	1798	7.45	6.48	8.68	1	1.207	1	2000000
67671	sp|Q6UXH1|CREL2_HUMAN Cysteine-rich with EGF-like domain protein 2 OS=Homo sapiens GN=CRELD2 PE=1 SV=1	K.NAnGSYTCEECDSSCVGCTGEGPGNCK.E	49600	49600		15.54	s(HCT116) r(2)	N3(NGlycan/1704.6347)	N	3	251	3	249	275	3.1e-09	1.1e-07	592.57	512.7	16.2	1558.88	1558.91	-15.34	-1	4673.63	4673.7	15.53	HexNAc(6)Hex(3)	5	37	5380	7843	15.54	15.26	15.89	1	1.213	2	200000
83202	sp|Q6UXH1|CREL2_HUMAN Cysteine-rich with EGF-like domain protein 2 OS=Homo sapiens GN=CRELD2 PE=1 SV=1	K.NAnGSYTCEECDSSCVGCTGEGPGNCK.E	84900	84900		15.51	s(HCT116) r(3)	N3(NGlycan/1704.6347)	N	3	251	3	249	275	8e-13	3.6e-11	791.23	693.3	7.5	1558.88	1558.91	-14.93	-1	4673.63	4673.7	15.51	HexNAc(6)Hex(3)	6	37	5570	7478	15.51	14.68	16.93	1	1.208	3	400000
70370	sp|Q6YHK3|CD109_HUMAN CD109 antigen OS=Homo sapiens GN=CD109 PE=1 SV=2	R.nVSTNVFFK.Q	134000	134000		23.4	s(HCT116) r(2)	N1(NGlycan/1704.6347)	N	2	337	1	337	345	4.8e-06	0.00017	505.47	189.3	189.3	1380.57	1380.6	-20.35	0	2759.12	2759.18	23.46	HexNAc(6)Hex(3)	5	225	32400	16021	23.4	23.31	23.65	1	1.34	2	400000
70365	sp|Q6YHK3|CD109_HUMAN CD109 antigen OS=Homo sapiens GN=CD109 PE=1 SV=2	R.nVSTNVFFK.Q	51700	51700		23.42	s(HCT116) r(2)	N1(NGlycan/1704.6347)	N	3	337	1	337	345	5.7e-08	2e-06	571.95	223.2	223.2	920.732	920.734	-1.33	0	2759.18	2759.18	23.45	HexNAc(6)Hex(3)	5	225	4730	16008	23.42	22.91	23.61	1	0.965	2	200000
68637	sp|Q7Z7H5|TMED4_HUMAN Transmembrane emp24 domain-containing protein 4 OS=Homo sapiens GN=TMED4 PE=1 SV=1	R.FTFTSHTPGDHQICLHSnSTR.M	169000	169000		18.62	s(HCT116) r(2)	N18(NGlycan/1704.6347)	N	5	117	18	100	120	6.4e-09	2.3e-07	601.25	244.2	244.2	830.351	830.357	-7.03	0	4146.72	4146.75	18.62	HexNAc(6)Hex(3)	5	163	19600	11016	18.62	17.9	18.85	0	0.829	2	700000
68631	sp|Q7Z7H5|TMED4_HUMAN Transmembrane emp24 domain-containing protein 4 OS=Homo sapiens GN=TMED4 PE=1 SV=1	R.FTFTSHTPGDHQICLHSnSTR.M	169000	169000		18.62	s(HCT116) r(2)	N18(NGlycan/1704.6347)	N	5	117	18	100	120	1.2e-09	4.3e-08	616.3	295.7	295.7	830.351	830.357	-7.03	0	4146.72	4146.75	18.61	HexNAc(6)Hex(3)	5	163	19600	10999	18.62	17.9	18.85	0	0.838	2	700000
68697	sp|Q7Z7H5|TMED4_HUMAN Transmembrane emp24 domain-containing protein 4 OS=Homo sapiens GN=TMED4 PE=1 SV=1	R.FTFTSHTPGDHQICLHSnSTR.M	169000	169000		18.62	s(HCT116) r(2)	N18(NGlycan/1704.6347)	N	5	117	18	100	120	0.00047	0.016	300.63	124.3	124.3	830.355	830.357	-2.14	0	4146.74	4146.75	18.73	HexNAc(6)Hex(3)	5	163	19600	11157	18.62	17.9	18.85	0	0.859	2	700000
84202	sp|Q7Z7H5|TMED4_HUMAN Transmembrane emp24 domain-containing protein 4 OS=Homo sapiens GN=TMED4 PE=1 SV=1	R.FTFTSHTPGDHQICLHSnSTR.M	150000	150000		18.62	s(HCT116) r(3)	N18(NGlycan/1704.6347)	N	5	117	18	100	120	1.5e-06	6.6e-05	537.75	218.5	218.5	830.354	830.357	-3.11	0	4146.74	4146.75	18.62	HexNAc(6)Hex(3)	6	163	14500	10442	18.62	17.92	19.5	0	0.869	3	600000
84189	sp|Q7Z7H5|TMED4_HUMAN Transmembrane emp24 domain-containing protein 4 OS=Homo sapiens GN=TMED4 PE=1 SV=1	R.FTFTSHTPGDHQICLHSnSTR.M	150000	150000		18.62	s(HCT116) r(3)	N18(NGlycan/1704.6347)	N	5	117	18	100	120	1.1e-10	5e-09	674.12	348.7	348.7	830.355	830.357	-1.94	0	4146.74	4146.75	18.59	HexNAc(6)Hex(3)	6	163	14500	10415	18.62	17.92	19.5	0	0.839	3	600000
66079	sp|Q7Z7M0|MEGF8_HUMAN Multiple epidermal growth factor-like domains protein 8 OS=Homo sapiens GN=MEGF8 PE=1 SV=2	R.PVCAQGCVnGSCVEPDHCRCHFGFVGRnCSTECR.C	20000	20000		7.63	s(HCT116) r(2)	N9(Deamidated/0.9840); N28(NGlycan/1704.6347)	N,N	4	22292248	9,28	2221	2254	0.63	0.98	34.95	5.3	0.2	1444.57	1444.58	-1.38	-1	5774.26	5774.27	7.44	HexNAc(6)Hex(3)	5	1027	1510	1416	7.63	6.52	8.14	1	1.073	2	600000
83750	sp|Q86SQ4|GP126_HUMAN G-protein coupled receptor 126 OS=Homo sapiens GN=GPR126 PE=1 SV=3	K.SFGGWnTSGCVAHR.D	109000	109000		17.67	s(HCT116) r(3)	N6(NGlycan/1704.6347)	N	3	818	6	813	826	2.7e-07	1.2e-05	560.61	312.2	312.2	1080.76	1080.78	-17.51	0	3239.25	3239.31	17.38	HexNAc(6)Hex(3)	6	1848	3940	9241	17.67	17.11	18.08	1	1.042	3	400000
80733	sp|Q8NC51-3|PAIRB_HUMAN Isoform 3 of Plasminogen activator inhibitor 1 RNA-binding protein OS=Homo sapiens GN=SERBP1	K.DELTDLDQSnVTEETPEGEEHHPVADTENKEnEVEEVKEEGPK.E	9290	9290	3.366	50.46	s(HCT116) r(2)	N10(NGlycan/1704.6347); N32(Deamidated/0.9840)	N,N	5	238260	10,32	229	271	0.54	0.98	138.81	20.4	9.2	1316.97	1316.96	3.27	0	6579.81	6579.78	50.49	HexNAc(6)Hex(3)	5	109	3030	42971	50.46	50.37	50.58	1	1.205	2	400000
89072	sp|Q8NFQ8|TOIP2_HUMAN Torsin-1A-interacting protein 2 OS=Homo sapiens GN=TOR1AIP2 PE=1 SV=1	K.HLnASNPTEPATIIFTAAR.E	25100	25100		32	s(HCT116) r(3)	N3(NGlycan/1704.6347)	N	4	286	3	284	302	1.9e-12	8.5e-11	724.96	465.8	465.8	932.914	932.928	-15.61	0	3727.63	3727.68	32.04	HexNAc(6)Hex(3)	6	149	3530	23575	32	31.93	32.16	1	1.055	3	100000
84282	sp|Q8TAQ2|SMRC2_HUMAN SWI/SNF complex subunit SMARCC2 OS=Homo sapiens GN=SMARCC2 PE=1 SV=1	K.DEDEnSTGnKGEQTK.N	117000	117000		18.73	s(HCT116) r(3)	N5(NGlycan/1704.6347); N9(Deamidated/0.9840)	N,N	3	398402	5,9	394	408	0.19	0.92	105.3	25.2	25.2	1119.78	1119.78	-0.28	0	3356.31	3356.32	18.76	HexNAc(6)Hex(3)	6	1860	9810	10621	18.73	18.43	19.48	1	1.07	3	800000
88022	sp|Q8TCJ2|STT3B_HUMAN Dolichyl-diphosphooligosaccharide--protein glycosyltransferase subunit STT3B OS=Homo sapiens GN=STT3B PE=1 SV=1	R.TTLVDNNTWnNSHIALVGK.A	37400	37400		29.49	s(HCT116) r(3)	N10(NGlycan/1704.6347)	N	4	627	10	618	636	1.7e-14	7.4e-13	837.26	407.5	4.9	951.165	951.182	-18.17	0	3800.63	3800.7	29.49	HexNAc(6)Hex(3)	6	130	5200	20977	29.49	29.12	29.66	1	0.982	3	100000
50615	sp|Q8TEM1|PO210_HUMAN Nuclear pore membrane glycoprotein 210 OS=Homo sapiens GN=NUP210 PE=1 SV=3	R.FDnFSSLSIQWESTR.P	440000	440000		10.92	s(HCT116) r(1)	N3(NGlycan/1704.6347)	N	5	801	3	799	813	0.35	0.95	30	24.5	24.5	705.103	705.103	0.6	0	3520.48	3520.48	11.24	HexNAc(6)Hex(3)	4	19	9330	4194	10.92	10.02	12.11	1	0.881	1	2000000
82230	sp|Q8TEM1|PO210_HUMAN Nuclear pore membrane glycoprotein 210 OS=Homo sapiens GN=NUP210 PE=1 SV=3	R.FDnFSSLSIQWESTR.P	425000	425000		10.99	s(HCT116) r(3)	N3(NGlycan/1704.6347)	N	5	801	3	799	813	0.63	0.99	187.29	26.7	26.7	705.104	705.103	2.32	0	3520.49	3520.48	11.1	HexNAc(6)Hex(3)	6	19	8940	3992	10.99	10.04	12.36	1	0.914	3	2000000
90855	sp|Q8TEM1|PO210_HUMAN Nuclear pore membrane glycoprotein 210 OS=Homo sapiens GN=NUP210 PE=1 SV=3	R.EGSGYFFLnTSTADVVK.V	47300	47300		36.78	s(HCT116) r(3)	N9(NGlycan/1704.6347)	N	3	926	9	918	934	1.1e-12	5.1e-11	730.56	430.3	430.3	1180.49	1180.51	-14.24	0	3538.46	3538.51	36.92	HexNAc(6)Hex(3)	6	19	6300	28630	36.78	36.75	37.31	1	1.109	3	200000
70500	sp|Q92673|SORL_HUMAN Sortilin-related receptor OS=Homo sapiens GN=SORL1 PE=1 SV=2	R.PCSLLCLPKAnnSR.S	19200	19200		23.75	s(HCT116) r(2)	N11(NGlycan/1704.6347); N12(Deamidated/0.9840)	N,N	3	10351036	11,12	1025	1038	0.2	0.9	123.78	17.2	17.2	1112.48	1112.48	-0.98	0	3334.43	3334.43	23.75	HexNAc(6)Hex(3)	5	565	4670	16336	23.75	23.49	24.03	1	1.079	2	100000
82969	sp|Q92791|SC65_HUMAN Synaptonemal complex protein SC65 OS=Homo sapiens GN=LEPREL4 PE=1 SV=1	R.DSEAFCHAnCSGPAPAAKPDPDGGR.A	67500	67500		14.42	s(HCT116) r(3)	N9(NGlycan/1704.6347)	N	4	79	9	71	95	2.7e-15	1.2e-13	850.93	633.8	18.3	1072.92	1072.94	-11.95	-1	4287.67	4287.72	14.44	HexNAc(6)Hex(3)	6	59	13600	6605	14.42	14.17	14.61	1	0.959	3	300000
51715	sp|Q92896|GSLG1_HUMAN Golgi apparatus protein 1 OS=Homo sapiens GN=GLG1 PE=1 SV=2	R.GnITEYQCHQYITK.M	60600	60600		16.14	s(HCT116) r(1)	N2(NGlycan/1704.6347)	N	3	210	2	209	222	1.8e-07	6.9e-06	562.52	317.5	317.5	1153.82	1153.82	1.85	0	3458.45	3458.44	16.14	HexNAc(6)Hex(3)	4	116	10600	8313	16.14	15.72	16.3	1	1.061	1	200000
67846	sp|Q92896|GSLG1_HUMAN Golgi apparatus protein 1 OS=Homo sapiens GN=GLG1 PE=1 SV=2	R.GnITEYQCHQYITK.M	57900	57900		16.16	s(HCT116) r(2)	N2(NGlycan/1704.6347)	N	3	210	2	209	222	6.9e-08	2.5e-06	544.93	334.2	334.2	1153.82	1153.82	-0.69	0	3458.44	3458.44	16.18	HexNAc(6)Hex(3)	5	116	8700	8493	16.16	15.79	16.54	1	1.061	2	200000
83389	sp|Q92896|GSLG1_HUMAN Golgi apparatus protein 1 OS=Homo sapiens GN=GLG1 PE=1 SV=2	R.GnITEYQCHQYITK.M	61600	61600		16.16	s(HCT116) r(3)	N2(NGlycan/1704.6347)	N	3	210	2	209	222	7.2e-08	3.2e-06	547.18	338	338	1153.82	1153.82	-4.14	0	3458.43	3458.44	16.15	HexNAc(6)Hex(3)	6	116	9440	8080	16.16	15.7	16.37	0	1.065	3	200000
83387	sp|Q92896|GSLG1_HUMAN Golgi apparatus protein 1 OS=Homo sapiens GN=GLG1 PE=1 SV=2	R.GnITEYQCHQYITK.M	61600	61600		16.16	s(HCT116) r(3)	N2(NGlycan/1704.6347)	N	3	210	2	209	222	4.2e-07	1.9e-05	517.61	188.9	188.9	1153.82	1153.82	-4.14	0	3458.43	3458.44	16.15	HexNAc(6)Hex(3)	6	116	9440	8072	16.16	15.7	16.37	0	1.064	3	200000
84390	sp|Q96AE7-2|TTC17_HUMAN Isoform 2 of Tetratricopeptide repeat protein 17 OS=Homo sapiens GN=TTC17	R.LESTVVEESnGSDEMENSDETK.M	25100	25100		19.08	s(HCT116) r(3)	N10(NGlycan/1704.6347)	N	3	815	10	806	827	0.00061	0.026	311.86	209.1	58.9	1378.53	1378.55	-14.44	0	4132.58	4132.64	19.07	HexNAc(6)Hex(3)	6	245	2530	10920	19.08	18.46	19.34	1	1.162	3	100000
53777	sp|Q96JJ7|TMX3_HUMAN Protein disulfide-isomerase TMX3 OS=Homo sapiens GN=TMX3 PE=1 SV=2	K.LVALAVIDEKnTSVEHTR.L	47400	47400		22.19	s(HCT116) r(1)	N11(NGlycan/1704.6347)	N	4	258	11	248	265	7.2e-11	2.7e-09	676.15	369.3	369.3	925.666	925.686	-21.26	0	3698.64	3698.71	22.21	HexNAc(6)Hex(3)	4	544	10300	14483	22.19	21.66	22.26	0	0.887	1	200000
53770	sp|Q96JJ7|TMX3_HUMAN Protein disulfide-isomerase TMX3 OS=Homo sapiens GN=TMX3 PE=1 SV=2	K.LVALAVIDEKnTSVEHTR.L	47400	47400		22.19	s(HCT116) r(1)	N11(NGlycan/1704.6347)	N	4	258	11	248	265	3.8e-15	1.4e-13	819.34	480.9	480.9	925.666	925.686	-21.26	0	3698.64	3698.71	22.2	HexNAc(6)Hex(3)	4	544	10300	14462	22.19	21.66	22.26	0	0.991	1	200000
69899	sp|Q96JJ7|TMX3_HUMAN Protein disulfide-isomerase TMX3 OS=Homo sapiens GN=TMX3 PE=1 SV=2	K.LVALAVIDEKnTSVEHTR.L	35900	35900		22.22	s(HCT116) r(2)	N11(NGlycan/1704.6347)	N	4	258	11	248	265	8.3e-15	3e-13	819.94	526.5	526.5	925.666	925.686	-21.65	0	3698.63	3698.71	22.2	HexNAc(6)Hex(3)	5	544	7640	14678	22.22	21.59	22.29	1	0.991	2	100000
51787	sp|Q96NU0|CNT3B_HUMAN Contactin-associated protein-like 3B OS=Homo sapiens GN=CNTNAP3B PE=2 SV=2	R.TnETHTSWGGSLPDAQK.C	23900	23900		16.51	s(HCT116) r(1)	N2(NGlycan/1704.6347)	N	3	706	2	705	721	2e-09	1.6e-08	611.21	323.3	323.3	1178.48	1178.5	-14.85	0	3532.42	3532.47	16.53	HexNAc(6)Hex(3)	4	1176	2810	8674	16.51	16.02	16.63	1	1.069	1	90000
56667	sp|Q99988|GDF15_HUMAN Growth/differentiation factor 15 OS=Homo sapiens GN=GDF15 PE=1 SV=3	R.AnQSWEDSNTDLVPAPAVR.I	121000	121000		29.8	s(HCT116) r(1)	N2(NGlycan/1704.6347)	N	3	70	2	69	87	3.8e-14	1.4e-12	701.32	440.3	440.3	1258.88	1258.88	-2.05	0	3773.61	3773.62	29.78	HexNAc(6)Hex(3)	4	1866	12200	22166	29.8	29.27	29.89	1	1.138	1	500000
88162	sp|Q99988|GDF15_HUMAN Growth/differentiation factor 15 OS=Homo sapiens GN=GDF15 PE=1 SV=3	R.AnQSWEDSNTDLVPAPAVR.I	117000	117000		29.82	s(HCT116) r(3)	N2(NGlycan/1704.6347)	N	3	70	2	69	87	1.4e-08	1.2e-07	637.46	377.9	377.9	1258.88	1258.88	-3.09	0	3773.6	3773.62	29.85	HexNAc(6)Hex(3)	6	1866	10900	21336	29.82	29.03	29.91	1	1.14	3	500000
69340	sp|Q9BQ70|TCF25_HUMAN Transcription factor 25 OS=Homo sapiens GN=TCF25 PE=1 SV=1	R.SLLPnYTMEGER.P	301000	301000		20.27	s(HCT116) r(2)	N5(NGlycan/1704.6347)	N	3	620	5	616	627	0.16	0.78	292.96	14.2	14.2	1038.76	1038.77	-15.05	0	3113.25	3113.3	20.46	HexNAc(6)Hex(3)	5	1606	9910	12889	20.27	19.11	20.73	1	1.036	2	1000000
53637	sp|Q9BTY2|FUCO2_HUMAN Plasma alpha-L-fucosidase OS=Homo sapiens GN=FUCA2 PE=1 SV=2	R.SQnDTVTPDVWYTSKPK.E	55900	55900		21.85	s(HCT116) r(1)	N3(NGlycan/1704.6347)	N	3	377	3	375	391	2e-12	7.6e-11	697.6	495	495	1224.18	1224.2	-16.54	0	3669.52	3669.58	21.84	HexNAc(6)Hex(3)	4	112	7390	14067	21.85	21.75	21.98	1	1.138	1	200000
52328	sp|Q9BVK6|TMED9_HUMAN Transmembrane emp24 domain-containing protein 9 OS=Homo sapiens GN=TMED9 PE=1 SV=2	R.FTFTSHTPGEHQICLHSnSTK.F	385000	385000		18.07	s(HCT116) r(1)	N18(NGlycan/1704.6347)	N	5	125	18	108	128	6e-07	2.2e-05	562.52	207.6	207.6	827.557	827.559	-1.98	0	4132.75	4132.76	18.08	HexNAc(6)Hex(3)	4	36	36500	10225	18.07	17.11	18.85	0	0.822	1	2000000
52304	sp|Q9BVK6|TMED9_HUMAN Transmembrane emp24 domain-containing protein 9 OS=Homo sapiens GN=TMED9 PE=1 SV=2	R.FTFTSHTPGEHQICLHSnSTK.F	385000	385000		18.07	s(HCT116) r(1)	N18(NGlycan/1704.6347)	N	5	125	18	108	128	2e-16	6.8e-15	830.58	543.1	543.1	827.558	827.559	-1.64	0	4132.75	4132.76	18.04	HexNAc(6)Hex(3)	4	36	36500	10177	18.07	17.11	18.85	0	0.821	1	2000000
68449	sp|Q9BVK6|TMED9_HUMAN Transmembrane emp24 domain-containing protein 9 OS=Homo sapiens GN=TMED9 PE=1 SV=2	R.FTFTSHTPGEHQICLHSnSTK.F	297000	297000		18.07	s(HCT116) r(2)	N18(NGlycan/1704.6347)	N	5	125	18	108	128	3e-07	1.1e-05	524.26	263.3	263.3	827.558	827.559	-1.34	0	4132.75	4132.76	18.06	HexNAc(6)Hex(3)	5	36	29800	10444	18.07	17.09	18.18	1	0.822	2	1000000
83979	sp|Q9BVK6|TMED9_HUMAN Transmembrane emp24 domain-containing protein 9 OS=Homo sapiens GN=TMED9 PE=1 SV=2	R.FTFTSHTPGEHQICLHSnSTK.F	353000	353000		18.04	s(HCT116) r(3)	N18(NGlycan/1704.6347)	N	5	125	18	108	128	1.3e-12	5.9e-11	730.16	362.2	362.2	827.557	827.559	-2.28	0	4132.75	4132.76	18.01	HexNAc(6)Hex(3)	6	36	36200	9866	18.04	17.13	18.27	1	0.824	3	1000000
52331	sp|Q9BVK6|TMED9_HUMAN Transmembrane emp24 domain-containing protein 9 OS=Homo sapiens GN=TMED9 PE=1 SV=2	R.FTFTSHTPGEHQICLHSnSTK.F	94300	94300		18.07	s(HCT116) r(1)	N18(NGlycan/1704.6347)	N	4	125	18	108	128	0.012	0.31	245.84	54.4	54.4	1034.19	1034.2	-4.07	0	4132.74	4132.76	18.09	HexNAc(6)Hex(3)	4	36	13700	10229	18.07	17.86	18.3	1	0.927	1	400000
84004	sp|Q9BVK6|TMED9_HUMAN Transmembrane emp24 domain-containing protein 9 OS=Homo sapiens GN=TMED9 PE=1 SV=2	R.FTFTSHTPGEHQICLHSnSTK.F	44800	44800		18.04	s(HCT116) r(3)	N18(NGlycan/1704.6347)	N	4	125	18	108	128	0.035	0.62	321.82	75.3	75.3	1034.2	1034.2	5.92	0	4132.78	4132.76	18.07	HexNAc(6)Hex(3)	6	36	10600	9908	18.04	17.97	18.27	1	0.99	3	200000
56160	sp|Q9H3P2|NELFA_HUMAN Negative elongation factor A OS=Homo sapiens GN=NELFA PE=1 SV=3	K.nLSLTR.E	70300	70300		28.85	s(HCT116) r(1)	N1(NGlycan/1704.6347)	N	2	430	1	430	435	0.23	0.88	230.14	25.3	25.3	1204.51	1204.53	-15.83	0	2407	2407.04	28.45	HexNAc(6)Hex(3)	4	573	3880	20846	28.85	28.22	28.87	1	1.254	1	200000
87662	sp|Q9H3P2|NELFA_HUMAN Negative elongation factor A OS=Homo sapiens GN=NELFA PE=1 SV=3	K.nLSLTR.E	74700	74700		28.89	s(HCT116) r(3)	N1(NGlycan/1704.6347)	N	2	430	1	430	435	0.15	0.79	161.44	18.3	18.3	1204.52	1204.53	-8.63	0	2407.02	2407.04	28.51	HexNAc(6)Hex(3)	6	573	5700	20036	28.89	27.94	28.94	1	1.254	3	200000
63588	sp|Q9H5V8|CDCP1_HUMAN CUB domain-containing protein 1 OS=Homo sapiens GN=CDCP1 PE=1 SV=3	K.NIDCMSGPCPFGEVQLQPSTSLLPTLnR.T	46700	46700		46.98	s(HCT116) r(1)	N27(NGlycan/1704.6347)	N	3	122	27	96	123	4.1e-09	1.5e-07	577.38	408.2	313.5	1612.69	1612.71	-13.17	0	4835.06	4835.12	47	HexNAc(6)Hex(3)	4	34	10100	39961	46.98	46.89	47.26	1	1.267	1	200000
94620	sp|Q9H5V8|CDCP1_HUMAN CUB domain-containing protein 1 OS=Homo sapiens GN=CDCP1 PE=1 SV=3	K.NIDCmSGPCPFGEVQLQPSTSLLPTLnR.T	49100	49100		46.98	s(HCT116) r(3)	M5(Oxidation/15.9949); N27(NGlycan/1704.6347)	M,N	3	100122	5,27	96	123	0.078	0.79	173.12	54	26.6	1618.04	1618.05	-4.41	-1	4851.1	4851.12	46.97	HexNAc(6)Hex(3)	6	34	4670	38186	46.98	46.35	47.23	1	1.285	3	200000
85093	sp|Q9NYU2|UGGG1_HUMAN UDP-glucose:glycoprotein glucosyltransferase 1 OS=Homo sapiens GN=UGGT1 PE=1 SV=3	H.IYnK.V	55200	55200		21.52	s(HCT116) r(3)	N3(NGlycan/1704.6347)	N	2	576	3	574	577	0.22	0.88	113.63	25	25	1121.47	1121.47	-3.63	0	2240.92	2240.93	21.24	HexNAc(6)Hex(3)	6	256	2850	12990	21.52	20.45	21.59	1	1.213	3	200000
72965	sp|Q9P2B2|FPRP_HUMAN Prostaglandin F2 receptor negative regulator OS=Homo sapiens GN=PTGFRN PE=1 SV=2	R.nNSwVK.S	25700	25700		30.38	s(HCT116) r(2)	N1(NGlycan/1704.6347); W4(Oxidation/15.9949)	N,W	3	525528	1,4	525	530	0.58	0.98	62.59	5.1	5.1	823.346	823.341	6.13	0	2467.02	2467	30.39	HexNAc(6)Hex(3)	5	1842	4640	22847	30.38	30.31	30.73	1	0.879	2	80000
87674	sp|Q9UQ35|SRRM2_HUMAN Serine/arginine repetitive matrix protein 2 OS=Homo sapiens GN=SRRM2 PE=1 SV=2	R.nLSLVR.G	24000	24000		28.5	s(HCT116) r(3)	N1(NGlycan/1704.6347)	N	2	22	1	22	27	0.59	0.98	127.82	3.5	3.5	1203.54	1203.54	2.78	0	2405.06	2405.06	28.53	HexNAc(6)Hex(3)	6	1067	6150	20062	28.5	28.4	28.54	1	1.253	3	80000
51617	sp|Q9Y639|NPTN_HUMAN Neuroplastin OS=Homo sapiens GN=NPTN PE=1 SV=2	K.nASNmEYR.I	55300	55300		15.82	s(HCT116) r(1)	N1(NGlycan/1704.6347); M5(Oxidation/15.9949)	N,M	4	197201	1,5	197	204	0.55	0.98	85.58	1.8	1.8	677.024	677.018	9.64	0	2704.07	2704.04	15.78	HexNAc(6)Hex(3)	4	250	5650	7973	15.82	15.7	16.14	1	0.859	1	200000
63928	sp|P02786|TFR1_HUMAN Transferrin receptor protein 1 OS=Homo sapiens GN=TFRC PE=1 SV=2	K.KDFEDLYTPVnGSIVIVR.A	110000	110000		47.96	s(HCT116) r(1)	N11(NGlycan/2861.0001)	N	4	251	11	241	258	2.3e-07	8.7e-06	500.1	275.2	1.6	1232.28	1232.28	0.84	1	4925.09	4925.09	47.93	HexNAc(5)Hex(6)NeuAc(3)	4	44	13800	40730	47.96	47.66	48.28	1	1.035	1	500000
79577	sp|P02786|TFR1_HUMAN Transferrin receptor protein 1 OS=Homo sapiens GN=TFRC PE=1 SV=2	K.KDFEDLYTPVnGSIVIVR.A	94500	94500		47.93	s(HCT116) r(2)	N11(NGlycan/2861.0001)	N	4	251	11	241	258	0.008	0.22	311.48	103.4	15.4	1232.28	1232.28	0.94	0	4925.09	4925.09	47.93	HexNAc(5)Hex(6)NeuAc(3)	5	44	10800	40265	47.93	47.29	48.28	1	1.033	2	400000
94949	sp|P02786|TFR1_HUMAN Transferrin receptor protein 1 OS=Homo sapiens GN=TFRC PE=1 SV=2	K.KDFEDLYTPVnGSIVIVR.A	96900	96900		47.97	s(HCT116) r(3)	N11(NGlycan/2861.0001)	N	4	251	11	241	258	0.0005	0.022	415.72	210.7	210.7	1232.28	1232.28	3.54	-1	4925.11	4925.09	47.95	HexNAc(5)Hex(6)NeuAc(3)	6	44	10700	38899	47.97	47.23	48.39	0	1.034	3	500000
94940	sp|P02786|TFR1_HUMAN Transferrin receptor protein 1 OS=Homo sapiens GN=TFRC PE=1 SV=2	K.KDFEDLYTPVnGSIVIVR.A	96900	96900		47.97	s(HCT116) r(3)	N11(NGlycan/2861.0001)	N	4	251	11	241	258	0.07	0.77	247.03	24.4	12.7	1232.28	1232.28	3.65	1	4925.11	4925.09	47.92	HexNAc(5)Hex(6)NeuAc(3)	6	44	10700	38882	47.97	47.23	48.39	0	1.037	3	500000
65584	sp|P02786|TFR1_HUMAN Transferrin receptor protein 1 OS=Homo sapiens GN=TFRC PE=1 SV=2	K.DFEDLYTPVnGSIVIVR.A	65300	65300		51.5	s(HCT116) r(1)	N10(NGlycan/2861.0001)	N	4	251	10	242	258	0.054	0.69	176.98	78.5	8	1200.26	1200.26	1.53	0	4797	4796.99	51.54	HexNAc(5)Hex(6)NeuAc(3)	4	44	15500	44601	51.5	51.32	51.92	1	1.002	1	300000
65576	sp|P02786|TFR1_HUMAN Transferrin receptor protein 1 OS=Homo sapiens GN=TFRC PE=1 SV=2	K.DFEDLYTPVnGSIVIVR.A	86300	86300		51.5	s(HCT116) r(1)	N10(NGlycan/2861.0001)	N	3	251	10	242	258	2.1e-07	7.9e-06	381.01	270.9	4	1600	1600.01	-2.41	0	4796.98	4796.99	51.52	HexNAc(5)Hex(6)NeuAc(3)	4	44	19300	44589	51.5	50.79	51.57	1	1.284	1	400000
81054	sp|P02786|TFR1_HUMAN Transferrin receptor protein 1 OS=Homo sapiens GN=TFRC PE=1 SV=2	K.DFEDLYTPVnGSIVIVR.A	73200	73200		51.5	s(HCT116) r(2)	N10(NGlycan/2861.0001)	N	3	251	10	242	258	0.00021	0.0075	314.84	149	4	1600	1600.01	-1.92	0	4796.98	4796.99	51.53	HexNAc(5)Hex(6)NeuAc(3)	5	44	12200	43852	51.5	50.65	51.57	1	1.28	2	300000
96300	sp|P02786|TFR1_HUMAN Transferrin receptor protein 1 OS=Homo sapiens GN=TFRC PE=1 SV=2	K.DFEDLYTPVnGSIVIVR.A	62500	62500		51.52	s(HCT116) r(3)	N10(NGlycan/2861.0001)	N	3	251	10	242	258	1.1e-06	4.8e-05	394.09	199.7	4.9	1600	1600.01	-0.94	0	4796.99	4796.99	51.54	HexNAc(5)Hex(6)NeuAc(3)	6	44	13700	42230	51.52	51.06	51.66	1	1.281	3	300000
65113	sp|P08174-6|DAF_HUMAN Isoform 6 of Complement decay-accelerating factor OS=Homo sapiens GN=CD55	K.HTTEnVSATR.T	104000	104000		49.79	s(HCT116) r(1)	N5(NGlycan/2861.0001)	N	3	341	5	337	346	0.13	0.73	225.14	1.3	1.3	1326.19	1326.19	3.52	0	3975.55	3975.54	50.28	HexNAc(5)Hex(6)NeuAc(3)	4	1334	6390	43390	49.79	48.33	50.83	1	1.152	1	400000
65755	sp|P08195|4F2_HUMAN 4F2 cell-surface antigen heavy chain OS=Homo sapiens GN=SLC3A2 PE=1 SV=3	K.DASSFLAEWQnITK.G	58100	58100		52.27	s(HCT116) r(1)	N11(NGlycan/2861.0001)	N	3	365	11	355	368	8.4e-07	3.1e-05	395.08	183.9	1.7	1490.93	1490.93	0.05	0	4469.78	4469.78	52.26	HexNAc(5)Hex(6)NeuAc(3)	4	571	11300	45036	52.27	51.5	52.59	1	1.208	1	300000
96412	sp|P08195|4F2_HUMAN 4F2 cell-surface antigen heavy chain OS=Homo sapiens GN=SLC3A2 PE=1 SV=3	K.DASSFLAEWQnITK.G	84700	84700		52.28	s(HCT116) r(3)	N11(NGlycan/2861.0001)	N	3	365	11	355	368	3.5e-07	1.6e-05	444.14	212.1	14.2	1490.93	1490.93	-2.86	0	4469.77	4469.78	52.28	HexNAc(5)Hex(6)NeuAc(3)	6	571	14800	42575	52.28	51.59	52.61	1	1.212	3	400000
65757	sp|P08195|4F2_HUMAN 4F2 cell-surface antigen heavy chain OS=Homo sapiens GN=SLC3A2 PE=1 SV=3	K.DASSFLAEWQnITK.G	46800	46800		52.27	s(HCT116) r(1)	N11(NGlycan/2861.0001)	N	4	365	11	355	368	5.5e-08	2.1e-06	562	241.1	9.5	1118.45	1118.45	-1.35	0	4469.77	4469.78	52.26	HexNAc(5)Hex(6)NeuAc(3)	4	571	8080	45039	52.27	51.83	52.5	1	0.972	1	200000
96416	sp|P08195|4F2_HUMAN 4F2 cell-surface antigen heavy chain OS=Homo sapiens GN=SLC3A2 PE=1 SV=3	K.DASSFLAEWQnITK.G	45600	45600		52.28	s(HCT116) r(3)	N11(NGlycan/2861.0001)	N	4	365	11	355	368	0.02	0.47	286.25	17.3	8	1118.45	1118.45	0.69	0	4469.78	4469.78	52.3	HexNAc(5)Hex(6)NeuAc(3)	6	571	7270	42587	52.28	51.78	52.58	0	0.991	3	200000
96413	sp|P08195|4F2_HUMAN 4F2 cell-surface antigen heavy chain OS=Homo sapiens GN=SLC3A2 PE=1 SV=3	K.DASSFLAEWQnITK.G	45600	45600		52.28	s(HCT116) r(3)	N11(NGlycan/2861.0001)	N	4	365	11	355	368	1.9e-08	8.5e-07	595.9	282.5	8	1118.45	1118.45	-1.9	0	4469.77	4469.78	52.28	HexNAc(5)Hex(6)NeuAc(3)	6	571	7270	42579	52.28	51.78	52.58	0	0.987	3	200000
51264	sp|P11171|41_HUMAN Protein 4.1 OS=Homo sapiens GN=EPB41 PE=1 SV=4	R.GVPwnFTFNVKFYPPDPAQLTEDITR.Y	47000	47000		14.1	s(HCT116) r(1)	W4(Oxidation/15.9949); N5(NGlycan/2861.0001)	W,N	4	280281	4,5	277	302	0.42	0.96	84.02	6.9	6.9	1483.13	1483.13	-2.44	0	5928.49	5928.51	14.07	HexNAc(5)Hex(6)NeuAc(3)	4	1884	4840	6542	14.1	13.31	14.4	1	1.059	1	200000
50424	sp|P11279|LAMP1_HUMAN Lysosome-associated membrane glycoprotein 1 OS=Homo sapiens GN=LAMP1 PE=1 SV=3	R.KDnTTVTR.L	127000	127000		9.07	s(HCT116) r(1)	N3(NGlycan/2861.0001)	N	3	249	3	247	254	0.15	0.87	115.55	3.2	3.2	1265.83	1265.84	-2.92	0	3794.48	3794.49	10.04	HexNAc(5)Hex(6)NeuAc(3)	4	18	16300	3321	9.07	8.88	10.07	1	1.097	1	500000
81867	sp|P11279|LAMP1_HUMAN Lysosome-associated membrane glycoprotein 1 OS=Homo sapiens GN=LAMP1 PE=1 SV=3	R.KDnTTVTR.L	157000	157000		9.11	s(HCT116) r(3)	N3(NGlycan/2861.0001)	N	3	249	3	247	254	0.019	0.47	260.2	8.5	8.5	1265.84	1265.84	0.83	0	3794.49	3794.49	9.25	HexNAc(5)Hex(6)NeuAc(3)	6	18	11200	2639	9.11	7.84	9.34	1	1.107	3	600000
67578	sp|P11279|LAMP1_HUMAN Lysosome-associated membrane glycoprotein 1 OS=Homo sapiens GN=LAMP1 PE=1 SV=3	K.DnTTVTR.L	65500	65500		14.98	s(HCT116) r(2)	N2(NGlycan/2861.0001)	N	3	249	2	248	254	0.19	0.9	215.03	5.3	5.3	1223.14	1223.14	1.21	0	3666.4	3666.39	14.98	HexNAc(5)Hex(6)NeuAc(3)	5	18	10400	7371	14.98	14.61	15.19	1	1.086	2	300000
61863	sp|P16070|CD44_HUMAN CD44 antigen OS=Homo sapiens GN=CD44 PE=1 SV=3	K.AFnSTLPTMAQMEK.A	200000	200000		42.46	s(HCT116) r(1)	N3(NGlycan/2861.0001)	N	4	57	3	55	68	9e-07	3.4e-05	509.22	263.9	8	1108.19	1108.19	1.9	0	4428.75	4428.74	42.77	HexNAc(5)Hex(6)NeuAc(3)	4	183	9630	35942	42.46	42.23	42.97	0	0.96	1	900000
61702	sp|P16070|CD44_HUMAN CD44 antigen OS=Homo sapiens GN=CD44 PE=1 SV=3	K.AFnSTLPTMAQMEK.A	200000	200000		42.46	s(HCT116) r(1)	N3(NGlycan/2861.0001)	N	4	57	3	55	68	6.2e-07	2.3e-05	516.81	216.8	8	1108.19	1108.19	-0.16	0	4428.74	4428.74	42.33	HexNAc(5)Hex(6)NeuAc(3)	4	183	9630	35545	42.46	42.23	42.97	0	0.958	1	900000
61708	sp|P16070|CD44_HUMAN CD44 antigen OS=Homo sapiens GN=CD44 PE=1 SV=3	K.AFnSTLPTMAQMEK.A	200000	200000		42.46	s(HCT116) r(1)	N3(NGlycan/2861.0001)	N	4	57	3	55	68	1.4e-05	0.00052	423.1	215.5	8	1108.19	1108.19	1.22	0	4428.74	4428.74	42.35	HexNAc(5)Hex(6)NeuAc(3)	4	183	9630	35563	42.46	42.23	42.97	0	0.964	1	900000
61884	sp|P16070|CD44_HUMAN CD44 antigen OS=Homo sapiens GN=CD44 PE=1 SV=3	K.AFnSTLPTMAQMEK.A	200000	200000		42.46	s(HCT116) r(1)	N3(NGlycan/2861.0001)	N	4	57	3	55	68	2.6e-06	9.8e-05	468.95	200.5	8	1108.19	1108.19	0.97	0	4428.74	4428.74	42.8	HexNAc(5)Hex(6)NeuAc(3)	4	183	9630	35977	42.46	42.23	42.97	0	0.963	1	900000
77567	sp|P16070|CD44_HUMAN CD44 antigen OS=Homo sapiens GN=CD44 PE=1 SV=3	K.AFnSTLPTMAQMEK.A	204000	204000		42.37	s(HCT116) r(2)	N3(NGlycan/2861.0001)	N	4	57	3	55	68	4.1e-07	1.5e-05	539.43	253.2	8	1108.19	1108.19	0.28	0	4428.74	4428.74	42.36	HexNAc(5)Hex(6)NeuAc(3)	5	183	8930	35355	42.37	41.51	43	0	0.962	2	900000
77557	sp|P16070|CD44_HUMAN CD44 antigen OS=Homo sapiens GN=CD44 PE=1 SV=3	K.AFnSTLPTMAQMEK.A	204000	204000		42.37	s(HCT116) r(2)	N3(NGlycan/2861.0001)	N	4	57	3	55	68	1.5e-06	5.2e-05	489.66	187	8	1108.19	1108.19	1.71	0	4428.75	4428.74	42.34	HexNAc(5)Hex(6)NeuAc(3)	5	183	8930	35331	42.37	41.51	43	0	0.963	2	900000
93162	sp|P16070|CD44_HUMAN CD44 antigen OS=Homo sapiens GN=CD44 PE=1 SV=3	K.AFnSTLPTMAQMEK.A	209000	209000		42.53	s(HCT116) r(3)	N3(NGlycan/2861.0001)	N	4	57	3	55	68	2.8e-06	0.00012	409.23	252.4	8	1108.19	1108.19	1.47	0	4428.74	4428.74	42.84	HexNAc(5)Hex(6)NeuAc(3)	6	183	9430	34531	42.53	41.65	42.99	0	0.962	3	900000
93023	sp|P16070|CD44_HUMAN CD44 antigen OS=Homo sapiens GN=CD44 PE=1 SV=3	K.AFnSTLPTMAQMEK.A	209000	209000		42.53	s(HCT116) r(3)	N3(NGlycan/2861.0001)	N	4	57	3	55	68	1.5e-06	6.6e-05	510.99	267.2	15.8	1108.19	1108.19	0.13	0	4428.74	4428.74	42.38	HexNAc(5)Hex(6)NeuAc(3)	6	183	9430	34147	42.53	41.65	42.99	0	0.964	3	900000
93169	sp|P16070|CD44_HUMAN CD44 antigen OS=Homo sapiens GN=CD44 PE=1 SV=3	K.AFnSTLPTMAQMEK.A	209000	209000		42.53	s(HCT116) r(3)	N3(NGlycan/2861.0001)	N	4	57	3	55	68	9.6e-08	4.3e-06	562.83	291.8	8	1108.19	1108.19	1.47	0	4428.74	4428.74	42.85	HexNAc(5)Hex(6)NeuAc(3)	6	183	9430	34543	42.53	41.65	42.99	0	0.964	3	900000
86116	sp|P20645|MPRD_HUMAN Cation-dependent mannose-6-phosphate receptor OS=Homo sapiens GN=M6PR PE=1 SV=1	R.EAGnHTSGAGLVQINK.S	40400	40400		23.98	s(HCT116) r(3)	N4(NGlycan/2861.0001)	N	3	83	4	80	95	0.033	0.61	186.7	32.3	10.5	1486.27	1486.28	-4.95	0	4455.78	4455.81	23.99	HexNAc(5)Hex(6)NeuAc(3)	6	146	5430	15838	23.98	23.53	24.35	1	1.203	3	200000
56200	sp|P26006|ITA3_HUMAN Integrin alpha-3 OS=Homo sapiens GN=ITGA3 PE=1 SV=5	R.MnITVK.N	67800	67800		28.48	s(HCT116) r(1)	N2(NGlycan/2861.0001)	N	3	107	2	106	111	0.0046	0.15	321.67	50.9	50.9	1189.47	1189.47	1.94	0	3565.4	3565.39	28.53	HexNAc(5)Hex(6)NeuAc(3)	4	6	8400	20932	28.48	28.41	29.15	0	1.083	1	300000
56191	sp|P26006|ITA3_HUMAN Integrin alpha-3 OS=Homo sapiens GN=ITGA3 PE=1 SV=5	R.MnITVK.N	67800	67800		28.48	s(HCT116) r(1)	N2(NGlycan/2861.0001)	N	3	107	2	106	111	0.00096	0.035	346.51	80.3	80.3	1189.47	1189.47	1.43	0	3565.39	3565.39	28.52	HexNAc(5)Hex(6)NeuAc(3)	4	6	8400	20912	28.48	28.41	29.15	0	1.085	1	300000
72257	sp|P26006|ITA3_HUMAN Integrin alpha-3 OS=Homo sapiens GN=ITGA3 PE=1 SV=5	R.MnITVK.N	59200	59200		28.5	s(HCT116) r(2)	N2(NGlycan/2861.0001)	N	3	107	2	106	111	0.0096	0.26	335.13	28.8	28.8	1189.47	1189.47	1	0	3565.39	3565.39	28.52	HexNAc(5)Hex(6)NeuAc(3)	5	6	7330	21046	28.5	28.39	29.52	1	1.089	2	200000
87687	sp|P26006|ITA3_HUMAN Integrin alpha-3 OS=Homo sapiens GN=ITGA3 PE=1 SV=5	R.MnITVK.N	75900	75900		28.54	s(HCT116) r(3)	N2(NGlycan/2861.0001)	N	3	107	2	106	111	0.0021	0.086	343.41	64.1	64.1	1189.47	1189.47	1.83	0	3565.4	3565.39	28.56	HexNAc(5)Hex(6)NeuAc(3)	6	6	10100	20102	28.54	28.45	28.91	1	1.088	3	300000
59685	sp|P42167|LAP2B_HUMAN Lamina-associated polypeptide 2, isoforms beta/gamma OS=Homo sapiens GN=TMPO PE=1 SV=2	R.QnGSNDSDR.Y	175000	175000		37.52	s(HCT116) r(1)	N2(NGlycan/2861.0001)	N	3	175	2	174	182	0.65	0.99	29.98	6.6	0	1285.11	1285.14	-19.62	0	3852.32	3852.4	37.54	HexNAc(5)Hex(6)NeuAc(3)	4	385	37600	30414	37.52	37.34	37.75	1	1.442	1	700000
51237	sp|P49418|AMPH_HUMAN Amphiphysin OS=Homo sapiens GN=AMPH PE=1 SV=1	P.nHTL.A	67700	67700		13.84	s(HCT116) r(1)	N1(NGlycan/2861.0001)	N	3	278	1	278	281	0.22	0.87	154.53	46.7	46.7	1115.76	1115.76	5.47	0	3344.26	3344.24	13.88	HexNAc(5)Hex(6)NeuAc(3)	4	254	2640	6364	13.84	13.06	14.33	1	1.077	1	300000
55103	sp|P98160|PGBM_HUMAN Basement membrane-specific heparan sulfate proteoglycan core protein OS=Homo sapiens GN=HSPG2 PE=1 SV=4	R.VEnGSGPK.E	48000	48000		25.72	s(HCT116) r(1)	N3(NGlycan/2861.0001)	N	3	2121	3	2119	2126	0.4	0.95	123.1	0.7	0.7	1216.81	1216.8	2.04	0	3647.39	3647.39	25.73	HexNAc(5)Hex(6)NeuAc(3)	4	1907	4670	18130	25.72	25.6	26.18	1	1.097	1	200000
56100	sp|Q13206|DDX10_HUMAN Probable ATP-dependent RNA helicase DDX10 OS=Homo sapiens GN=DDX10 PE=1 SV=2	R.QDnDTGNEEQEEEEDDEEEmEEK.L	255000	255000		27.46	s(HCT116) r(1)	N3(NGlycan/2861.0001); M20(Oxidation/15.9949)	N,M	4	575592	3,20	573	595	0.37	0.96	93.15	43.6	43.6	1420.02	1420	14.23	-1	5676.07	5675.99	28.25	HexNAc(5)Hex(6)NeuAc(3)	4	1263	7000	20658	27.46	26.34	28.99	0	1.072	1	1000000
55903	sp|Q13206|DDX10_HUMAN Probable ATP-dependent RNA helicase DDX10 OS=Homo sapiens GN=DDX10 PE=1 SV=2	R.QDnDTGNEEQEEEEDDEEEmEEK.L	255000	255000		27.46	s(HCT116) r(1)	N3(NGlycan/2861.0001); M20(Oxidation/15.9949)	N,M	4	575592	3,20	573	595	0.33	0.95	160.29	41.7	41.7	1420.02	1420	8.97	-1	5676.04	5675.99	27.63	HexNAc(5)Hex(6)NeuAc(3)	4	1263	7000	20070	27.46	26.34	28.99	0	1.052	1	1000000
87319	sp|Q13206|DDX10_HUMAN Probable ATP-dependent RNA helicase DDX10 OS=Homo sapiens GN=DDX10 PE=1 SV=2	R.QDnDTGNEEQEEEEDDEEEmEEK.L	210000	210000		27.48	s(HCT116) r(3)	N3(NGlycan/2861.0001); M20(Oxidation/15.9949)	N,M	4	575592	3,20	573	595	0.5	0.98	167.64	51.5	51.5	1420.03	1420	14.96	-1	5676.07	5675.99	27.46	HexNAc(5)Hex(6)NeuAc(3)	6	1263	7270	19020	27.48	26.27	28.82	0	1.057	3	1000000
87139	sp|Q13206|DDX10_HUMAN Probable ATP-dependent RNA helicase DDX10 OS=Homo sapiens GN=DDX10 PE=1 SV=2	R.QDnDTGNEEQEEEEDDEEEmEEK.L	210000	210000		27.48	s(HCT116) r(3)	N3(NGlycan/2861.0001); M20(Oxidation/15.9949)	N,M	4	575592	3,20	573	595	0.13	0.87	151.35	88.1	88.1	1420.03	1420	18.93	-1	5676.1	5675.99	27.01	HexNAc(5)Hex(6)NeuAc(3)	6	1263	7270	18569	27.48	26.27	28.82	0	1.061	3	1000000
68843	sp|Q13308|PTK7_HUMAN Inactive tyrosine-protein kinase 7 OS=Homo sapiens GN=PTK7 PE=1 SV=2	R.DGTPLSDGQSnHTVSSK.E	74600	74600		19.11	s(HCT116) r(2)	N11(NGlycan/2861.0001)	N	3	175	11	165	181	0.051	0.66	181.76	10.2	10.2	1530.94	1530.94	-1.47	0	4589.78	4589.79	19.13	HexNAc(5)Hex(6)NeuAc(3)	5	23	4120	11534	19.11	18.58	19.88	1	1.202	2	300000
83186	sp|Q13443|ADAM9_HUMAN Disintegrin and metalloproteinase domain-containing protein 9 OS=Homo sapiens GN=ADAM9 PE=1 SV=1	R.nFSSCSAEDFEK.L	110000	110000		15.44	s(HCT116) r(3)	N1(NGlycan/2861.0001)	N	3	381	1	381	392	0.67	0.99	29.99	6.2	6.2	1427.85	1427.86	-11.22	0	4280.51	4280.56	15.46	HexNAc(5)Hex(6)NeuAc(3)	6	426	16100	7444	15.44	14.84	16	1	1.091	3	500000
77322	sp|Q15291|RBBP5_HUMAN Retinoblastoma-binding protein 5 OS=Homo sapiens GN=RBBP5 PE=1 SV=2	R.DGEPEPMQKLQDLVnR.T	165000	165000		41.72	s(HCT116) r(2)	N15(NGlycan/2861.0001)	N	4	250	15	236	251	0.061	0.7	231.91	50.5	7.6	1183.24	1183.23	5.05	0	4728.93	4728.91	41.75	HexNAc(5)Hex(6)NeuAc(3)	5	695	7350	34743	41.72	40.14	42.39	0	0.996	2	800000
77297	sp|Q15291|RBBP5_HUMAN Retinoblastoma-binding protein 5 OS=Homo sapiens GN=RBBP5 PE=1 SV=2	R.DGEPEPMQKLQDLVnR.T	165000	165000		41.72	s(HCT116) r(2)	N15(NGlycan/2861.0001)	N	4	250	15	236	251	0.2	0.9	169.45	32.3	4.8	1183.24	1183.23	4.87	0	4728.93	4728.91	41.7	HexNAc(5)Hex(6)NeuAc(3)	5	695	7350	34690	41.72	40.14	42.39	0	0.996	2	800000
96384	sp|Q29983|MICA_HUMAN MHC class I polypeptide-related sequence A OS=Homo sapiens GN=MICA PE=1 SV=1	R.SEASEGnITVTCR.A	65300	65300		51.98	s(HCT116) r(3)	N7(NGlycan/2861.0001)	N	3	220	7	214	226	0.65	0.99	164.23	0.7	0.7	1428.9	1428.89	7.26	0	4283.67	4283.64	52	HexNAc(5)Hex(6)NeuAc(3)	6	508	4710	42463	51.98	51.59	52.17	1	1.188	3	300000
63770	sp|Q9BTY2|FUCO2_HUMAN Plasma alpha-L-fucosidase OS=Homo sapiens GN=FUCA2 PE=1 SV=2	R.SQnDTVTPDVWYTSK.P	413000	413000		47.61	s(HCT116) r(1)	N3(NGlycan/2861.0001)	N	3	377	3	375	389	0.3	0.94	165.6	44.2	13.9	1534.62	1534.61	7.61	0	4600.84	4600.8	47.53	HexNAc(5)Hex(6)NeuAc(3)	4	112	25500	40398	47.61	46.5	48.28	0	1.238	1	2000000
63613	sp|Q9BTY2|FUCO2_HUMAN Plasma alpha-L-fucosidase OS=Homo sapiens GN=FUCA2 PE=1 SV=2	R.SQnDTVTPDVWYTSK.P	413000	413000		47.61	s(HCT116) r(1)	N3(NGlycan/2861.0001)	N	3	377	3	375	389	0.17	0.89	198.71	28	8.1	1534.62	1534.61	4.99	0	4600.82	4600.8	47.07	HexNAc(5)Hex(6)NeuAc(3)	4	112	25500	40019	47.61	46.5	48.28	0	1.235	1	2000000
63793	sp|Q9BTY2|FUCO2_HUMAN Plasma alpha-L-fucosidase OS=Homo sapiens GN=FUCA2 PE=1 SV=2	R.SQnDTVTPDVWYTSK.P	413000	413000		47.61	s(HCT116) r(1)	N3(NGlycan/2861.0001)	N	3	377	3	375	389	0.012	0.31	242.32	33.2	14.9	1534.62	1534.61	5.03	0	4600.82	4600.8	47.58	HexNAc(5)Hex(6)NeuAc(3)	4	112	25500	40451	47.61	46.5	48.28	0	1.248	1	2000000
79457	sp|Q9BTY2|FUCO2_HUMAN Plasma alpha-L-fucosidase OS=Homo sapiens GN=FUCA2 PE=1 SV=2	R.SQnDTVTPDVWYTSK.P	254000	254000		47.59	s(HCT116) r(2)	N3(NGlycan/2861.0001)	N	3	377	3	375	389	0.18	0.89	184.85	3.9	3.9	1534.62	1534.61	6.35	0	4600.83	4600.8	47.53	HexNAc(5)Hex(6)NeuAc(3)	5	112	14500	39988	47.59	46.59	48.3	1	1.243	2	1000000
63633	sp|Q9BTY2|FUCO2_HUMAN Plasma alpha-L-fucosidase OS=Homo sapiens GN=FUCA2 PE=1 SV=2	R.SQnDTVTPDVWYTSK.P	121000	121000		47.12	s(HCT116) r(1)	N3(NGlycan/2861.0001)	N	4	377	3	375	389	0.11	0.82	246.71	22	8	1151.21	1151.21	6.12	0	4600.83	4600.8	47.13	HexNAc(5)Hex(6)NeuAc(3)	4	112	10900	40076	47.12	46.06	47.28	1	1.001	1	500000
67456	sp|P01892|1A02_HUMAN HLA class I histocompatibility antigen, A-2 alpha chain OS=Homo sapiens GN=HLA-A PE=1 SV=1	R.GYYnQSEAGSHTVQR.M	54600	54600		14.19	s(HCT116) r(2)	N4(NGlycan/2569.9046)	N	3	110	4	107	121	2.2e-05	0.0008	318.67	111.8	111.8	1422.89	1422.9	-4.42	-1	4265.65	4265.66	14.22	HexNAc(5)Hex(6)NeuAc(2)	5	40	5130	6740	14.19	13.34	14.4	1	1.174	2	200000
62422	sp|P02786|TFR1_HUMAN Transferrin receptor protein 1 OS=Homo sapiens GN=TFRC PE=1 SV=2	K.KDFEDLYTPVnGSIVIVR.A	170000	170000		43.95	s(HCT116) r(1)	N11(NGlycan/2569.9046)	N	4	251	11	241	258	8e-10	3e-08	584.53	373.3	8	1159.5	1159.51	-1.55	0	4633.99	4633.99	43.95	HexNAc(5)Hex(6)NeuAc(2)	4	44	12900	37123	43.95	43.32	44.43	0	0.992	1	800000
62405	sp|P02786|TFR1_HUMAN Transferrin receptor protein 1 OS=Homo sapiens GN=TFRC PE=1 SV=2	K.KDFEDLYTPVnGSIVIVR.A	170000	170000		43.95	s(HCT116) r(1)	N11(NGlycan/2569.9046)	N	4	251	11	241	258	1.3e-07	4.8e-06	486.51	238.4	8	1159.51	1159.51	1.21	0	4634	4633.99	43.89	HexNAc(5)Hex(6)NeuAc(2)	4	44	12900	37075	43.95	43.32	44.43	0	0.976	1	800000
78217	sp|P02786|TFR1_HUMAN Transferrin receptor protein 1 OS=Homo sapiens GN=TFRC PE=1 SV=2	K.KDFEDLYTPVnGSIVIVR.A	173000	173000		43.97	s(HCT116) r(2)	N11(NGlycan/2569.9046)	N	4	251	11	241	258	3.5e-08	1.3e-06	524.39	366.3	6	1159.51	1159.51	1.43	0	4634	4633.99	43.94	HexNAc(5)Hex(6)NeuAc(2)	5	44	10600	36845	43.97	43.37	44.94	0	0.986	2	800000
78212	sp|P02786|TFR1_HUMAN Transferrin receptor protein 1 OS=Homo sapiens GN=TFRC PE=1 SV=2	K.KDFEDLYTPVnGSIVIVR.A	173000	173000		43.97	s(HCT116) r(2)	N11(NGlycan/2569.9046)	N	4	251	11	241	258	0.013	0.31	243.5	97.9	14.3	1159.51	1159.51	3.56	0	4634.01	4633.99	43.92	HexNAc(5)Hex(6)NeuAc(2)	5	44	10600	36826	43.97	43.37	44.94	0	0.992	2	800000
93608	sp|P02786|TFR1_HUMAN Transferrin receptor protein 1 OS=Homo sapiens GN=TFRC PE=1 SV=2	K.KDFEDLYTPVnGSIVIVR.A	129000	129000		43.99	s(HCT116) r(3)	N11(NGlycan/2569.9046)	N	4	251	11	241	258	1.7e-07	7.6e-06	477.67	313	1.7	1159.51	1159.51	-0.54	0	4633.99	4633.99	43.96	HexNAc(5)Hex(6)NeuAc(2)	6	44	10700	35568	43.99	43.41	44.36	1	0.983	3	600000
64840	sp|P02786|TFR1_HUMAN Transferrin receptor protein 1 OS=Homo sapiens GN=TFRC PE=1 SV=2	K.DFEDLYTPVnGSIVIVR.A	37900	37900		49.72	s(HCT116) r(1)	N10(NGlycan/2569.9046)	N	3	251	10	242	258	0.15	0.87	30	30	4	1502.97	1502.97	-2.24	0	4505.89	4505.9	49.74	HexNAc(5)Hex(6)NeuAc(2)	4	44	10500	42716	49.72	49.42	49.95	1	1.205	1	200000
80415	sp|P02786|TFR1_HUMAN Transferrin receptor protein 1 OS=Homo sapiens GN=TFRC PE=1 SV=2	K.DFEDLYTPVnGSIVIVR.A	56600	56600		49.72	s(HCT116) r(2)	N10(NGlycan/2569.9046)	N	3	251	10	242	258	0.0069	0.2	186.3	118	4.4	1502.97	1502.97	-0.27	0	4505.9	4505.9	49.74	HexNAc(5)Hex(6)NeuAc(2)	5	44	12900	42131	49.72	49.39	50.09	0	1.268	2	200000
80416	sp|P02786|TFR1_HUMAN Transferrin receptor protein 1 OS=Homo sapiens GN=TFRC PE=1 SV=2	K.DFEDLYTPVnGSIVIVR.A	56600	56600		49.72	s(HCT116) r(2)	N10(NGlycan/2569.9046)	N	3	251	10	242	258	2.4e-07	8.6e-06	452.43	254.5	16.4	1502.97	1502.97	-0.27	0	4505.9	4505.9	49.74	HexNAc(5)Hex(6)NeuAc(2)	5	44	12900	42132	49.72	49.39	50.09	0	1.222	2	200000
95726	sp|P02786|TFR1_HUMAN Transferrin receptor protein 1 OS=Homo sapiens GN=TFRC PE=1 SV=2	K.DFEDLYTPVnGSIVIVR.A	134000	134000		49.74	s(HCT116) r(3)	N10(NGlycan/2569.9046)	N	3	251	10	242	258	2.2e-08	9.9e-07	544.39	363.5	16.2	1502.98	1502.97	1.14	0	4505.9	4505.9	49.73	HexNAc(5)Hex(6)NeuAc(2)	6	44	31400	40654	49.74	49.51	50.29	1	1.24	3	600000
64837	sp|P02786|TFR1_HUMAN Transferrin receptor protein 1 OS=Homo sapiens GN=TFRC PE=1 SV=2	K.DFEDLYTPVnGSIVIVR.A	99300	99300		49.72	s(HCT116) r(1)	N10(NGlycan/2569.9046)	N	4	251	10	242	258	4.6e-07	1.7e-05	525.76	327.3	8	1127.48	1127.48	2.68	0	4505.91	4505.9	49.74	HexNAc(5)Hex(6)NeuAc(2)	4	44	30100	42711	49.72	49.51	49.95	1	1.084	1	400000
80419	sp|P02786|TFR1_HUMAN Transferrin receptor protein 1 OS=Homo sapiens GN=TFRC PE=1 SV=2	K.DFEDLYTPVnGSIVIVR.A	104000	104000		49.72	s(HCT116) r(2)	N10(NGlycan/2569.9046)	N	4	251	10	242	258	1.9e-08	6.8e-07	581.01	340	8	1127.49	1127.48	3.42	0	4505.91	4505.9	49.74	HexNAc(5)Hex(6)NeuAc(2)	5	44	21500	42135	49.72	49.12	49.95	0	1.061	2	500000
80412	sp|P02786|TFR1_HUMAN Transferrin receptor protein 1 OS=Homo sapiens GN=TFRC PE=1 SV=2	K.DFEDLYTPVnGSIVIVR.A	104000	104000		49.72	s(HCT116) r(2)	N10(NGlycan/2569.9046)	N	4	251	10	242	258	1.5e-10	5.5e-09	670.32	343.5	8	1127.49	1127.48	3.42	0	4505.91	4505.9	49.74	HexNAc(5)Hex(6)NeuAc(2)	5	44	21500	42126	49.72	49.12	49.95	0	1.084	2	500000
95729	sp|P02786|TFR1_HUMAN Transferrin receptor protein 1 OS=Homo sapiens GN=TFRC PE=1 SV=2	K.DFEDLYTPVnGSIVIVR.A	80000	80000		49.74	s(HCT116) r(3)	N10(NGlycan/2569.9046)	N	4	251	10	242	258	1.7e-11	7.7e-10	698.66	409.5	8	1127.49	1127.48	5.11	0	4505.92	4505.9	49.73	HexNAc(5)Hex(6)NeuAc(2)	6	44	24500	40657	49.74	49.18	49.97	1	1.081	3	400000
92864	sp|P05556|ITB1_HUMAN Integrin beta-1 OS=Homo sapiens GN=ITGB1 PE=1 SV=2	K.SCGECIQAGPNCGWCTnSTFLQEGMPTSAR.C	29800	29800		41.99	s(HCT116) r(3)	N17(NGlycan/2569.9046)	N	4	50	17	34	63	4.6e-06	0.00021	455.78	338.2	1.9	1487.33	1487.33	1.83	0	5945.3	5945.29	42.02	HexNAc(5)Hex(6)NeuAc(2)	6	9	4820	33763	41.99	41.92	42.34	0	1.105	3	100000
92849	sp|P05556|ITB1_HUMAN Integrin beta-1 OS=Homo sapiens GN=ITGB1 PE=1 SV=2	K.SCGECIQAGPNCGWCTnSTFLQEGMPTSAR.C	29800	29800		41.99	s(HCT116) r(3)	N17(NGlycan/2569.9046)	N	4	50	17	34	63	3.3e-06	0.00015	402.52	273.9	4	1487.33	1487.33	-2.7	1	5945.27	5945.29	41.99	HexNAc(5)Hex(6)NeuAc(2)	6	9	4820	33734	41.99	41.92	42.34	0	1.102	3	100000
49833	sp|P05556|ITB1_HUMAN Integrin beta-1 OS=Homo sapiens GN=ITGB1 PE=1 SV=2	R.nVTR.L	20500	20500		6.98	s(HCT116) r(1)	N1(NGlycan/2569.9046)	N	3	269	1	269	272	0.005	0.16	226.78	226.8	226.8	1020.4	1020.4	-1.48	0	3058.17	3058.18	7	HexNAc(5)Hex(6)NeuAc(2)	4	9	2250	1168	6.98	6.91	7.19	1	0.969	1	80000
55841	sp|P05556|ITB1_HUMAN Integrin beta-1 OS=Homo sapiens GN=ITGB1 PE=1 SV=2	K.KDTCTQECSYFnITK.V	131000	131000		27.48	s(HCT116) r(1)	N12(NGlycan/2569.9046)	N	4	669	12	658	672	0.0012	0.044	348.41	101.7	17.7	1116.96	1116.94	16.68	0	4463.8	4463.73	27.42	HexNAc(5)Hex(6)NeuAc(2)	4	9	13000	19851	27.48	27.32	27.81	1	0.949	1	600000
71910	sp|P05556|ITB1_HUMAN Integrin beta-1 OS=Homo sapiens GN=ITGB1 PE=1 SV=2	K.KDTCTQECSYFnITK.V	138000	138000		27.5	s(HCT116) r(2)	N12(NGlycan/2569.9046)	N	4	669	12	658	672	0.0034	0.11	306.28	95.5	7.4	1116.94	1116.94	3.91	0	4463.75	4463.73	27.46	HexNAc(5)Hex(6)NeuAc(2)	5	9	12900	20023	27.5	27.37	28.08	1	0.965	2	600000
87318	sp|P05556|ITB1_HUMAN Integrin beta-1 OS=Homo sapiens GN=ITGB1 PE=1 SV=2	K.KDTCTQECSYFnITK.V	175000	175000		27.52	s(HCT116) r(3)	N12(NGlycan/2569.9046)	N	4	669	12	658	672	0.031	0.59	240.74	19.9	7.7	1116.94	1116.94	2.09	0	4463.74	4463.73	27.46	HexNAc(5)Hex(6)NeuAc(2)	6	9	19000	19017	27.52	27.38	28.08	1	0.953	3	800000
58450	sp|P05556|ITB1_HUMAN Integrin beta-1 OS=Homo sapiens GN=ITGB1 PE=1 SV=2	K.DTCTQECSYFnITK.V	33300	33300		34.25	s(HCT116) r(1)	N11(NGlycan/2569.9046)	N	4	669	11	659	672	0.014	0.35	210.51	122	17.2	1084.92	1084.92	7.23	0	4335.66	4335.63	34.27	HexNAc(5)Hex(6)NeuAc(2)	4	9	4180	26923	34.25	33.44	34.62	1	1.002	1	100000
65133	sp|P08195|4F2_HUMAN 4F2 cell-surface antigen heavy chain OS=Homo sapiens GN=SLC3A2 PE=1 SV=3	K.DASSFLAEWQnITK.G	102000	102000		50.3	s(HCT116) r(1)	N11(NGlycan/2569.9046)	N	3	365	11	355	368	6.4e-07	2.4e-05	475.59	228.4	14.4	1393.91	1393.9	2.7	0	4178.69	4178.68	50.32	HexNAc(5)Hex(6)NeuAc(2)	4	571	19000	43437	50.3	50.02	50.74	1	1.166	1	400000
80692	sp|P08195|4F2_HUMAN 4F2 cell-surface antigen heavy chain OS=Homo sapiens GN=SLC3A2 PE=1 SV=3	K.DASSFLAEWQnITK.G	95400	95400		50.3	s(HCT116) r(2)	N11(NGlycan/2569.9046)	N	3	365	11	355	368	0.00029	0.01	433.52	103.4	14	1393.91	1393.9	3.38	0	4178.7	4178.68	50.33	HexNAc(5)Hex(6)NeuAc(2)	5	571	18500	42809	50.3	50.02	50.55	0	1.175	2	400000
80685	sp|P08195|4F2_HUMAN 4F2 cell-surface antigen heavy chain OS=Homo sapiens GN=SLC3A2 PE=1 SV=3	K.DASSFLAEWQnITK.G	95400	95400		50.3	s(HCT116) r(2)	N11(NGlycan/2569.9046)	N	3	365	11	355	368	3.8e-06	0.00014	448.51	136.3	6.6	1393.9	1393.9	0.74	0	4178.69	4178.68	50.32	HexNAc(5)Hex(6)NeuAc(2)	5	571	18500	42800	50.3	50.02	50.55	0	1.169	2	400000
95990	sp|P08195|4F2_HUMAN 4F2 cell-surface antigen heavy chain OS=Homo sapiens GN=SLC3A2 PE=1 SV=3	K.DASSFLAEWQnITK.G	205000	205000		50.32	s(HCT116) r(3)	N11(NGlycan/2569.9046)	N	3	365	11	355	368	2.5e-06	0.00011	477.92	140.1	1.5	1393.9	1393.9	0.76	0	4178.69	4178.68	50.33	HexNAc(5)Hex(6)NeuAc(2)	6	571	32500	41308	50.32	49.2	51.61	0	1.175	3	900000
95985	sp|P08195|4F2_HUMAN 4F2 cell-surface antigen heavy chain OS=Homo sapiens GN=SLC3A2 PE=1 SV=3	K.DASSFLAEWQnITK.G	205000	205000		50.32	s(HCT116) r(3)	N11(NGlycan/2569.9046)	N	3	365	11	355	368	1.5e-07	6.5e-06	505.27	261.1	4	1393.9	1393.9	1.92	0	4178.69	4178.68	50.31	HexNAc(5)Hex(6)NeuAc(2)	6	571	32500	41294	50.32	49.2	51.61	0	1.174	3	900000
96000	sp|P08195|4F2_HUMAN 4F2 cell-surface antigen heavy chain OS=Homo sapiens GN=SLC3A2 PE=1 SV=3	K.DASSFLAEWQnITK.G	205000	205000		50.32	s(HCT116) r(3)	N11(NGlycan/2569.9046)	N	3	365	11	355	368	0.00072	0.031	367.03	77.7	4	1393.9	1393.9	0.76	0	4178.69	4178.68	50.34	HexNAc(5)Hex(6)NeuAc(2)	6	571	32500	41324	50.32	49.2	51.61	0	1.176	3	900000
65139	sp|P08195|4F2_HUMAN 4F2 cell-surface antigen heavy chain OS=Homo sapiens GN=SLC3A2 PE=1 SV=3	K.DASSFLAEWQnITK.G	67800	67800		50.3	s(HCT116) r(1)	N11(NGlycan/2569.9046)	N	4	365	11	355	368	0.0093	0.26	264.66	66.2	8	1045.68	1045.68	4.69	0	4178.7	4178.68	50.33	HexNAc(5)Hex(6)NeuAc(2)	4	571	12300	43451	50.3	50.25	51.25	1	0.94	1	300000
80688	sp|P08195|4F2_HUMAN 4F2 cell-surface antigen heavy chain OS=Homo sapiens GN=SLC3A2 PE=1 SV=3	K.DASSFLAEWQnITK.G	46700	46700		50.3	s(HCT116) r(2)	N11(NGlycan/2569.9046)	N	4	365	11	355	368	1.5e-06	5.3e-05	419.71	247.6	11.9	1045.68	1045.68	0.22	0	4178.68	4178.68	50.32	HexNAc(5)Hex(6)NeuAc(2)	5	571	9870	42803	50.3	50.25	50.65	1	0.943	2	200000
96004	sp|P08195|4F2_HUMAN 4F2 cell-surface antigen heavy chain OS=Homo sapiens GN=SLC3A2 PE=1 SV=3	K.DASSFLAEWQnITK.G	53200	53200		50.32	s(HCT116) r(3)	N11(NGlycan/2569.9046)	N	4	365	11	355	368	0.039	0.65	137.95	47.1	8	1045.68	1045.68	-2.69	0	4178.67	4178.68	50.34	HexNAc(5)Hex(6)NeuAc(2)	6	571	12800	41330	50.32	50.13	50.59	0	0.945	3	200000
95988	sp|P08195|4F2_HUMAN 4F2 cell-surface antigen heavy chain OS=Homo sapiens GN=SLC3A2 PE=1 SV=3	K.DASSFLAEWQnITK.G	53200	53200		50.32	s(HCT116) r(3)	N11(NGlycan/2569.9046)	N	4	365	11	355	368	1.7e-07	7.7e-06	562.37	239.9	8	1045.68	1045.68	2.42	0	4178.69	4178.68	50.31	HexNAc(5)Hex(6)NeuAc(2)	6	571	12800	41297	50.32	50.13	50.59	0	0.946	3	200000
51135	sp|P08238|HS90B_HUMAN Heat shock protein HSP 90-beta OS=Homo sapiens GN=HSP90AB1 PE=1 SV=4	R.DnSTMGYmMAK.K	60600	60600		13.4	s(HCT116) r(1)	N2(NGlycan/2569.9046); M8(Oxidation/15.9949)	N,M	3	614620	2,8	613	623	0.25	0.93	189.08	7.6	0	1278.81	1278.81	0.25	0	3833.4	3833.4	13.42	HexNAc(5)Hex(6)NeuAc(2)	4	49	5360	5989	13.4	13.2	14.59	1	1.12	1	200000
67332	sp|P08238|HS90B_HUMAN Heat shock protein HSP 90-beta OS=Homo sapiens GN=HSP90AB1 PE=1 SV=4	R.DnSTMGYmMAK.K	68900	68900		13.47	s(HCT116) r(2)	N2(NGlycan/2569.9046); M8(Oxidation/15.9949)	N,M	3	614620	2,8	613	623	0.22	0.91	123.34	6.6	0	1278.81	1278.81	2.11	0	3833.41	3833.4	13.49	HexNAc(5)Hex(6)NeuAc(2)	5	49	4280	6142	13.47	12.45	13.82	1	1.117	2	300000
52915	sp|P11117|PPAL_HUMAN Lysosomal acid phosphatase OS=Homo sapiens GN=ACP2 PE=1 SV=3	R.YHGFLnTSYHR.Q	107000	107000		19.64	s(HCT116) r(1)	N6(NGlycan/2569.9046)	N	4	92	6	87	97	0.11	0.82	147.6	6.2	6.2	991.897	991.897	0.67	0	3963.56	3963.56	19.7	HexNAc(5)Hex(6)NeuAc(2)	4	25	3950	11873	19.64	19.48	20.52	1	0.903	1	400000
60496	sp|P11117|PPAL_HUMAN Lysosomal acid phosphatase OS=Homo sapiens GN=ACP2 PE=1 SV=3	R.nESDK.A	28700	28700		39.49	s(HCT116) r(1)	N1(NGlycan/2569.9046)	N	3	331	1	331	335	0.74	0.99	46.32	4.8	4.8	1054.7	1054.73	-22.33	0	3161.08	3161.15	39.53	HexNAc(5)Hex(6)NeuAc(2)	4	25	8940	32590	39.49	39.4	39.52	0	1.281	1	100000
60494	sp|P11117|PPAL_HUMAN Lysosomal acid phosphatase OS=Homo sapiens GN=ACP2 PE=1 SV=3	R.nESDK.A	28700	28700		39.49	s(HCT116) r(1)	N1(NGlycan/2569.9046)	N	3	331	1	331	335	0.74	0.99	41.72	14.8	14.8	1054.7	1054.73	-22.33	0	3161.08	3161.15	39.53	HexNAc(5)Hex(6)NeuAc(2)	4	25	8940	32585	39.49	39.4	39.52	0	1.256	1	100000
50618	sp|P11279|LAMP1_HUMAN Lysosome-associated membrane glycoprotein 1 OS=Homo sapiens GN=LAMP1 PE=1 SV=3	K.DnTTVTR.L	48200	48200		11.25	s(HCT116) r(1)	N2(NGlycan/2569.9046)	N	3	249	2	248	254	0.18	0.89	211.64	7.5	7.5	1126.11	1126.11	-1.18	0	3375.29	3375.3	11.25	HexNAc(5)Hex(6)NeuAc(2)	4	18	9040	4206	11.25	11.18	11.43	1	1.02	1	200000
66719	sp|P11279|LAMP1_HUMAN Lysosome-associated membrane glycoprotein 1 OS=Homo sapiens GN=LAMP1 PE=1 SV=3	K.DnTTVTR.L	280000	280000		10.69	s(HCT116) r(2)	N2(NGlycan/2569.9046)	N	3	249	2	248	254	0.012	0.31	243.27	22	22	1126.11	1126.11	-0.49	0	3375.3	3375.3	10.7	HexNAc(5)Hex(6)NeuAc(2)	5	18	59300	3873	10.69	9.63	11.06	0	1.024	2	1000000
66716	sp|P11279|LAMP1_HUMAN Lysosome-associated membrane glycoprotein 1 OS=Homo sapiens GN=LAMP1 PE=1 SV=3	K.DnTTVTR.L	280000	280000		10.69	s(HCT116) r(2)	N2(NGlycan/2569.9046)	N	3	249	2	248	254	0.011	0.28	261.77	27.8	27.8	1126.11	1126.11	-0.58	0	3375.3	3375.3	10.68	HexNAc(5)Hex(6)NeuAc(2)	5	18	59300	3863	10.69	9.63	11.06	0	1.027	2	1000000
82268	sp|P11279|LAMP1_HUMAN Lysosome-associated membrane glycoprotein 1 OS=Homo sapiens GN=LAMP1 PE=1 SV=3	K.DnTTVTR.L	325000	325000		10.73	s(HCT116) r(3)	N2(NGlycan/2569.9046)	N	3	249	2	248	254	0.019	0.46	293.26	39.9	39.9	1126.11	1126.11	-0.38	0	3375.3	3375.3	11.32	HexNAc(5)Hex(6)NeuAc(2)	6	18	58600	4140	10.73	9.95	11.48	1	1.024	3	1000000
66720	sp|P11279|LAMP1_HUMAN Lysosome-associated membrane glycoprotein 1 OS=Homo sapiens GN=LAMP1 PE=1 SV=3	K.DnTTVTR.L	40600	40600		10.69	s(HCT116) r(2)	N2(NGlycan/2569.9046)	N	4	249	2	248	254	0.082	0.77	207.46	28.7	28.7	844.829	844.832	-2.84	0	3375.29	3375.3	10.72	HexNAc(5)Hex(6)NeuAc(2)	5	18	6070	3891	10.69	10.25	10.79	1	0.931	2	200000
82177	sp|P11279|LAMP1_HUMAN Lysosome-associated membrane glycoprotein 1 OS=Homo sapiens GN=LAMP1 PE=1 SV=3	K.DnTTVTR.L	42300	42300		10.73	s(HCT116) r(3)	N2(NGlycan/2569.9046)	N	4	249	2	248	254	0.009	0.29	270.85	68.7	68.7	844.831	844.832	-0.61	0	3375.3	3375.3	10.73	HexNAc(5)Hex(6)NeuAc(2)	6	18	5820	3713	10.73	10.64	11.22	1	0.938	3	200000
50535	sp|P11279|LAMP1_HUMAN Lysosome-associated membrane glycoprotein 1 OS=Homo sapiens GN=LAMP1 PE=1 SV=3	K.DnTTVTR.L	40900	40900		10.67	s(HCT116) r(1)	N2(NGlycan/2569.9046)	N	2	249	2	248	254	0.0043	0.14	232.8	7.9	7.9	1688.65	1688.66	-2.83	0	3375.29	3375.3	10.69	HexNAc(5)Hex(6)NeuAc(2)	4	18	7440	3783	10.67	10.32	11.13	1	1.439	1	200000
54943	sp|P13473|LAMP2_HUMAN Lysosome-associated membrane glycoprotein 2 OS=Homo sapiens GN=LAMP2 PE=1 SV=2	K.VASVININPnTTHSTGSCR.S	24300	24300		25.21	s(HCT116) r(1)	N10(NGlycan/2569.9046)	N	3	257	10	248	266	8.1e-06	0.0003	335.79	180.7	25.5	1533.3	1533.3	-2.58	0	4596.88	4596.89	25.23	HexNAc(5)Hex(6)NeuAc(2)	4	14	4140	17655	25.21	25.14	25.69	1	1.218	1	100000
86559	sp|P13473|LAMP2_HUMAN Lysosome-associated membrane glycoprotein 2 OS=Homo sapiens GN=LAMP2 PE=1 SV=2	K.VASVININPnTTHSTGSCR.S	36400	36400		25.27	s(HCT116) r(3)	N10(NGlycan/2569.9046)	N	3	257	10	248	266	5.3e-05	0.0024	322.97	177.2	28.6	1533.3	1533.3	-2.39	0	4596.88	4596.89	25.31	HexNAc(5)Hex(6)NeuAc(2)	6	14	3440	17063	25.27	25.23	25.88	1	1.221	3	200000
54963	sp|P13473|LAMP2_HUMAN Lysosome-associated membrane glycoprotein 2 OS=Homo sapiens GN=LAMP2 PE=1 SV=2	K.VASVININPnTTHSTGSCR.S	51200	51200		25.23	s(HCT116) r(1)	N10(NGlycan/2569.9046)	N	4	257	10	248	266	7.8e-06	0.00029	347.59	213.5	8	1150.23	1150.23	1.63	0	4596.9	4596.89	25.26	HexNAc(5)Hex(6)NeuAc(2)	4	14	6450	17699	25.23	24.95	25.56	1	0.956	1	200000
53042	sp|P13726|TF_HUMAN Tissue factor OS=Homo sapiens GN=F3 PE=1 SV=1	K.VnVTVEDER.T	192000	192000		20.11	s(HCT116) r(1)	N2(NGlycan/2569.9046)	N	3	156	2	155	163	0.0003	0.0024	387.11	122.7	122.7	1210.82	1210.82	1.7	0	3629.43	3629.42	20.1	HexNAc(5)Hex(6)NeuAc(2)	4	377	11200	12289	20.11	19.94	21.22	1	1.087	1	800000
69201	sp|P13726|TF_HUMAN Tissue factor OS=Homo sapiens GN=F3 PE=1 SV=1	K.VnVTVEDER.T	193000	193000		20.13	s(HCT116) r(2)	N2(NGlycan/2569.9046)	N	3	156	2	155	163	0.0014	0.011	382.56	105.3	105.3	1210.81	1210.82	-0.48	0	3629.42	3629.42	20.13	HexNAc(5)Hex(6)NeuAc(2)	5	377	10200	12545	20.13	19.78	21.24	1	1.093	2	800000
84756	sp|P13726|TF_HUMAN Tissue factor OS=Homo sapiens GN=F3 PE=1 SV=1	K.VnVTVEDER.T	138000	138000		20.15	s(HCT116) r(3)	N2(NGlycan/2569.9046)	N	3	156	2	155	163	0.0021	0.018	387.3	111.5	111.5	1210.82	1210.82	-0.28	0	3629.42	3629.42	20.17	HexNAc(5)Hex(6)NeuAc(2)	6	377	8370	11977	20.15	19.78	20.82	1	1.088	3	500000
93821	sp|P14923|PLAK_HUMAN Junction plakoglobin OS=Homo sapiens GN=JUP PE=1 SV=3	R.nYSYEK.L	107000	107000		44.52	s(HCT116) r(3)	N1(NGlycan/2569.9046)	N	3	321	1	321	326	0.19	0.92	136.63	14.1	14.1	1125.09	1125.09	-3.22	0	3372.24	3372.25	44.52	HexNAc(5)Hex(6)NeuAc(2)	6	1380	8840	36088	44.52	43.96	44.85	1	1.048	3	400000
75503	sp|P16070|CD44_HUMAN CD44 antigen OS=Homo sapiens GN=CD44 PE=1 SV=3	K.AFnSTLPTMAQMEK.A	39600	39600		37.13	s(HCT116) r(2)	N3(NGlycan/2569.9046)	N	3	57	3	55	68	0.00091	0.032	274.98	179.4	16.1	1380.23	1380.22	4.33	0	4137.66	4137.64	37.15	HexNAc(5)Hex(6)NeuAc(2)	5	183	3000	30013	37.13	37.06	37.62	1	1.137	2	200000
91129	sp|P16070|CD44_HUMAN CD44 antigen OS=Homo sapiens GN=CD44 PE=1 SV=3	K.AFnSTLPTMAQMEK.A	138000	138000		37.15	s(HCT116) r(3)	N3(NGlycan/2569.9046)	N	3	57	3	55	68	0.0085	0.28	260.67	139.8	139.8	1380.23	1380.22	6.24	-1	4137.67	4137.64	37.58	HexNAc(5)Hex(6)NeuAc(2)	6	183	9220	29348	37.15	36.94	37.66	0	1.202	3	600000
91077	sp|P16070|CD44_HUMAN CD44 antigen OS=Homo sapiens GN=CD44 PE=1 SV=3	K.AFnSTLPTMAQMEK.A	138000	138000		37.15	s(HCT116) r(3)	N3(NGlycan/2569.9046)	N	3	57	3	55	68	2.1e-06	9.3e-05	442.79	214.5	23.3	1380.22	1380.22	-0.55	0	4137.64	4137.64	37.45	HexNAc(5)Hex(6)NeuAc(2)	6	183	9220	29209	37.15	36.94	37.66	0	1.192	3	600000
49984	sp|P16422|EPCAM_HUMAN Epithelial cell adhesion molecule OS=Homo sapiens GN=EPCAM PE=1 SV=2	K.AEMnGSK.L	137000	137000		7.89	s(HCT116) r(1)	N4(NGlycan/2569.9046)	N	3	74	4	71	77	0.013	0.33	274.86	42.4	42.4	1102.75	1102.75	0.79	0	3305.23	3305.23	7.9	HexNAc(5)Hex(6)NeuAc(2)	4	1863	13000	1775	7.89	6.84	8.37	1	1.02	1	500000
66178	sp|P16422|EPCAM_HUMAN Epithelial cell adhesion molecule OS=Homo sapiens GN=EPCAM PE=1 SV=2	K.AEMnGSK.L	110000	110000		7.93	s(HCT116) r(2)	N4(NGlycan/2569.9046)	N	3	74	4	71	77	0.014	0.34	263.72	42.9	42.9	1102.75	1102.75	-1.03	0	3305.22	3305.23	7.95	HexNAc(5)Hex(6)NeuAc(2)	5	1863	11200	1820	7.93	7.08	8.28	0	1.026	2	400000
66172	sp|P16422|EPCAM_HUMAN Epithelial cell adhesion molecule OS=Homo sapiens GN=EPCAM PE=1 SV=2	K.AEMnGSK.L	110000	110000		7.93	s(HCT116) r(2)	N4(NGlycan/2569.9046)	N	3	74	4	71	77	0.047	0.64	256.08	24.6	24.6	1102.75	1102.75	1.97	0	3305.23	3305.23	7.93	HexNAc(5)Hex(6)NeuAc(2)	5	1863	11200	1795	7.93	7.08	8.28	0	1.014	2	400000
81637	sp|P16422|EPCAM_HUMAN Epithelial cell adhesion molecule OS=Homo sapiens GN=EPCAM PE=1 SV=2	K.AEMnGSK.L	126000	126000		7.95	s(HCT116) r(3)	N4(NGlycan/2569.9046)	N	3	74	4	71	77	0.053	0.4	279	59.8	59.8	1102.75	1102.75	-1.88	0	3305.22	3305.23	7.98	HexNAc(5)Hex(6)NeuAc(2)	6	1863	11600	1713	7.95	7.12	8.42	0	1.03	3	500000
81632	sp|P16422|EPCAM_HUMAN Epithelial cell adhesion molecule OS=Homo sapiens GN=EPCAM PE=1 SV=2	K.AEMnGSK.L	126000	126000		7.95	s(HCT116) r(3)	N4(NGlycan/2569.9046)	N	3	74	4	71	77	0.075	0.53	261.67	29.7	29.7	1102.75	1102.75	-1.88	0	3305.22	3305.23	7.96	HexNAc(5)Hex(6)NeuAc(2)	6	1863	11600	1696	7.95	7.12	8.42	0	1.026	3	500000
52904	sp|P20645|MPRD_HUMAN Cation-dependent mannose-6-phosphate receptor OS=Homo sapiens GN=M6PR PE=1 SV=1	R.EAGnHTSGAGLVQINK.S	139000	139000		19.67	s(HCT116) r(1)	N4(NGlycan/2569.9046)	N	3	83	4	80	95	2.6e-08	9.9e-07	504.62	223.7	47.5	1389.24	1389.24	-1.28	0	4164.71	4164.71	19.67	HexNAc(5)Hex(6)NeuAc(2)	4	146	14100	11841	19.67	19.55	20.31	1	1.156	1	600000
69055	sp|P20645|MPRD_HUMAN Cation-dependent mannose-6-phosphate receptor OS=Homo sapiens GN=M6PR PE=1 SV=1	R.EAGnHTSGAGLVQINK.S	124000	124000		19.69	s(HCT116) r(2)	N4(NGlycan/2569.9046)	N	3	83	4	80	95	8.5e-08	3.1e-06	462.68	228.4	35.5	1389.24	1389.24	-2.11	0	4164.7	4164.71	19.68	HexNAc(5)Hex(6)NeuAc(2)	5	146	12900	12096	19.69	19.57	20.32	0	1.156	2	500000
69054	sp|P20645|MPRD_HUMAN Cation-dependent mannose-6-phosphate receptor OS=Homo sapiens GN=M6PR PE=1 SV=1	R.EAGnHTSGAGLVQINK.S	124000	124000		19.69	s(HCT116) r(2)	N4(NGlycan/2569.9046)	N	3	83	4	80	95	9.3e-06	0.00033	343.5	150.1	54.6	1389.24	1389.24	-2.11	0	4164.7	4164.71	19.68	HexNAc(5)Hex(6)NeuAc(2)	5	146	12900	12090	19.69	19.57	20.32	0	1.158	2	500000
84616	sp|P20645|MPRD_HUMAN Cation-dependent mannose-6-phosphate receptor OS=Homo sapiens GN=M6PR PE=1 SV=1	R.EAGnHTSGAGLVQINK.S	138000	138000		19.73	s(HCT116) r(3)	N4(NGlycan/2569.9046)	N	3	83	4	80	95	2.1e-07	9.4e-06	429.31	225.7	25.6	1389.24	1389.24	-0.98	0	4164.71	4164.71	19.71	HexNAc(5)Hex(6)NeuAc(2)	6	146	14300	11519	19.73	19.57	20.36	1	1.156	3	600000
52912	sp|P20645|MPRD_HUMAN Cation-dependent mannose-6-phosphate receptor OS=Homo sapiens GN=M6PR PE=1 SV=1	R.EAGnHTSGAGLVQINK.S	120000	120000		19.67	s(HCT116) r(1)	N4(NGlycan/2569.9046)	N	4	83	4	80	95	1.2e-07	4.4e-06	442.08	218.7	7.8	1042.18	1042.18	-0.63	0	4164.71	4164.71	19.69	HexNAc(5)Hex(6)NeuAc(2)	4	146	12900	11868	19.67	19.41	20.04	0	0.916	1	500000
52905	sp|P20645|MPRD_HUMAN Cation-dependent mannose-6-phosphate receptor OS=Homo sapiens GN=M6PR PE=1 SV=1	R.EAGnHTSGAGLVQINK.S	120000	120000		19.67	s(HCT116) r(1)	N4(NGlycan/2569.9046)	N	4	83	4	80	95	9.8e-05	0.0037	314.12	122.3	13.3	1042.18	1042.18	-1.03	0	4164.71	4164.71	19.68	HexNAc(5)Hex(6)NeuAc(2)	4	146	12900	11851	19.67	19.41	20.04	0	0.912	1	500000
53013	sp|P20645|MPRD_HUMAN Cation-dependent mannose-6-phosphate receptor OS=Homo sapiens GN=M6PR PE=1 SV=1	R.EAGnHTSGAGLVQINK.S	120000	120000		19.67	s(HCT116) r(1)	N4(NGlycan/2569.9046)	N	4	83	4	80	95	2.4e-05	0.00088	406.44	176.9	8	1042.19	1042.18	0.65	0	4164.71	4164.71	20.01	HexNAc(5)Hex(6)NeuAc(2)	4	146	12900	12185	19.67	19.41	20.04	0	0.937	1	500000
69061	sp|P20645|MPRD_HUMAN Cation-dependent mannose-6-phosphate receptor OS=Homo sapiens GN=M6PR PE=1 SV=1	R.EAGnHTSGAGLVQINK.S	108000	108000		19.69	s(HCT116) r(2)	N4(NGlycan/2569.9046)	N	4	83	4	80	95	5.5e-07	2e-05	417.62	200.6	8	1042.18	1042.18	-1.63	0	4164.7	4164.71	19.7	HexNAc(5)Hex(6)NeuAc(2)	5	146	13300	12111	19.69	19.11	20.04	0	0.951	2	500000
69051	sp|P20645|MPRD_HUMAN Cation-dependent mannose-6-phosphate receptor OS=Homo sapiens GN=M6PR PE=1 SV=1	R.EAGnHTSGAGLVQINK.S	108000	108000		19.69	s(HCT116) r(2)	N4(NGlycan/2569.9046)	N	4	83	4	80	95	4.8e-07	1.7e-05	429.74	211.9	8	1042.18	1042.18	-1.52	0	4164.7	4164.71	19.67	HexNAc(5)Hex(6)NeuAc(2)	5	146	13300	12085	19.69	19.11	20.04	0	0.91	2	500000
69062	sp|P20645|MPRD_HUMAN Cation-dependent mannose-6-phosphate receptor OS=Homo sapiens GN=M6PR PE=1 SV=1	R.EAGnHTSGAGLVQINK.S	108000	108000		19.69	s(HCT116) r(2)	N4(NGlycan/2569.9046)	N	4	83	4	80	95	5.3e-06	0.00019	346.81	208.1	8	1042.18	1042.18	-1.63	0	4164.7	4164.71	19.7	HexNAc(5)Hex(6)NeuAc(2)	5	146	13300	12112	19.69	19.11	20.04	0	0.928	2	500000
84624	sp|P20645|MPRD_HUMAN Cation-dependent mannose-6-phosphate receptor OS=Homo sapiens GN=M6PR PE=1 SV=1	R.EAGnHTSGAGLVQINK.S	101000	101000		19.71	s(HCT116) r(3)	N4(NGlycan/2569.9046)	N	4	83	4	80	95	0.00062	0.027	278.49	80.7	8	1042.19	1042.18	0.07	0	4164.71	4164.71	19.75	HexNAc(5)Hex(6)NeuAc(2)	6	146	12400	11553	19.71	19.06	20.06	0	0.921	3	400000
84614	sp|P20645|MPRD_HUMAN Cation-dependent mannose-6-phosphate receptor OS=Homo sapiens GN=M6PR PE=1 SV=1	R.EAGnHTSGAGLVQINK.S	101000	101000		19.71	s(HCT116) r(3)	N4(NGlycan/2569.9046)	N	4	83	4	80	95	5.5e-06	0.00025	395.31	190.2	8	1042.18	1042.18	-1.02	0	4164.71	4164.71	19.7	HexNAc(5)Hex(6)NeuAc(2)	6	146	12400	11516	19.71	19.06	20.06	0	0.912	3	400000
86715	sp|P21589|5NTD_HUMAN 5'-nucleotidase OS=Homo sapiens GN=NT5E PE=1 SV=1	R.IKLDnYSTQELGK.T	65700	65700		25.85	s(HCT116) r(3)	N5(NGlycan/2569.9046)	N	3	333	5	329	341	0.63	0.99	167.3	1.8	1.8	1360.23	1360.24	-7.48	-1	4077.66	4077.69	25.88	HexNAc(5)Hex(6)NeuAc(2)	6	374	5820	17534	25.85	25.64	26.32	1	1.156	3	300000
55884	sp|P26006|ITA3_HUMAN Integrin alpha-3 OS=Homo sapiens GN=ITGA3 PE=1 SV=5	R.ELAVPDGYTnR.T	234000	234000		27.55	s(HCT116) r(1)	N10(NGlycan/2569.9046)	N	3	86	10	77	87	0.085	0.78	183.04	50.5	50.5	1268.84	1268.84	-0.48	0	3803.5	3803.5	27.56	HexNAc(5)Hex(6)NeuAc(2)	4	6	7470	20007	27.55	26.53	28.99	1	1.119	1	900000
87387	sp|P26006|ITA3_HUMAN Integrin alpha-3 OS=Homo sapiens GN=ITGA3 PE=1 SV=5	R.ELAVPDGYTnR.T	205000	205000		27.62	s(HCT116) r(3)	N10(NGlycan/2569.9046)	N	3	86	10	77	87	0.0095	0.3	265.11	65.8	65.8	1268.84	1268.84	0.39	0	3803.51	3803.5	27.66	HexNAc(5)Hex(6)NeuAc(2)	6	6	7610	19249	27.62	26.34	28.26	1	1.119	3	800000
69828	sp|P26006|ITA3_HUMAN Integrin alpha-3 OS=Homo sapiens GN=ITGA3 PE=1 SV=5	R.MnITVK.N	202000	202000		22.31	s(HCT116) r(2)	N2(NGlycan/2569.9046)	N	3	107	2	106	111	0.021	0.43	299.02	56.4	56.4	1092.44	1092.44	-1.45	0	3274.29	3274.29	21.98	HexNAc(5)Hex(6)NeuAc(2)	5	6	19600	14435	22.31	21.52	22.94	1	1.049	2	800000
85431	sp|P26006|ITA3_HUMAN Integrin alpha-3 OS=Homo sapiens GN=ITGA3 PE=1 SV=5	R.MnITVK.N	191000	191000		22.35	s(HCT116) r(3)	N2(NGlycan/2569.9046)	N	3	107	2	106	111	0.00047	0.021	397.79	73.2	73.2	1092.44	1092.44	1.87	0	3274.3	3274.29	22.33	HexNAc(5)Hex(6)NeuAc(2)	6	6	21500	14093	22.35	21.38	22.82	1	1.036	3	700000
53801	sp|P26006|ITA3_HUMAN Integrin alpha-3 OS=Homo sapiens GN=ITGA3 PE=1 SV=5	R.MnITVK.N	25200	25200		22.29	s(HCT116) r(1)	N2(NGlycan/2569.9046)	N	2	107	2	106	111	0.0013	0.046	320.39	48.2	48.2	1638.15	1638.15	-2.41	0	3274.29	3274.29	22.3	HexNAc(5)Hex(6)NeuAc(2)	4	6	4250	14581	22.29	21.68	22.36	1	1.414	1	100000
69944	sp|P26006|ITA3_HUMAN Integrin alpha-3 OS=Homo sapiens GN=ITGA3 PE=1 SV=5	R.MnITVK.N	24500	24500		22.31	s(HCT116) r(2)	N2(NGlycan/2569.9046)	N	2	107	2	106	111	0.0073	0.21	280.58	0.8	0.8	1638.15	1638.15	-2.34	0	3274.29	3274.29	22.33	HexNAc(5)Hex(6)NeuAc(2)	5	6	4220	14825	22.31	21.92	22.38	1	1.421	2	100000
85445	sp|P26006|ITA3_HUMAN Integrin alpha-3 OS=Homo sapiens GN=ITGA3 PE=1 SV=5	R.MnITVK.N	33000	33000		22.35	s(HCT116) r(3)	N2(NGlycan/2569.9046)	N	2	107	2	106	111	0.0089	0.29	285.14	34.8	34.8	1638.15	1638.15	-1.6	0	3274.29	3274.29	22.36	HexNAc(5)Hex(6)NeuAc(2)	6	6	4590	14120	22.35	20.89	22.42	1	1.422	3	100000
56014	sp|P26006|ITA3_HUMAN Integrin alpha-3 OS=Homo sapiens GN=ITGA3 PE=1 SV=5	K.nITIVTGAPR.H	114000	114000		27.97	s(HCT116) r(1)	N1(NGlycan/2569.9046)	N	3	265	1	265	274	0.0083	0.24	287.58	47.1	47.1	1204.51	1204.51	-1.32	0	3610.5	3610.5	28	HexNAc(5)Hex(6)NeuAc(2)	4	6	6640	20408	27.97	27.46	28.43	1	1.102	1	500000
72093	sp|P26006|ITA3_HUMAN Integrin alpha-3 OS=Homo sapiens GN=ITGA3 PE=1 SV=5	K.nITIVTGAPR.H	99300	99300		27.99	s(HCT116) r(2)	N1(NGlycan/2569.9046)	N	3	265	1	265	274	0.049	0.65	229.95	21.9	21.9	1204.5	1204.51	-2.83	0	3610.49	3610.5	28.02	HexNAc(5)Hex(6)NeuAc(2)	5	6	7300	20571	27.99	27.46	28.8	0	1.109	2	400000
72085	sp|P26006|ITA3_HUMAN Integrin alpha-3 OS=Homo sapiens GN=ITGA3 PE=1 SV=5	K.nITIVTGAPR.H	99300	99300		27.99	s(HCT116) r(2)	N1(NGlycan/2569.9046)	N	3	265	1	265	274	0.0012	0.042	332.55	68.2	68.2	1204.51	1204.51	-1.63	0	3610.5	3610.5	28	HexNAc(5)Hex(6)NeuAc(2)	5	6	7300	20551	27.99	27.46	28.8	0	1.107	2	400000
87508	sp|P26006|ITA3_HUMAN Integrin alpha-3 OS=Homo sapiens GN=ITGA3 PE=1 SV=5	K.nITIVTGAPR.H	166000	166000		28.03	s(HCT116) r(3)	N1(NGlycan/2569.9046)	N	3	265	1	265	274	0.0035	0.13	281.6	75.7	75.7	1204.51	1204.51	-1.48	0	3610.5	3610.5	28.02	HexNAc(5)Hex(6)NeuAc(2)	6	6	10700	19579	28.03	26.83	28.45	0	1.105	3	700000
87395	sp|P26006|ITA3_HUMAN Integrin alpha-3 OS=Homo sapiens GN=ITGA3 PE=1 SV=5	K.nITIVTGAPR.H	166000	166000		28.03	s(HCT116) r(3)	N1(NGlycan/2569.9046)	N	3	265	1	265	274	0.023	0.52	251.68	52.6	52.6	1204.51	1204.51	0.82	0	3610.51	3610.5	27.7	HexNAc(5)Hex(6)NeuAc(2)	6	6	10700	19286	28.03	26.83	28.45	0	1.107	3	700000
87509	sp|P26006|ITA3_HUMAN Integrin alpha-3 OS=Homo sapiens GN=ITGA3 PE=1 SV=5	K.nITIVTGAPR.H	166000	166000		28.03	s(HCT116) r(3)	N1(NGlycan/2569.9046)	N	3	265	1	265	274	0.0041	0.15	311.66	60.6	60.6	1204.51	1204.51	-1.48	0	3610.5	3610.5	28.03	HexNAc(5)Hex(6)NeuAc(2)	6	6	10700	19591	28.03	26.83	28.45	0	1.106	3	700000
62687	sp|P26006|ITA3_HUMAN Integrin alpha-3 OS=Homo sapiens GN=ITGA3 PE=1 SV=5	R.AHCVWLECPIPDAPVVTnVTVK.A	270000	270000		44.34	s(HCT116) r(1)	N18(NGlycan/2569.9046)	N	4	926	18	909	930	3.8e-06	0.00014	402.69	231	8	1269.55	1269.55	1.06	0	5074.17	5074.16	44.63	HexNAc(5)Hex(6)NeuAc(2)	4	6	41400	37781	44.34	44.01	44.73	1	1.086	1	1000000
78436	sp|P26006|ITA3_HUMAN Integrin alpha-3 OS=Homo sapiens GN=ITGA3 PE=1 SV=5	R.AHCVWLECPIPDAPVVTnVTVK.A	215000	215000		44.36	s(HCT116) r(2)	N18(NGlycan/2569.9046)	N	4	926	18	909	930	1.2e-07	4.2e-06	506.94	303.3	19.1	1269.55	1269.55	0.38	0	5074.16	5074.16	44.59	HexNAc(5)Hex(6)NeuAc(2)	5	6	39500	37434	44.36	44.27	44.83	1	1.051	2	1000000
93853	sp|P26006|ITA3_HUMAN Integrin alpha-3 OS=Homo sapiens GN=ITGA3 PE=1 SV=5	R.AHCVWLECPIPDAPVVTnVTVK.A	288000	288000		44.38	s(HCT116) r(3)	N18(NGlycan/2569.9046)	N	4	926	18	909	930	4e-08	1.8e-06	569.18	290.6	21.8	1269.55	1269.55	0.67	0	5074.16	5074.16	44.64	HexNAc(5)Hex(6)NeuAc(2)	6	6	48900	36192	44.38	44.29	45.77	0	1.091	3	1000000
93848	sp|P26006|ITA3_HUMAN Integrin alpha-3 OS=Homo sapiens GN=ITGA3 PE=1 SV=5	R.AHCVWLECPIPDAPVVTnVTVK.A	288000	288000		44.38	s(HCT116) r(3)	N18(NGlycan/2569.9046)	N	4	926	18	909	930	1.3e-06	5.7e-05	412.34	234.9	8.2	1269.55	1269.55	0.51	0	5074.16	5074.16	44.63	HexNAc(5)Hex(6)NeuAc(2)	6	6	48900	36185	44.38	44.29	45.77	0	1.053	3	1000000
93852	sp|P26006|ITA3_HUMAN Integrin alpha-3 OS=Homo sapiens GN=ITGA3 PE=1 SV=5	R.AHCVWLECPIPDAPVVTnVTVK.A	20200	20200		44.64	s(HCT116) r(3)	N18(NGlycan/2569.9046)	N	3	926	18	909	930	0.0022	0.088	252.22	119.3	33.7	1692.39	1692.39	-1.52	0	5074.15	5074.16	44.64	HexNAc(5)Hex(6)NeuAc(2)	6	6	4380	36191	44.64	44.57	44.85	1	1.299	3	100000
66657	sp|P26006|ITA3_HUMAN Integrin alpha-3 OS=Homo sapiens GN=ITGA3 PE=1 SV=5	T.nVTVK.A	134000	134000		10.55	s(HCT116) r(2)	N1(NGlycan/2569.9046)	N	3	926	1	926	930	0.39	0.96	172.59	4.8	4.8	1044.08	1044.09	-6.14	0	3129.22	3129.24	10.37	HexNAc(5)Hex(6)NeuAc(2)	5	6	6980	3625	10.55	9.12	10.97	1	0.986	2	500000
72872	sp|P26006|ITA3_HUMAN Integrin alpha-3 OS=Homo sapiens GN=ITGA3 PE=1 SV=5	R.TSIPTINMEnK.T	127000	127000		30.15	s(HCT116) r(2)	N10(NGlycan/2569.9046)	N	3	969	10	960	970	1.4e-05	0.00049	413.87	156.4	156.4	1273.18	1273.18	-1.01	0	3816.52	3816.53	30.13	HexNAc(5)Hex(6)NeuAc(2)	5	6	12400	22605	30.15	29.8	30.98	1	1.123	2	500000
88328	sp|P26006|ITA3_HUMAN Integrin alpha-3 OS=Homo sapiens GN=ITGA3 PE=1 SV=5	R.TSIPTINMEnK.T	217000	217000		30.19	s(HCT116) r(3)	N10(NGlycan/2569.9046)	N	3	969	10	960	970	1.1e-08	5e-07	583.59	262.2	262.2	1273.18	1273.18	-0.12	0	3816.53	3816.53	30.19	HexNAc(5)Hex(6)NeuAc(2)	6	6	28500	21675	30.19	29.12	30.47	0	1.14	3	900000
88309	sp|P26006|ITA3_HUMAN Integrin alpha-3 OS=Homo sapiens GN=ITGA3 PE=1 SV=5	R.TSIPTINMEnK.T	217000	217000		30.19	s(HCT116) r(3)	N10(NGlycan/2569.9046)	N	3	969	10	960	970	2.2e-07	9.6e-06	482.79	204	204	1273.18	1273.18	-0.08	0	3816.53	3816.53	30.15	HexNAc(5)Hex(6)NeuAc(2)	6	6	28500	21637	30.19	29.12	30.47	0	1.127	3	900000
88334	sp|P26006|ITA3_HUMAN Integrin alpha-3 OS=Homo sapiens GN=ITGA3 PE=1 SV=5	R.TSIPTINMEnK.T	217000	217000		30.19	s(HCT116) r(3)	N10(NGlycan/2569.9046)	N	3	969	10	960	970	4.9e-05	0.0022	393.33	146.2	146.2	1273.18	1273.18	-0.12	0	3816.53	3816.53	30.21	HexNAc(5)Hex(6)NeuAc(2)	6	6	28500	21690	30.19	29.12	30.47	0	1.125	3	900000
51037	sp|P26038|MOES_HUMAN Moesin OS=Homo sapiens GN=MSN PE=1 SV=3	Y.GDFnK.E	294000	294000		13.8	s(HCT116) r(1)	N4(NGlycan/2569.9046)	N	3	138	4	135	139	0.58	0.98	119.82	6.7	6.7	1050.75	1050.73	20.09	0	3149.23	3149.17	13.04	HexNAc(5)Hex(6)NeuAc(2)	4	227	7980	5690	13.8	12.22	14.68	1	1.002	1	1000000
51844	sp|P30464|1B15_HUMAN HLA class I histocompatibility antigen, B-15 alpha chain OS=Homo sapiens GN=HLA-B PE=1 SV=2	R.GYYnQSEAGSHTLQR.M	34300	34300		16.7	s(HCT116) r(1)	N4(NGlycan/2569.9046)	N	3	110	4	107	121	0.00025	0.0092	253.5	109.9	13.4	1427.56	1427.57	-4.97	1	4279.66	4279.68	16.74	HexNAc(5)Hex(6)NeuAc(2)	4	64	3970	8848	16.7	16.56	17.3	0	1.177	1	100000
51842	sp|P30464|1B15_HUMAN HLA class I histocompatibility antigen, B-15 alpha chain OS=Homo sapiens GN=HLA-B PE=1 SV=2	R.GYYnQSEAGSHTLQR.M	34300	34300		16.7	s(HCT116) r(1)	N4(NGlycan/2569.9046)	N	3	110	4	107	121	0.1	0.82	29.99	26.6	4.6	1427.56	1427.57	-4.97	1	4279.66	4279.68	16.73	HexNAc(5)Hex(6)NeuAc(2)	4	64	3970	8840	16.7	16.56	17.3	0	1.175	1	100000
83531	sp|P30464|1B15_HUMAN HLA class I histocompatibility antigen, B-15 alpha chain OS=Homo sapiens GN=HLA-B PE=1 SV=2	R.GYYnQSEAGSHTLQR.M	36700	36700		16.74	s(HCT116) r(3)	N4(NGlycan/2569.9046)	N	3	110	4	107	121	0.038	0.64	216.21	5.2	5.2	1427.57	1427.57	1.32	0	4279.69	4279.68	16.78	HexNAc(5)Hex(6)NeuAc(2)	6	64	3280	8621	16.74	16.62	17.64	0	1.176	3	200000
83523	sp|P30464|1B15_HUMAN HLA class I histocompatibility antigen, B-15 alpha chain OS=Homo sapiens GN=HLA-B PE=1 SV=2	R.GYYnQSEAGSHTLQR.M	36700	36700		16.74	s(HCT116) r(3)	N4(NGlycan/2569.9046)	N	3	110	4	107	121	3.7e-05	0.0016	343.38	144.8	26.7	1427.56	1427.57	-1.79	0	4279.67	4279.68	16.76	HexNAc(5)Hex(6)NeuAc(2)	6	64	3280	8601	16.74	16.62	17.64	0	1.174	3	200000
59067	sp|P48509|CD151_HUMAN CD151 antigen OS=Homo sapiens GN=CD151 PE=1 SV=3	R.YHQPGHEAVTSAVDQLQQEFHCCGSnNSQDWR.D	156000	156000		36.01	s(HCT116) r(1)	N26(NGlycan/2569.9046)	N	5	159	26	134	165	1.5e-05	0.00056	371.19	133.4	18	1271.91	1271.91	1.46	0	6354.53	6354.52	35.92	HexNAc(5)Hex(6)NeuAc(2)	4	595	10600	28699	36.01	35.67	36.29	1	0.956	1	800000
75113	sp|P48509|CD151_HUMAN CD151 antigen OS=Homo sapiens GN=CD151 PE=1 SV=3	R.YHQPGHEAVTSAVDQLQQEFHCCGSnNSQDWR.D	127000	127000		36.04	s(HCT116) r(2)	N26(NGlycan/2569.9046)	N	5	159	26	134	165	0.00062	0.022	267.69	159.6	8	1271.92	1271.91	6.4	0	6354.56	6354.52	36.19	HexNAc(5)Hex(6)NeuAc(2)	5	595	8510	29004	36.04	35.37	36.32	1	0.97	2	700000
90505	sp|P48509|CD151_HUMAN CD151 antigen OS=Homo sapiens GN=CD151 PE=1 SV=3	R.YHQPGHEAVTSAVDQLQQEFHCCGSnNSQDWR.D	213000	213000		36.06	s(HCT116) r(3)	N26(NGlycan/2569.9046)	N	5	159	26	134	165	0.00056	0.024	246.22	106.4	6.9	1271.91	1271.91	-1.7	0	6354.51	6354.52	35.95	HexNAc(5)Hex(6)NeuAc(2)	6	595	12200	27677	36.06	35.34	36.68	0	0.943	3	1000000
90503	sp|P48509|CD151_HUMAN CD151 antigen OS=Homo sapiens GN=CD151 PE=1 SV=3	R.YHQPGHEAVTSAVDQLQQEFHCCGSnNSQDWR.D	213000	213000		36.06	s(HCT116) r(3)	N26(NGlycan/2569.9046)	N	5	159	26	134	165	1.7e-06	7.5e-05	383	182.4	8	1271.91	1271.91	-1.7	0	6354.51	6354.52	35.94	HexNAc(5)Hex(6)NeuAc(2)	6	595	12200	27668	36.06	35.34	36.68	0	0.969	3	1000000
90528	sp|P48509|CD151_HUMAN CD151 antigen OS=Homo sapiens GN=CD151 PE=1 SV=3	R.YHQPGHEAVTSAVDQLQQEFHCCGSnNSQDWR.D	213000	213000		36.06	s(HCT116) r(3)	N26(NGlycan/2569.9046)	N	5	159	26	134	165	8.5e-08	3.8e-06	527.78	257.7	8	1271.91	1271.91	1.4	0	6354.53	6354.52	36.04	HexNAc(5)Hex(6)NeuAc(2)	6	595	12200	27766	36.06	35.34	36.68	0	0.963	3	1000000
75056	sp|P48509|CD151_HUMAN CD151 antigen OS=Homo sapiens GN=CD151 PE=1 SV=3	R.YHQPGHEAVTSAVDQLQQEFHCCGSnnSQDWR.D	15000	15000		36.02	s(HCT116) r(2)	N26(NGlycan/2569.9046); N27(Deamidated/0.9840)	N,N	5	159160	26,27	134	165	0.00028	0.01	381.76	185	4.1	1272.13	1272.11	14.27	-1	6355.59	6355.5	35.96	HexNAc(5)Hex(6)NeuAc(2)	5	595	2720	28785	36.02	35.83	36.27	1	0.954	2	600000
50361	sp|P49418|AMPH_HUMAN Amphiphysin OS=Homo sapiens GN=AMPH PE=1 SV=1	P.nHTL.A	57400	57400		9.65	s(HCT116) r(1)	N1(NGlycan/2569.9046)	N	3	278	1	278	281	0.2	0.85	240.79	25.4	25.4	1018.72	1018.72	-1.42	0	3053.14	3053.15	9.67	HexNAc(5)Hex(6)NeuAc(2)	4	254	3680	3080	9.65	9.23	9.93	1	0.995	1	200000
66534	sp|P49418|AMPH_HUMAN Amphiphysin OS=Homo sapiens GN=AMPH PE=1 SV=1	P.nHTL.A	55200	55200		9.7	s(HCT116) r(2)	N1(NGlycan/2569.9046)	N	3	278	1	278	281	0.23	0.65	245.82	53.7	53.7	1018.73	1018.72	1.53	0	3053.15	3053.15	9.69	HexNAc(5)Hex(6)NeuAc(2)	5	254	3560	3137	9.7	9.21	9.9	1	0.997	2	200000
51990	sp|P78536|ADA17_HUMAN Disintegrin and metalloproteinase domain-containing protein 17 OS=Homo sapiens GN=ADAM17 PE=1 SV=1	R.EQQLESCACnETDNSCK.V	16600	16600		17.11	s(HCT116) r(1)	N10(NGlycan/2569.9046)	N	3	594	10	585	601	0.0051	0.16	111.05	66.6	4.7	1548.23	1548.24	-3.37	0	4641.68	4641.69	17.15	HexNAc(5)Hex(6)NeuAc(2)	4	232	3840	9279	17.11	16.6	17.39	1	1.2	1	70000
53576	sp|Q13308|PTK7_HUMAN Inactive tyrosine-protein kinase 7 OS=Homo sapiens GN=PTK7 PE=1 SV=2	R.SAnASFNIK.W	141000	141000		21.66	s(HCT116) r(1)	N3(NGlycan/2569.9046)	N	3	116	3	114	122	0.00029	0.011	431.73	98	98	1174.47	1174.47	0.35	0	3520.39	3520.39	21.68	HexNAc(5)Hex(6)NeuAc(2)	4	23	10500	13907	21.66	20.78	22.82	1	1.093	1	600000
69707	sp|Q13308|PTK7_HUMAN Inactive tyrosine-protein kinase 7 OS=Homo sapiens GN=PTK7 PE=1 SV=2	R.SAnASFNIK.W	183000	183000		21.68	s(HCT116) r(2)	N3(NGlycan/2569.9046)	N	3	116	3	114	122	0.0065	0.19	337.74	67.2	67.2	1174.47	1174.47	0.82	0	3520.39	3520.39	21.7	HexNAc(5)Hex(6)NeuAc(2)	5	23	11000	14145	21.68	20.55	23.93	0	1.093	2	700000
69703	sp|Q13308|PTK7_HUMAN Inactive tyrosine-protein kinase 7 OS=Homo sapiens GN=PTK7 PE=1 SV=2	R.SAnASFNIK.W	183000	183000		21.68	s(HCT116) r(2)	N3(NGlycan/2569.9046)	N	3	116	3	114	122	0.00022	0.0079	365.97	143.9	143.9	1174.47	1174.47	0.82	0	3520.39	3520.39	21.69	HexNAc(5)Hex(6)NeuAc(2)	5	23	11000	14129	21.68	20.55	23.93	0	1.092	2	700000
85221	sp|Q13308|PTK7_HUMAN Inactive tyrosine-protein kinase 7 OS=Homo sapiens GN=PTK7 PE=1 SV=2	R.SAnASFNIK.W	129000	129000		21.73	s(HCT116) r(3)	N3(NGlycan/2569.9046)	N	3	116	3	114	122	0.0085	0.28	291.69	49.8	49.8	1174.47	1174.47	1.41	0	3520.39	3520.39	21.73	HexNAc(5)Hex(6)NeuAc(2)	6	23	9660	13467	21.73	20.84	22.58	1	1.096	3	500000
51551	sp|Q13308|PTK7_HUMAN Inactive tyrosine-protein kinase 7 OS=Homo sapiens GN=PTK7 PE=1 SV=2	R.DGTPLSDGQSnHTVSSK.E	61200	61200		15.56	s(HCT116) r(1)	N11(NGlycan/2569.9046)	N	3	175	11	165	181	0.004	0.13	282.92	72.8	72.8	1433.9	1433.91	-4.95	-1	4298.67	4298.7	15.58	HexNAc(5)Hex(6)NeuAc(2)	4	23	4270	7788	15.56	15.47	16.21	1	1.161	1	300000
83223	sp|Q13308|PTK7_HUMAN Inactive tyrosine-protein kinase 7 OS=Homo sapiens GN=PTK7 PE=1 SV=2	R.DGTPLSDGQSnHTVSSK.E	59800	59800		15.58	s(HCT116) r(3)	N11(NGlycan/2569.9046)	N	3	175	11	165	181	0.038	0.64	163.06	40	40	1433.9	1433.91	-6.22	-1	4298.67	4298.7	15.59	HexNAc(5)Hex(6)NeuAc(2)	6	23	4140	7554	15.58	15.49	16.72	1	1.168	3	300000
92402	sp|Q13330|MTA1_HUMAN Metastasis-associated protein MTA1 OS=Homo sapiens GN=MTA1 PE=1 SV=2	R.IEELnK.T	77500	77500		40.93	s(HCT116) r(3)	N5(NGlycan/2569.9046)	N	3	31	5	27	32	0.29	0.93	217.56	5	5	1105.78	1105.78	5.85	0	3314.33	3314.31	40.97	HexNAc(5)Hex(6)NeuAc(2)	6	1493	5950	32707	40.93	40.3	41.25	1	1.045	3	300000
58307	sp|Q13641|TPBG_HUMAN Trophoblast glycoprotein OS=Homo sapiens GN=TPBG PE=1 SV=1	K.VLHnGTLAELQGLPHIR.V	185000	185000		33.51	s(HCT116) r(1)	N4(NGlycan/2569.9046)	N	4	275	4	272	288	7.1e-07	2.7e-05	379.58	184.6	8	1110.24	1110.24	0.21	0	4436.95	4436.95	33.53	HexNAc(5)Hex(6)NeuAc(2)	4	459	9680	26205	33.51	32.49	33.65	0	1.094	1	800000
58291	sp|Q13641|TPBG_HUMAN Trophoblast glycoprotein OS=Homo sapiens GN=TPBG PE=1 SV=1	K.VLHnGTLAELQGLPHIR.V	185000	185000		33.51	s(HCT116) r(1)	N4(NGlycan/2569.9046)	N	4	275	4	272	288	0.0014	0.052	294.87	112.1	112.1	1110.24	1110.24	-1.51	-1	4436.94	4436.95	33.5	HexNAc(5)Hex(6)NeuAc(2)	4	459	9680	26166	33.51	32.49	33.65	0	1.089	1	800000
53243	sp|Q13740|CD166_HUMAN CD166 antigen OS=Homo sapiens GN=ALCAM PE=1 SV=2	K.EGDnITLK.C	238000	238000		20.57	s(HCT116) r(1)	N4(NGlycan/2569.9046)	N	3	265	4	262	269	0.06	0.71	271.99	28.1	28.1	1153.79	1153.79	0.4	0	3458.36	3458.36	20.57	HexNAc(5)Hex(6)NeuAc(2)	4	307	5910	12817	20.57	19.48	21.52	1	1.07	1	900000
84920	sp|Q13740|CD166_HUMAN CD166 antigen OS=Homo sapiens GN=ALCAM PE=1 SV=2	K.EGDnITLK.C	213000	213000		20.61	s(HCT116) r(3)	N4(NGlycan/2569.9046)	N	3	265	4	262	269	0.092	0.82	188.17	10.1	10.1	1153.79	1153.79	-6.15	0	3458.34	3458.36	20.65	HexNAc(5)Hex(6)NeuAc(2)	6	307	6040	12464	20.61	19.52	21.38	1	1.072	3	800000
52359	sp|Q14126|DSG2_HUMAN Desmoglein-2 OS=Homo sapiens GN=DSG2 PE=1 SV=2	R.YVQnGTYTVK.I	59500	59500		18.16	s(HCT116) r(1)	N4(NGlycan/2569.9046)	N	3	462	4	459	468	0.0032	0.11	308.42	109.7	109.7	1248.17	1248.17	-1.1	0	3741.49	3741.49	18.18	HexNAc(5)Hex(6)NeuAc(2)	4	386	7610	10300	18.16	18.04	18.46	0	1.127	1	200000
52344	sp|Q14126|DSG2_HUMAN Desmoglein-2 OS=Homo sapiens GN=DSG2 PE=1 SV=2	R.YVQnGTYTVK.I	59500	59500		18.16	s(HCT116) r(1)	N4(NGlycan/2569.9046)	N	3	462	4	459	468	0.018	0.41	266.44	37.5	37.5	1248.17	1248.17	1.72	0	3741.5	3741.49	18.13	HexNAc(5)Hex(6)NeuAc(2)	4	386	7610	10259	18.16	18.04	18.46	0	1.131	1	200000
52354	sp|Q14126|DSG2_HUMAN Desmoglein-2 OS=Homo sapiens GN=DSG2 PE=1 SV=2	R.YVQnGTYTVK.I	59500	59500		18.16	s(HCT116) r(1)	N4(NGlycan/2569.9046)	N	3	462	4	459	468	0.0014	0.051	353.75	95.2	95.2	1248.17	1248.17	-1.1	0	3741.49	3741.49	18.16	HexNAc(5)Hex(6)NeuAc(2)	4	386	7610	10286	18.16	18.04	18.46	0	1.126	1	200000
52366	sp|Q14126|DSG2_HUMAN Desmoglein-2 OS=Homo sapiens GN=DSG2 PE=1 SV=2	R.YVQnGTYTVK.I	59500	59500		18.16	s(HCT116) r(1)	N4(NGlycan/2569.9046)	N	3	462	4	459	468	0.041	0.62	261.73	29.3	29.3	1248.17	1248.17	-0.43	0	3741.49	3741.49	18.19	HexNAc(5)Hex(6)NeuAc(2)	4	386	7610	10309	18.16	18.04	18.46	0	1.093	1	200000
68467	sp|Q14126|DSG2_HUMAN Desmoglein-2 OS=Homo sapiens GN=DSG2 PE=1 SV=2	R.YVQnGTYTVK.I	68300	68300		18.16	s(HCT116) r(2)	N4(NGlycan/2569.9046)	N	3	462	4	459	468	0.0072	0.21	384.36	63.5	63.5	1248.17	1248.17	0.93	0	3741.5	3741.49	18.13	HexNAc(5)Hex(6)NeuAc(2)	5	386	6870	10502	18.16	17.39	18.44	1	1.125	2	300000
84056	sp|Q14126|DSG2_HUMAN Desmoglein-2 OS=Homo sapiens GN=DSG2 PE=1 SV=2	R.YVQnGTYTVK.I	56900	56900		18.2	s(HCT116) r(3)	N4(NGlycan/2569.9046)	N	3	462	4	459	468	0.0016	0.065	348.47	88.8	88.8	1248.17	1248.17	0.87	0	3741.5	3741.49	18.2	HexNAc(5)Hex(6)NeuAc(2)	6	386	6980	10035	18.2	18.08	18.5	1	1.135	3	200000
93357	sp|Q5MIZ7-3|P4R3B_HUMAN Isoform 3 of Serine/threonine-protein phosphatase 4 regulatory subunit 3B OS=Homo sapiens GN=SMEK2	K.nNTICPGALR.F	183000	183000		43.29	s(HCT116) r(3)	N1(NGlycan/2569.9046)	N	3	498	1	498	507	0.1	0.66	152.41	5.1	5.1	1229.16	1229.16	-1.63	0	3684.45	3684.46	43.3	HexNAc(5)Hex(6)NeuAc(2)	6	1209	23300	34988	43.29	42.97	43.69	1	1.095	3	700000
82534	sp|Q6P4E1|CASC4_HUMAN Protein CASC4 OS=Homo sapiens GN=CASC4 PE=1 SV=1	R.KnNTYLVK.R	20300	20300		12.52	s(HCT116) r(3)	N2(NGlycan/2569.9046)	N	3	150	2	149	156	0.064	0.47	278.92	31.5	31.5	1183.82	1183.83	-3.64	0	3548.44	3548.45	12.54	HexNAc(5)Hex(6)NeuAc(2)	6	2020	3570	5129	12.52	12.22	12.57	1	1.076	3	80000
51594	sp|Q8N5V2|NGEF_HUMAN Ephexin-1 OS=Homo sapiens GN=NGEF PE=1 SV=2	S.IFnR.S	78600	78600		15.72	s(HCT116) r(1)	N3(NGlycan/2569.9046)	N	3	66	3	64	67	0.33	0.93	177.07	1.2	1.2	1040.41	1040.41	-0.32	0	3118.21	3118.21	15.7	HexNAc(5)Hex(6)NeuAc(2)	4	917	10000	7910	15.72	15.28	15.98	1	0.995	1	300000
67726	sp|Q8N5V2|NGEF_HUMAN Ephexin-1 OS=Homo sapiens GN=NGEF PE=1 SV=2	S.IFnR.S	51000	51000		15.75	s(HCT116) r(2)	N3(NGlycan/2569.9046)	N	3	66	3	64	67	0.58	0.92	177.82	1.2	1.2	1040.41	1040.41	1.52	0	3118.22	3118.21	15.74	HexNAc(5)Hex(6)NeuAc(2)	5	917	7870	8056	15.75	15.52	15.86	1	0.995	2	200000
51732	sp|Q8N5V2|NGEF_HUMAN Ephexin-1 OS=Homo sapiens GN=NGEF PE=1 SV=2	S.IFnR.S	14300	14300		16.21	s(HCT116) r(1)	N3(NGlycan/2569.9046)	N	4	66	3	64	67	0.23	0.87	64.85	1.2	1.2	780.561	780.56	0.64	0	3118.21	3118.21	16.27	HexNAc(5)Hex(6)NeuAc(2)	4	917	2160	8419	16.21	15.89	16.4	1	0.932	1	60000
56023	sp|Q8NBN3|TM87A_HUMAN Transmembrane protein 87A OS=Homo sapiens GN=TMEM87A PE=1 SV=3	R.nTTIFLK.F	85800	85800		28.01	s(HCT116) r(1)	N1(NGlycan/2569.9046)	N	3	62	1	62	68	0.013	0.34	305.44	43.5	43.5	1136.13	1136.14	-7.92	0	3405.36	3405.39	28.03	HexNAc(5)Hex(6)NeuAc(2)	4	577	6700	20439	28.01	27.94	28.66	0	1.07	1	300000
56012	sp|Q8NBN3|TM87A_HUMAN Transmembrane protein 87A OS=Homo sapiens GN=TMEM87A PE=1 SV=3	R.nTTIFLK.F	85800	85800		28.01	s(HCT116) r(1)	N1(NGlycan/2569.9046)	N	3	62	1	62	68	0.00066	0.024	389.17	125.2	125.2	1136.12	1136.14	-15.57	0	3405.33	3405.39	27.99	HexNAc(5)Hex(6)NeuAc(2)	4	577	6700	20399	28.01	27.94	28.66	0	1.08	1	300000
87515	sp|Q8NBN3|TM87A_HUMAN Transmembrane protein 87A OS=Homo sapiens GN=TMEM87A PE=1 SV=3	R.nTTIFLK.F	91100	91100		28.06	s(HCT116) r(3)	N1(NGlycan/2569.9046)	N	3	62	1	62	68	0.019	0.46	314.47	22.9	22.9	1136.12	1136.14	-10.3	0	3405.35	3405.39	28.05	HexNAc(5)Hex(6)NeuAc(2)	6	577	9630	19611	28.06	27.34	28.24	1	1.083	3	400000
85616	sp|Q92896|GSLG1_HUMAN Golgi apparatus protein 1 OS=Homo sapiens GN=GLG1 PE=1 SV=2	K.LnLTTDPK.F	71700	71700		22.86	s(HCT116) r(3)	N2(NGlycan/2569.9046)	N	3	165	2	164	171	1.7e-06	7.7e-05	443.21	147	147	1157.8	1157.81	-4.54	0	3470.38	3470.4	22.86	HexNAc(5)Hex(6)NeuAc(2)	6	116	7200	14628	22.86	22.51	23.14	1	1.099	3	300000
51063	sp|Q92896|GSLG1_HUMAN Golgi apparatus protein 1 OS=Homo sapiens GN=GLG1 PE=1 SV=2	R.nDTLQEAK.E	95500	95500		13.27	s(HCT116) r(1)	N1(NGlycan/2569.9046)	N	3	786	1	786	793	0.0087	0.25	307.42	80.5	80.5	1163.46	1163.46	4.17	0	3487.36	3487.35	13.14	HexNAc(5)Hex(6)NeuAc(2)	4	116	8020	5753	13.27	12.62	13.61	1	1.058	1	400000
67980	sp|Q95604|1C17_HUMAN HLA class I histocompatibility antigen, Cw-17 alpha chain OS=Homo sapiens GN=HLA-C PE=1 SV=1	R.GYYnQSEAGSHTIQR.M	27400	27400		16.72	s(HCT116) r(2)	N4(NGlycan/2569.9046)	N	3	110	4	107	121	0.074	0.75	145.62	36.1	10.5	1427.57	1427.57	0.12	0	4279.68	4279.68	16.76	HexNAc(5)Hex(6)NeuAc(2)	5	2069	4470	9050	16.72	16.65	16.93	0	1.171	2	100000
67977	sp|Q95604|1C17_HUMAN HLA class I histocompatibility antigen, Cw-17 alpha chain OS=Homo sapiens GN=HLA-C PE=1 SV=1	R.GYYnQSEAGSHTIQR.M	27400	27400		16.72	s(HCT116) r(2)	N4(NGlycan/2569.9046)	N	3	110	4	107	121	0.094	0.79	29.99	6.2	6.2	1427.57	1427.57	0.12	0	4279.68	4279.68	16.76	HexNAc(5)Hex(6)NeuAc(2)	5	2069	4470	9044	16.72	16.65	16.93	0	1.176	2	100000
62381	sp|Q96EV2|RBM33_HUMAN RNA-binding protein 33 OS=Homo sapiens GN=RBM33 PE=1 SV=3	R.HnTTSQNVSK.R	77500	77500		43.78	s(HCT116) r(1)	N2(NGlycan/2569.9046)	N	3	684	2	683	692	0.35	0.94	185.58	15.6	15.6	1229.16	1229.15	4.93	0	3684.46	3684.44	43.82	HexNAc(5)Hex(6)NeuAc(2)	4	2102	7720	37001	43.78	43.69	44.18	1	1.099	1	300000
77927	sp|Q96EV2|RBM33_HUMAN RNA-binding protein 33 OS=Homo sapiens GN=RBM33 PE=1 SV=3	R.HnTTSQNVSK.R	198000	198000		43.27	s(HCT116) r(2)	N2(NGlycan/2569.9046)	N	3	684	2	683	692	0.06	0.42	274.81	47.4	22	1229.16	1229.15	3.04	0	3684.45	3684.44	43.27	HexNAc(5)Hex(6)NeuAc(2)	5	2102	28500	36225	43.27	43.04	43.62	1	1.137	2	800000
85603	sp|Q9H5V8|CDCP1_HUMAN CUB domain-containing protein 1 OS=Homo sapiens GN=CDCP1 PE=1 SV=3	R.IGTFCSnGTVSR.I	100000	100000		22.47	s(HCT116) r(3)	N7(NGlycan/2569.9046)	N	3	180	7	174	185	0.017	0.44	347.49	4	4	1290.18	1290.18	-1.3	0	3867.51	3867.51	22.8	HexNAc(5)Hex(6)NeuAc(2)	6	34	5590	14576	22.47	21.8	22.93	0	1.127	3	400000
85487	sp|Q9H5V8|CDCP1_HUMAN CUB domain-containing protein 1 OS=Homo sapiens GN=CDCP1 PE=1 SV=3	R.IGTFCSnGTVSR.I	100000	100000		22.47	s(HCT116) r(3)	N7(NGlycan/2569.9046)	N	3	180	7	174	185	0.1	0.84	191.99	1.4	1.4	1290.17	1290.18	-3.13	0	3867.5	3867.51	22.51	HexNAc(5)Hex(6)NeuAc(2)	6	34	5590	14274	22.47	21.8	22.93	0	1.124	3	400000
72481	sp|Q9HD45|TM9S3_HUMAN Transmembrane 9 superfamily member 3 OS=Homo sapiens GN=TM9SF3 PE=1 SV=2	R.IVDVnLTSEGK.V	77100	77100		29.15	s(HCT116) r(2)	N5(NGlycan/2569.9046)	N	3	174	5	170	180	0.0086	0.24	300.51	75.9	75.9	1248.84	1248.85	-5.35	0	3743.51	3743.53	29.17	HexNAc(5)Hex(6)NeuAc(2)	5	371	5680	21652	29.15	28.43	29.61	1	1.123	2	300000
87908	sp|Q9HD45|TM9S3_HUMAN Transmembrane 9 superfamily member 3 OS=Homo sapiens GN=TM9SF3 PE=1 SV=2	R.IVDVnLTSEGK.V	56900	56900		29.22	s(HCT116) r(3)	N5(NGlycan/2569.9046)	N	3	174	5	170	180	0.0028	0.11	317.48	113.1	113.1	1248.85	1248.85	0.26	0	3743.53	3743.53	29.24	HexNAc(5)Hex(6)NeuAc(2)	6	371	7000	20700	29.22	28.5	29.33	1	1.132	3	200000
50903	sp|Q9P2B2|FPRP_HUMAN Prostaglandin F2 receptor negative regulator OS=Homo sapiens GN=PTGFRN PE=1 SV=2	K.nVSVAEGK.E	40000	40000		12.52	s(HCT116) r(1)	N1(NGlycan/2569.9046)	N	3	286	1	286	293	0.00014	0.0011	411.74	152.7	152.7	1125.11	1125.12	-2.5	0	3372.31	3372.32	12.54	HexNAc(5)Hex(6)NeuAc(2)	4	1842	2990	5293	12.52	12.18	13.33	1	1.038	1	200000
82561	sp|Q9P2B2|FPRP_HUMAN Prostaglandin F2 receptor negative regulator OS=Homo sapiens GN=PTGFRN PE=1 SV=2	K.nVSVAEGK.E	36800	36800		12.59	s(HCT116) r(3)	N1(NGlycan/2569.9046)	N	3	286	1	286	293	0.1	0.65	200.08	11.2	11.2	1125.11	1125.12	-3.87	0	3372.31	3372.32	12.62	HexNAc(5)Hex(6)NeuAc(2)	6	1842	3510	5187	12.59	12.52	13.17	1	1.042	3	100000
80331	sp|Q9Y520|PRC2C_HUMAN Protein PRRC2C OS=Homo sapiens GN=PRRC2C PE=1 SV=4	R.nFSGPRNERR.S	54100	54100		49.7	s(HCT116) r(2)	N1(NGlycan/2569.9046)	N	3	1566	1	1566	1575	0.4	0.95	188.13	42.6	42.6	1268.17	1268.18	-9.4	0	3801.49	3801.52	49.54	HexNAc(5)Hex(6)NeuAc(2)	5	2093	2930	41919	49.7	49.07	49.84	1	1.2	2	200000
50329	sp|Q9Y639|NPTN_HUMAN Neuroplastin OS=Homo sapiens GN=NPTN PE=1 SV=2	R.KnASNMEYR.I	39700	39700		9.49	s(HCT116) r(1)	N2(NGlycan/2569.9046)	N	3	197	2	196	204	0.017	0.4	239.36	3	3	1228.14	1228.14	-3.61	0	3681.4	3681.41	9.52	HexNAc(5)Hex(6)NeuAc(2)	4	250	7000	2975	9.49	9.42	10.3	1	1.073	1	200000
50022	sp|O00468|AGRIN_HUMAN Agrin OS=Homo sapiens GN=AGRN PE=1 SV=5	A.nATK.V	58200	58200		8.03	s(HCT116) r(1)	N1(NGlycan/2278.8092)	N	3	932	1	932	935	0.42	0.95	66.26	66.3	66.3	904.666	904.688	-24.9	0	2710.97	2711.04	8.07	HexNAc(5)Hex(6)NeuAc(1)	4	513	2330	1930	8.03	7.77	8.81	1	0.925	1	200000
90187	sp|O14672|ADA10_HUMAN Disintegrin and metalloproteinase domain-containing protein 10 OS=Homo sapiens GN=ADAM10 PE=1 SV=1	R.EGICnGFTALCPASDPKPnFTDCNR.H	5390	5390		35.13	s(HCT116) r(3)	N5(Deamidated/0.9840); N19(NGlycan/2278.8092)	N,N	4	537551	5,19	533	557	0.61	0.99	63.86	1.8	1.8	1281.02	1281.01	5.72	0	5120.05	5120.02	35.16	HexNAc(5)Hex(6)NeuAc(1)	6	62	1360	26819	35.13	34.99	35.36	1	1.055	3	100000
50223	sp|O75381|PEX14_HUMAN Peroxisomal membrane protein PEX14 OS=Homo sapiens GN=PEX14 PE=1 SV=1	R.PEGASnESER.D	55200	55200		9.12	s(HCT116) r(1)	N6(NGlycan/2278.8092)	N	3	372	6	367	376	0.17	0.89	99.02	17	17	1118.76	1118.76	1	0	3353.27	3353.27	9.16	HexNAc(5)Hex(6)NeuAc(1)	4	561	4130	2705	9.12	8.77	9.35	0	1.009	1	200000
50221	sp|O75381|PEX14_HUMAN Peroxisomal membrane protein PEX14 OS=Homo sapiens GN=PEX14 PE=1 SV=1	R.PEGASnESER.D	55200	55200		9.12	s(HCT116) r(1)	N6(NGlycan/2278.8092)	N	3	372	6	367	376	0.18	0.9	186.33	10.1	10.1	1118.76	1118.76	1	0	3353.27	3353.27	9.15	HexNAc(5)Hex(6)NeuAc(1)	4	561	4130	2695	9.12	8.77	9.35	0	1.009	1	200000
60794	sp|P02786|TFR1_HUMAN Transferrin receptor protein 1 OS=Homo sapiens GN=TFRC PE=1 SV=2	K.KDFEDLYTPVnGSIVIVR.A	392000	392000		40.3	s(HCT116) r(1)	N11(NGlycan/2278.8092)	N	4	251	11	241	258	9.9e-06	0.00037	372.41	179.3	65.4	1086.73	1086.73	1.15	0	4342.9	4342.9	40.31	HexNAc(5)Hex(6)NeuAc(1)	4	44	34100	33358	40.3	39.96	40.65	0	0.996	1	2000000
60777	sp|P02786|TFR1_HUMAN Transferrin receptor protein 1 OS=Homo sapiens GN=TFRC PE=1 SV=2	K.KDFEDLYTPVnGSIVIVR.A	392000	392000		40.3	s(HCT116) r(1)	N11(NGlycan/2278.8092)	N	4	251	11	241	258	7.2e-12	2.7e-10	603.84	403.5	52.7	1086.73	1086.73	0.55	0	4342.9	4342.9	40.28	HexNAc(5)Hex(6)NeuAc(1)	4	44	34100	33323	40.3	39.96	40.65	0	1.083	1	2000000
60789	sp|P02786|TFR1_HUMAN Transferrin receptor protein 1 OS=Homo sapiens GN=TFRC PE=1 SV=2	K.KDFEDLYTPVnGSIVIVR.A	392000	392000		40.3	s(HCT116) r(1)	N11(NGlycan/2278.8092)	N	4	251	11	241	258	1.5e-08	5.5e-07	556.16	338.6	51.9	1086.73	1086.73	0.14	0	4342.9	4342.9	40.3	HexNAc(5)Hex(6)NeuAc(1)	4	44	34100	33346	40.3	39.96	40.65	0	0.958	1	2000000
60798	sp|P02786|TFR1_HUMAN Transferrin receptor protein 1 OS=Homo sapiens GN=TFRC PE=1 SV=2	K.KDFEDLYTPVnGSIVIVR.A	392000	392000		40.3	s(HCT116) r(1)	N11(NGlycan/2278.8092)	N	4	251	11	241	258	6.4e-08	2.4e-06	497.74	295.8	67.6	1086.73	1086.73	1.15	0	4342.9	4342.9	40.32	HexNAc(5)Hex(6)NeuAc(1)	4	44	34100	33370	40.3	39.96	40.65	0	0.995	1	2000000
60868	sp|P02786|TFR1_HUMAN Transferrin receptor protein 1 OS=Homo sapiens GN=TFRC PE=1 SV=2	K.KDFEDLYTPVnGSIVIVR.A	392000	392000		40.3	s(HCT116) r(1)	N11(NGlycan/2278.8092)	N	4	251	11	241	258	0.11	0.82	276.35	52.1	52.1	1086.74	1086.73	9.03	0	4342.94	4342.9	40.5	HexNAc(5)Hex(6)NeuAc(1)	4	44	34100	33549	40.3	39.96	40.65	0	1.065	1	2000000
76694	sp|P02786|TFR1_HUMAN Transferrin receptor protein 1 OS=Homo sapiens GN=TFRC PE=1 SV=2	K.KDFEDLYTPVnGSIVIVR.A	427000	427000		40.58	s(HCT116) r(2)	N11(NGlycan/2278.8092)	N	4	251	11	241	258	2.5e-10	9.1e-09	601.59	339.5	48.7	1086.73	1086.73	0.08	0	4342.9	4342.9	40.34	HexNAc(5)Hex(6)NeuAc(1)	5	44	35300	33259	40.58	39.68	40.68	0	0.996	2	2000000
76677	sp|P02786|TFR1_HUMAN Transferrin receptor protein 1 OS=Homo sapiens GN=TFRC PE=1 SV=2	K.KDFEDLYTPVnGSIVIVR.A	427000	427000		40.58	s(HCT116) r(2)	N11(NGlycan/2278.8092)	N	4	251	11	241	258	1.6e-11	5.6e-10	649.57	385.5	42	1086.73	1086.73	0.4	0	4342.9	4342.9	40.3	HexNAc(5)Hex(6)NeuAc(1)	5	44	35300	33225	40.58	39.68	40.68	0	1.079	2	2000000
76684	sp|P02786|TFR1_HUMAN Transferrin receptor protein 1 OS=Homo sapiens GN=TFRC PE=1 SV=2	K.KDFEDLYTPVnGSIVIVR.A	427000	427000		40.58	s(HCT116) r(2)	N11(NGlycan/2278.8092)	N	4	251	11	241	258	4.8e-06	0.00017	340.36	230.5	55.2	1086.73	1086.73	-0.09	0	4342.9	4342.9	40.32	HexNAc(5)Hex(6)NeuAc(1)	5	44	35300	33239	40.58	39.68	40.68	0	0.999	2	2000000
76703	sp|P02786|TFR1_HUMAN Transferrin receptor protein 1 OS=Homo sapiens GN=TFRC PE=1 SV=2	K.KDFEDLYTPVnGSIVIVR.A	427000	427000		40.58	s(HCT116) r(2)	N11(NGlycan/2278.8092)	N	4	251	11	241	258	3e-06	0.00011	410.95	237.8	53.1	1086.73	1086.73	0.08	0	4342.9	4342.9	40.35	HexNAc(5)Hex(6)NeuAc(1)	5	44	35300	33275	40.58	39.68	40.68	0	0.962	2	2000000
76710	sp|P02786|TFR1_HUMAN Transferrin receptor protein 1 OS=Homo sapiens GN=TFRC PE=1 SV=2	K.KDFEDLYTPVnGSIVIVR.A	427000	427000		40.58	s(HCT116) r(2)	N11(NGlycan/2278.8092)	N	4	251	11	241	258	0.0017	0.056	331.93	137.5	77	1086.73	1086.73	0.49	0	4342.9	4342.9	40.36	HexNAc(5)Hex(6)NeuAc(1)	5	44	35300	33285	40.58	39.68	40.68	0	0.996	2	2000000
92175	sp|P02786|TFR1_HUMAN Transferrin receptor protein 1 OS=Homo sapiens GN=TFRC PE=1 SV=2	K.KDFEDLYTPVnGSIVIVR.A	355000	355000		40.58	s(HCT116) r(3)	N11(NGlycan/2278.8092)	N	4	251	11	241	258	1.8e-07	7.9e-06	498.45	311.2	48.7	1086.73	1086.73	1	0	4342.9	4342.9	40.34	HexNAc(5)Hex(6)NeuAc(1)	6	44	30000	32107	40.58	39.47	40.69	0	0.997	3	2000000
92162	sp|P02786|TFR1_HUMAN Transferrin receptor protein 1 OS=Homo sapiens GN=TFRC PE=1 SV=2	K.KDFEDLYTPVnGSIVIVR.A	355000	355000		40.58	s(HCT116) r(3)	N11(NGlycan/2278.8092)	N	4	251	11	241	258	8.8e-08	3.9e-06	538.97	301.6	50.4	1086.73	1086.73	0.64	0	4342.9	4342.9	40.32	HexNAc(5)Hex(6)NeuAc(1)	6	44	30000	32079	40.58	39.47	40.69	0	1.086	3	2000000
92169	sp|P02786|TFR1_HUMAN Transferrin receptor protein 1 OS=Homo sapiens GN=TFRC PE=1 SV=2	K.KDFEDLYTPVnGSIVIVR.A	355000	355000		40.58	s(HCT116) r(3)	N11(NGlycan/2278.8092)	N	4	251	11	241	258	1.6e-08	7.3e-07	578.61	364.7	61.4	1086.73	1086.73	1	0	4342.9	4342.9	40.33	HexNAc(5)Hex(6)NeuAc(1)	6	44	30000	32092	40.58	39.47	40.69	0	0.996	3	2000000
92180	sp|P02786|TFR1_HUMAN Transferrin receptor protein 1 OS=Homo sapiens GN=TFRC PE=1 SV=2	K.KDFEDLYTPVnGSIVIVR.A	355000	355000		40.58	s(HCT116) r(3)	N11(NGlycan/2278.8092)	N	4	251	11	241	258	0.0079	0.26	228.09	110.9	57.8	1086.73	1086.73	0.59	0	4342.9	4342.9	40.35	HexNAc(5)Hex(6)NeuAc(1)	6	44	30000	32116	40.58	39.47	40.69	0	0.962	3	2000000
60801	sp|P02786|TFR1_HUMAN Transferrin receptor protein 1 OS=Homo sapiens GN=TFRC PE=1 SV=2	K.KDFEDLYTPVnGSIVIVR.A	42700	42700		40.28	s(HCT116) r(1)	N11(NGlycan/2278.8092)	N	3	251	11	241	258	0.05	0.67	106.81	41.6	28.8	1448.64	1448.64	-1.54	0	4342.89	4342.9	40.33	HexNAc(5)Hex(6)NeuAc(1)	4	44	8720	33376	40.28	40.21	40.54	0	1.195	1	200000
60787	sp|P02786|TFR1_HUMAN Transferrin receptor protein 1 OS=Homo sapiens GN=TFRC PE=1 SV=2	K.KDFEDLYTPVnGSIVIVR.A	42700	42700		40.28	s(HCT116) r(1)	N11(NGlycan/2278.8092)	N	3	251	11	241	258	0.00051	0.019	253.83	143.6	79.3	1448.64	1448.64	-1.77	0	4342.89	4342.9	40.3	HexNAc(5)Hex(6)NeuAc(1)	4	44	8720	33342	40.28	40.21	40.54	0	1.199	1	200000
76675	sp|P02786|TFR1_HUMAN Transferrin receptor protein 1 OS=Homo sapiens GN=TFRC PE=1 SV=2	K.KDFEDLYTPVnGSIVIVR.A	64900	64900		40.31	s(HCT116) r(2)	N11(NGlycan/2278.8092)	N	3	251	11	241	258	2.8e-08	1e-06	511.73	275	88.7	1448.63	1448.64	-4.72	0	4342.88	4342.9	40.3	HexNAc(5)Hex(6)NeuAc(1)	5	44	10300	33223	40.31	40	40.58	1	1.211	2	300000
92160	sp|P02786|TFR1_HUMAN Transferrin receptor protein 1 OS=Homo sapiens GN=TFRC PE=1 SV=2	K.KDFEDLYTPVnGSIVIVR.A	126000	126000		40.32	s(HCT116) r(3)	N11(NGlycan/2278.8092)	N	3	251	11	241	258	8.8e-07	3.9e-05	440.6	247.3	82.1	1448.64	1448.64	-2.18	0	4342.89	4342.9	40.32	HexNAc(5)Hex(6)NeuAc(1)	6	44	18500	32077	40.32	40	40.62	0	1.207	3	500000
92156	sp|P02786|TFR1_HUMAN Transferrin receptor protein 1 OS=Homo sapiens GN=TFRC PE=1 SV=2	K.KDFEDLYTPVnGSIVIVR.A	126000	126000		40.32	s(HCT116) r(3)	N11(NGlycan/2278.8092)	N	3	251	11	241	258	3.2e-08	1.4e-06	525.49	279.1	94.9	1448.64	1448.64	-2.18	0	4342.89	4342.9	40.31	HexNAc(5)Hex(6)NeuAc(1)	6	44	18500	32069	40.32	40	40.62	0	1.203	3	500000
92172	sp|P02786|TFR1_HUMAN Transferrin receptor protein 1 OS=Homo sapiens GN=TFRC PE=1 SV=2	K.KDFEDLYTPVnGSIVIVR.A	126000	126000		40.32	s(HCT116) r(3)	N11(NGlycan/2278.8092)	N	3	251	11	241	258	2.5e-06	0.00011	460	238.1	77.5	1448.64	1448.64	-2.45	0	4342.89	4342.9	40.34	HexNAc(5)Hex(6)NeuAc(1)	6	44	18500	32103	40.32	40	40.62	0	1.234	3	500000
63564	sp|P02786|TFR1_HUMAN Transferrin receptor protein 1 OS=Homo sapiens GN=TFRC PE=1 SV=2	K.DFEDLYTPVnGSIVIVR.A	422000	422000		46.91	s(HCT116) r(1)	N10(NGlycan/2278.8092)	N	3	251	10	242	258	4.2e-13	1.6e-11	690.26	448.2	75.2	1405.94	1405.94	-1.39	0	4214.8	4214.8	46.91	HexNAc(5)Hex(6)NeuAc(1)	4	44	50600	39876	46.91	45.78	47.45	0	1.2	1	2000000
63543	sp|P02786|TFR1_HUMAN Transferrin receptor protein 1 OS=Homo sapiens GN=TFRC PE=1 SV=2	K.DFEDLYTPVnGSIVIVR.A	422000	422000		46.91	s(HCT116) r(1)	N10(NGlycan/2278.8092)	N	3	251	10	242	258	1.9e-07	7.1e-06	521.77	245.9	62.9	1405.94	1405.94	-1.15	0	4214.8	4214.8	46.88	HexNAc(5)Hex(6)NeuAc(1)	4	44	50600	39845	46.91	45.78	47.45	0	1.205	1	2000000
63688	sp|P02786|TFR1_HUMAN Transferrin receptor protein 1 OS=Homo sapiens GN=TFRC PE=1 SV=2	K.DFEDLYTPVnGSIVIVR.A	422000	422000		46.91	s(HCT116) r(1)	N10(NGlycan/2278.8092)	N	3	251	10	242	258	2.5e-05	0.00092	351.48	208.1	67.2	1405.94	1405.94	-3.59	0	4214.79	4214.8	47.31	HexNAc(5)Hex(6)NeuAc(1)	4	44	50600	40214	46.91	45.78	47.45	0	1.19	1	2000000
79244	sp|P02786|TFR1_HUMAN Transferrin receptor protein 1 OS=Homo sapiens GN=TFRC PE=1 SV=2	K.DFEDLYTPVnGSIVIVR.A	362000	362000		46.91	s(HCT116) r(2)	N10(NGlycan/2278.8092)	N	3	251	10	242	258	7.7e-12	2.8e-10	646.09	406.2	66.7	1405.94	1405.94	-0.58	1	4214.8	4214.8	46.9	HexNAc(5)Hex(6)NeuAc(1)	5	44	44500	39475	46.91	46.01	47.47	0	1.217	2	2000000
79229	sp|P02786|TFR1_HUMAN Transferrin receptor protein 1 OS=Homo sapiens GN=TFRC PE=1 SV=2	K.DFEDLYTPVnGSIVIVR.A	362000	362000		46.91	s(HCT116) r(2)	N10(NGlycan/2278.8092)	N	3	251	10	242	258	1.5e-08	5.2e-07	577.72	318.9	70.8	1405.94	1405.94	-0.69	0	4214.8	4214.8	46.86	HexNAc(5)Hex(6)NeuAc(1)	5	44	44500	39443	46.91	46.01	47.47	0	1.204	2	2000000
79240	sp|P02786|TFR1_HUMAN Transferrin receptor protein 1 OS=Homo sapiens GN=TFRC PE=1 SV=2	K.DFEDLYTPVnGSIVIVR.A	362000	362000		46.91	s(HCT116) r(2)	N10(NGlycan/2278.8092)	N	3	251	10	242	258	7.3e-09	2.6e-07	569.68	378.8	47	1405.94	1405.94	-0.55	0	4214.8	4214.8	46.89	HexNAc(5)Hex(6)NeuAc(1)	5	44	44500	39467	46.91	46.01	47.47	0	1.199	2	2000000
79246	sp|P02786|TFR1_HUMAN Transferrin receptor protein 1 OS=Homo sapiens GN=TFRC PE=1 SV=2	K.DFEDLYTPVnGSIVIVR.A	362000	362000		46.91	s(HCT116) r(2)	N10(NGlycan/2278.8092)	N	3	251	10	242	258	7.7e-13	2.8e-11	662.78	393.1	87.3	1405.94	1405.94	0.22	0	4214.8	4214.8	46.91	HexNAc(5)Hex(6)NeuAc(1)	5	44	44500	39483	46.91	46.01	47.47	0	1.192	2	2000000
94611	sp|P02786|TFR1_HUMAN Transferrin receptor protein 1 OS=Homo sapiens GN=TFRC PE=1 SV=2	K.DFEDLYTPVnGSIVIVR.A	333000	333000		46.93	s(HCT116) r(3)	N10(NGlycan/2278.8092)	N	3	251	10	242	258	3.1e-10	1.4e-08	632.08	362.1	86.9	1405.94	1405.94	-0.83	0	4214.8	4214.8	46.94	HexNAc(5)Hex(6)NeuAc(1)	6	44	38500	38159	46.93	45.87	47.51	0	1.209	3	1000000
94602	sp|P02786|TFR1_HUMAN Transferrin receptor protein 1 OS=Homo sapiens GN=TFRC PE=1 SV=2	K.DFEDLYTPVnGSIVIVR.A	333000	333000		46.93	s(HCT116) r(3)	N10(NGlycan/2278.8092)	N	3	251	10	242	258	3.3e-10	1.5e-08	593.79	385	67.8	1405.94	1405.94	1.45	0	4214.81	4214.8	46.91	HexNAc(5)Hex(6)NeuAc(1)	6	44	38500	38138	46.93	45.87	47.51	0	1.204	3	1000000
94607	sp|P02786|TFR1_HUMAN Transferrin receptor protein 1 OS=Homo sapiens GN=TFRC PE=1 SV=2	K.DFEDLYTPVnGSIVIVR.A	333000	333000		46.93	s(HCT116) r(3)	N10(NGlycan/2278.8092)	N	3	251	10	242	258	4.3e-11	1.9e-09	659.17	346.6	107.9	1405.94	1405.94	-1.22	0	4214.8	4214.8	46.93	HexNAc(5)Hex(6)NeuAc(1)	6	44	38500	38149	46.93	45.87	47.51	0	1.187	3	1000000
94627	sp|P02786|TFR1_HUMAN Transferrin receptor protein 1 OS=Homo sapiens GN=TFRC PE=1 SV=2	K.DFEDLYTPVnGSIVIVR.A	333000	333000		46.93	s(HCT116) r(3)	N10(NGlycan/2278.8092)	N	3	251	10	242	258	0.00049	0.021	319.77	172.3	64.3	1405.94	1405.94	-1.65	0	4214.8	4214.8	47	HexNAc(5)Hex(6)NeuAc(1)	6	44	38500	38204	46.93	45.87	47.51	0	1.184	3	1000000
63565	sp|P02786|TFR1_HUMAN Transferrin receptor protein 1 OS=Homo sapiens GN=TFRC PE=1 SV=2	K.DFEDLYTPVnGSIVIVR.A	207000	207000		46.91	s(HCT116) r(1)	N10(NGlycan/2278.8092)	N	4	251	10	242	258	1.5e-12	5.8e-11	675.38	435.2	34.1	1054.71	1054.71	1.84	0	4214.81	4214.8	46.93	HexNAc(5)Hex(6)NeuAc(1)	4	44	26000	39893	46.91	46.22	47.49	0	1.048	1	900000
63550	sp|P02786|TFR1_HUMAN Transferrin receptor protein 1 OS=Homo sapiens GN=TFRC PE=1 SV=2	K.DFEDLYTPVnGSIVIVR.A	207000	207000		46.91	s(HCT116) r(1)	N10(NGlycan/2278.8092)	N	4	251	10	242	258	1.5e-15	5.8e-14	819.29	539.5	57.2	1054.71	1054.71	1.17	0	4214.81	4214.8	46.89	HexNAc(5)Hex(6)NeuAc(1)	4	44	26000	39854	46.91	46.22	47.49	0	1.043	1	900000
79237	sp|P02786|TFR1_HUMAN Transferrin receptor protein 1 OS=Homo sapiens GN=TFRC PE=1 SV=2	K.DFEDLYTPVnGSIVIVR.A	256000	256000		46.91	s(HCT116) r(2)	N10(NGlycan/2278.8092)	N	4	251	10	242	258	1.5e-14	5.5e-13	750.6	475.2	64.1	1054.71	1054.71	-1.55	0	4214.8	4214.8	46.89	HexNAc(5)Hex(6)NeuAc(1)	5	44	25000	39461	46.91	46.1	48.28	1	1.045	2	1000000
94603	sp|P02786|TFR1_HUMAN Transferrin receptor protein 1 OS=Homo sapiens GN=TFRC PE=1 SV=2	K.DFEDLYTPVnGSIVIVR.A	155000	155000		46.93	s(HCT116) r(3)	N10(NGlycan/2278.8092)	N	4	251	10	242	258	6.6e-15	2.9e-13	833.03	570.7	44.9	1054.71	1054.71	1.12	0	4214.81	4214.8	46.91	HexNAc(5)Hex(6)NeuAc(1)	6	44	19000	38139	46.93	46.05	47.49	1	1.047	3	700000
53459	sp|P05556|ITB1_HUMAN Integrin beta-1 OS=Homo sapiens GN=ITGB1 PE=1 SV=2	K.LRNPCTSEQnCTSPFSYK.N	216000	216000		21.29	s(HCT116) r(1)	N10(NGlycan/2278.8092)	N	3	212	10	203	220	2.7e-05	0.001	368.05	130.8	109.3	1489.93	1489.93	-3.24	0	4466.76	4466.78	21.31	HexNAc(5)Hex(6)NeuAc(1)	4	9	6880	13501	21.29	19.78	21.52	0	1.202	1	900000
53435	sp|P05556|ITB1_HUMAN Integrin beta-1 OS=Homo sapiens GN=ITGB1 PE=1 SV=2	K.LRNPCTSEQnCTSPFSYK.N	216000	216000		21.29	s(HCT116) r(1)	N10(NGlycan/2278.8092)	N	3	212	10	203	220	0.038	0.6	216.99	50	50	1489.93	1489.93	-3.19	0	4466.76	4466.78	21.21	HexNAc(5)Hex(6)NeuAc(1)	4	9	6880	13406	21.29	19.78	21.52	0	1.195	1	900000
53454	sp|P05556|ITB1_HUMAN Integrin beta-1 OS=Homo sapiens GN=ITGB1 PE=1 SV=2	K.LRNPCTSEQnCTSPFSYK.N	216000	216000		21.29	s(HCT116) r(1)	N10(NGlycan/2278.8092)	N	3	212	10	203	220	0.0068	0.2	231.85	59.7	59.7	1489.93	1489.93	-3.15	0	4466.76	4466.78	21.28	HexNAc(5)Hex(6)NeuAc(1)	4	9	6880	13482	21.29	19.78	21.52	0	1.206	1	900000
53466	sp|P05556|ITB1_HUMAN Integrin beta-1 OS=Homo sapiens GN=ITGB1 PE=1 SV=2	K.LRNPCTSEQnCTSPFSYK.N	216000	216000		21.29	s(HCT116) r(1)	N10(NGlycan/2278.8092)	N	3	212	10	203	220	0.17	0.89	148.35	5.8	5.8	1489.93	1489.93	-1.67	0	4466.77	4466.78	21.33	HexNAc(5)Hex(6)NeuAc(1)	4	9	6880	13525	21.29	19.78	21.52	0	1.191	1	900000
85104	sp|P05556|ITB1_HUMAN Integrin beta-1 OS=Homo sapiens GN=ITGB1 PE=1 SV=2	K.LRNPCTSEQnCTSPFSYK.N	199000	199000		21.05	s(HCT116) r(3)	N10(NGlycan/2278.8092)	N	3	212	10	203	220	0.07	0.77	143.6	15.8	15.8	1489.93	1489.93	-2.04	0	4466.77	4466.78	21.33	HexNAc(5)Hex(6)NeuAc(1)	6	9	5950	13065	21.05	19.85	21.56	0	1.207	3	900000
85094	sp|P05556|ITB1_HUMAN Integrin beta-1 OS=Homo sapiens GN=ITGB1 PE=1 SV=2	K.LRNPCTSEQnCTSPFSYK.N	199000	199000		21.05	s(HCT116) r(3)	N10(NGlycan/2278.8092)	N	3	212	10	203	220	0.0093	0.3	243.02	51	51	1489.93	1489.93	-2.08	0	4466.77	4466.78	21.25	HexNAc(5)Hex(6)NeuAc(1)	6	9	5950	12992	21.05	19.85	21.56	0	1.207	3	900000
85096	sp|P05556|ITB1_HUMAN Integrin beta-1 OS=Homo sapiens GN=ITGB1 PE=1 SV=2	K.LRNPCTSEQnCTSPFSYK.N	199000	199000		21.05	s(HCT116) r(3)	N10(NGlycan/2278.8092)	N	3	212	10	203	220	0.023	0.52	210.97	62.3	62.3	1489.93	1489.93	-2.08	0	4466.77	4466.78	21.26	HexNAc(5)Hex(6)NeuAc(1)	6	9	5950	13001	21.05	19.85	21.56	0	1.214	3	900000
85108	sp|P05556|ITB1_HUMAN Integrin beta-1 OS=Homo sapiens GN=ITGB1 PE=1 SV=2	K.LRNPCTSEQnCTSPFSYK.N	199000	199000		21.05	s(HCT116) r(3)	N10(NGlycan/2278.8092)	N	3	212	10	203	220	0.019	0.46	218.92	80.6	80.6	1489.93	1489.93	-4.16	0	4466.76	4466.78	21.34	HexNAc(5)Hex(6)NeuAc(1)	6	9	5950	13072	21.05	19.85	21.56	0	1.199	3	900000
85111	sp|P05556|ITB1_HUMAN Integrin beta-1 OS=Homo sapiens GN=ITGB1 PE=1 SV=2	K.LRNPCTSEQnCTSPFSYK.N	199000	199000		21.05	s(HCT116) r(3)	N10(NGlycan/2278.8092)	N	3	212	10	203	220	0.0012	0.051	240.86	115.4	81.6	1489.93	1489.93	-4.16	0	4466.76	4466.78	21.35	HexNAc(5)Hex(6)NeuAc(1)	6	9	5950	13081	21.05	19.85	21.56	0	1.207	3	900000
69581	sp|P05556|ITB1_HUMAN Integrin beta-1 OS=Homo sapiens GN=ITGB1 PE=1 SV=2	K.LRNPCTSEQnCTSPFSYK.N	54800	54800		21.2	s(HCT116) r(2)	N10(NGlycan/2278.8092)	N	4	212	10	203	220	1.5e-05	0.00053	408.1	169.1	76.4	1117.7	1117.7	-1.92	0	4466.77	4466.78	21.2	HexNAc(5)Hex(6)NeuAc(1)	5	9	5880	13626	21.2	20.34	21.34	1	0.965	2	200000
53667	sp|P05556|ITB1_HUMAN Integrin beta-1 OS=Homo sapiens GN=ITGB1 PE=1 SV=2	R.NPCTSEQnCTSPFSYK.N	165000	165000		22.12	s(HCT116) r(1)	N8(NGlycan/2278.8092)	N	3	212	8	205	220	2.1e-07	8.1e-06	426.66	228.9	81.7	1400.2	1400.2	-0.63	0	4197.59	4197.59	21.91	HexNAc(5)Hex(6)NeuAc(1)	4	9	11100	14141	22.12	21.08	23	0	1.173	1	700000
53658	sp|P05556|ITB1_HUMAN Integrin beta-1 OS=Homo sapiens GN=ITGB1 PE=1 SV=2	R.NPCTSEQnCTSPFSYK.N	165000	165000		22.12	s(HCT116) r(1)	N8(NGlycan/2278.8092)	N	3	212	8	205	220	0.0036	0.12	272.41	91.4	70.3	1400.21	1400.2	0.85	0	4197.6	4197.59	21.89	HexNAc(5)Hex(6)NeuAc(1)	4	9	11100	14116	22.12	21.08	23	0	1.156	1	700000
53738	sp|P05556|ITB1_HUMAN Integrin beta-1 OS=Homo sapiens GN=ITGB1 PE=1 SV=2	R.NPCTSEQnCTSPFSYK.N	165000	165000		22.12	s(HCT116) r(1)	N8(NGlycan/2278.8092)	N	3	212	8	205	220	4.2e-07	1.6e-05	410.64	180.3	54.6	1400.2	1400.2	-1.68	0	4197.58	4197.59	22.12	HexNAc(5)Hex(6)NeuAc(1)	4	9	11100	14368	22.12	21.08	23	0	1.151	1	700000
69808	sp|P05556|ITB1_HUMAN Integrin beta-1 OS=Homo sapiens GN=ITGB1 PE=1 SV=2	R.NPCTSEQnCTSPFSYK.N	134000	134000		21.94	s(HCT116) r(2)	N8(NGlycan/2278.8092)	N	3	212	8	205	220	5.5e-06	0.0002	355.96	182.9	70.8	1400.2	1400.2	-1.05	0	4197.59	4197.59	21.93	HexNAc(5)Hex(6)NeuAc(1)	5	9	7670	14389	21.94	21.68	23.03	1	1.174	2	600000
85320	sp|P05556|ITB1_HUMAN Integrin beta-1 OS=Homo sapiens GN=ITGB1 PE=1 SV=2	R.NPCTSEQnCTSPFSYK.N	150000	150000		22.17	s(HCT116) r(3)	N8(NGlycan/2278.8092)	N	3	212	8	205	220	3e-06	0.00013	408.72	245	85.3	1400.21	1400.2	2.81	0	4197.6	4197.59	21.96	HexNAc(5)Hex(6)NeuAc(1)	6	9	10900	13704	22.17	21.08	22.54	1	1.174	3	600000
53682	sp|P05556|ITB1_HUMAN Integrin beta-1 OS=Homo sapiens GN=ITGB1 PE=1 SV=2	R.NPCTSEQnCTSPFSYK.N	50400	50400		21.91	s(HCT116) r(1)	N8(NGlycan/2278.8092)	N	4	212	8	205	220	5.9e-06	0.00022	398.03	240.9	33.8	1050.4	1050.41	-1.71	1	4197.58	4197.59	21.94	HexNAc(5)Hex(6)NeuAc(1)	4	9	4950	14176	21.91	21.22	22.29	1	0.939	1	200000
81619	sp|P05556|ITB1_HUMAN Integrin beta-1 OS=Homo sapiens GN=ITGB1 PE=1 SV=2	K.NGVnGTGEnGR.K	55200	55200		7.86	s(HCT116) r(3)	N4(NGlycan/2278.8092); N9(Deamidated/0.9840)	N,N	3	406411	4,9	403	413	0.00094	0.04	313.52	92.7	92.7	1118.76	1118.77	-2.89	0	3353.27	3353.28	7.88	HexNAc(5)Hex(6)NeuAc(1)	6	9	3180	1623	7.86	6.64	8.44	1	1.015	3	400000
70302	sp|P05556|ITB1_HUMAN Integrin beta-1 OS=Homo sapiens GN=ITGB1 PE=1 SV=2	K.KDTCTQECSYFnITK.V	284000	284000		22.61	s(HCT116) r(2)	N12(NGlycan/2278.8092)	N	3	669	12	658	672	0.049	0.66	96.12	17.9	17.9	1391.89	1391.88	3.09	0	4172.65	4172.63	23.28	HexNAc(5)Hex(6)NeuAc(1)	5	9	8270	15844	22.61	22.08	23.28	1	1.163	2	1000000
85783	sp|P05556|ITB1_HUMAN Integrin beta-1 OS=Homo sapiens GN=ITGB1 PE=1 SV=2	K.KDTCTQECSYFnITK.V	329000	329000		23.28	s(HCT116) r(3)	N12(NGlycan/2278.8092)	N	3	669	12	658	672	0.00068	0.029	256.04	70.1	70.1	1391.88	1391.88	-2.11	0	4172.62	4172.63	23.3	HexNAc(5)Hex(6)NeuAc(1)	6	9	10700	15082	23.28	22.14	24	0	1.167	3	1000000
85780	sp|P05556|ITB1_HUMAN Integrin beta-1 OS=Homo sapiens GN=ITGB1 PE=1 SV=2	K.KDTCTQECSYFnITK.V	329000	329000		23.28	s(HCT116) r(3)	N12(NGlycan/2278.8092)	N	3	669	12	658	672	0.019	0.47	211.57	32	32	1391.88	1391.88	-2.11	0	4172.62	4172.63	23.29	HexNAc(5)Hex(6)NeuAc(1)	6	9	10700	15076	23.28	22.14	24	0	1.175	3	1000000
85791	sp|P05556|ITB1_HUMAN Integrin beta-1 OS=Homo sapiens GN=ITGB1 PE=1 SV=2	K.KDTCTQECSYFnITK.V	329000	329000		23.28	s(HCT116) r(3)	N12(NGlycan/2278.8092)	N	3	669	12	658	672	0.019	0.47	263.99	7.7	7.7	1391.88	1391.88	-1.56	0	4172.63	4172.63	23.31	HexNAc(5)Hex(6)NeuAc(1)	6	9	10700	15093	23.28	22.14	24	0	1.166	3	1000000
54153	sp|P05556|ITB1_HUMAN Integrin beta-1 OS=Homo sapiens GN=ITGB1 PE=1 SV=2	K.KDTCTQECSYFnITK.V	93700	93700		23.21	s(HCT116) r(1)	N12(NGlycan/2278.8092)	N	4	669	12	658	672	0.016	0.37	235.25	69.5	56.1	1044.17	1044.17	3.52	0	4172.65	4172.63	23.26	HexNAc(5)Hex(6)NeuAc(1)	4	9	10100	15635	23.21	23.05	23.75	0	0.925	1	400000
54146	sp|P05556|ITB1_HUMAN Integrin beta-1 OS=Homo sapiens GN=ITGB1 PE=1 SV=2	K.KDTCTQECSYFnITK.V	93700	93700		23.21	s(HCT116) r(1)	N12(NGlycan/2278.8092)	N	4	669	12	658	672	0.088	0.79	214.41	50.2	49.2	1044.17	1044.17	4.98	0	4172.65	4172.63	23.25	HexNAc(5)Hex(6)NeuAc(1)	4	9	10100	15616	23.21	23.05	23.75	0	1.007	1	400000
70296	sp|P05556|ITB1_HUMAN Integrin beta-1 OS=Homo sapiens GN=ITGB1 PE=1 SV=2	K.KDTCTQECSYFnITK.V	106000	106000		23.26	s(HCT116) r(2)	N12(NGlycan/2278.8092)	N	4	669	12	658	672	0.0033	0.11	298.2	107.8	66.3	1044.17	1044.17	2.31	0	4172.64	4172.63	23.26	HexNAc(5)Hex(6)NeuAc(1)	5	9	11700	15826	23.26	22.57	23.65	1	1.009	2	400000
85800	sp|P05556|ITB1_HUMAN Integrin beta-1 OS=Homo sapiens GN=ITGB1 PE=1 SV=2	K.KDTCTQECSYFnITK.V	100000	100000		23.3	s(HCT116) r(3)	N12(NGlycan/2278.8092)	N	4	669	12	658	672	0.2	0.92	182.87	20.1	20.1	1044.17	1044.17	4.1	0	4172.65	4172.63	23.32	HexNAc(5)Hex(6)NeuAc(1)	6	9	9450	15110	23.3	22.79	23.84	0	0.909	3	400000
85794	sp|P05556|ITB1_HUMAN Integrin beta-1 OS=Homo sapiens GN=ITGB1 PE=1 SV=2	K.KDTCTQECSYFnITK.V	100000	100000		23.3	s(HCT116) r(3)	N12(NGlycan/2278.8092)	N	4	669	12	658	672	0.023	0.52	247.73	65.1	54.6	1044.17	1044.17	4.1	0	4172.65	4172.63	23.31	HexNAc(5)Hex(6)NeuAc(1)	6	9	9450	15099	23.3	22.79	23.84	0	0.928	3	400000
85806	sp|P05556|ITB1_HUMAN Integrin beta-1 OS=Homo sapiens GN=ITGB1 PE=1 SV=2	K.KDTCTQECSYFnITK.V	100000	100000		23.3	s(HCT116) r(3)	N12(NGlycan/2278.8092)	N	4	669	12	658	672	0.00017	0.0073	368.49	181.2	44.9	1044.17	1044.17	4.68	0	4172.65	4172.63	23.33	HexNAc(5)Hex(6)NeuAc(1)	6	9	9450	15121	23.3	22.79	23.84	0	0.931	3	400000
56632	sp|P05556|ITB1_HUMAN Integrin beta-1 OS=Homo sapiens GN=ITGB1 PE=1 SV=2	K.DTCTQECSYFnITK.V	159000	159000		29.68	s(HCT116) r(1)	N11(NGlycan/2278.8092)	N	3	669	11	659	672	0.0091	0.26	369.49	26.7	26.7	1349.2	1349.19	12.33	0	4044.59	4044.54	29.71	HexNAc(5)Hex(6)NeuAc(1)	4	9	12200	22090	29.68	29.24	30.73	0	1.159	1	700000
56620	sp|P05556|ITB1_HUMAN Integrin beta-1 OS=Homo sapiens GN=ITGB1 PE=1 SV=2	K.DTCTQECSYFnITK.V	159000	159000		29.68	s(HCT116) r(1)	N11(NGlycan/2278.8092)	N	3	669	11	659	672	0.07	0.74	247.77	48	45.4	1349.2	1349.19	9.63	0	4044.58	4044.54	29.7	HexNAc(5)Hex(6)NeuAc(1)	4	9	12200	22072	29.68	29.24	30.73	0	1.165	1	700000
72705	sp|P05556|ITB1_HUMAN Integrin beta-1 OS=Homo sapiens GN=ITGB1 PE=1 SV=2	K.DTCTQECSYFnITK.V	122000	122000		29.71	s(HCT116) r(2)	N11(NGlycan/2278.8092)	N	3	669	11	659	672	0.53	0.98	203.43	3.7	3.7	1349.21	1349.19	19.12	0	4044.62	4044.54	29.75	HexNAc(5)Hex(6)NeuAc(1)	5	9	12900	22235	29.71	29.29	30.24	0	1.178	2	500000
72695	sp|P05556|ITB1_HUMAN Integrin beta-1 OS=Homo sapiens GN=ITGB1 PE=1 SV=2	K.DTCTQECSYFnITK.V	122000	122000		29.71	s(HCT116) r(2)	N11(NGlycan/2278.8092)	N	3	669	11	659	672	0.079	0.76	224.48	40.2	40.2	1349.21	1349.19	19.12	0	4044.62	4044.54	29.74	HexNAc(5)Hex(6)NeuAc(1)	5	9	12900	22217	29.71	29.29	30.24	0	1.165	2	500000
88114	sp|P05556|ITB1_HUMAN Integrin beta-1 OS=Homo sapiens GN=ITGB1 PE=1 SV=2	K.DTCTQECSYFnITK.V	148000	148000		29.73	s(HCT116) r(3)	N11(NGlycan/2278.8092)	N	3	669	11	659	672	0.0074	0.25	374.94	52.6	52.6	1349.2	1349.19	7.47	0	4044.57	4044.54	29.76	HexNAc(5)Hex(6)NeuAc(1)	6	9	11700	21241	29.73	28.87	30.28	0	1.159	3	600000
88101	sp|P05556|ITB1_HUMAN Integrin beta-1 OS=Homo sapiens GN=ITGB1 PE=1 SV=2	K.DTCTQECSYFnITK.V	148000	148000		29.73	s(HCT116) r(3)	N11(NGlycan/2278.8092)	N	3	669	11	659	672	0.0074	0.25	348.53	69.1	69.1	1349.2	1349.19	7.77	0	4044.57	4044.54	29.73	HexNAc(5)Hex(6)NeuAc(1)	6	9	11700	21214	29.73	28.87	30.28	0	1.16	3	600000
50477	sp|P06213|INSR_HUMAN Insulin receptor OS=Homo sapiens GN=INSR PE=1 SV=4	K.HnLTITQGK.L	14600	14600		10.34	s(HCT116) r(1)	N2(NGlycan/2278.8092)	N	3	445	2	444	452	0.00057	0.021	311.79	131.4	131.4	1097.46	1097.46	-2.1	0	3289.35	3289.36	10.36	HexNAc(5)Hex(6)NeuAc(1)	4	439	2650	3542	10.34	9.83	10.39	0	1.019	1	60000
50474	sp|P06213|INSR_HUMAN Insulin receptor OS=Homo sapiens GN=INSR PE=1 SV=4	K.HnLTITQGK.L	14600	14600		10.34	s(HCT116) r(1)	N2(NGlycan/2278.8092)	N	3	445	2	444	452	0.0001	0.0038	369.92	99.3	99.3	1097.46	1097.46	-2.4	0	3289.35	3289.36	10.34	HexNAc(5)Hex(6)NeuAc(1)	4	439	2650	3530	10.34	9.83	10.39	0	1.02	1	60000
66665	sp|P06213|INSR_HUMAN Insulin receptor OS=Homo sapiens GN=INSR PE=1 SV=4	K.HnLTITQGK.L	20500	20500		10.39	s(HCT116) r(2)	N2(NGlycan/2278.8092)	N	3	445	2	444	452	0.00066	0.023	290.7	122.3	122.3	1097.46	1097.46	0.24	0	3289.36	3289.36	10.41	HexNAc(5)Hex(6)NeuAc(1)	5	439	2220	3653	10.39	10.02	10.79	1	1.019	2	80000
63805	sp|P08195|4F2_HUMAN 4F2 cell-surface antigen heavy chain OS=Homo sapiens GN=SLC3A2 PE=1 SV=3	K.DASSFLAEWQnITK.G	90500	90500		47.63	s(HCT116) r(1)	N11(NGlycan/2278.8092)	N	3	365	11	355	368	0.052	0.67	224.43	47.6	47.6	1296.87	1296.87	-1.29	0	3887.58	3887.59	47.62	HexNAc(5)Hex(6)NeuAc(1)	4	571	6010	40481	47.63	46.82	47.98	1	1.15	1	400000
66812	sp|P08581|MET_HUMAN Hepatocyte growth factor receptor OS=Homo sapiens GN=MET PE=1 SV=4	R.nFTVACQHR.S	397000	397000		11.62	s(HCT116) r(2)	N1(NGlycan/2278.8092)	N	3	785	1	785	793	0.046	0.64	260.48	11.5	11.5	1137.78	1137.79	-2.35	0	3410.33	3410.33	11.36	HexNAc(5)Hex(6)NeuAc(1)	5	1854	51100	4348	11.62	10.04	13.01	1	1.032	2	2000000
67133	sp|P08962|CD63_HUMAN CD63 antigen OS=Homo sapiens GN=CD63 PE=1 SV=2	K.NnHTASILDR.M	50000	50000		12.73	s(HCT116) r(2)	N2(NGlycan/2278.8092)	N	3	130	2	129	138	0.02	0.42	277.48	6.4	6.4	1140.47	1140.47	-0.55	0	3418.38	3418.38	12.74	HexNAc(5)Hex(6)NeuAc(1)	5	113	3280	5535	12.73	12.32	13.15	1	1.054	2	200000
49983	sp|P11279|LAMP1_HUMAN Lysosome-associated membrane glycoprotein 1 OS=Homo sapiens GN=LAMP1 PE=1 SV=3	K.DnTTVTR.L	219000	219000		7.89	s(HCT116) r(1)	N2(NGlycan/2278.8092)	N	3	249	2	248	254	0.0053	0.17	297.12	50.9	50.9	1029.07	1029.07	-0.42	0	3084.2	3084.2	7.89	HexNAc(5)Hex(6)NeuAc(1)	4	18	21000	1768	7.89	7.08	9.14	0	0.979	1	900000
49862	sp|P11279|LAMP1_HUMAN Lysosome-associated membrane glycoprotein 1 OS=Homo sapiens GN=LAMP1 PE=1 SV=3	K.DnTTVTR.L	219000	219000		7.89	s(HCT116) r(1)	N2(NGlycan/2278.8092)	N	3	249	2	248	254	0.16	0.88	206.41	6.1	6.1	1029.07	1029.07	-1.23	0	3084.2	3084.2	7.28	HexNAc(5)Hex(6)NeuAc(1)	4	18	21000	1333	7.89	7.08	9.14	0	0.969	1	900000
50051	sp|P11279|LAMP1_HUMAN Lysosome-associated membrane glycoprotein 1 OS=Homo sapiens GN=LAMP1 PE=1 SV=3	K.DnTTVTR.L	219000	219000		7.89	s(HCT116) r(1)	N2(NGlycan/2278.8092)	N	3	249	2	248	254	0.14	0.86	210.18	20	20	1029.07	1029.07	-0.66	0	3084.2	3084.2	8.3	HexNAc(5)Hex(6)NeuAc(1)	4	18	21000	2084	7.89	7.08	9.14	0	0.964	1	900000
66171	sp|P11279|LAMP1_HUMAN Lysosome-associated membrane glycoprotein 1 OS=Homo sapiens GN=LAMP1 PE=1 SV=3	K.DnTTVTR.L	210000	210000		7.93	s(HCT116) r(2)	N2(NGlycan/2278.8092)	N	3	249	2	248	254	0.012	0.3	246.66	34.5	34.5	1029.07	1029.07	-2.47	0	3084.19	3084.2	7.91	HexNAc(5)Hex(6)NeuAc(1)	5	18	27300	1777	7.93	7.72	9.14	1	0.98	2	800000
81627	sp|P11279|LAMP1_HUMAN Lysosome-associated membrane glycoprotein 1 OS=Homo sapiens GN=LAMP1 PE=1 SV=3	K.DnTTVTR.L	188000	188000		7.95	s(HCT116) r(3)	N2(NGlycan/2278.8092)	N	3	249	2	248	254	0.00056	0.024	300.9	74.7	74.7	1029.07	1029.07	0	0	3084.2	3084.2	7.93	HexNAc(5)Hex(6)NeuAc(1)	6	18	17300	1669	7.95	7.56	9.09	1	0.981	3	700000
53158	sp|P11279|LAMP1_HUMAN Lysosome-associated membrane glycoprotein 1 OS=Homo sapiens GN=LAMP1 PE=1 SV=3	R.LLNINPnK.T	146000	146000		20.36	s(HCT116) r(1)	N7(NGlycan/2278.8092)	N	3	261	7	255	262	1e-05	0.00038	330.33	124.2	124.2	1068.79	1068.79	-0.04	0	3203.35	3203.35	20.4	HexNAc(5)Hex(6)NeuAc(1)	4	18	6190	12610	20.36	19.85	21.1	1	1.084	1	600000
69301	sp|P11279|LAMP1_HUMAN Lysosome-associated membrane glycoprotein 1 OS=Homo sapiens GN=LAMP1 PE=1 SV=3	R.LLNINPnK.T	168000	168000		20.64	s(HCT116) r(2)	N7(NGlycan/2278.8092)	N	3	261	7	255	262	0.0082	0.23	278.67	75	75	1068.79	1068.79	-1.85	0	3203.34	3203.35	20.4	HexNAc(5)Hex(6)NeuAc(1)	5	18	5980	12804	20.64	19.36	21.08	1	1.086	2	700000
85054	sp|P11279|LAMP1_HUMAN Lysosome-associated membrane glycoprotein 1 OS=Homo sapiens GN=LAMP1 PE=1 SV=3	R.LLNINPnK.T	126000	126000		20.38	s(HCT116) r(3)	N7(NGlycan/2278.8092)	N	3	261	7	255	262	0.075	0.79	190.76	67.3	67.3	1068.79	1068.79	0.23	0	3203.35	3203.35	21.09	HexNAc(5)Hex(6)NeuAc(1)	6	18	5650	12868	20.38	20.01	21.12	1	1.032	3	500000
71875	sp|P11717|MPRI_HUMAN Cation-independent mannose-6-phosphate receptor OS=Homo sapiens GN=IGF2R PE=1 SV=3	R.MSVINFECnK.T	255000	255000		27.62	s(HCT116) r(2)	N9(NGlycan/2278.8092)	N	3	435	9	427	436	0.0032	0.1	349.73	82.3	82.3	1174.13	1174.13	-2.4	0	3519.36	3519.37	27.4	HexNAc(5)Hex(6)NeuAc(1)	5	12	10500	19948	27.62	26.23	28.34	1	1.103	2	1000000
53584	sp|P13473|LAMP2_HUMAN Lysosome-associated membrane glycoprotein 2 OS=Homo sapiens GN=LAMP2 PE=1 SV=2	K.VASVININPnTTHSTGSCR.S	158000	158000		21.71	s(HCT116) r(1)	N10(NGlycan/2278.8092)	N	3	257	10	248	266	1.1e-08	4.1e-07	545.3	277.2	130.2	1436.27	1436.27	-0.67	0	4305.79	4305.79	21.7	HexNAc(5)Hex(6)NeuAc(1)	4	14	14100	13924	21.71	21.15	22.03	0	1.164	1	700000
53574	sp|P13473|LAMP2_HUMAN Lysosome-associated membrane glycoprotein 2 OS=Homo sapiens GN=LAMP2 PE=1 SV=2	K.VASVININPnTTHSTGSCR.S	158000	158000		21.71	s(HCT116) r(1)	N10(NGlycan/2278.8092)	N	3	257	10	248	266	1.6e-08	6.2e-07	528.35	266.1	116.2	1436.27	1436.27	-1.66	0	4305.79	4305.79	21.68	HexNAc(5)Hex(6)NeuAc(1)	4	14	14100	13899	21.71	21.15	22.03	0	1.19	1	700000
53579	sp|P13473|LAMP2_HUMAN Lysosome-associated membrane glycoprotein 2 OS=Homo sapiens GN=LAMP2 PE=1 SV=2	K.VASVININPnTTHSTGSCR.S	158000	158000		21.71	s(HCT116) r(1)	N10(NGlycan/2278.8092)	N	3	257	10	248	266	6.6e-08	2.5e-06	428.21	241.4	86.5	1436.27	1436.27	-0.67	0	4305.79	4305.79	21.69	HexNAc(5)Hex(6)NeuAc(1)	4	14	14100	13914	21.71	21.15	22.03	0	1.168	1	700000
53603	sp|P13473|LAMP2_HUMAN Lysosome-associated membrane glycoprotein 2 OS=Homo sapiens GN=LAMP2 PE=1 SV=2	K.VASVININPnTTHSTGSCR.S	158000	158000		21.71	s(HCT116) r(1)	N10(NGlycan/2278.8092)	N	3	257	10	248	266	0.0048	0.15	177.65	85.7	82.2	1436.27	1436.27	-4.78	1	4305.77	4305.79	21.74	HexNAc(5)Hex(6)NeuAc(1)	4	14	14100	13969	21.71	21.15	22.03	0	1.167	1	700000
69716	sp|P13473|LAMP2_HUMAN Lysosome-associated membrane glycoprotein 2 OS=Homo sapiens GN=LAMP2 PE=1 SV=2	K.VASVININPnTTHSTGSCR.S	154000	154000		21.73	s(HCT116) r(2)	N10(NGlycan/2278.8092)	N	3	257	10	248	266	2.2e-08	8.1e-07	539	287.6	121.8	1436.27	1436.27	-1.38	0	4305.79	4305.79	21.73	HexNAc(5)Hex(6)NeuAc(1)	5	14	17500	14166	21.73	21.43	22.1	0	1.168	2	700000
69706	sp|P13473|LAMP2_HUMAN Lysosome-associated membrane glycoprotein 2 OS=Homo sapiens GN=LAMP2 PE=1 SV=2	K.VASVININPnTTHSTGSCR.S	154000	154000		21.73	s(HCT116) r(2)	N10(NGlycan/2278.8092)	N	3	257	10	248	266	9.9e-11	3.6e-09	621.46	349.9	119.2	1436.27	1436.27	-1.02	0	4305.79	4305.79	21.7	HexNAc(5)Hex(6)NeuAc(1)	5	14	17500	14143	21.73	21.43	22.1	0	1.191	2	700000
69711	sp|P13473|LAMP2_HUMAN Lysosome-associated membrane glycoprotein 2 OS=Homo sapiens GN=LAMP2 PE=1 SV=2	K.VASVININPnTTHSTGSCR.S	154000	154000		21.73	s(HCT116) r(2)	N10(NGlycan/2278.8092)	N	3	257	10	248	266	2.2e-07	7.9e-06	466.1	273.7	134.5	1436.27	1436.27	-3.59	0	4305.78	4305.79	21.72	HexNAc(5)Hex(6)NeuAc(1)	5	14	17500	14157	21.73	21.43	22.1	0	1.177	2	700000
69739	sp|P13473|LAMP2_HUMAN Lysosome-associated membrane glycoprotein 2 OS=Homo sapiens GN=LAMP2 PE=1 SV=2	K.VASVININPnTTHSTGSCR.S	154000	154000		21.73	s(HCT116) r(2)	N10(NGlycan/2278.8092)	N	3	257	10	248	266	9.4e-07	3.4e-05	363.36	157.2	115.5	1436.27	1436.27	-3.15	1	4305.78	4305.79	21.76	HexNAc(5)Hex(6)NeuAc(1)	5	14	17500	14204	21.73	21.43	22.1	0	1.169	2	700000
85301	sp|P13473|LAMP2_HUMAN Lysosome-associated membrane glycoprotein 2 OS=Homo sapiens GN=LAMP2 PE=1 SV=2	K.VASVININPnTTHSTGSCR.S	156000	156000		21.75	s(HCT116) r(3)	N10(NGlycan/2278.8092)	N	3	257	10	248	266	0.0002	0.0087	298.14	105.5	90.6	1436.27	1436.27	-2.11	0	4305.79	4305.79	21.93	HexNAc(5)Hex(6)NeuAc(1)	6	14	16400	13669	21.75	20.89	22.12	0	1.174	3	700000
85217	sp|P13473|LAMP2_HUMAN Lysosome-associated membrane glycoprotein 2 OS=Homo sapiens GN=LAMP2 PE=1 SV=2	K.VASVININPnTTHSTGSCR.S	156000	156000		21.75	s(HCT116) r(3)	N10(NGlycan/2278.8092)	N	3	257	10	248	266	1.4e-05	0.0006	370.61	152.9	58.4	1436.27	1436.27	-1.51	0	4305.79	4305.79	21.72	HexNAc(5)Hex(6)NeuAc(1)	6	14	16400	13452	21.75	20.89	22.12	0	1.191	3	700000
85223	sp|P13473|LAMP2_HUMAN Lysosome-associated membrane glycoprotein 2 OS=Homo sapiens GN=LAMP2 PE=1 SV=2	K.VASVININPnTTHSTGSCR.S	156000	156000		21.75	s(HCT116) r(3)	N10(NGlycan/2278.8092)	N	3	257	10	248	266	1.4e-08	6.4e-07	551.03	292.5	107.4	1436.27	1436.27	-2.38	0	4305.78	4305.79	21.74	HexNAc(5)Hex(6)NeuAc(1)	6	14	16400	13472	21.75	20.89	22.12	0	1.186	3	700000
85227	sp|P13473|LAMP2_HUMAN Lysosome-associated membrane glycoprotein 2 OS=Homo sapiens GN=LAMP2 PE=1 SV=2	K.VASVININPnTTHSTGSCR.S	156000	156000		21.75	s(HCT116) r(3)	N10(NGlycan/2278.8092)	N	3	257	10	248	266	2.9e-10	1.3e-08	603.17	332.6	107.9	1436.27	1436.27	-2.38	0	4305.78	4305.79	21.74	HexNAc(5)Hex(6)NeuAc(1)	6	14	16400	13486	21.75	20.89	22.12	0	1.19	3	700000
85336	sp|P13473|LAMP2_HUMAN Lysosome-associated membrane glycoprotein 2 OS=Homo sapiens GN=LAMP2 PE=1 SV=2	K.VASVININPnTTHSTGSCR.S	156000	156000		21.75	s(HCT116) r(3)	N10(NGlycan/2278.8092)	N	3	257	10	248	266	6.4e-08	2.8e-06	486.01	270	118.6	1436.27	1436.27	-1.3	0	4305.79	4305.79	22	HexNAc(5)Hex(6)NeuAc(1)	6	14	16400	13748	21.75	20.89	22.12	0	1.178	3	700000
85347	sp|P13473|LAMP2_HUMAN Lysosome-associated membrane glycoprotein 2 OS=Homo sapiens GN=LAMP2 PE=1 SV=2	K.VASVININPnTTHSTGSCR.S	156000	156000		21.75	s(HCT116) r(3)	N10(NGlycan/2278.8092)	N	3	257	10	248	266	0.015	0.41	136.55	61.9	34.3	1436.26	1436.27	-6.68	1	4305.77	4305.79	22.04	HexNAc(5)Hex(6)NeuAc(1)	6	14	16400	13780	21.75	20.89	22.12	0	1.161	3	700000
85350	sp|P13473|LAMP2_HUMAN Lysosome-associated membrane glycoprotein 2 OS=Homo sapiens GN=LAMP2 PE=1 SV=2	K.VASVININPnTTHSTGSCR.S	156000	156000		21.75	s(HCT116) r(3)	N10(NGlycan/2278.8092)	N	3	257	10	248	266	0.016	0.42	232.07	69.7	65.6	1436.27	1436.27	-4.49	0	4305.78	4305.79	22.05	HexNAc(5)Hex(6)NeuAc(1)	6	14	16400	13789	21.75	20.89	22.12	0	1.174	3	700000
53600	sp|P13473|LAMP2_HUMAN Lysosome-associated membrane glycoprotein 2 OS=Homo sapiens GN=LAMP2 PE=1 SV=2	K.VASVININPnTTHSTGSCR.S	187000	187000		21.71	s(HCT116) r(1)	N10(NGlycan/2278.8092)	N	4	257	10	248	266	6.2e-08	2.3e-06	475.83	247.3	33.2	1077.45	1077.46	-1.43	0	4305.79	4305.79	21.73	HexNAc(5)Hex(6)NeuAc(1)	4	14	14500	13961	21.71	20.92	22.47	0	1.075	1	800000
53586	sp|P13473|LAMP2_HUMAN Lysosome-associated membrane glycoprotein 2 OS=Homo sapiens GN=LAMP2 PE=1 SV=2	K.VASVININPnTTHSTGSCR.S	187000	187000		21.71	s(HCT116) r(1)	N10(NGlycan/2278.8092)	N	4	257	10	248	266	1e-08	3.8e-07	543.25	353.7	52.2	1077.45	1077.46	-1.53	0	4305.79	4305.79	21.7	HexNAc(5)Hex(6)NeuAc(1)	4	14	14500	13928	21.71	20.92	22.47	0	0.931	1	800000
53665	sp|P13473|LAMP2_HUMAN Lysosome-associated membrane glycoprotein 2 OS=Homo sapiens GN=LAMP2 PE=1 SV=2	K.VASVININPnTTHSTGSCR.S	187000	187000		21.71	s(HCT116) r(1)	N10(NGlycan/2278.8092)	N	4	257	10	248	266	0.069	0.74	31.25	30.7	30.7	1077.45	1077.46	-4.02	0	4305.78	4305.79	21.91	HexNAc(5)Hex(6)NeuAc(1)	4	14	14500	14135	21.71	20.92	22.47	0	0.894	1	800000
69721	sp|P13473|LAMP2_HUMAN Lysosome-associated membrane glycoprotein 2 OS=Homo sapiens GN=LAMP2 PE=1 SV=2	K.VASVININPnTTHSTGSCR.S	192000	192000		21.73	s(HCT116) r(2)	N10(NGlycan/2278.8092)	N	4	257	10	248	266	2e-10	7.3e-09	604.6	326.6	56.3	1077.45	1077.46	-3.97	0	4305.78	4305.79	21.73	HexNAc(5)Hex(6)NeuAc(1)	5	14	15100	14171	21.73	21.2	22.68	0	0.931	2	800000
69712	sp|P13473|LAMP2_HUMAN Lysosome-associated membrane glycoprotein 2 OS=Homo sapiens GN=LAMP2 PE=1 SV=2	K.VASVININPnTTHSTGSCR.S	192000	192000		21.73	s(HCT116) r(2)	N10(NGlycan/2278.8092)	N	4	257	10	248	266	6.9e-12	2.5e-10	645.77	437.9	54.2	1077.45	1077.46	-3.97	0	4305.78	4305.79	21.72	HexNAc(5)Hex(6)NeuAc(1)	5	14	15100	14158	21.73	21.2	22.68	0	0.932	2	800000
69718	sp|P13473|LAMP2_HUMAN Lysosome-associated membrane glycoprotein 2 OS=Homo sapiens GN=LAMP2 PE=1 SV=2	K.VASVININPnTTHSTGSCR.S	192000	192000		21.73	s(HCT116) r(2)	N10(NGlycan/2278.8092)	N	4	257	10	248	266	1.7e-08	6.2e-07	554.59	314.3	29	1077.45	1077.46	-3.97	0	4305.78	4305.79	21.73	HexNAc(5)Hex(6)NeuAc(1)	5	14	15100	14168	21.73	21.2	22.68	0	1.076	2	800000
69812	sp|P13473|LAMP2_HUMAN Lysosome-associated membrane glycoprotein 2 OS=Homo sapiens GN=LAMP2 PE=1 SV=2	K.VASVININPnTTHSTGSCR.S	192000	192000		21.73	s(HCT116) r(2)	N10(NGlycan/2278.8092)	N	4	257	10	248	266	3.3e-07	1.2e-05	462.41	267.5	267.5	1077.46	1077.46	-0.43	-1	4305.79	4305.79	21.93	HexNAc(5)Hex(6)NeuAc(1)	5	14	15100	14394	21.73	21.2	22.68	0	0.896	2	800000
85245	sp|P13473|LAMP2_HUMAN Lysosome-associated membrane glycoprotein 2 OS=Homo sapiens GN=LAMP2 PE=1 SV=2	K.VASVININPnTTHSTGSCR.S	174000	174000		21.75	s(HCT116) r(3)	N10(NGlycan/2278.8092)	N	4	257	10	248	266	5.8e-07	2.6e-05	444.06	186.2	42.4	1077.45	1077.46	-2.29	0	4305.78	4305.79	21.77	HexNAc(5)Hex(6)NeuAc(1)	6	14	13400	13521	21.75	21.47	22.51	0	1.076	3	700000
85233	sp|P13473|LAMP2_HUMAN Lysosome-associated membrane glycoprotein 2 OS=Homo sapiens GN=LAMP2 PE=1 SV=2	K.VASVININPnTTHSTGSCR.S	174000	174000		21.75	s(HCT116) r(3)	N10(NGlycan/2278.8092)	N	4	257	10	248	266	2e-11	9e-10	634.86	414.9	39.3	1077.45	1077.46	-2.29	0	4305.78	4305.79	21.75	HexNAc(5)Hex(6)NeuAc(1)	6	14	13400	13497	21.75	21.47	22.51	0	0.931	3	700000
50399	sp|P13473|LAMP2_HUMAN Lysosome-associated membrane glycoprotein 2 OS=Homo sapiens GN=LAMP2 PE=1 SV=2	R.LnSSTIK.Y	110000	110000		9.9	s(HCT116) r(1)	N2(NGlycan/2278.8092)	N	3	275	2	274	280	0.0045	0.15	348.38	41.8	41.8	1014.42	1014.42	-0.61	0	3040.24	3040.24	9.9	HexNAc(5)Hex(6)NeuAc(1)	4	14	25100	3225	9.9	9.23	10.11	0	0.985	1	400000
50397	sp|P13473|LAMP2_HUMAN Lysosome-associated membrane glycoprotein 2 OS=Homo sapiens GN=LAMP2 PE=1 SV=2	R.LnSSTIK.Y	110000	110000		9.9	s(HCT116) r(1)	N2(NGlycan/2278.8092)	N	3	275	2	274	280	2.6e-05	0.00099	442.1	78.9	78.9	1014.42	1014.42	-1.42	0	3040.23	3040.24	9.88	HexNAc(5)Hex(6)NeuAc(1)	4	14	25100	3211	9.9	9.23	10.11	0	1.037	1	400000
66572	sp|P13473|LAMP2_HUMAN Lysosome-associated membrane glycoprotein 2 OS=Homo sapiens GN=LAMP2 PE=1 SV=2	R.LnSSTIK.Y	82000	82000		9.93	s(HCT116) r(2)	N2(NGlycan/2278.8092)	N	3	275	2	274	280	0.048	0.65	280.03	23.1	23.1	1014.42	1014.42	0.42	0	3040.24	3040.24	9.92	HexNAc(5)Hex(6)NeuAc(1)	5	14	15900	3293	9.93	9.28	10.16	0	0.985	2	300000
66571	sp|P13473|LAMP2_HUMAN Lysosome-associated membrane glycoprotein 2 OS=Homo sapiens GN=LAMP2 PE=1 SV=2	R.LnSSTIK.Y	82000	82000		9.93	s(HCT116) r(2)	N2(NGlycan/2278.8092)	N	3	275	2	274	280	4.2e-05	0.0015	458.18	82	82	1014.42	1014.42	0.42	0	3040.24	3040.24	9.92	HexNAc(5)Hex(6)NeuAc(1)	5	14	15900	3292	9.93	9.28	10.16	0	1.041	2	300000
66578	sp|P13473|LAMP2_HUMAN Lysosome-associated membrane glycoprotein 2 OS=Homo sapiens GN=LAMP2 PE=1 SV=2	R.LnSSTIK.Y	82000	82000		9.93	s(HCT116) r(2)	N2(NGlycan/2278.8092)	N	3	275	2	274	280	0.047	0.64	272.11	28.7	28.7	1014.42	1014.42	0.51	0	3040.24	3040.24	9.95	HexNAc(5)Hex(6)NeuAc(1)	5	14	15900	3308	9.93	9.28	10.16	0	0.987	2	300000
82026	sp|P13473|LAMP2_HUMAN Lysosome-associated membrane glycoprotein 2 OS=Homo sapiens GN=LAMP2 PE=1 SV=2	R.LnSSTIK.Y	107000	107000		9.95	s(HCT116) r(3)	N2(NGlycan/2278.8092)	N	3	275	2	274	280	0.0074	0.25	335.61	32.7	32.7	1014.42	1014.42	-0.34	0	3040.24	3040.24	9.94	HexNAc(5)Hex(6)NeuAc(1)	6	14	23500	3143	9.95	9.27	10.16	0	0.985	3	400000
82023	sp|P13473|LAMP2_HUMAN Lysosome-associated membrane glycoprotein 2 OS=Homo sapiens GN=LAMP2 PE=1 SV=2	R.LnSSTIK.Y	107000	107000		9.95	s(HCT116) r(3)	N2(NGlycan/2278.8092)	N	3	275	2	274	280	1.9e-05	0.00085	458.61	83.3	83.3	1014.42	1014.42	-2.68	0	3040.23	3040.24	9.92	HexNAc(5)Hex(6)NeuAc(1)	6	14	23500	3124	9.95	9.27	10.16	0	1.038	3	400000
82030	sp|P13473|LAMP2_HUMAN Lysosome-associated membrane glycoprotein 2 OS=Homo sapiens GN=LAMP2 PE=1 SV=2	R.LnSSTIK.Y	107000	107000		9.95	s(HCT116) r(3)	N2(NGlycan/2278.8092)	N	3	275	2	274	280	0.00046	0.02	414.96	66.7	66.7	1014.42	1014.42	0.4	0	3040.24	3040.24	9.96	HexNAc(5)Hex(6)NeuAc(1)	6	14	23500	3158	9.95	9.27	10.16	0	1.042	3	400000
53284	sp|P13473|LAMP2_HUMAN Lysosome-associated membrane glycoprotein 2 OS=Homo sapiens GN=LAMP2 PE=1 SV=2	R.VQPFnVTQGK.Y	205000	205000		20.71	s(HCT116) r(1)	N5(NGlycan/2278.8092)	N	3	356	5	352	361	3.5e-07	1.3e-05	453.03	217	217	1132.81	1132.81	1.25	0	3395.41	3395.4	20.7	HexNAc(5)Hex(6)NeuAc(1)	4	14	15000	12949	20.71	19.83	21.15	0	1.064	1	800000
53279	sp|P13473|LAMP2_HUMAN Lysosome-associated membrane glycoprotein 2 OS=Homo sapiens GN=LAMP2 PE=1 SV=2	R.VQPFnVTQGK.Y	205000	205000		20.71	s(HCT116) r(1)	N5(NGlycan/2278.8092)	N	3	356	5	352	361	3.7e-07	1.4e-05	456.28	220.1	220.1	1132.81	1132.81	1.25	0	3395.41	3395.4	20.69	HexNAc(5)Hex(6)NeuAc(1)	4	14	15000	12935	20.71	19.83	21.15	0	1.063	1	800000
53287	sp|P13473|LAMP2_HUMAN Lysosome-associated membrane glycoprotein 2 OS=Homo sapiens GN=LAMP2 PE=1 SV=2	R.VQPFnVTQGK.Y	205000	205000		20.71	s(HCT116) r(1)	N5(NGlycan/2278.8092)	N	3	356	5	352	361	1.6e-07	6.1e-06	526.68	198.7	198.7	1132.81	1132.81	-0.34	0	3395.4	3395.4	20.71	HexNAc(5)Hex(6)NeuAc(1)	4	14	15000	12955	20.71	19.83	21.15	0	1.101	1	800000
69427	sp|P13473|LAMP2_HUMAN Lysosome-associated membrane glycoprotein 2 OS=Homo sapiens GN=LAMP2 PE=1 SV=2	R.VQPFnVTQGK.Y	130000	130000		20.71	s(HCT116) r(2)	N5(NGlycan/2278.8092)	N	3	356	5	352	361	2e-06	7.2e-05	400.09	168.2	168.2	1132.81	1132.81	-0.47	0	3395.4	3395.4	20.7	HexNAc(5)Hex(6)NeuAc(1)	5	14	16400	13156	20.71	20.39	20.9	0	1.059	2	500000
69426	sp|P13473|LAMP2_HUMAN Lysosome-associated membrane glycoprotein 2 OS=Homo sapiens GN=LAMP2 PE=1 SV=2	R.VQPFnVTQGK.Y	130000	130000		20.71	s(HCT116) r(2)	N5(NGlycan/2278.8092)	N	3	356	5	352	361	7.1e-09	2.5e-07	592.27	270	270	1132.81	1132.81	-0.47	0	3395.4	3395.4	20.7	HexNAc(5)Hex(6)NeuAc(1)	5	14	16400	13155	20.71	20.39	20.9	0	1.105	2	500000
69434	sp|P13473|LAMP2_HUMAN Lysosome-associated membrane glycoprotein 2 OS=Homo sapiens GN=LAMP2 PE=1 SV=2	R.VQPFnVTQGK.Y	130000	130000		20.71	s(HCT116) r(2)	N5(NGlycan/2278.8092)	N	3	356	5	352	361	3.4e-07	1.2e-05	460.92	220	220	1132.81	1132.81	0.22	0	3395.4	3395.4	20.72	HexNAc(5)Hex(6)NeuAc(1)	5	14	16400	13168	20.71	20.39	20.9	0	1.079	2	500000
84953	sp|P13473|LAMP2_HUMAN Lysosome-associated membrane glycoprotein 2 OS=Homo sapiens GN=LAMP2 PE=1 SV=2	R.VQPFnVTQGK.Y	169000	169000		20.75	s(HCT116) r(3)	N5(NGlycan/2278.8092)	N	3	356	5	352	361	2.4e-06	0.00011	421.85	154.4	154.4	1132.81	1132.81	-1.29	0	3395.4	3395.4	20.75	HexNAc(5)Hex(6)NeuAc(1)	6	14	11700	12553	20.75	19.75	21.08	0	1.077	3	700000
84945	sp|P13473|LAMP2_HUMAN Lysosome-associated membrane glycoprotein 2 OS=Homo sapiens GN=LAMP2 PE=1 SV=2	R.VQPFnVTQGK.Y	169000	169000		20.75	s(HCT116) r(3)	N5(NGlycan/2278.8092)	N	3	356	5	352	361	1.2e-06	5.3e-05	445.88	165.9	165.9	1132.81	1132.81	-0.83	0	3395.4	3395.4	20.72	HexNAc(5)Hex(6)NeuAc(1)	6	14	11700	12537	20.75	19.75	21.08	0	1.062	3	700000
73056	sp|P13987|CD59_HUMAN CD59 glycoprotein OS=Homo sapiens GN=CD59 PE=1 SV=1	K.TAVnCSSDFDACLITK.A	101000	101000		30.64	s(HCT116) r(2)	N4(NGlycan/2278.8092)	N	3	43	4	40	55	0.00015	0.0012	380.57	149.9	149.9	1360.88	1360.88	-0.38	-1	4079.61	4079.61	30.67	HexNAc(5)Hex(6)NeuAc(1)	5	1908	6100	23108	30.64	30.15	30.98	0	1.169	2	400000
73040	sp|P13987|CD59_HUMAN CD59 glycoprotein OS=Homo sapiens GN=CD59 PE=1 SV=1	K.TAVnCSSDFDACLITK.A	101000	101000		30.64	s(HCT116) r(2)	N4(NGlycan/2278.8092)	N	3	43	4	40	55	2.3e-06	1.8e-05	476.11	265.7	59.2	1360.88	1360.88	-0.86	0	4079.61	4079.61	30.65	HexNAc(5)Hex(6)NeuAc(1)	5	1908	6100	23078	30.64	30.15	30.98	0	1.172	2	400000
88494	sp|P13987|CD59_HUMAN CD59 glycoprotein OS=Homo sapiens GN=CD59 PE=1 SV=1	K.TAVnCSSDFDACLITK.A	138000	138000		30.86	s(HCT116) r(3)	N4(NGlycan/2278.8092)	N	3	43	4	40	55	0.099	0.64	168.22	46	44.9	1360.88	1360.88	2.93	0	4079.62	4079.61	30.65	HexNAc(5)Hex(6)NeuAc(1)	6	1908	6510	22102	30.86	29.82	31.4	1	1.165	3	600000
73943	sp|P16070|CD44_HUMAN CD44 antigen OS=Homo sapiens GN=CD44 PE=1 SV=3	K.AFnSTLPTMAQMEK.A	148000	148000		32.84	s(HCT116) r(2)	N3(NGlycan/2278.8092)	N	3	57	3	55	68	6.4e-08	2.3e-06	547.24	253.4	253.4	1283.19	1283.19	0.11	0	3846.55	3846.55	32.83	HexNAc(5)Hex(6)NeuAc(1)	5	183	10300	25476	32.84	31.93	33.58	1	1.146	2	600000
89494	sp|P16070|CD44_HUMAN CD44 antigen OS=Homo sapiens GN=CD44 PE=1 SV=3	K.AFnSTLPTMAQMEK.A	246000	246000		32.83	s(HCT116) r(3)	N3(NGlycan/2278.8092)	N	3	57	3	55	68	2.1e-07	9.2e-06	551.82	234.2	234.2	1283.19	1283.19	-0.47	0	3846.54	3846.55	33.09	HexNAc(5)Hex(6)NeuAc(1)	6	183	10800	24665	32.83	32.67	33.51	0	1.168	3	1000000
89358	sp|P16070|CD44_HUMAN CD44 antigen OS=Homo sapiens GN=CD44 PE=1 SV=3	K.AFnSTLPTMAQMEK.A	246000	246000		32.83	s(HCT116) r(3)	N3(NGlycan/2278.8092)	N	3	57	3	55	68	8.4e-10	3.8e-08	624.22	299.6	299.6	1283.18	1283.19	-3.61	0	3846.53	3846.55	32.81	HexNAc(5)Hex(6)NeuAc(1)	6	183	10800	24361	32.83	32.67	33.51	0	1.15	3	1000000
78506	sp|P17301|ITA2_HUMAN Integrin alpha-2 OS=Homo sapiens GN=ITGA2 PE=1 SV=1	R.YFFnVSDEAALLEK.A	189000	189000		44.73	s(HCT116) r(2)	N4(NGlycan/2278.8092)	N	3	343	4	340	353	0.017	0.38	354.58	42.1	42.1	1308.88	1308.88	3.42	0	3923.63	3923.61	44.79	HexNAc(5)Hex(6)NeuAc(1)	5	442	6980	37621	44.73	44.43	46.33	1	1.171	2	800000
93900	sp|P17301|ITA2_HUMAN Integrin alpha-2 OS=Homo sapiens GN=ITGA2 PE=1 SV=1	R.YFFnVSDEAALLEK.A	168000	168000		44.78	s(HCT116) r(3)	N4(NGlycan/2278.8092)	N	3	343	4	340	353	0.00013	0.0059	413.6	110.5	110.5	1308.88	1308.88	-1.02	0	3923.61	3923.61	44.78	HexNAc(5)Hex(6)NeuAc(1)	6	442	5450	36317	44.78	43.96	45.61	1	1.166	3	700000
55128	sp|P18084|ITB5_HUMAN Integrin beta-5 OS=Homo sapiens GN=ITGB5 PE=1 SV=1	R.DCVECLLLHSGKPDnQTCHSLCR.D	30000	30000		25.79	s(HCT116) r(1)	N15(NGlycan/2278.8092)	N	5	654	15	640	662	1.2e-06	4.4e-05	506.66	248.8	63.7	1016.42	1016.42	5.29	0	5077.07	5077.04	25.78	HexNAc(5)Hex(6)NeuAc(1)	4	203	5170	18184	25.79	25.12	25.95	1	0.973	1	100000
71200	sp|P18084|ITB5_HUMAN Integrin beta-5 OS=Homo sapiens GN=ITGB5 PE=1 SV=1	R.DCVECLLLHSGKPDnQTCHSLCR.D	22300	22300		25.83	s(HCT116) r(2)	N15(NGlycan/2278.8092)	N	5	654	15	640	662	2.4e-07	8.8e-06	579.31	248.4	248.4	1016.42	1016.42	-0.98	-1	5077.04	5077.04	25.83	HexNAc(5)Hex(6)NeuAc(1)	5	203	3860	18374	25.83	25.74	25.95	1	0.971	2	100000
86720	sp|P18084|ITB5_HUMAN Integrin beta-5 OS=Homo sapiens GN=ITGB5 PE=1 SV=1	R.DCVECLLLHSGKPDnQTCHSLCR.D	31500	31500		25.85	s(HCT116) r(3)	N15(NGlycan/2278.8092)	N	5	654	15	640	662	0.0095	0.3	295.89	9.1	9.1	1016.41	1016.42	-2.44	0	5077.03	5077.04	25.88	HexNAc(5)Hex(6)NeuAc(1)	6	203	4590	17540	25.85	25.62	26.02	0	0.97	3	200000
86709	sp|P18084|ITB5_HUMAN Integrin beta-5 OS=Homo sapiens GN=ITGB5 PE=1 SV=1	R.DCVECLLLHSGKPDnQTCHSLCR.D	31500	31500		25.85	s(HCT116) r(3)	N15(NGlycan/2278.8092)	N	5	654	15	640	662	6.2e-05	0.0028	475.57	206.1	39.5	1016.43	1016.42	13.09	0	5077.11	5077.04	25.87	HexNAc(5)Hex(6)NeuAc(1)	6	203	4590	17526	25.85	25.62	26.02	0	0.969	3	200000
51772	sp|P20645|MPRD_HUMAN Cation-dependent mannose-6-phosphate receptor OS=Homo sapiens GN=M6PR PE=1 SV=1	R.EAGnHTSGAGLVQINK.S	176000	176000		16.19	s(HCT116) r(1)	N4(NGlycan/2278.8092)	N	3	83	4	80	95	0.05	0.67	218.81	30.1	26.6	1292.21	1292.21	-0.17	0	3873.61	3873.62	16.46	HexNAc(5)Hex(6)NeuAc(1)	4	146	22400	8603	16.19	15.51	16.91	0	1.09	1	700000
51719	sp|P20645|MPRD_HUMAN Cation-dependent mannose-6-phosphate receptor OS=Homo sapiens GN=M6PR PE=1 SV=1	R.EAGnHTSGAGLVQINK.S	176000	176000		16.19	s(HCT116) r(1)	N4(NGlycan/2278.8092)	N	3	83	4	80	95	5.2e-08	2e-06	520.18	176.2	72.6	1292.21	1292.21	-2.15	0	3873.61	3873.62	16.18	HexNAc(5)Hex(6)NeuAc(1)	4	146	22400	8341	16.19	15.51	16.91	0	1.111	1	700000
51822	sp|P20645|MPRD_HUMAN Cation-dependent mannose-6-phosphate receptor OS=Homo sapiens GN=M6PR PE=1 SV=1	R.EAGnHTSGAGLVQINK.S	176000	176000		16.19	s(HCT116) r(1)	N4(NGlycan/2278.8092)	N	3	83	4	80	95	0.0015	0.052	342.5	87.9	42.2	1292.21	1292.21	0.2	0	3873.62	3873.62	16.67	HexNAc(5)Hex(6)NeuAc(1)	4	146	22400	8789	16.19	15.51	16.91	0	1.113	1	700000
67851	sp|P20645|MPRD_HUMAN Cation-dependent mannose-6-phosphate receptor OS=Homo sapiens GN=M6PR PE=1 SV=1	R.EAGnHTSGAGLVQINK.S	196000	196000		16.23	s(HCT116) r(2)	N4(NGlycan/2278.8092)	N	3	83	4	80	95	4.8e-08	1.7e-06	531.92	196.4	57.9	1292.21	1292.21	-1.13	0	3873.61	3873.62	16.23	HexNAc(5)Hex(6)NeuAc(1)	5	146	27800	8532	16.23	15.24	16.91	1	1.111	2	800000
83397	sp|P20645|MPRD_HUMAN Cation-dependent mannose-6-phosphate receptor OS=Homo sapiens GN=M6PR PE=1 SV=1	R.EAGnHTSGAGLVQINK.S	131000	131000		16.23	s(HCT116) r(3)	N4(NGlycan/2278.8092)	N	3	83	4	80	95	4.6e-08	2.1e-06	538.97	226.2	97.8	1292.21	1292.21	-1.82	0	3873.61	3873.62	16.2	HexNAc(5)Hex(6)NeuAc(1)	6	146	17800	8113	16.23	15.49	16.55	1	1.114	3	500000
51724	sp|P20645|MPRD_HUMAN Cation-dependent mannose-6-phosphate receptor OS=Homo sapiens GN=M6PR PE=1 SV=1	R.EAGnHTSGAGLVQINK.S	106000	106000		16.19	s(HCT116) r(1)	N4(NGlycan/2278.8092)	N	4	83	4	80	95	1.6e-05	0.00061	337.63	193.8	77.9	969.412	969.411	0.86	0	3873.62	3873.62	16.21	HexNAc(5)Hex(6)NeuAc(1)	4	146	16500	8365	16.19	14.86	16.49	0	0.897	1	400000
51723	sp|P20645|MPRD_HUMAN Cation-dependent mannose-6-phosphate receptor OS=Homo sapiens GN=M6PR PE=1 SV=1	R.EAGnHTSGAGLVQINK.S	106000	106000		16.19	s(HCT116) r(1)	N4(NGlycan/2278.8092)	N	4	83	4	80	95	7.1e-08	2.7e-06	480.19	209.8	86.6	969.411	969.411	-0.04	0	3873.62	3873.62	16.2	HexNAc(5)Hex(6)NeuAc(1)	4	146	16500	8364	16.19	14.86	16.49	0	0.863	1	400000
67861	sp|P20645|MPRD_HUMAN Cation-dependent mannose-6-phosphate receptor OS=Homo sapiens GN=M6PR PE=1 SV=1	R.EAGnHTSGAGLVQINK.S	128000	128000		16.23	s(HCT116) r(2)	N4(NGlycan/2278.8092)	N	4	83	4	80	95	5.6e-10	2e-08	631.75	282.8	84.1	969.412	969.411	0.43	0	3873.62	3873.62	16.25	HexNAc(5)Hex(6)NeuAc(1)	5	146	19100	8554	16.23	15.07	16.95	0	0.862	2	500000
67855	sp|P20645|MPRD_HUMAN Cation-dependent mannose-6-phosphate receptor OS=Homo sapiens GN=M6PR PE=1 SV=1	R.EAGnHTSGAGLVQINK.S	128000	128000		16.23	s(HCT116) r(2)	N4(NGlycan/2278.8092)	N	4	83	4	80	95	2.4e-10	8.6e-09	646.15	370	93.7	969.412	969.411	0.43	0	3873.62	3873.62	16.24	HexNAc(5)Hex(6)NeuAc(1)	5	146	19100	8541	16.23	15.07	16.95	0	0.863	2	500000
67863	sp|P20645|MPRD_HUMAN Cation-dependent mannose-6-phosphate receptor OS=Homo sapiens GN=M6PR PE=1 SV=1	R.EAGnHTSGAGLVQINK.S	128000	128000		16.23	s(HCT116) r(2)	N4(NGlycan/2278.8092)	N	4	83	4	80	95	1.2e-07	4.2e-06	500.74	217.8	86.2	969.41	969.411	-1.5	0	3873.61	3873.62	16.26	HexNAc(5)Hex(6)NeuAc(1)	5	146	19100	8560	16.23	15.07	16.95	0	0.9	2	500000
83406	sp|P20645|MPRD_HUMAN Cation-dependent mannose-6-phosphate receptor OS=Homo sapiens GN=M6PR PE=1 SV=1	R.EAGnHTSGAGLVQINK.S	96200	96200		16.23	s(HCT116) r(3)	N4(NGlycan/2278.8092)	N	4	83	4	80	95	3.1e-06	0.00014	398	190.5	89.3	969.41	969.411	-1.23	0	3873.61	3873.62	16.25	HexNAc(5)Hex(6)NeuAc(1)	6	146	17100	8153	16.23	15.79	16.53	0	0.899	3	400000
83402	sp|P20645|MPRD_HUMAN Cation-dependent mannose-6-phosphate receptor OS=Homo sapiens GN=M6PR PE=1 SV=1	R.EAGnHTSGAGLVQINK.S	96200	96200		16.23	s(HCT116) r(3)	N4(NGlycan/2278.8092)	N	4	83	4	80	95	1.9e-07	8.6e-06	489.29	237.9	83.3	969.41	969.411	-1.23	0	3873.61	3873.62	16.23	HexNAc(5)Hex(6)NeuAc(1)	6	146	17100	8138	16.23	15.79	16.53	0	0.866	3	400000
53817	sp|P21589|5NTD_HUMAN 5'-nucleotidase OS=Homo sapiens GN=NT5E PE=1 SV=1	R.IKLDnYSTQELGK.T	165000	165000		22.36	s(HCT116) r(1)	N5(NGlycan/2278.8092)	N	3	333	5	329	341	6.7e-08	2.5e-06	545.14	208.6	208.6	1263.21	1263.21	-1.04	0	3786.59	3786.6	22.34	HexNAc(5)Hex(6)NeuAc(1)	4	374	16900	14630	22.36	21.71	22.82	1	1.113	1	700000
[truncated: 95,310 more rows]

## Sheet: Enriched 45min  N-Glyco
PID	Protein_x000D_ name	Sequence	XIC area_x000D_ summed	XIC_x000D_ AUC	XIC_x000D_ Ratio%	Apex Time_x000D_ (Posit)	MS_x000D_ Alias name	Mod._x000D_ Summary	Mod._x000D_ AAs	z	Validate	Comment	Labels	Var. Pos._x000D_ Protein	Var. Pos._x000D_ Peptide	Start_x000D_ AA	End_x000D_ AA	PEP_x000D_ 2D	PEP_x000D_ 1D	Score	Delta_x000D_ Score	Delta Mod._x000D_ Score	Obs._x000D_ m/z	Calc._x000D_ m/z	ppm	Off-_x000D_ By-X	Obs.M	Calc.M	Delta R.T. Obs-_x000D_ Delta R.T. Prd.	Scan Time(s)_x000D_ (Posit)	Glycans	MS_x000D_ Id	_prot_id	Apex Int._x000D_ (Posit)	Scan Number(s)_x000D_ (Posit)	Obs. time_x000D_ Var (min)	Obs. time_x000D_ Wild (min)	XIC_x000D_ Start	XIC_x000D_ End	MS2 Search_x000D_ Alias name	MS2 Search_x000D_ Filename	MS_x000D_ Filename	Quant_x000D_ level	Digest_x000D_ name	Digest_x000D_ Start Peptide	Digest_x000D_ End Peptide	Digest_x000D_ N-term ragged	Digest_x000D_ C-term ragged	Digest_x000D_ Missed Cleavages
[truncated: 43,919 more rows]
[truncated: 17 more columns]
