# Supplementary material for: Comparative site-specific N-glycoproteome analysis reveals aberrant N-glycosylation and gives insights into mannose-6-phosphate pathway in cancer
Source: Commun Biol. 2023 Jan 13;6:48. doi: 10.1038/s42003-023-04439-4 (PMC9839730; doi:10.1038/s42003-023-04439-4)
Supplement: Supplementary file 7 — Supplemental Data 4 [file 42003_2023_4439_MOESM7_ESM.xlsx]

## Sheet: All MS data score>=300
Protein_x000D_ name	Uniprot #|name	peptide Sequence	Peptide Start AA	Peptide End AA	N-Glycan composition	N-glycan Modification	N-glycan position in peptide	N-glycan position in protein	N-glycosite in protein	XIC area_x000D_ summed	XIC_x000D_ AUC	Byonic Score	MS_x000D_ Alias name	cell line	Sample run name	Sample name	LC time	All Mod. Summary	Apex Time_x000D_ (Posit)	All Mod. AAs	z	All Mod. Var. Pos. Protein	All Mod. Var. Pos. Peptide	PEP_x000D_ 2D	PEP_x000D_ 1D	Delta_x000D_ Score	Delta Mod._x000D_ Score	Obs._x000D_ m/z	Calc._x000D_ m/z	ppm	Off-_x000D_ By-X	Obs.M	Calc.M	Scan Time(s)_x000D_ (Posit)	MS_x000D_ Id	_prot_id	Apex Int._x000D_ (Posit)	Scan Number(s)_x000D_ (Posit)	Obs. time_x000D_ Var (min)	XIC_x000D_ Start	XIC_x000D_ End	Quant_x000D_ level	Mobility_x000D_ value(s)	Total XIC AUC_x000D_ Averagine	FWHM	Replicate	PID
P07602|SAP_HUMAN Prosaposin OS=Homo sapiens GN=PSAP PE=1 SV=2	P07602|SAP	K.DnATEEEILVYLEK.T	79	92	HexNAc(2)Hex(4)	N2(NGlycan/1054.3700)	2	80	N80	71800	71800	561.03	s(DKO1_90min) r(1)	DKO1	DKO1-b1	DKO1 Sample1	90 min	N2(NGlycan/1054.3700)	74.66	N	2	80	2	1.9e-09	8.7e-08	347.2	347.2	1360.6	1360.6	1.96	0	2719.19	2719.18	74.68	1	2	5510	39075	74.66	73.9	75.15	0	1.305	200000	0.14	1	13151
P07602|SAP_HUMAN Prosaposin OS=Homo sapiens GN=PSAP PE=1 SV=2	P07602|SAP	K.DnATEEEILVYLEK.T	79	92	HexNAc(2)Hex(4)	N2(NGlycan/1054.3700)	2	80	N80	71800	71800	502.32	s(DKO1_90min) r(1)	DKO1	DKO1-b1	DKO1 Sample1	90 min	N2(NGlycan/1054.3700)	74.66	N	2	80	2	4.7e-09	2.2e-07	355.7	355.7	1360.61	1360.6	4.01	0	2719.2	2719.18	74.6	1	2	5510	39037	74.66	73.9	75.15	0	1.309	200000		1	13143
P07602|SAP_HUMAN Prosaposin OS=Homo sapiens GN=PSAP PE=1 SV=2	P07602|SAP	K.DnATEEEILVYLEK.T	79	92	HexNAc(2)Hex(4)	N2(NGlycan/1054.3700)	2	80	N80	71800	71800	598.43	s(DKO1_90min) r(1)	DKO1	DKO1-b1	DKO1 Sample1	90 min	N2(NGlycan/1054.3700)	74.66	N	2	80	2	3.6e-12	1.7e-10	395.7	395.7	1360.6	1360.6	3.36	0	2719.19	2719.18	74.62	1	2	5510	39047	74.66	73.9	75.15	0	1.307	200000		1	13145
P07602|SAP_HUMAN Prosaposin OS=Homo sapiens GN=PSAP PE=1 SV=2	P07602|SAP	K.DnATEEEILVYLEK.T	79	92	HexNAc(2)Hex(4)	N2(NGlycan/1054.3700)	2	80	N80	71800	71800	663.73	s(DKO1_90min) r(1)	DKO1	DKO1-b1	DKO1 Sample1	90 min	N2(NGlycan/1054.3700)	74.66	N	2	80	2	4.1e-14	1.9e-12	457.7	457.7	1360.6	1360.6	2.52	0	2719.19	2719.18	74.64	1	2	5510	39058	74.66	73.9	75.15	0	1.306	200000		1	13147
P07602|SAP_HUMAN Prosaposin OS=Homo sapiens GN=PSAP PE=1 SV=2	P07602|SAP	K.DnATEEEILVYLEK.T	79	92	HexNAc(2)Hex(4)	N2(NGlycan/1054.3700)	2	80	N80	71800	71800	676.16	s(DKO1_90min) r(1)	DKO1	DKO1-b1	DKO1 Sample1	90 min	N2(NGlycan/1054.3700)	74.66	N	2	80	2	3.6e-14	1.7e-12	471.6	471.6	1360.6	1360.6	3.43	0	2719.19	2719.18	74.66	1	2	5510	39067	74.66	73.9	75.15	0	1.308	200000		1	13149
P07602|SAP_HUMAN Prosaposin OS=Homo sapiens GN=PSAP PE=1 SV=2	P07602|SAP	K.DnATEEEILVYLEK.T	79	92	HexNAc(2)Hex(4)	N2(NGlycan/1054.3700)	2	80	N80	71800	71800	574.51	s(DKO1_90min) r(1)	DKO1	DKO1-b1	DKO1 Sample1	90 min	N2(NGlycan/1054.3700)	74.66	N	2	80	2	1.3e-09	5.8e-08	373.6	373.6	1360.6	1360.6	0.81	0	2719.19	2719.18	74.7	1	2	5510	39085	74.66	73.9	75.15	0	1.312	200000		1	13154
P07602|SAP_HUMAN Prosaposin OS=Homo sapiens GN=PSAP PE=1 SV=2	P07602|SAP	K.DnATEEEILVYLEK.T	79	92	HexNAc(2)Hex(4)	N2(NGlycan/1054.3700)	2	80	N80	71800	71800	474.49	s(DKO1_90min) r(1)	DKO1	DKO1-b1	DKO1 Sample1	90 min	N2(NGlycan/1054.3700)	74.66	N	2	80	2	2.1e-08	9.7e-07	243.8	243.8	1360.6	1360.6	1.35	0	2719.19	2719.18	74.72	1	2	5510	39094	74.66	73.9	75.15	0	1.311	200000		1	13156
P07602|SAP_HUMAN Prosaposin OS=Homo sapiens GN=PSAP PE=1 SV=2	P07602|SAP	K.DnATEEEILVYLEK.T	79	92	HexNAc(2)Hex(4)	N2(NGlycan/1054.3700)	2	80	N80	71800	71800	378.4	s(DKO1_90min) r(1)	DKO1	DKO1-b1	DKO1 Sample1	90 min	N2(NGlycan/1054.3700)	74.66	N	2	80	2	4.7e-08	2.2e-06	247.2	247.2	1360.6	1360.6	3.75	0	2719.19	2719.18	74.74	1	2	5510	39103	74.66	73.9	75.15	0	1.314	200000		1	13160
P07602|SAP_HUMAN Prosaposin OS=Homo sapiens GN=PSAP PE=1 SV=2	P07602|SAP	K.DnATEEEILVYLEK.T	79	92	HexNAc(2)Hex(4)	N2(NGlycan/1054.3700)	2	80	N80	71800	71800	355.22	s(DKO1_90min) r(1)	DKO1	DKO1-b1	DKO1 Sample1	90 min	N2(NGlycan/1054.3700)	74.66	N	2	80	2	1.1e-07	4.9e-06	215.1	215.1	1360.61	1360.6	4.23	0	2719.2	2719.18	74.76	1	2	5510	39112	74.66	73.9	75.15	0	1.316	200000		1	13165
P07602|SAP_HUMAN Prosaposin OS=Homo sapiens GN=PSAP PE=1 SV=2	P07602|SAP	K.DnATEEEILVYLEK.T	79	92	HexNAc(2)Hex(4)	N2(NGlycan/1054.3700)	2	80	N80	142000	142000	810.96	s(DKO1_90min) r(2)	DKO1	DKO1-b2	DKO1 Sample2	90 min	N2(NGlycan/1054.3700)	74.71	N	2	80	2	3e-16	2e-14	521.4	521.4	1360.6	1360.6	1.16	0	2719.19	2719.18	74.73	2	2	10600	37750	74.71	73.77	75.2	0	1.316	500000	0.15	2	30071
P07602|SAP_HUMAN Prosaposin OS=Homo sapiens GN=PSAP PE=1 SV=2	P07602|SAP	K.DnATEEEILVYLEK.T	79	92	HexNAc(2)Hex(4)	N2(NGlycan/1054.3700)	2	80	N80	142000	142000	641.38	s(DKO1_90min) r(2)	DKO1	DKO1-b2	DKO1 Sample2	90 min	N2(NGlycan/1054.3700)	74.71	N	2	80	2	3e-12	2e-10	442.2	442.2	1360.6	1360.6	2.1	0	2719.19	2719.18	74.65	2	2	10600	37708	74.71	73.77	75.2	0	1.318	500000		2	30060
P07602|SAP_HUMAN Prosaposin OS=Homo sapiens GN=PSAP PE=1 SV=2	P07602|SAP	K.DnATEEEILVYLEK.T	79	92	HexNAc(2)Hex(4)	N2(NGlycan/1054.3700)	2	80	N80	142000	142000	705.2	s(DKO1_90min) r(2)	DKO1	DKO1-b2	DKO1 Sample2	90 min	N2(NGlycan/1054.3700)	74.71	N	2	80	2	3e-14	2e-12	522.5	522.5	1360.6	1360.6	0.91	0	2719.19	2719.18	74.67	2	2	10600	37719	74.71	73.77	75.2	0	1.313	500000		2	30063
P07602|SAP_HUMAN Prosaposin OS=Homo sapiens GN=PSAP PE=1 SV=2	P07602|SAP	K.DnATEEEILVYLEK.T	79	92	HexNAc(2)Hex(4)	N2(NGlycan/1054.3700)	2	80	N80	142000	142000	739.31	s(DKO1_90min) r(2)	DKO1	DKO1-b2	DKO1 Sample2	90 min	N2(NGlycan/1054.3700)	74.71	N	2	80	2	2.2e-14	1.5e-12	509.3	509.3	1360.6	1360.6	2.81	0	2719.19	2719.18	74.69	2	2	10600	37730	74.71	73.77	75.2	0	1.313	500000		2	30066
P07602|SAP_HUMAN Prosaposin OS=Homo sapiens GN=PSAP PE=1 SV=2	P07602|SAP	K.DnATEEEILVYLEK.T	79	92	HexNAc(2)Hex(4)	N2(NGlycan/1054.3700)	2	80	N80	142000	142000	712.79	s(DKO1_90min) r(2)	DKO1	DKO1-b2	DKO1 Sample2	90 min	N2(NGlycan/1054.3700)	74.71	N	2	80	2	3e-14	2e-12	513.1	513.1	1360.6	1360.6	0.56	0	2719.19	2719.18	74.71	2	2	10600	37740	74.71	73.77	75.2	0	1.313	500000		2	30068
P07602|SAP_HUMAN Prosaposin OS=Homo sapiens GN=PSAP PE=1 SV=2	P07602|SAP	K.DnATEEEILVYLEK.T	79	92	HexNAc(2)Hex(4)	N2(NGlycan/1054.3700)	2	80	N80	142000	142000	699.69	s(DKO1_90min) r(2)	DKO1	DKO1-b2	DKO1 Sample2	90 min	N2(NGlycan/1054.3700)	74.71	N	2	80	2	3e-13	2e-11	479.9	479.9	1360.6	1360.6	1.9	0	2719.19	2719.18	74.74	2	2	10600	37760	74.71	73.77	75.2	0	1.313	500000		2	30073
P07602|SAP_HUMAN Prosaposin OS=Homo sapiens GN=PSAP PE=1 SV=2	P07602|SAP	K.DnATEEEILVYLEK.T	79	92	HexNAc(2)Hex(4)	N2(NGlycan/1054.3700)	2	80	N80	142000	142000	726.26	s(DKO1_90min) r(2)	DKO1	DKO1-b2	DKO1 Sample2	90 min	N2(NGlycan/1054.3700)	74.71	N	2	80	2	3e-14	2e-12	442.6	442.6	1360.6	1360.6	0.23	0	2719.19	2719.18	74.76	2	2	10600	37771	74.71	73.77	75.2	0	1.309	500000		2	30076
P07602|SAP_HUMAN Prosaposin OS=Homo sapiens GN=PSAP PE=1 SV=2	P07602|SAP	K.DnATEEEILVYLEK.T	79	92	HexNAc(2)Hex(4)	N2(NGlycan/1054.3700)	2	80	N80	142000	142000	638.47	s(DKO1_90min) r(2)	DKO1	DKO1-b2	DKO1 Sample2	90 min	N2(NGlycan/1054.3700)	74.71	N	2	80	2	3e-12	2e-10	410.3	410.3	1360.6	1360.6	0.82	0	2719.19	2719.18	74.78	2	2	10600	37785	74.71	73.77	75.2	0	1.318	500000		2	30079
P07602|SAP_HUMAN Prosaposin OS=Homo sapiens GN=PSAP PE=1 SV=2	P07602|SAP	K.DnATEEEILVYLEK.T	79	92	HexNAc(2)Hex(4)	N2(NGlycan/1054.3700)	2	80	N80	142000	142000	417.98	s(DKO1_90min) r(2)	DKO1	DKO1-b2	DKO1 Sample2	90 min	N2(NGlycan/1054.3700)	74.71	N	2	80	2	3.1e-08	2.1e-06	309.8	309.8	1360.6	1360.6	0.38	0	2719.19	2719.18	74.8	2	2	10600	37795	74.71	73.77	75.2	0	1.317	500000		2	30081
P07602|SAP_HUMAN Prosaposin OS=Homo sapiens GN=PSAP PE=1 SV=2	P07602|SAP	K.DnATEEEILVYLEK.T	79	92	HexNAc(2)Hex(4)	N2(NGlycan/1054.3700)	2	80	N80	131000	131000	648.54	s(DKO1_90min) r(3)	DKO1	DKO1-b3	DKO1 Sample3	90 min	N2(NGlycan/1054.3700)	74.69	N	2	80	2	3.1e-12	1.6e-10	484.1	484.1	1360.6	1360.6	2.33	0	2719.19	2719.18	74.72	3	2	11000	40215	74.69	74.06	75.39	0	1.313	400000	0.13	3	48396
P07602|SAP_HUMAN Prosaposin OS=Homo sapiens GN=PSAP PE=1 SV=2	P07602|SAP	K.DnATEEEILVYLEK.T	79	92	HexNAc(2)Hex(4)	N2(NGlycan/1054.3700)	2	80	N80	131000	131000	783.51	s(DKO1_90min) r(3)	DKO1	DKO1-b3	DKO1 Sample3	90 min	N2(NGlycan/1054.3700)	74.69	N	2	80	2	4.8e-15	2.4e-13	536.7	536.7	1360.6	1360.6	-0.53	0	2719.18	2719.18	74.65	3	2	11000	40168	74.69	74.06	75.39	0	1.32	400000		3	48384
P07602|SAP_HUMAN Prosaposin OS=Homo sapiens GN=PSAP PE=1 SV=2	P07602|SAP	K.DnATEEEILVYLEK.T	79	92	HexNAc(2)Hex(4)	N2(NGlycan/1054.3700)	2	80	N80	131000	131000	765.42	s(DKO1_90min) r(3)	DKO1	DKO1-b3	DKO1 Sample3	90 min	N2(NGlycan/1054.3700)	74.69	N	2	80	2	3.1e-15	1.6e-13	530.1	530.1	1360.6	1360.6	3.44	0	2719.19	2719.18	74.66	3	2	11000	40179	74.69	74.06	75.39	0	1.324	400000		3	48387
P07602|SAP_HUMAN Prosaposin OS=Homo sapiens GN=PSAP PE=1 SV=2	P07602|SAP	K.DnATEEEILVYLEK.T	79	92	HexNAc(2)Hex(4)	N2(NGlycan/1054.3700)	2	80	N80	131000	131000	740.03	s(DKO1_90min) r(3)	DKO1	DKO1-b3	DKO1 Sample3	90 min	N2(NGlycan/1054.3700)	74.69	N	2	80	2	4.8e-14	2.4e-12	485.4	485.4	1360.6	1360.6	1.47	0	2719.19	2719.18	74.68	3	2	11000	40193	74.69	74.06	75.39	0	1.317	400000		3	48389
P07602|SAP_HUMAN Prosaposin OS=Homo sapiens GN=PSAP PE=1 SV=2	P07602|SAP	K.DnATEEEILVYLEK.T	79	92	HexNAc(2)Hex(4)	N2(NGlycan/1054.3700)	2	80	N80	131000	131000	669.97	s(DKO1_90min) r(3)	DKO1	DKO1-b3	DKO1 Sample3	90 min	N2(NGlycan/1054.3700)	74.69	N	2	80	2	4.8e-13	2.4e-11	412	412	1360.6	1360.6	0.14	0	2719.18	2719.18	74.7	3	2	11000	40204	74.69	74.06	75.39	0	1.314	400000		3	48393
P07602|SAP_HUMAN Prosaposin OS=Homo sapiens GN=PSAP PE=1 SV=2	P07602|SAP	K.DnATEEEILVYLEK.T	79	92	HexNAc(2)Hex(4)	N2(NGlycan/1054.3700)	2	80	N80	131000	131000	712.34	s(DKO1_90min) r(3)	DKO1	DKO1-b3	DKO1 Sample3	90 min	N2(NGlycan/1054.3700)	74.69	N	2	80	2	4.8e-14	2.4e-12	464.8	464.8	1360.6	1360.6	0.67	0	2719.19	2719.18	74.74	3	2	11000	40226	74.69	74.06	75.39	0	1.316	400000		3	48400
P07602|SAP_HUMAN Prosaposin OS=Homo sapiens GN=PSAP PE=1 SV=2	P07602|SAP	K.DnATEEEILVYLEK.T	79	92	HexNAc(2)Hex(4)	N2(NGlycan/1054.3700)	2	80	N80	131000	131000	720.45	s(DKO1_90min) r(3)	DKO1	DKO1-b3	DKO1 Sample3	90 min	N2(NGlycan/1054.3700)	74.69	N	2	80	2	4.8e-14	2.4e-12	508.4	508.4	1360.6	1360.6	1.82	0	2719.19	2719.18	74.76	3	2	11000	40237	74.69	74.06	75.39	0	1.318	400000		3	48406
P07602|SAP_HUMAN Prosaposin OS=Homo sapiens GN=PSAP PE=1 SV=2	P07602|SAP	K.DnATEEEILVYLEK.T	79	92	HexNAc(2)Hex(4)	N2(NGlycan/1054.3700)	2	80	N80	131000	131000	497.78	s(DKO1_90min) r(3)	DKO1	DKO1-b3	DKO1 Sample3	90 min	N2(NGlycan/1054.3700)	74.69	N	2	80	2	1.2e-08	5.9e-07	288.1	288.1	1360.6	1360.6	3.7	0	2719.19	2719.18	74.78	3	2	11000	40248	74.69	74.06	75.39	0	1.316	400000		3	48410
P07602|SAP_HUMAN Prosaposin OS=Homo sapiens GN=PSAP PE=1 SV=2	P07602|SAP	K.DnATEEEILVYLEK.T	79	92	HexNAc(2)Hex(4)	N2(NGlycan/1054.3700)	2	80	N80	188000	188000	779.05	s(HCT116_90min) r(1)	HCT116	HCT116-b1	HCT116 Sample1	90 min	N2(NGlycan/1054.3700)	74.55	N	2	80	2	7.7e-15	5.4e-13	537.4	537.4	1360.6	1360.6	0.71	0	2719.19	2719.18	74.53	4	2	17100	39575	74.55	74.37	75.61	0	1.315	600000	0.14	1	66408
P07602|SAP_HUMAN Prosaposin OS=Homo sapiens GN=PSAP PE=1 SV=2	P07602|SAP	K.DnATEEEILVYLEK.T	79	92	HexNAc(2)Hex(4)	N2(NGlycan/1054.3700)	2	80	N80	188000	188000	770.98	s(HCT116_90min) r(1)	HCT116	HCT116-b1	HCT116 Sample1	90 min	N2(NGlycan/1054.3700)	74.55	N	2	80	2	7.7e-15	5.4e-13	527.6	527.6	1360.6	1360.6	0.49	0	2719.19	2719.18	74.51	4	2	17100	39563	74.55	74.37	75.61	0	1.314	600000		1	66403
P07602|SAP_HUMAN Prosaposin OS=Homo sapiens GN=PSAP PE=1 SV=2	P07602|SAP	K.DnATEEEILVYLEK.T	79	92	HexNAc(2)Hex(4)	N2(NGlycan/1054.3700)	2	80	N80	176000	176000	777.33	s(HCT116_90min) r(2)	HCT116	HCT116-b2	HCT116 Sample2	90 min	N2(NGlycan/1054.3700)	74.51	N	2	80	2	4.4e-15	3.5e-13	578.8	578.8	1360.6	1360.6	-2.16	0	2719.18	2719.18	74.49	5	2	14500	41043	74.51	74.35	75.45	0	1.321	600000	0.14	2	85653
P07602|SAP_HUMAN Prosaposin OS=Homo sapiens GN=PSAP PE=1 SV=2	P07602|SAP	K.DnATEEEILVYLEK.T	79	92	HexNAc(2)Hex(4)	N2(NGlycan/1054.3700)	2	80	N80	176000	176000	790.03	s(HCT116_90min) r(2)	HCT116	HCT116-b2	HCT116 Sample2	90 min	N2(NGlycan/1054.3700)	74.51	N	2	80	2	4.4e-15	3.5e-13	562.6	562.6	1360.6	1360.6	-0.99	0	2719.18	2719.18	74.47	5	2	14500	41031	74.51	74.35	75.45	0	1.322	600000		2	85648
P07602|SAP_HUMAN Prosaposin OS=Homo sapiens GN=PSAP PE=1 SV=2	P07602|SAP	K.DnATEEEILVYLEK.T	79	92	HexNAc(2)Hex(4)	N2(NGlycan/1054.3700)	2	80	N80	176000	176000	799.73	s(HCT116_90min) r(2)	HCT116	HCT116-b2	HCT116 Sample2	90 min	N2(NGlycan/1054.3700)	74.51	N	2	80	2	4.4e-15	3.5e-13	599.2	599.2	1360.6	1360.6	-0.88	0	2719.18	2719.18	74.51	5	2	14500	41054	74.51	74.35	75.45	0	1.317	600000		2	85657
P07602|SAP_HUMAN Prosaposin OS=Homo sapiens GN=PSAP PE=1 SV=2	P07602|SAP	K.DnATEEEILVYLEK.T	79	92	HexNAc(2)Hex(4)	N2(NGlycan/1054.3700)	2	80	N80	199000	199000	662.08	s(HCT116_90min) r(3)	HCT116	HCT116-b3	HCT116 Sample3	90 min	N2(NGlycan/1054.3700)	74.42	N	2	80	2	8.3e-13	6.2e-11	487.6	487.6	1360.6	1360.6	-0.6	0	2719.18	2719.18	74.44	6	2	18500	40142	74.42	73.78	75.28	0	1.353	700000	0.13	3	105252
P07602|SAP_HUMAN Prosaposin OS=Homo sapiens GN=PSAP PE=1 SV=2	P07602|SAP	K.DnATEEEILVYLEK.T	79	92	HexNAc(2)Hex(4)	N2(NGlycan/1054.3700)	2	80	N80	199000	199000	746.12	s(HCT116_90min) r(3)	HCT116	HCT116-b3	HCT116 Sample3	90 min	N2(NGlycan/1054.3700)	74.42	N	2	80	2	8.3e-14	6.2e-12	539.1	539.1	1360.6	1360.6	-2.02	0	2719.18	2719.18	74.38	6	2	18500	40105	74.42	73.78	75.28	0	1.317	700000		3	105237
P07602|SAP_HUMAN Prosaposin OS=Homo sapiens GN=PSAP PE=1 SV=2	P07602|SAP	K.DnATEEEILVYLEK.T	79	92	HexNAc(2)Hex(4)	N2(NGlycan/1054.3700)	2	80	N80	199000	199000	710.74	s(HCT116_90min) r(3)	HCT116	HCT116-b3	HCT116 Sample3	90 min	N2(NGlycan/1054.3700)	74.42	N	2	80	2	8.3e-14	6.2e-12	504.1	504.1	1360.6	1360.6	-1.87	0	2719.18	2719.18	74.4	6	2	18500	40118	74.42	73.78	75.28	0	1.316	700000		3	105241
P07602|SAP_HUMAN Prosaposin OS=Homo sapiens GN=PSAP PE=1 SV=2	P07602|SAP	K.DnATEEEILVYLEK.T	79	92	HexNAc(2)Hex(4)	N2(NGlycan/1054.3700)	2	80	N80	199000	199000	393.69	s(HCT116_90min) r(3)	HCT116	HCT116-b3	HCT116 Sample3	90 min	N2(NGlycan/1054.3700)	74.42	N	2	80	2	2.1e-07	1.6e-05	186.5	186.5	1360.6	1360.6	-1.62	0	2719.18	2719.18	74.5	6	2	18500	40178	74.42	73.78	75.28	0	1.264	700000		3	105259
P07602|SAP_HUMAN Prosaposin OS=Homo sapiens GN=PSAP PE=1 SV=2	P07602|SAP	K.DnATEEEILVYLEK.T	79	92	HexNAc(2)Hex(4)	N2(NGlycan/1054.3700)	2	80	N80	55600	55600	455.17	s(DKO1_90min) r(1)	DKO1	DKO1-b1	DKO1 Sample1	90 min	N2(NGlycan/1054.3700)	74.66	N	3	80	2	3.9e-07	1.8e-05	312	312	907.408	907.402	5.94	0	2719.2	2719.18	74.68	1	2	4810	39079	74.66	74	75.13	0	1.042	200000	0.12	1	13153
P07602|SAP_HUMAN Prosaposin OS=Homo sapiens GN=PSAP PE=1 SV=2	P07602|SAP	K.DnATEEEILVYLEK.T	79	92	HexNAc(2)Hex(4)	N2(NGlycan/1054.3700)	2	80	N80	55600	55600	450.22	s(DKO1_90min) r(1)	DKO1	DKO1-b1	DKO1 Sample1	90 min	N2(NGlycan/1054.3700)	74.66	N	3	80	2	2.1e-07	9.6e-06	286	286	907.405	907.402	2.79	0	2719.19	2719.18	74.66	1	2	4810	39070	74.66	74	75.13	0	1.044	200000		1	13150
P07602|SAP_HUMAN Prosaposin OS=Homo sapiens GN=PSAP PE=1 SV=2	P07602|SAP	K.DnATEEEILVYLEK.T	79	92	HexNAc(2)Hex(4)	N2(NGlycan/1054.3700)	2	80	N80	55600	55600	420.06	s(DKO1_90min) r(1)	DKO1	DKO1-b1	DKO1 Sample1	90 min	N2(NGlycan/1054.3700)	74.66	N	3	80	2	2.4e-07	1.1e-05	281.2	281.2	907.406	907.402	4.76	0	2719.2	2719.18	74.7	1	2	4810	39089	74.66	74	75.13	0	1.044	200000		1	13155
P07602|SAP_HUMAN Prosaposin OS=Homo sapiens GN=PSAP PE=1 SV=2	P07602|SAP	K.DnATEEEILVYLEK.T	79	92	HexNAc(2)Hex(4)	N2(NGlycan/1054.3700)	2	80	N80	71700	71700	558.75	s(DKO1_90min) r(3)	DKO1	DKO1-b3	DKO1 Sample3	90 min	N2(NGlycan/1054.3700)	74.71	N	3	80	2	1.8e-08	9.1e-07	305.5	305.5	907.406	907.402	4.58	0	2719.2	2719.18	74.74	3	2	6340	40230	74.71	74.41	75.12	0	1.057	200000	0.13	3	48403
P07602|SAP_HUMAN Prosaposin OS=Homo sapiens GN=PSAP PE=1 SV=2	P07602|SAP	K.DnATEEEILVYLEK.T	79	92	HexNAc(2)Hex(4)	N2(NGlycan/1054.3700)	2	80	N80	71700	71700	609.1	s(DKO1_90min) r(3)	DKO1	DKO1-b3	DKO1 Sample3	90 min	N2(NGlycan/1054.3700)	74.71	N	3	80	2	6.3e-12	3.2e-10	421	421	907.404	907.402	1.97	0	2719.19	2719.18	74.72	3	2	6340	40219	74.71	74.41	75.12	0	1.056	200000		3	48398
P07602|SAP_HUMAN Prosaposin OS=Homo sapiens GN=PSAP PE=1 SV=2	P07602|SAP	K.DnATEEEILVYLEK.T	79	92	HexNAc(2)Hex(4)	N2(NGlycan/1054.3700)	2	80	N80	92400	92400	642.3	s(HCT116_90min) r(1)	HCT116	HCT116-b1	HCT116 Sample1	90 min	N2(NGlycan/1054.3700)	74.53	N	3	80	2	1.6e-11	1.1e-09	468.1	468.1	907.404	907.402	2.55	0	2719.19	2719.18	74.59	4	2	9460	39617	74.53	73.98	74.98	0	1.053	300000	0.13	1	66423
P07602|SAP_HUMAN Prosaposin OS=Homo sapiens GN=PSAP PE=1 SV=2	P07602|SAP	K.DnATEEEILVYLEK.T	79	92	HexNAc(2)Hex(4)	N2(NGlycan/1054.3700)	2	80	N80	92400	92400	437.15	s(HCT116_90min) r(1)	HCT116	HCT116-b1	HCT116 Sample1	90 min	N2(NGlycan/1054.3700)	74.53	N	3	80	2	2.9e-06	0.0002	268.3	268.3	907.404	907.402	2.55	0	2719.19	2719.18	74.58	4	2	9460	39610	74.53	73.98	74.98	0	1.054	300000		1	66420
P07602|SAP_HUMAN Prosaposin OS=Homo sapiens GN=PSAP PE=1 SV=2	P07602|SAP	K.DnATEEEILVYLEK.T	79	92	HexNAc(2)Hex(4)	N2(NGlycan/1054.3700)	2	80	N80	92400	92400	354.59	s(HCT116_90min) r(1)	HCT116	HCT116-b1	HCT116 Sample1	90 min	N2(NGlycan/1054.3700)	74.53	N	3	80	2	0.00017	0.011	193.7	193.7	907.405	907.402	2.93	0	2719.19	2719.18	74.63	4	2	9460	39645	74.53	73.98	74.98	0	1.056	300000		1	66435
P07602|SAP_HUMAN Prosaposin OS=Homo sapiens GN=PSAP PE=1 SV=2	P07602|SAP	K.DnATEEEILVYLEK.T	79	92	HexNAc(2)Hex(4)	N2(NGlycan/1054.3700)	2	80	N80	57300	57300	487.76	s(HCT116_90min) r(2)	HCT116	HCT116-b2	HCT116 Sample2	90 min	N2(NGlycan/1054.3700)	74.49	N	3	80	2	4.5e-07	3.7e-05	344	344	907.404	907.402	2.11	0	2719.19	2719.18	74.47	5	2	5580	41035	74.49	74.39	74.98	1	1.051	200000	0.13	2	85650
P07602|SAP_HUMAN Prosaposin OS=Homo sapiens GN=PSAP PE=1 SV=2	P07602|SAP	K.DnATEEEILVYLEK.T	79	92	HexNAc(2)Hex(4)	N2(NGlycan/1054.3700)	2	80	N80	70900	70900	499.13	s(HCT116_90min) r(3)	HCT116	HCT116-b3	HCT116 Sample3	90 min	N2(NGlycan/1054.3700)	74.42	N	3	80	2	1.9e-07	1.4e-05	323.4	323.4	907.401	907.402	-1.42	0	2719.18	2719.18	74.48	6	2	7950	40169	74.42	73.7	74.99	1	1.053	200000	0.12	3	105256
P07602|SAP_HUMAN Prosaposin OS=Homo sapiens GN=PSAP PE=1 SV=2	P07602|SAP	K.DnATEEEILVYLEK.T	79	92	HexNAc(3)Hex(3)	N2(NGlycan/1095.3966)	2	80	N80	56700	56700	397	s(HCT116_90min) r(2)	HCT116	HCT116-b2	HCT116 Sample2	90 min	N2(NGlycan/1095.3966)	74.53	N	2	80	2	9.2e-07	7.5e-05	238.1	238.1	1381.12	1381.11	2.93	0	2760.22	2760.21	74.56	5	2	2230	41091	74.53	74.12	74.96	1	1.319	200000	0.34	2	85669
P07602|SAP_HUMAN Prosaposin OS=Homo sapiens GN=PSAP PE=1 SV=2	P07602|SAP	K.DnATEEEILVYLEK.T	79	92	HexNAc(2)Hex(5)	N2(NGlycan/1216.4229)	2	80	N80	112000	112000	569.04	s(DKO1_90min) r(1)	DKO1	DKO1-b1	DKO1 Sample1	90 min	N2(NGlycan/1216.4229)	74.19	N	2	80	2	2.4e-09	1.1e-07	333.2	333.2	1441.63	1441.63	2.31	0	2881.24	2881.24	74.23	1	2	13000	38848	74.19	73.65	74.51	0	1.295	400000	0.13	1	13113
P07602|SAP_HUMAN Prosaposin OS=Homo sapiens GN=PSAP PE=1 SV=2	P07602|SAP	K.DnATEEEILVYLEK.T	79	92	HexNAc(2)Hex(5)	N2(NGlycan/1216.4229)	2	80	N80	112000	112000	710.05	s(DKO1_90min) r(1)	DKO1	DKO1-b1	DKO1 Sample1	90 min	N2(NGlycan/1216.4229)	74.19	N	2	80	2	4.1e-15	1.9e-13	476.4	476.4	1441.63	1441.63	1.2	0	2881.24	2881.24	74.17	1	2	13000	38812	74.19	73.65	74.51	0	1.352	400000		1	13098
P07602|SAP_HUMAN Prosaposin OS=Homo sapiens GN=PSAP PE=1 SV=2	P07602|SAP	K.DnATEEEILVYLEK.T	79	92	HexNAc(2)Hex(5)	N2(NGlycan/1216.4229)	2	80	N80	112000	112000	795.92	s(DKO1_90min) r(1)	DKO1	DKO1-b1	DKO1 Sample1	90 min	N2(NGlycan/1216.4229)	74.19	N	2	80	2	4e-16	1.9e-14	551.9	551.9	1441.63	1441.63	2.37	0	2881.24	2881.24	74.21	1	2	13000	38834	74.19	73.65	74.51	0	1.351	400000		1	13107
P07602|SAP_HUMAN Prosaposin OS=Homo sapiens GN=PSAP PE=1 SV=2	P07602|SAP	K.DnATEEEILVYLEK.T	79	92	HexNAc(2)Hex(5)	N2(NGlycan/1216.4229)	2	80	N80	112000	112000	751.34	s(DKO1_90min) r(1)	DKO1	DKO1-b1	DKO1 Sample1	90 min	N2(NGlycan/1216.4229)	74.19	N	2	80	2	4e-16	1.9e-14	517.3	517.3	1441.63	1441.63	2.31	0	2881.24	2881.24	74.23	1	2	13000	38847	74.19	73.65	74.51	0	1.35	400000		1	13112
P07602|SAP_HUMAN Prosaposin OS=Homo sapiens GN=PSAP PE=1 SV=2	P07602|SAP	K.DnATEEEILVYLEK.T	79	92	HexNAc(2)Hex(5)	N2(NGlycan/1216.4229)	2	80	N80	112000	112000	594.66	s(DKO1_90min) r(1)	DKO1	DKO1-b1	DKO1 Sample1	90 min	N2(NGlycan/1216.4229)	74.19	N	2	80	2	6.9e-11	3.2e-09	364.6	364.6	1441.63	1441.63	1.27	0	2881.24	2881.24	74.25	1	2	13000	38857	74.19	73.65	74.51	0	1.351	400000		1	13118
P07602|SAP_HUMAN Prosaposin OS=Homo sapiens GN=PSAP PE=1 SV=2	P07602|SAP	K.DnATEEEILVYLEK.T	79	92	HexNAc(2)Hex(5)	N2(NGlycan/1216.4229)	2	80	N80	216000	216000	799.56	s(DKO1_90min) r(2)	DKO1	DKO1-b2	DKO1 Sample2	90 min	N2(NGlycan/1216.4229)	74.28	N	2	80	2	3e-15	2e-13	595.1	595.1	1441.63	1441.63	0.53	0	2881.24	2881.24	74.24	2	2	26100	37474	74.28	74.12	74.57	0	1.357	700000	0.12	2	30011
P07602|SAP_HUMAN Prosaposin OS=Homo sapiens GN=PSAP PE=1 SV=2	P07602|SAP	K.DnATEEEILVYLEK.T	79	92	HexNAc(2)Hex(5)	N2(NGlycan/1216.4229)	2	80	N80	216000	216000	721	s(DKO1_90min) r(2)	DKO1	DKO1-b2	DKO1 Sample2	90 min	N2(NGlycan/1216.4229)	74.28	N	2	80	2	3e-14	2e-12	507.7	507.7	1441.63	1441.63	1.35	0	2881.24	2881.24	74.22	2	2	26100	37463	74.28	74.12	74.57	0	1.353	700000		2	30008
P07602|SAP_HUMAN Prosaposin OS=Homo sapiens GN=PSAP PE=1 SV=2	P07602|SAP	K.DnATEEEILVYLEK.T	79	92	HexNAc(2)Hex(5)	N2(NGlycan/1216.4229)	2	80	N80	216000	216000	550.25	s(DKO1_90min) r(2)	DKO1	DKO1-b2	DKO1 Sample2	90 min	N2(NGlycan/1216.4229)	74.28	N	2	80	2	7.9e-09	5.2e-07	324.8	324.8	1441.63	1441.63	0.53	0	2881.24	2881.24	74.24	2	2	26100	37475	74.28	74.12	74.57	0	1.284	700000		2	30012
P07602|SAP_HUMAN Prosaposin OS=Homo sapiens GN=PSAP PE=1 SV=2	P07602|SAP	K.DnATEEEILVYLEK.T	79	92	HexNAc(2)Hex(5)	N2(NGlycan/1216.4229)	2	80	N80	216000	216000	608.92	s(DKO1_90min) r(2)	DKO1	DKO1-b2	DKO1 Sample2	90 min	N2(NGlycan/1216.4229)	74.28	N	2	80	2	3e-12	2e-10	422.6	422.6	1441.63	1441.63	0.98	0	2881.24	2881.24	74.3	2	2	26100	37511	74.28	74.12	74.57	0	1.398	700000		2	30025
P07602|SAP_HUMAN Prosaposin OS=Homo sapiens GN=PSAP PE=1 SV=2	P07602|SAP	K.DnATEEEILVYLEK.T	79	92	HexNAc(2)Hex(5)	N2(NGlycan/1216.4229)	2	80	N80	221000	221000	794.18	s(DKO1_90min) r(3)	DKO1	DKO1-b3	DKO1 Sample3	90 min	N2(NGlycan/1216.4229)	74.28	N	2	80	2	4.8e-15	2.4e-13	582.8	582.8	1441.63	1441.63	1.1	0	2881.24	2881.24	74.23	3	2	27000	39891	74.28	74.12	74.55	0	1.353	800000	0.12	3	48324
P07602|SAP_HUMAN Prosaposin OS=Homo sapiens GN=PSAP PE=1 SV=2	P07602|SAP	K.DnATEEEILVYLEK.T	79	92	HexNAc(2)Hex(5)	N2(NGlycan/1216.4229)	2	80	N80	221000	221000	784.09	s(DKO1_90min) r(3)	DKO1	DKO1-b3	DKO1 Sample3	90 min	N2(NGlycan/1216.4229)	74.28	N	2	80	2	4.8e-15	2.4e-13	555.1	555.1	1441.63	1441.63	1.23	0	2881.24	2881.24	74.18	3	2	27000	39855	74.28	74.12	74.55	0	1.351	800000		3	48314
P07602|SAP_HUMAN Prosaposin OS=Homo sapiens GN=PSAP PE=1 SV=2	P07602|SAP	K.DnATEEEILVYLEK.T	79	92	HexNAc(2)Hex(5)	N2(NGlycan/1216.4229)	2	80	N80	221000	221000	711.92	s(DKO1_90min) r(3)	DKO1	DKO1-b3	DKO1 Sample3	90 min	N2(NGlycan/1216.4229)	74.28	N	2	80	2	4.8e-14	2.4e-12	473.8	473.8	1441.63	1441.63	0.71	0	2881.24	2881.24	74.2	3	2	27000	39869	74.28	74.12	74.55	0	1.353	800000		3	48319
P07602|SAP_HUMAN Prosaposin OS=Homo sapiens GN=PSAP PE=1 SV=2	P07602|SAP	K.DnATEEEILVYLEK.T	79	92	HexNAc(2)Hex(5)	N2(NGlycan/1216.4229)	2	80	N80	221000	221000	775.37	s(DKO1_90min) r(3)	DKO1	DKO1-b3	DKO1 Sample3	90 min	N2(NGlycan/1216.4229)	74.28	N	2	80	2	3.1e-15	1.6e-13	567.8	567.8	1441.63	1441.63	1.98	0	2881.24	2881.24	74.21	3	2	27000	39880	74.28	74.12	74.55	0	1.353	800000		3	48322
P07602|SAP_HUMAN Prosaposin OS=Homo sapiens GN=PSAP PE=1 SV=2	P07602|SAP	K.DnATEEEILVYLEK.T	79	92	HexNAc(2)Hex(5)	N2(NGlycan/1216.4229)	2	80	N80	221000	221000	327.71	s(DKO1_90min) r(3)	DKO1	DKO1-b3	DKO1 Sample3	90 min	N2(NGlycan/1216.4229)	74.28	N	2	80	2	4.9e-07	2.5e-05	182.2	182.2	1441.63	1441.63	0.94	0	2881.24	2881.24	74.27	3	2	27000	39918	74.28	74.12	74.55	0	1.301	800000		3	48338
P07602|SAP_HUMAN Prosaposin OS=Homo sapiens GN=PSAP PE=1 SV=2	P07602|SAP	K.DnATEEEILVYLEK.T	79	92	HexNAc(2)Hex(5)	N2(NGlycan/1216.4229)	2	80	N80	221000	221000	696.7	s(DKO1_90min) r(3)	DKO1	DKO1-b3	DKO1 Sample3	90 min	N2(NGlycan/1216.4229)	74.28	N	2	80	2	4.8e-13	2.4e-11	488.2	488.2	1441.63	1441.63	1.26	0	2881.24	2881.24	74.29	3	2	27000	39940	74.28	74.12	74.55	0	1.396	800000		3	48346
P07602|SAP_HUMAN Prosaposin OS=Homo sapiens GN=PSAP PE=1 SV=2	P07602|SAP	K.DnATEEEILVYLEK.T	79	92	HexNAc(2)Hex(5)	N2(NGlycan/1216.4229)	2	80	N80	329000	329000	749.81	s(HCT116_90min) r(1)	HCT116	HCT116-b1	HCT116 Sample1	90 min	N2(NGlycan/1216.4229)	74.12	N	2	80	2	7.7e-14	5.4e-12	535	535	1441.63	1441.63	0.13	0	2881.24	2881.24	74.14	4	2	41500	39310	74.12	73.98	74.47	0	1.391	1000000	0.12	1	66365
P07602|SAP_HUMAN Prosaposin OS=Homo sapiens GN=PSAP PE=1 SV=2	P07602|SAP	K.DnATEEEILVYLEK.T	79	92	HexNAc(2)Hex(5)	N2(NGlycan/1216.4229)	2	80	N80	329000	329000	796.44	s(HCT116_90min) r(1)	HCT116	HCT116-b1	HCT116 Sample1	90 min	N2(NGlycan/1216.4229)	74.12	N	2	80	2	8.3e-15	5.8e-13	533.9	533.9	1441.63	1441.63	0.07	0	2881.24	2881.24	74.04	4	2	41500	39244	74.12	73.98	74.47	0	1.349	1000000		1	66338
P07602|SAP_HUMAN Prosaposin OS=Homo sapiens GN=PSAP PE=1 SV=2	P07602|SAP	K.DnATEEEILVYLEK.T	79	92	HexNAc(2)Hex(5)	N2(NGlycan/1216.4229)	2	80	N80	329000	329000	834.18	s(HCT116_90min) r(1)	HCT116	HCT116-b1	HCT116 Sample1	90 min	N2(NGlycan/1216.4229)	74.12	N	2	80	2	8e-16	5.8e-14	601.9	601.9	1441.63	1441.63	-0.28	0	2881.24	2881.24	74.06	4	2	41500	39255	74.12	73.98	74.47	0	1.35	1000000		1	66342
P07602|SAP_HUMAN Prosaposin OS=Homo sapiens GN=PSAP PE=1 SV=2	P07602|SAP	K.DnATEEEILVYLEK.T	79	92	HexNAc(2)Hex(5)	N2(NGlycan/1216.4229)	2	80	N80	329000	329000	801.72	s(HCT116_90min) r(1)	HCT116	HCT116-b1	HCT116 Sample1	90 min	N2(NGlycan/1216.4229)	74.12	N	2	80	2	8e-16	5.8e-14	567.9	567.9	1441.63	1441.63	-0.41	0	2881.24	2881.24	74.08	4	2	41500	39269	74.12	73.98	74.47	0	1.351	1000000		1	66348
P07602|SAP_HUMAN Prosaposin OS=Homo sapiens GN=PSAP PE=1 SV=2	P07602|SAP	K.DnATEEEILVYLEK.T	79	92	HexNAc(2)Hex(5)	N2(NGlycan/1216.4229)	2	80	N80	329000	329000	706.05	s(HCT116_90min) r(1)	HCT116	HCT116-b1	HCT116 Sample1	90 min	N2(NGlycan/1216.4229)	74.12	N	2	80	2	8.3e-14	5.8e-12	542	542	1441.63	1441.63	-0.36	0	2881.24	2881.24	74.16	4	2	41500	39321	74.12	73.98	74.47	0	1.396	1000000		1	66367
P07602|SAP_HUMAN Prosaposin OS=Homo sapiens GN=PSAP PE=1 SV=2	P07602|SAP	K.DnATEEEILVYLEK.T	79	92	HexNAc(2)Hex(5)	N2(NGlycan/1216.4229)	2	80	N80	329000	329000	699.03	s(HCT116_90min) r(1)	HCT116	HCT116-b1	HCT116 Sample1	90 min	N2(NGlycan/1216.4229)	74.12	N	2	80	2	8.3e-13	5.8e-11	522.1	522.1	1441.63	1441.63	-0.02	0	2881.24	2881.24	74.18	4	2	41500	39333	74.12	73.98	74.47	0	1.399	1000000		1	66368
P07602|SAP_HUMAN Prosaposin OS=Homo sapiens GN=PSAP PE=1 SV=2	P07602|SAP	K.DnATEEEILVYLEK.T	79	92	HexNAc(2)Hex(5)	N2(NGlycan/1216.4229)	2	80	N80	280000	280000	690.68	s(HCT116_90min) r(2)	HCT116	HCT116-b2	HCT116 Sample2	90 min	N2(NGlycan/1216.4229)	74.08	N	2	80	2	4.4e-13	3.5e-11	479.5	479.5	1441.63	1441.63	0.05	0	2881.24	2881.24	74.02	5	2	34300	40751	74.08	73.92	74.35	0	1.31	1000000	0.12	2	85588
P07602|SAP_HUMAN Prosaposin OS=Homo sapiens GN=PSAP PE=1 SV=2	P07602|SAP	K.DnATEEEILVYLEK.T	79	92	HexNAc(2)Hex(5)	N2(NGlycan/1216.4229)	2	80	N80	280000	280000	612.53	s(HCT116_90min) r(2)	HCT116	HCT116-b2	HCT116 Sample2	90 min	N2(NGlycan/1216.4229)	74.08	N	2	80	2	9.4e-12	7.7e-10	421.7	421.7	1441.62	1441.63	-2.67	0	2881.23	2881.24	73.98	5	2	34300	40716	74.08	73.92	74.35	0	1.345	1000000		2	85573
P07602|SAP_HUMAN Prosaposin OS=Homo sapiens GN=PSAP PE=1 SV=2	P07602|SAP	K.DnATEEEILVYLEK.T	79	92	HexNAc(2)Hex(5)	N2(NGlycan/1216.4229)	2	80	N80	280000	280000	805.05	s(HCT116_90min) r(2)	HCT116	HCT116-b2	HCT116 Sample2	90 min	N2(NGlycan/1216.4229)	74.08	N	2	80	2	4e-16	3.5e-14	540.9	540.9	1441.62	1441.63	-2.21	0	2881.23	2881.24	74	5	2	34300	40738	74.08	73.92	74.35	0	1.354	1000000		2	85582
P07602|SAP_HUMAN Prosaposin OS=Homo sapiens GN=PSAP PE=1 SV=2	P07602|SAP	K.DnATEEEILVYLEK.T	79	92	HexNAc(2)Hex(5)	N2(NGlycan/1216.4229)	2	80	N80	280000	280000	807.17	s(HCT116_90min) r(2)	HCT116	HCT116-b2	HCT116 Sample2	90 min	N2(NGlycan/1216.4229)	74.08	N	2	80	2	4e-16	3.5e-14	580.3	580.3	1441.63	1441.63	0.05	0	2881.24	2881.24	74.02	5	2	34300	40750	74.08	73.92	74.35	0	1.354	1000000		2	85587
P07602|SAP_HUMAN Prosaposin OS=Homo sapiens GN=PSAP PE=1 SV=2	P07602|SAP	K.DnATEEEILVYLEK.T	79	92	HexNAc(2)Hex(5)	N2(NGlycan/1216.4229)	2	80	N80	280000	280000	796.03	s(HCT116_90min) r(2)	HCT116	HCT116-b2	HCT116 Sample2	90 min	N2(NGlycan/1216.4229)	74.08	N	2	80	2	4.4e-15	3.5e-13	583.1	583.1	1441.62	1441.63	-0.87	0	2881.23	2881.24	74.04	5	2	34300	40762	74.08	73.92	74.35	0	1.359	1000000		2	85590
P07602|SAP_HUMAN Prosaposin OS=Homo sapiens GN=PSAP PE=1 SV=2	P07602|SAP	K.DnATEEEILVYLEK.T	79	92	HexNAc(2)Hex(5)	N2(NGlycan/1216.4229)	2	80	N80	280000	280000	638.51	s(HCT116_90min) r(2)	HCT116	HCT116-b2	HCT116 Sample2	90 min	N2(NGlycan/1216.4229)	74.08	N	2	80	2	4.4e-12	3.5e-10	427.2	427.2	1441.62	1441.63	-0.87	0	2881.23	2881.24	74.04	5	2	34300	40763	74.08	73.92	74.35	0	1.309	1000000		2	85591
P07602|SAP_HUMAN Prosaposin OS=Homo sapiens GN=PSAP PE=1 SV=2	P07602|SAP	K.DnATEEEILVYLEK.T	79	92	HexNAc(2)Hex(5)	N2(NGlycan/1216.4229)	2	80	N80	280000	280000	635.77	s(HCT116_90min) r(2)	HCT116	HCT116-b2	HCT116 Sample2	90 min	N2(NGlycan/1216.4229)	74.08	N	2	80	2	4.4e-12	3.5e-10	475	475	1441.63	1441.63	-0.13	0	2881.24	2881.24	74.11	5	2	34300	40809	74.08	73.92	74.35	0	1.401	1000000		2	85609
P07602|SAP_HUMAN Prosaposin OS=Homo sapiens GN=PSAP PE=1 SV=2	P07602|SAP	K.DnATEEEILVYLEK.T	79	92	HexNAc(2)Hex(5)	N2(NGlycan/1216.4229)	2	80	N80	344000	344000	740.46	s(HCT116_90min) r(3)	HCT116	HCT116-b3	HCT116 Sample3	90 min	N2(NGlycan/1216.4229)	73.97	N	2	80	2	8.3e-14	6.2e-12	540.7	540.7	1441.62	1441.63	-1.58	0	2881.23	2881.24	73.99	6	2	41600	39861	73.97	73.83	74.28	0	1.404	1000000	0.12	3	105191
P07602|SAP_HUMAN Prosaposin OS=Homo sapiens GN=PSAP PE=1 SV=2	P07602|SAP	K.DnATEEEILVYLEK.T	79	92	HexNAc(2)Hex(5)	N2(NGlycan/1216.4229)	2	80	N80	344000	344000	799.54	s(HCT116_90min) r(3)	HCT116	HCT116-b3	HCT116 Sample3	90 min	N2(NGlycan/1216.4229)	73.97	N	2	80	2	8.2e-15	6.2e-13	552	552	1441.62	1441.63	-1.24	0	2881.23	2881.24	73.91	6	2	41600	39811	73.97	73.83	74.28	0	1.356	1000000		3	105174
P07602|SAP_HUMAN Prosaposin OS=Homo sapiens GN=PSAP PE=1 SV=2	P07602|SAP	K.DnATEEEILVYLEK.T	79	92	HexNAc(2)Hex(5)	N2(NGlycan/1216.4229)	2	80	N80	344000	344000	784.41	s(HCT116_90min) r(3)	HCT116	HCT116-b3	HCT116 Sample3	90 min	N2(NGlycan/1216.4229)	73.97	N	2	80	2	8.2e-15	6.2e-13	550.6	550.6	1441.62	1441.63	-2.14	0	2881.23	2881.24	73.93	6	2	41600	39823	73.97	73.83	74.28	0	1.357	1000000		3	105178
P07602|SAP_HUMAN Prosaposin OS=Homo sapiens GN=PSAP PE=1 SV=2	P07602|SAP	K.DnATEEEILVYLEK.T	79	92	HexNAc(2)Hex(5)	N2(NGlycan/1216.4229)	2	80	N80	344000	344000	417.55	s(HCT116_90min) r(3)	HCT116	HCT116-b3	HCT116 Sample3	90 min	N2(NGlycan/1216.4229)	73.97	N	2	80	2	7.8e-08	5.9e-06	257.1	257.1	1441.62	1441.63	-0.84	0	2881.23	2881.24	73.95	6	2	41600	39832	73.97	73.83	74.28	0	1.317	1000000		3	105181
P07602|SAP_HUMAN Prosaposin OS=Homo sapiens GN=PSAP PE=1 SV=2	P07602|SAP	K.DnATEEEILVYLEK.T	79	92	HexNAc(2)Hex(5)	N2(NGlycan/1216.4229)	2	80	N80	344000	344000	808.76	s(HCT116_90min) r(3)	HCT116	HCT116-b3	HCT116 Sample3	90 min	N2(NGlycan/1216.4229)	73.97	N	2	80	2	8e-16	6.2e-14	533	533	1441.62	1441.63	-1.58	0	2881.23	2881.24	73.99	6	2	41600	39863	73.97	73.83	74.28	0	1.311	1000000		3	105193
P07602|SAP_HUMAN Prosaposin OS=Homo sapiens GN=PSAP PE=1 SV=2	P07602|SAP	K.DnATEEEILVYLEK.T	79	92	HexNAc(2)Hex(5)	N2(NGlycan/1216.4229)	2	80	N80	344000	344000	574.71	s(HCT116_90min) r(3)	HCT116	HCT116-b3	HCT116 Sample3	90 min	N2(NGlycan/1216.4229)	73.97	N	2	80	2	2.4e-10	1.8e-08	402.6	402.6	1441.63	1441.63	-0.31	0	2881.24	2881.24	74.03	6	2	41600	39885	73.97	73.83	74.28	0	1.405	1000000		3	105200
P07602|SAP_HUMAN Prosaposin OS=Homo sapiens GN=PSAP PE=1 SV=2	P07602|SAP	K.DnATEEEILVYLEK.T	79	92	HexNAc(2)Hex(5)	N2(NGlycan/1216.4229)	2	80	N80	344000	344000	618.99	s(HCT116_90min) r(3)	HCT116	HCT116-b3	HCT116 Sample3	90 min	N2(NGlycan/1216.4229)	73.97	N	2	80	2	1.6e-11	1.2e-09	406.3	406.3	1441.63	1441.63	0.32	0	2881.24	2881.24	74.05	6	2	41600	39899	73.97	73.83	74.28	0	1.302	1000000		3	105203
P07602|SAP_HUMAN Prosaposin OS=Homo sapiens GN=PSAP PE=1 SV=2	P07602|SAP	K.DnATEEEILVYLEK.T	79	92	HexNAc(2)Hex(5)	N2(NGlycan/1216.4229)	2	80	N80	94900	94900	683.01	s(DKO1_90min) r(1)	DKO1	DKO1-b1	DKO1 Sample1	90 min	N2(NGlycan/1216.4229)	74.21	N	3	80	2	7.1e-14	3.3e-12	536.1	536.1	961.424	961.42	4.67	0	2881.25	2881.24	74.19	1	2	11700	38827	74.21	73.8	74.45	0	1.085	300000	0.12	1	13105
P07602|SAP_HUMAN Prosaposin OS=Homo sapiens GN=PSAP PE=1 SV=2	P07602|SAP	K.DnATEEEILVYLEK.T	79	92	HexNAc(2)Hex(5)	N2(NGlycan/1216.4229)	2	80	N80	94900	94900	619.72	s(DKO1_90min) r(1)	DKO1	DKO1-b1	DKO1 Sample1	90 min	N2(NGlycan/1216.4229)	74.21	N	3	80	2	1.7e-11	7.7e-10	507.3	507.3	961.432	961.42	13.07	0	2881.28	2881.24	74.17	1	2	11700	38816	74.21	73.8	74.45	0	1.088	300000		1	13101
P07602|SAP_HUMAN Prosaposin OS=Homo sapiens GN=PSAP PE=1 SV=2	P07602|SAP	K.DnATEEEILVYLEK.T	79	92	HexNAc(2)Hex(5)	N2(NGlycan/1216.4229)	2	80	N80	94900	94900	610.14	s(DKO1_90min) r(1)	DKO1	DKO1-b1	DKO1 Sample1	90 min	N2(NGlycan/1216.4229)	74.21	N	3	80	2	7.1e-13	3.3e-11	481.5	481.5	961.425	961.42	5.12	0	2881.25	2881.24	74.23	1	2	11700	38851	74.21	73.8	74.45	0	1.085	300000		1	13115
P07602|SAP_HUMAN Prosaposin OS=Homo sapiens GN=PSAP PE=1 SV=2	P07602|SAP	K.DnATEEEILVYLEK.T	79	92	HexNAc(2)Hex(5)	N2(NGlycan/1216.4229)	2	80	N80	122000	122000	698.97	s(DKO1_90min) r(2)	DKO1	DKO1-b2	DKO1 Sample2	90 min	N2(NGlycan/1216.4229)	74.28	N	3	80	2	8.9e-13	5.9e-11	574.4	574.4	961.426	961.42	6.18	0	2881.26	2881.24	74.26	2	2	15000	37489	74.28	73.61	74.45	0	1.098	400000	0.12	2	30017
P07602|SAP_HUMAN Prosaposin OS=Homo sapiens GN=PSAP PE=1 SV=2	P07602|SAP	K.DnATEEEILVYLEK.T	79	92	HexNAc(2)Hex(5)	N2(NGlycan/1216.4229)	2	80	N80	122000	122000	698.91	s(DKO1_90min) r(2)	DKO1	DKO1-b2	DKO1 Sample2	90 min	N2(NGlycan/1216.4229)	74.28	N	3	80	2	8.9e-13	5.9e-11	516.9	516.9	961.426	961.42	6.18	0	2881.26	2881.24	74.24	2	2	15000	37478	74.28	73.61	74.45	0	1.098	400000		2	30013
P07602|SAP_HUMAN Prosaposin OS=Homo sapiens GN=PSAP PE=1 SV=2	P07602|SAP	K.DnATEEEILVYLEK.T	79	92	HexNAc(2)Hex(5)	N2(NGlycan/1216.4229)	2	80	N80	124000	124000	667.21	s(DKO1_90min) r(3)	DKO1	DKO1-b3	DKO1 Sample3	90 min	N2(NGlycan/1216.4229)	74.28	N	3	80	2	1.1e-12	5.5e-11	495.6	495.6	961.426	961.42	6.48	0	2881.26	2881.24	74.25	3	2	15300	39911	74.28	73.92	74.47	0	1.098	400000	0.12	3	48336
P07602|SAP_HUMAN Prosaposin OS=Homo sapiens GN=PSAP PE=1 SV=2	P07602|SAP	K.DnATEEEILVYLEK.T	79	92	HexNAc(2)Hex(5)	N2(NGlycan/1216.4229)	2	80	N80	124000	124000	524.74	s(DKO1_90min) r(3)	DKO1	DKO1-b3	DKO1 Sample3	90 min	N2(NGlycan/1216.4229)	74.28	N	3	80	2	8e-10	4.1e-08	386.7	386.7	961.426	961.42	6.48	0	2881.26	2881.24	74.25	3	2	15300	39903	74.28	73.92	74.47	0	1.099	400000		3	48331
P07602|SAP_HUMAN Prosaposin OS=Homo sapiens GN=PSAP PE=1 SV=2	P07602|SAP	K.DnATEEEILVYLEK.T	79	92	HexNAc(2)Hex(5)	N2(NGlycan/1216.4229)	2	80	N80	173000	173000	737.64	s(HCT116_90min) r(1)	HCT116	HCT116-b1	HCT116 Sample1	90 min	N2(NGlycan/1216.4229)	74.14	N	3	80	2	1.6e-13	1.1e-11	567.8	567.8	961.422	961.42	1.99	0	2881.24	2881.24	74.08	4	2	23000	39272	74.14	73.26	74.43	0	1.1	600000	0.11	1	66350
P07602|SAP_HUMAN Prosaposin OS=Homo sapiens GN=PSAP PE=1 SV=2	P07602|SAP	K.DnATEEEILVYLEK.T	79	92	HexNAc(2)Hex(5)	N2(NGlycan/1216.4229)	2	80	N80	173000	173000	591.62	s(HCT116_90min) r(1)	HCT116	HCT116-b1	HCT116 Sample1	90 min	N2(NGlycan/1216.4229)	74.14	N	3	80	2	1.6e-10	1.1e-08	468.2	468.2	961.422	961.42	1.99	0	2881.24	2881.24	74.07	4	2	23000	39265	74.14	73.26	74.43	0	1.099	600000		1	66347
P07602|SAP_HUMAN Prosaposin OS=Homo sapiens GN=PSAP PE=1 SV=2	P07602|SAP	K.DnATEEEILVYLEK.T	79	92	HexNAc(2)Hex(5)	N2(NGlycan/1216.4229)	2	80	N80	173000	173000	684.44	s(HCT116_90min) r(1)	HCT116	HCT116-b1	HCT116 Sample1	90 min	N2(NGlycan/1216.4229)	74.14	N	3	80	2	3.6e-12	2.5e-10	514.9	514.9	961.424	961.42	4.13	0	2881.25	2881.24	74.1	4	2	23000	39287	74.14	73.26	74.43	0	1.098	600000		1	66355
P07602|SAP_HUMAN Prosaposin OS=Homo sapiens GN=PSAP PE=1 SV=2	P07602|SAP	K.DnATEEEILVYLEK.T	79	92	HexNAc(2)Hex(5)	N2(NGlycan/1216.4229)	2	80	N80	94800	94800	694.1	s(HCT116_90min) r(2)	HCT116	HCT116-b2	HCT116 Sample2	90 min	N2(NGlycan/1216.4229)	74.08	N	3	80	2	8.2e-13	6.7e-11	548.8	548.8	961.42	961.42	0.24	0	2881.24	2881.24	74.06	5	2	11500	40778	74.08	73.92	74.29	0	1.099	300000	0.13	2	85598
P07602|SAP_HUMAN Prosaposin OS=Homo sapiens GN=PSAP PE=1 SV=2	P07602|SAP	K.DnATEEEILVYLEK.T	79	92	HexNAc(2)Hex(5)	N2(NGlycan/1216.4229)	2	80	N80	94800	94800	652.3	s(HCT116_90min) r(2)	HCT116	HCT116-b2	HCT116 Sample2	90 min	N2(NGlycan/1216.4229)	74.08	N	3	80	2	1.2e-12	1e-10	515.2	515.2	961.422	961.42	2.15	0	2881.24	2881.24	74.04	5	2	11500	40766	74.08	73.92	74.29	0	1.101	300000		2	85593
P07602|SAP_HUMAN Prosaposin OS=Homo sapiens GN=PSAP PE=1 SV=2	P07602|SAP	K.DnATEEEILVYLEK.T	79	92	HexNAc(2)Hex(5)	N2(NGlycan/1216.4229)	2	80	N80	94800	94800	682.21	s(HCT116_90min) r(2)	HCT116	HCT116-b2	HCT116 Sample2	90 min	N2(NGlycan/1216.4229)	74.08	N	3	80	2	8.2e-13	6.7e-11	516	516	961.42	961.42	0.25	0	2881.24	2881.24	74.07	5	2	11500	40790	74.08	73.92	74.29	0	1.099	300000		2	85603
P07602|SAP_HUMAN Prosaposin OS=Homo sapiens GN=PSAP PE=1 SV=2	P07602|SAP	K.DnATEEEILVYLEK.T	79	92	HexNAc(2)Hex(5)	N2(NGlycan/1216.4229)	2	80	N80	125000	125000	693.73	s(HCT116_90min) r(3)	HCT116	HCT116-b3	HCT116 Sample3	90 min	N2(NGlycan/1216.4229)	73.99	N	3	80	2	3.4e-12	2.6e-10	573.4	573.4	961.42	961.42	0.7	0	2881.24	2881.24	73.97	6	2	15300	39851	73.99	73.09	74.21	0	1.097	400000	0.12	3	105189
P07602|SAP_HUMAN Prosaposin OS=Homo sapiens GN=PSAP PE=1 SV=2	P07602|SAP	K.DnATEEEILVYLEK.T	79	92	HexNAc(2)Hex(5)	N2(NGlycan/1216.4229)	2	80	N80	125000	125000	707.94	s(HCT116_90min) r(3)	HCT116	HCT116-b3	HCT116 Sample3	90 min	N2(NGlycan/1216.4229)	73.99	N	3	80	2	3.4e-13	2.6e-11	547.6	547.6	961.42	961.42	0.75	0	2881.24	2881.24	73.95	6	2	15300	39840	73.99	73.09	74.21	0	1.098	400000		3	105184
P07602|SAP_HUMAN Prosaposin OS=Homo sapiens GN=PSAP PE=1 SV=2	P07602|SAP	K.DnATEEEILVYLEK.T	79	92	HexNAc(3)Hex(4)	N2(NGlycan/1257.4494)	2	80	N80	77100	77100	560.36	s(DKO1_90min) r(2)	DKO1	DKO1-b2	DKO1 Sample2	90 min	N2(NGlycan/1257.4494)	74.28	N	2	80	2	2.2e-09	1.5e-07	350.8	350.8	1462.14	1462.14	2.04	0	2922.27	2922.26	74.28	2	2	4490	37500	74.28	73.34	74.75	1	1.356	300000	0.12	2	30021
P07602|SAP_HUMAN Prosaposin OS=Homo sapiens GN=PSAP PE=1 SV=2	P07602|SAP	K.DnATEEEILVYLEK.T	79	92	HexNAc(3)Hex(4)	N2(NGlycan/1257.4494)	2	80	N80	103000	103000	380.27	s(DKO1_90min) r(3)	DKO1	DKO1-b3	DKO1 Sample3	90 min	N2(NGlycan/1257.4494)	74.26	N	2	80	2	1.2e-06	5.9e-05	161.4	161.4	1462.14	1462.14	-0.7	0	2922.26	2922.26	74.31	3	2	6750	39953	74.26	73.84	75.29	0	1.355	400000	0.12	3	48348
P07602|SAP_HUMAN Prosaposin OS=Homo sapiens GN=PSAP PE=1 SV=2	P07602|SAP	K.DnATEEEILVYLEK.T	79	92	HexNAc(3)Hex(4)	N2(NGlycan/1257.4494)	2	80	N80	103000	103000	342.19	s(DKO1_90min) r(3)	DKO1	DKO1-b3	DKO1 Sample3	90 min	N2(NGlycan/1257.4494)	74.26	N	2	80	2	2.9e-07	1.5e-05	200.4	200.4	1462.14	1462.14	1.31	0	2922.27	2922.26	74.27	3	2	6750	39917	74.26	73.84	75.29	0	1.355	400000		3	48337
P07602|SAP_HUMAN Prosaposin OS=Homo sapiens GN=PSAP PE=1 SV=2	P07602|SAP	K.DnATEEEILVYLEK.T	79	92	HexNAc(3)Hex(4)	N2(NGlycan/1257.4494)	2	80	N80	103000	103000	487.82	s(DKO1_90min) r(3)	DKO1	DKO1-b3	DKO1 Sample3	90 min	N2(NGlycan/1257.4494)	74.26	N	2	80	2	2.3e-08	1.2e-06	275.1	275.1	1462.14	1462.14	1.31	0	2922.27	2922.26	74.27	3	2	6750	39925	74.26	73.84	75.29	0	1.353	400000		3	48340
P07602|SAP_HUMAN Prosaposin OS=Homo sapiens GN=PSAP PE=1 SV=2	P07602|SAP	K.DnATEEEILVYLEK.T	79	92	HexNAc(3)Hex(4)	N2(NGlycan/1257.4494)	2	80	N80	103000	103000	409.14	s(DKO1_90min) r(3)	DKO1	DKO1-b3	DKO1 Sample3	90 min	N2(NGlycan/1257.4494)	74.26	N	2	80	2	5.6e-08	2.9e-06	236.9	236.9	1462.14	1462.14	3.7	0	2922.27	2922.26	74.33	3	2	6750	39965	74.26	73.84	75.29	0	1.353	400000		3	48353
P07602|SAP_HUMAN Prosaposin OS=Homo sapiens GN=PSAP PE=1 SV=2	P07602|SAP	K.DnATEEEILVYLEK.T	79	92	HexNAc(3)Hex(4)	N2(NGlycan/1257.4494)	2	80	N80	100000	100000	333.5	s(HCT116_90min) r(1)	HCT116	HCT116-b1	HCT116 Sample1	90 min	N2(NGlycan/1257.4494)	74.12	N	2	80	2	6.7e-07	4.7e-05	154	154	1462.14	1462.14	-0.81	0	2922.26	2922.26	74.18	4	2	6170	39334	74.12	73.3	75.16	0	1.353	300000	0.13	1	66369
P07602|SAP_HUMAN Prosaposin OS=Homo sapiens GN=PSAP PE=1 SV=2	P07602|SAP	K.DnATEEEILVYLEK.T	79	92	HexNAc(3)Hex(4)	N2(NGlycan/1257.4494)	2	80	N80	100000	100000	528.32	s(HCT116_90min) r(1)	HCT116	HCT116-b1	HCT116 Sample1	90 min	N2(NGlycan/1257.4494)	74.12	N	2	80	2	6.4e-09	4.5e-07	354.4	354.4	1462.14	1462.14	0.41	0	2922.27	2922.26	74.12	4	2	6170	39297	74.12	73.3	75.16	0	1.354	300000		1	66359
P07602|SAP_HUMAN Prosaposin OS=Homo sapiens GN=PSAP PE=1 SV=2	P07602|SAP	K.DnATEEEILVYLEK.T	79	92	HexNAc(3)Hex(4)	N2(NGlycan/1257.4494)	2	80	N80	126000	126000	646.54	s(HCT116_90min) r(2)	HCT116	HCT116-b2	HCT116 Sample2	90 min	N2(NGlycan/1257.4494)	74.08	N	2	80	2	6.6e-12	5.3e-10	430.2	430.2	1462.14	1462.14	1.58	0	2922.27	2922.26	74.09	5	2	6500	40800	74.08	72.92	74.84	0	1.361	400000	0.16	2	85605
P07602|SAP_HUMAN Prosaposin OS=Homo sapiens GN=PSAP PE=1 SV=2	P07602|SAP	K.DnATEEEILVYLEK.T	79	92	HexNAc(3)Hex(4)	N2(NGlycan/1257.4494)	2	80	N80	126000	126000	703.99	s(HCT116_90min) r(2)	HCT116	HCT116-b2	HCT116 Sample2	90 min	N2(NGlycan/1257.4494)	74.08	N	2	80	2	4.3e-14	3.5e-12	430.5	430.5	1462.14	1462.14	-1.78	0	2922.26	2922.26	74.07	5	2	6500	40786	74.08	72.92	74.84	0	1.359	400000		2	85599
P07602|SAP_HUMAN Prosaposin OS=Homo sapiens GN=PSAP PE=1 SV=2	P07602|SAP	K.DnATEEEILVYLEK.T	79	92	HexNAc(3)Hex(4)	N2(NGlycan/1257.4494)	2	80	N80	78600	78600	315.9	s(HCT116_90min) r(3)	HCT116	HCT116-b3	HCT116 Sample3	90 min	N2(NGlycan/1257.4494)	73.97	N	2	80	2	0.00024	0.017	145.2	145.2	1462.14	1462.14	0.9	0	2922.27	2922.26	74.03	6	2	4380	39886	73.97	73.05	74.48	0	1.355	300000	0.15	3	105201
P07602|SAP_HUMAN Prosaposin OS=Homo sapiens GN=PSAP PE=1 SV=2	P07602|SAP	K.DnATEEEILVYLEK.T	79	92	HexNAc(3)Hex(4)	N2(NGlycan/1257.4494)	2	80	N80	78600	78600	450.23	s(HCT116_90min) r(3)	HCT116	HCT116-b3	HCT116 Sample3	90 min	N2(NGlycan/1257.4494)	73.97	N	2	80	2	6.6e-08	4.9e-06	261.7	261.7	1462.14	1462.14	-0.17	0	2922.26	2922.26	74.01	6	2	4380	39874	73.97	73.05	74.48	0	1.355	300000		3	105196
P07602|SAP_HUMAN Prosaposin OS=Homo sapiens GN=PSAP PE=1 SV=2	P07602|SAP	K.DnATEEEILVYLEK.T	79	92	HexNAc(3)Hex(4)	N2(NGlycan/1257.4494)	2	80	N80	70100	70100	343.89	s(DKO1_90min) r(3)	DKO1	DKO1-b3	DKO1 Sample3	90 min	N2(NGlycan/1257.4494)	74.26	N	3	80	2	2.8e-05	0.0014	220.6	220.6	975.097	975.095	1.88	0	2922.27	2922.26	74.29	3	2	5920	39935	74.26	73.53	74.69	1	1.116	200000	0.16	3	48345
P07602|SAP_HUMAN Prosaposin OS=Homo sapiens GN=PSAP PE=1 SV=2	P07602|SAP	K.DnATEEEILVYLEK.T	79	92	HexNAc(2)Hex(6)	N2(NGlycan/1378.4757)	2	80	N80	101000	101000	620.6	s(DKO1_90min) r(1)	DKO1	DKO1-b1	DKO1 Sample1	90 min	N2(NGlycan/1378.4757)	73.86	N	2	80	2	4.1e-13	1.9e-11	395.7	395.7	1522.65	1522.65	0.69	0	3043.29	3043.29	73.9	1	2	11000	38678	73.86	73.53	74.19	0	1.329	400000	0.12	1	13034
P07602|SAP_HUMAN Prosaposin OS=Homo sapiens GN=PSAP PE=1 SV=2	P07602|SAP	K.DnATEEEILVYLEK.T	79	92	HexNAc(2)Hex(6)	N2(NGlycan/1378.4757)	2	80	N80	101000	101000	735.58	s(DKO1_90min) r(1)	DKO1	DKO1-b1	DKO1 Sample1	90 min	N2(NGlycan/1378.4757)	73.86	N	2	80	2	1.4e-14	6.4e-13	520.5	520.5	1522.65	1522.65	-0.74	0	3043.29	3043.29	73.84	1	2	11000	38643	73.86	73.53	74.19	0	1.407	400000		1	13021
P07602|SAP_HUMAN Prosaposin OS=Homo sapiens GN=PSAP PE=1 SV=2	P07602|SAP	K.DnATEEEILVYLEK.T	79	92	HexNAc(2)Hex(6)	N2(NGlycan/1378.4757)	2	80	N80	101000	101000	673.73	s(DKO1_90min) r(1)	DKO1	DKO1-b1	DKO1 Sample1	90 min	N2(NGlycan/1378.4757)	73.86	N	2	80	2	4.1e-14	1.9e-12	431.2	431.2	1522.65	1522.65	1.05	0	3043.29	3043.29	73.86	1	2	11000	38654	73.86	73.53	74.19	0	1.406	400000		1	13024
P07602|SAP_HUMAN Prosaposin OS=Homo sapiens GN=PSAP PE=1 SV=2	P07602|SAP	K.DnATEEEILVYLEK.T	79	92	HexNAc(2)Hex(6)	N2(NGlycan/1378.4757)	2	80	N80	101000	101000	555.43	s(DKO1_90min) r(1)	DKO1	DKO1-b1	DKO1 Sample1	90 min	N2(NGlycan/1378.4757)	73.86	N	2	80	2	2.7e-09	1.3e-07	347.6	347.6	1522.65	1522.65	1.05	0	3043.29	3043.29	73.86	1	2	11000	38655	73.86	73.53	74.19	0	1.355	400000		1	13025
P07602|SAP_HUMAN Prosaposin OS=Homo sapiens GN=PSAP PE=1 SV=2	P07602|SAP	K.DnATEEEILVYLEK.T	79	92	HexNAc(2)Hex(6)	N2(NGlycan/1378.4757)	2	80	N80	101000	101000	698.11	s(DKO1_90min) r(1)	DKO1	DKO1-b1	DKO1 Sample1	90 min	N2(NGlycan/1378.4757)	73.86	N	2	80	2	4.1e-14	1.9e-12	494	494	1522.65	1522.65	1.76	0	3043.3	3043.29	73.88	1	2	11000	38665	73.86	73.53	74.19	0	1.405	400000		1	13028
P07602|SAP_HUMAN Prosaposin OS=Homo sapiens GN=PSAP PE=1 SV=2	P07602|SAP	K.DnATEEEILVYLEK.T	79	92	HexNAc(2)Hex(6)	N2(NGlycan/1378.4757)	2	80	N80	101000	101000	748.66	s(DKO1_90min) r(1)	DKO1	DKO1-b1	DKO1 Sample1	90 min	N2(NGlycan/1378.4757)	73.86	N	2	80	2	4.1e-15	1.9e-13	499.9	499.9	1522.65	1522.65	1.76	0	3043.3	3043.29	73.88	1	2	11000	38666	73.86	73.53	74.19	0	1.359	400000		1	13029
P07602|SAP_HUMAN Prosaposin OS=Homo sapiens GN=PSAP PE=1 SV=2	P07602|SAP	K.DnATEEEILVYLEK.T	79	92	HexNAc(2)Hex(6)	N2(NGlycan/1378.4757)	2	80	N80	101000	101000	664.15	s(DKO1_90min) r(1)	DKO1	DKO1-b1	DKO1 Sample1	90 min	N2(NGlycan/1378.4757)	73.86	N	2	80	2	4.1e-14	1.9e-12	472.3	472.3	1522.65	1522.65	0.69	0	3043.29	3043.29	73.9	1	2	11000	38677	73.86	73.53	74.19	0	1.406	400000		1	13033
P07602|SAP_HUMAN Prosaposin OS=Homo sapiens GN=PSAP PE=1 SV=2	P07602|SAP	K.DnATEEEILVYLEK.T	79	92	HexNAc(2)Hex(6)	N2(NGlycan/1378.4757)	2	80	N80	101000	101000	679.12	s(DKO1_90min) r(1)	DKO1	DKO1-b1	DKO1 Sample1	90 min	N2(NGlycan/1378.4757)	73.86	N	2	80	2	4.1e-14	1.9e-12	402.4	402.4	1522.65	1522.65	1.05	0	3043.29	3043.29	73.92	1	2	11000	38688	73.86	73.53	74.19	0	1.406	400000		1	13038
P07602|SAP_HUMAN Prosaposin OS=Homo sapiens GN=PSAP PE=1 SV=2	P07602|SAP	K.DnATEEEILVYLEK.T	79	92	HexNAc(2)Hex(6)	N2(NGlycan/1378.4757)	2	80	N80	101000	101000	567	s(DKO1_90min) r(1)	DKO1	DKO1-b1	DKO1 Sample1	90 min	N2(NGlycan/1378.4757)	73.86	N	2	80	2	7.5e-11	3.5e-09	393.4	393.4	1522.65	1522.65	1.05	0	3043.29	3043.29	73.92	1	2	11000	38689	73.86	73.53	74.19	0	1.349	400000		1	13039
P07602|SAP_HUMAN Prosaposin OS=Homo sapiens GN=PSAP PE=1 SV=2	P07602|SAP	K.DnATEEEILVYLEK.T	79	92	HexNAc(2)Hex(6)	N2(NGlycan/1378.4757)	2	80	N80	101000	101000	437.91	s(DKO1_90min) r(1)	DKO1	DKO1-b1	DKO1 Sample1	90 min	N2(NGlycan/1378.4757)	73.86	N	2	80	2	1.4e-08	6.7e-07	301.1	301.1	1522.65	1522.65	0.86	0	3043.29	3043.29	73.94	1	2	11000	38698	73.86	73.53	74.19	0	1.406	400000		1	13042
P07602|SAP_HUMAN Prosaposin OS=Homo sapiens GN=PSAP PE=1 SV=2	P07602|SAP	K.DnATEEEILVYLEK.T	79	92	HexNAc(2)Hex(6)	N2(NGlycan/1378.4757)	2	80	N80	101000	101000	380.36	s(DKO1_90min) r(1)	DKO1	DKO1-b1	DKO1 Sample1	90 min	N2(NGlycan/1378.4757)	73.86	N	2	80	2	4.7e-08	2.2e-06	220.6	220.6	1522.65	1522.65	0.86	0	3043.29	3043.29	73.94	1	2	11000	38699	73.86	73.53	74.19	0	1.32	400000		1	13043
P07602|SAP_HUMAN Prosaposin OS=Homo sapiens GN=PSAP PE=1 SV=2	P07602|SAP	K.DnATEEEILVYLEK.T	79	92	HexNAc(2)Hex(6)	N2(NGlycan/1378.4757)	2	80	N80	175000	175000	789.41	s(DKO1_90min) r(2)	DKO1	DKO1-b2	DKO1 Sample2	90 min	N2(NGlycan/1378.4757)	73.93	N	2	80	2	3e-15	2e-13	520.3	520.3	1522.65	1522.65	1.04	0	3043.29	3043.29	73.92	2	2	19800	37302	73.93	73.67	74.3	0	1.41	700000	0.12	2	29931
P07602|SAP_HUMAN Prosaposin OS=Homo sapiens GN=PSAP PE=1 SV=2	P07602|SAP	K.DnATEEEILVYLEK.T	79	92	HexNAc(2)Hex(6)	N2(NGlycan/1378.4757)	2	80	N80	175000	175000	761.88	s(DKO1_90min) r(2)	DKO1	DKO1-b2	DKO1 Sample2	90 min	N2(NGlycan/1378.4757)	73.93	N	2	80	2	3e-15	2e-13	541.1	541.1	1522.65	1522.65	1.03	0	3043.29	3043.29	73.88	2	2	19800	37282	73.93	73.67	74.3	0	1.411	700000		2	29921
P07602|SAP_HUMAN Prosaposin OS=Homo sapiens GN=PSAP PE=1 SV=2	P07602|SAP	K.DnATEEEILVYLEK.T	79	92	HexNAc(2)Hex(6)	N2(NGlycan/1378.4757)	2	80	N80	175000	175000	868.85	s(DKO1_90min) r(2)	DKO1	DKO1-b2	DKO1 Sample2	90 min	N2(NGlycan/1378.4757)	73.93	N	2	80	2	0	2e-15	615.8	615.8	1522.66	1522.65	1.91	0	3043.3	3043.29	73.9	2	2	19800	37292	73.93	73.67	74.3	0	1.41	700000		2	29925
P07602|SAP_HUMAN Prosaposin OS=Homo sapiens GN=PSAP PE=1 SV=2	P07602|SAP	K.DnATEEEILVYLEK.T	79	92	HexNAc(2)Hex(6)	N2(NGlycan/1378.4757)	2	80	N80	175000	175000	547.62	s(DKO1_90min) r(2)	DKO1	DKO1-b2	DKO1 Sample2	90 min	N2(NGlycan/1378.4757)	73.93	N	2	80	2	7.9e-09	5.2e-07	330.1	330.1	1522.65	1522.65	0.6	0	3043.29	3043.29	73.94	2	2	19800	37311	73.93	73.67	74.3	0	1.379	700000		2	29936
P07602|SAP_HUMAN Prosaposin OS=Homo sapiens GN=PSAP PE=1 SV=2	P07602|SAP	K.DnATEEEILVYLEK.T	79	92	HexNAc(2)Hex(6)	N2(NGlycan/1378.4757)	2	80	N80	175000	175000	750.02	s(DKO1_90min) r(2)	DKO1	DKO1-b2	DKO1 Sample2	90 min	N2(NGlycan/1378.4757)	73.93	N	2	80	2	3e-15	2e-13	517.6	517.6	1522.65	1522.65	0.6	0	3043.29	3043.29	73.94	2	2	19800	37313	73.93	73.67	74.3	0	1.382	700000		2	29937
P07602|SAP_HUMAN Prosaposin OS=Homo sapiens GN=PSAP PE=1 SV=2	P07602|SAP	K.DnATEEEILVYLEK.T	79	92	HexNAc(2)Hex(6)	N2(NGlycan/1378.4757)	2	80	N80	204000	204000	589.97	s(DKO1_90min) r(3)	DKO1	DKO1-b3	DKO1 Sample3	90 min	N2(NGlycan/1378.4757)	73.92	N	2	80	2	8.7e-10	4.4e-08	375.1	375.1	1522.65	1522.65	1.43	0	3043.29	3043.29	73.92	3	2	22800	39708	73.92	73.67	74.24	0	1.372	800000	0.13	3	48254
P07602|SAP_HUMAN Prosaposin OS=Homo sapiens GN=PSAP PE=1 SV=2	P07602|SAP	K.DnATEEEILVYLEK.T	79	92	HexNAc(2)Hex(6)	N2(NGlycan/1378.4757)	2	80	N80	204000	204000	826.93	s(DKO1_90min) r(3)	DKO1	DKO1-b3	DKO1 Sample3	90 min	N2(NGlycan/1378.4757)	73.92	N	2	80	2	5e-16	2.4e-14	598.8	598.8	1522.65	1522.65	0.84	0	3043.29	3043.29	73.86	3	2	22800	39673	73.92	73.67	74.24	0	1.408	800000		3	48240
P07602|SAP_HUMAN Prosaposin OS=Homo sapiens GN=PSAP PE=1 SV=2	P07602|SAP	K.DnATEEEILVYLEK.T	79	92	HexNAc(2)Hex(6)	N2(NGlycan/1378.4757)	2	80	N80	204000	204000	836	s(DKO1_90min) r(3)	DKO1	DKO1-b3	DKO1 Sample3	90 min	N2(NGlycan/1378.4757)	73.92	N	2	80	2	5e-16	2.4e-14	572	572	1522.65	1522.65	0.91	0	3043.29	3043.29	73.88	3	2	22800	39684	73.92	73.67	74.24	0	1.408	800000		3	48246
P07602|SAP_HUMAN Prosaposin OS=Homo sapiens GN=PSAP PE=1 SV=2	P07602|SAP	K.DnATEEEILVYLEK.T	79	92	HexNAc(2)Hex(6)	N2(NGlycan/1378.4757)	2	80	N80	204000	204000	879.44	s(DKO1_90min) r(3)	DKO1	DKO1-b3	DKO1 Sample3	90 min	N2(NGlycan/1378.4757)	73.92	N	2	80	2	0	2.4e-15	629.6	629.6	1522.65	1522.65	0.4	0	3043.29	3043.29	73.9	3	2	22800	39697	73.92	73.67	74.24	0	1.408	800000		3	48250
P07602|SAP_HUMAN Prosaposin OS=Homo sapiens GN=PSAP PE=1 SV=2	P07602|SAP	K.DnATEEEILVYLEK.T	79	92	HexNAc(2)Hex(6)	N2(NGlycan/1378.4757)	2	80	N80	204000	204000	766.97	s(DKO1_90min) r(3)	DKO1	DKO1-b3	DKO1 Sample3	90 min	N2(NGlycan/1378.4757)	73.92	N	2	80	2	4.8e-15	2.4e-13	534.4	534.4	1522.65	1522.65	1.43	0	3043.29	3043.29	73.92	3	2	22800	39710	73.92	73.67	74.24	0	1.377	800000		3	48255
P07602|SAP_HUMAN Prosaposin OS=Homo sapiens GN=PSAP PE=1 SV=2	P07602|SAP	K.DnATEEEILVYLEK.T	79	92	HexNAc(2)Hex(6)	N2(NGlycan/1378.4757)	2	80	N80	204000	204000	569.46	s(DKO1_90min) r(3)	DKO1	DKO1-b3	DKO1 Sample3	90 min	N2(NGlycan/1378.4757)	73.92	N	2	80	2	2.7e-09	1.3e-07	367.9	367.9	1522.65	1522.65	0.76	0	3043.29	3043.29	74.02	3	2	22800	39765	73.92	73.67	74.24	0	1.372	800000		3	48277
P07602|SAP_HUMAN Prosaposin OS=Homo sapiens GN=PSAP PE=1 SV=2	P07602|SAP	K.DnATEEEILVYLEK.T	79	92	HexNAc(2)Hex(6)	N2(NGlycan/1378.4757)	2	80	N80	192000	192000	800.47	s(HCT116_90min) r(1)	HCT116	HCT116-b1	HCT116 Sample1	90 min	N2(NGlycan/1378.4757)	73.79	N	2	80	2	8e-16	5.4e-14	539.5	539.5	1522.65	1522.65	0.46	0	3043.29	3043.29	73.78	4	2	20900	39093	73.79	73.22	74.16	0	1.373	800000	0.12	1	66275
P07602|SAP_HUMAN Prosaposin OS=Homo sapiens GN=PSAP PE=1 SV=2	P07602|SAP	K.DnATEEEILVYLEK.T	79	92	HexNAc(2)Hex(6)	N2(NGlycan/1378.4757)	2	80	N80	192000	192000	790.61	s(HCT116_90min) r(1)	HCT116	HCT116-b1	HCT116 Sample1	90 min	N2(NGlycan/1378.4757)	73.79	N	2	80	2	7.7e-15	5.4e-13	546.5	546.5	1522.65	1522.65	0.35	0	3043.29	3043.29	73.73	4	2	20900	39052	73.79	73.22	74.16	0	1.405	800000		1	66255
P07602|SAP_HUMAN Prosaposin OS=Homo sapiens GN=PSAP PE=1 SV=2	P07602|SAP	K.DnATEEEILVYLEK.T	79	92	HexNAc(2)Hex(6)	N2(NGlycan/1378.4757)	2	80	N80	192000	192000	901.93	s(HCT116_90min) r(1)	HCT116	HCT116-b1	HCT116 Sample1	90 min	N2(NGlycan/1378.4757)	73.79	N	2	80	2	0	5e-16	643.5	643.5	1522.65	1522.65	0.36	0	3043.29	3043.29	73.75	4	2	20900	39066	73.79	73.22	74.16	0	1.404	800000		1	66262
P07602|SAP_HUMAN Prosaposin OS=Homo sapiens GN=PSAP PE=1 SV=2	P07602|SAP	K.DnATEEEILVYLEK.T	79	92	HexNAc(2)Hex(6)	N2(NGlycan/1378.4757)	2	80	N80	192000	192000	846.37	s(HCT116_90min) r(1)	HCT116	HCT116-b1	HCT116 Sample1	90 min	N2(NGlycan/1378.4757)	73.79	N	2	80	2	8e-16	5.8e-14	589	589	1522.65	1522.65	-0.06	0	3043.29	3043.29	73.77	4	2	20900	39080	73.79	73.22	74.16	0	1.406	800000		1	66269
P07602|SAP_HUMAN Prosaposin OS=Homo sapiens GN=PSAP PE=1 SV=2	P07602|SAP	K.DnATEEEILVYLEK.T	79	92	HexNAc(2)Hex(6)	N2(NGlycan/1378.4757)	2	80	N80	192000	192000	698.21	s(HCT116_90min) r(1)	HCT116	HCT116-b1	HCT116 Sample1	90 min	N2(NGlycan/1378.4757)	73.79	N	2	80	2	8.3e-13	5.8e-11	477.6	477.6	1522.65	1522.65	-0.03	0	3043.29	3043.29	73.84	4	2	20900	39130	73.79	73.22	74.16	0	1.373	800000		1	66285
P07602|SAP_HUMAN Prosaposin OS=Homo sapiens GN=PSAP PE=1 SV=2	P07602|SAP	K.DnATEEEILVYLEK.T	79	92	HexNAc(2)Hex(6)	N2(NGlycan/1378.4757)	2	80	N80	192000	192000	692.72	s(HCT116_90min) r(1)	HCT116	HCT116-b1	HCT116 Sample1	90 min	N2(NGlycan/1378.4757)	73.79	N	2	80	2	8.3e-13	5.8e-11	424.3	424.3	1522.65	1522.65	-0.84	0	3043.29	3043.29	73.86	4	2	20900	39139	73.79	73.22	74.16	0	1.375	800000		1	66288
P07602|SAP_HUMAN Prosaposin OS=Homo sapiens GN=PSAP PE=1 SV=2	P07602|SAP	K.DnATEEEILVYLEK.T	79	92	HexNAc(2)Hex(6)	N2(NGlycan/1378.4757)	2	80	N80	192000	192000	552.66	s(HCT116_90min) r(1)	HCT116	HCT116-b1	HCT116 Sample1	90 min	N2(NGlycan/1378.4757)	73.79	N	2	80	2	4.6e-09	3.2e-07	366	366	1522.65	1522.65	-1.47	0	3043.29	3043.29	73.88	4	2	20900	39149	73.79	73.22	74.16	0	1.375	800000		1	66293
P07602|SAP_HUMAN Prosaposin OS=Homo sapiens GN=PSAP PE=1 SV=2	P07602|SAP	K.DnATEEEILVYLEK.T	79	92	HexNAc(2)Hex(6)	N2(NGlycan/1378.4757)	2	80	N80	172000	172000	708.08	s(HCT116_90min) r(2)	HCT116	HCT116-b2	HCT116 Sample2	90 min	N2(NGlycan/1378.4757)	73.74	N	2	80	2	4.3e-14	3.5e-12	440.1	440.1	1522.65	1522.65	-1.96	0	3043.28	3043.29	73.74	5	2	18500	40585	73.74	73	74.12	0	1.375	700000	0.12	2	85509
P07602|SAP_HUMAN Prosaposin OS=Homo sapiens GN=PSAP PE=1 SV=2	P07602|SAP	K.DnATEEEILVYLEK.T	79	92	HexNAc(2)Hex(6)	N2(NGlycan/1378.4757)	2	80	N80	172000	172000	819.07	s(HCT116_90min) r(2)	HCT116	HCT116-b2	HCT116 Sample2	90 min	N2(NGlycan/1378.4757)	73.74	N	2	80	2	4e-16	3.5e-14	579	579	1522.65	1522.65	-0.77	0	3043.29	3043.29	73.68	5	2	18500	40553	73.74	73	74.12	0	1.412	700000		2	85491
P07602|SAP_HUMAN Prosaposin OS=Homo sapiens GN=PSAP PE=1 SV=2	P07602|SAP	K.DnATEEEILVYLEK.T	79	92	HexNAc(2)Hex(6)	N2(NGlycan/1378.4757)	2	80	N80	172000	172000	845.21	s(HCT116_90min) r(2)	HCT116	HCT116-b2	HCT116 Sample2	90 min	N2(NGlycan/1378.4757)	73.74	N	2	80	2	4e-16	3.5e-14	602.3	602.3	1522.65	1522.65	-1.62	0	3043.29	3043.29	73.7	5	2	18500	40565	73.74	73	74.12	0	1.41	700000		2	85499
P07602|SAP_HUMAN Prosaposin OS=Homo sapiens GN=PSAP PE=1 SV=2	P07602|SAP	K.DnATEEEILVYLEK.T	79	92	HexNAc(2)Hex(6)	N2(NGlycan/1378.4757)	2	80	N80	172000	172000	803.9	s(HCT116_90min) r(2)	HCT116	HCT116-b2	HCT116 Sample2	90 min	N2(NGlycan/1378.4757)	73.74	N	2	80	2	4e-16	3.5e-14	577	577	1522.65	1522.65	-0.55	0	3043.29	3043.29	73.72	5	2	18500	40575	73.74	73	74.12	0	1.411	700000		2	85504
P07602|SAP_HUMAN Prosaposin OS=Homo sapiens GN=PSAP PE=1 SV=2	P07602|SAP	K.DnATEEEILVYLEK.T	79	92	HexNAc(2)Hex(6)	N2(NGlycan/1378.4757)	2	80	N80	172000	172000	741.37	s(HCT116_90min) r(2)	HCT116	HCT116-b2	HCT116 Sample2	90 min	N2(NGlycan/1378.4757)	73.74	N	2	80	2	4.3e-14	3.5e-12	506.8	506.8	1522.65	1522.65	-0.96	0	3043.29	3043.29	73.76	5	2	18500	40594	73.74	73	74.12	0	1.382	700000		2	85514
P07602|SAP_HUMAN Prosaposin OS=Homo sapiens GN=PSAP PE=1 SV=2	P07602|SAP	K.DnATEEEILVYLEK.T	79	92	HexNAc(2)Hex(6)	N2(NGlycan/1378.4757)	2	80	N80	172000	172000	378.9	s(HCT116_90min) r(2)	HCT116	HCT116-b2	HCT116 Sample2	90 min	N2(NGlycan/1378.4757)	73.74	N	2	80	2	7.3e-07	5.9e-05	206	206	1522.65	1522.65	-2.44	0	3043.28	3043.29	73.84	5	2	18500	40634	73.74	73	74.12	0	1.377	700000		2	85530
P07602|SAP_HUMAN Prosaposin OS=Homo sapiens GN=PSAP PE=1 SV=2	P07602|SAP	K.DnATEEEILVYLEK.T	79	92	HexNAc(2)Hex(6)	N2(NGlycan/1378.4757)	2	80	N80	178000	178000	872.62	s(HCT116_90min) r(3)	HCT116	HCT116-b3	HCT116 Sample3	90 min	N2(NGlycan/1378.4757)	73.66	N	2	80	2	1e-16	6.2e-15	630.1	630.1	1522.65	1522.65	-1.66	0	3043.29	3043.29	73.64	6	2	19500	39647	73.66	72.72	73.95	0	1.411	700000	0.12	3	105097
P07602|SAP_HUMAN Prosaposin OS=Homo sapiens GN=PSAP PE=1 SV=2	P07602|SAP	K.DnATEEEILVYLEK.T	79	92	HexNAc(2)Hex(6)	N2(NGlycan/1378.4757)	2	80	N80	178000	178000	761.67	s(HCT116_90min) r(3)	HCT116	HCT116-b3	HCT116 Sample3	90 min	N2(NGlycan/1378.4757)	73.66	N	2	80	2	1.9e-14	1.5e-12	557.6	557.6	1522.65	1522.65	-2.5	0	3043.28	3043.29	73.6	6	2	19500	39627	73.66	72.72	73.95	0	1.407	700000		3	105088
P07602|SAP_HUMAN Prosaposin OS=Homo sapiens GN=PSAP PE=1 SV=2	P07602|SAP	K.DnATEEEILVYLEK.T	79	92	HexNAc(2)Hex(6)	N2(NGlycan/1378.4757)	2	80	N80	178000	178000	817.95	s(HCT116_90min) r(3)	HCT116	HCT116-b3	HCT116 Sample3	90 min	N2(NGlycan/1378.4757)	73.66	N	2	80	2	8e-16	6.2e-14	584.5	584.5	1522.65	1522.65	-0.99	0	3043.29	3043.29	73.62	6	2	19500	39636	73.66	72.72	73.95	0	1.413	700000		3	105091
P07602|SAP_HUMAN Prosaposin OS=Homo sapiens GN=PSAP PE=1 SV=2	P07602|SAP	K.DnATEEEILVYLEK.T	79	92	HexNAc(2)Hex(6)	N2(NGlycan/1378.4757)	2	80	N80	178000	178000	563.11	s(HCT116_90min) r(3)	HCT116	HCT116-b3	HCT116 Sample3	90 min	N2(NGlycan/1378.4757)	73.66	N	2	80	2	2.4e-10	1.8e-08	417.8	417.8	1522.65	1522.65	-2.27	0	3043.28	3043.29	73.65	6	2	19500	39655	73.66	72.72	73.95	0	1.38	700000		3	105101
P07602|SAP_HUMAN Prosaposin OS=Homo sapiens GN=PSAP PE=1 SV=2	P07602|SAP	K.DnATEEEILVYLEK.T	79	92	HexNAc(2)Hex(6)	N2(NGlycan/1378.4757)	2	80	N80	178000	178000	714.61	s(HCT116_90min) r(3)	HCT116	HCT116-b3	HCT116 Sample3	90 min	N2(NGlycan/1378.4757)	73.66	N	2	80	2	8.3e-14	6.2e-12	518.7	518.7	1522.65	1522.65	-2.27	0	3043.28	3043.29	73.66	6	2	19500	39659	73.66	72.72	73.95	0	1.375	700000		3	105103
P07602|SAP_HUMAN Prosaposin OS=Homo sapiens GN=PSAP PE=1 SV=2	P07602|SAP	K.DnATEEEILVYLEK.T	79	92	HexNAc(2)Hex(6)	N2(NGlycan/1378.4757)	2	80	N80	97100	97100	667.07	s(DKO1_90min) r(1)	DKO1	DKO1-b1	DKO1 Sample1	90 min	N2(NGlycan/1378.4757)	73.88	N	3	80	2	7.1e-14	3.3e-12	507.2	507.2	1015.44	1015.44	3.63	0	3043.3	3043.29	73.9	1	2	8350	38683	73.88	73.34	74.21	0	1.014	400000	0.14	1	13037
P07602|SAP_HUMAN Prosaposin OS=Homo sapiens GN=PSAP PE=1 SV=2	P07602|SAP	K.DnATEEEILVYLEK.T	79	92	HexNAc(2)Hex(6)	N2(NGlycan/1378.4757)	2	80	N80	97100	97100	633.68	s(DKO1_90min) r(1)	DKO1	DKO1-b1	DKO1 Sample1	90 min	N2(NGlycan/1378.4757)	73.88	N	3	80	2	7.1e-13	3.3e-11	530.2	530.2	1015.44	1015.44	2.99	0	3043.3	3043.29	73.86	1	2	8350	38660	73.88	73.34	74.21	0	1.014	400000		1	13027
P07602|SAP_HUMAN Prosaposin OS=Homo sapiens GN=PSAP PE=1 SV=2	P07602|SAP	K.DnATEEEILVYLEK.T	79	92	HexNAc(2)Hex(6)	N2(NGlycan/1378.4757)	2	80	N80	97100	97100	688.2	s(DKO1_90min) r(1)	DKO1	DKO1-b1	DKO1 Sample1	90 min	N2(NGlycan/1378.4757)	73.88	N	3	80	2	7.1e-14	3.3e-12	536.4	536.4	1015.44	1015.44	4.92	0	3043.31	3043.29	73.88	1	2	8350	38672	73.88	73.34	74.21	0	1.014	400000		1	13032
P07602|SAP_HUMAN Prosaposin OS=Homo sapiens GN=PSAP PE=1 SV=2	P07602|SAP	K.DnATEEEILVYLEK.T	79	92	HexNAc(2)Hex(6)	N2(NGlycan/1378.4757)	2	80	N80	97100	97100	623.06	s(DKO1_90min) r(1)	DKO1	DKO1-b1	DKO1 Sample1	90 min	N2(NGlycan/1378.4757)	73.88	N	3	80	2	8.2e-13	3.8e-11	463.6	463.6	1015.44	1015.44	2.49	0	3043.3	3043.29	73.92	1	2	8350	38693	73.88	73.34	74.21	0	1.013	400000		1	13041
P07602|SAP_HUMAN Prosaposin OS=Homo sapiens GN=PSAP PE=1 SV=2	P07602|SAP	K.DnATEEEILVYLEK.T	79	92	HexNAc(2)Hex(6)	N2(NGlycan/1378.4757)	2	80	N80	97100	97100	559.36	s(DKO1_90min) r(1)	DKO1	DKO1-b1	DKO1 Sample1	90 min	N2(NGlycan/1378.4757)	73.88	N	3	80	2	1.9e-10	8.7e-09	426.1	426.1	1015.44	1015.44	4.02	0	3043.3	3043.29	73.94	1	2	8350	38704	73.88	73.34	74.21	0	1.011	400000		1	13046
P07602|SAP_HUMAN Prosaposin OS=Homo sapiens GN=PSAP PE=1 SV=2	P07602|SAP	K.DnATEEEILVYLEK.T	79	92	HexNAc(2)Hex(6)	N2(NGlycan/1378.4757)	2	80	N80	119000	119000	715.88	s(DKO1_90min) r(2)	DKO1	DKO1-b2	DKO1 Sample2	90 min	N2(NGlycan/1378.4757)	73.93	N	3	80	2	4.6e-14	3e-12	561.3	561.3	1015.44	1015.44	4.73	0	3043.3	3043.29	73.94	2	2	12700	37317	73.93	73.4	74.24	0	1.083	500000	0.11	2	29938
P07602|SAP_HUMAN Prosaposin OS=Homo sapiens GN=PSAP PE=1 SV=2	P07602|SAP	K.DnATEEEILVYLEK.T	79	92	HexNAc(2)Hex(6)	N2(NGlycan/1378.4757)	2	80	N80	119000	119000	692.09	s(DKO1_90min) r(2)	DKO1	DKO1-b2	DKO1 Sample2	90 min	N2(NGlycan/1378.4757)	73.93	N	3	80	2	4.6e-13	3e-11	550.2	550.2	1015.44	1015.44	4.72	0	3043.3	3043.29	73.92	2	2	12700	37307	73.93	73.4	74.24	0	1.083	500000		2	29934
P07602|SAP_HUMAN Prosaposin OS=Homo sapiens GN=PSAP PE=1 SV=2	P07602|SAP	K.DnATEEEILVYLEK.T	79	92	HexNAc(2)Hex(6)	N2(NGlycan/1378.4757)	2	80	N80	134000	134000	762.31	s(DKO1_90min) r(3)	DKO1	DKO1-b3	DKO1 Sample3	90 min	N2(NGlycan/1378.4757)	73.92	N	3	80	2	1.1e-14	5.5e-13	613.9	613.9	1015.44	1015.44	6.54	0	3043.31	3043.29	73.92	3	2	13100	39715	73.92	73.43	74.41	1	1.085	500000	0.12	3	48257
P07602|SAP_HUMAN Prosaposin OS=Homo sapiens GN=PSAP PE=1 SV=2	P07602|SAP	K.DnATEEEILVYLEK.T	79	92	HexNAc(2)Hex(6)	N2(NGlycan/1378.4757)	2	80	N80	116000	116000	600.32	s(HCT116_90min) r(1)	HCT116	HCT116-b1	HCT116 Sample1	90 min	N2(NGlycan/1378.4757)	73.79	N	3	80	2	1.6e-11	1.1e-09	430.3	430.3	1015.44	1015.44	1.81	0	3043.3	3043.29	73.77	4	2	9730	39086	73.79	73.42	74.31	1	1.017	500000	0.12	1	66273
P07602|SAP_HUMAN Prosaposin OS=Homo sapiens GN=PSAP PE=1 SV=2	P07602|SAP	K.DnATEEEILVYLEK.T	79	92	HexNAc(2)Hex(6)	N2(NGlycan/1378.4757)	2	80	N80	99400	99400	575.56	s(HCT116_90min) r(3)	HCT116	HCT116-b3	HCT116 Sample3	90 min	N2(NGlycan/1378.4757)	73.64	N	3	80	2	9.9e-10	7.4e-08	439	439	1015.44	1015.44	0.81	0	3043.29	3043.29	73.68	6	2	7800	39674	73.64	72.78	74.69	0	1.083	400000	0.12	3	105109
P07602|SAP_HUMAN Prosaposin OS=Homo sapiens GN=PSAP PE=1 SV=2	P07602|SAP	K.DnATEEEILVYLEK.T	79	92	HexNAc(2)Hex(6)	N2(NGlycan/1378.4757)	2	80	N80	99400	99400	545.62	s(HCT116_90min) r(3)	HCT116	HCT116-b3	HCT116 Sample3	90 min	N2(NGlycan/1378.4757)	73.64	N	3	80	2	1.1e-09	8.6e-08	395.3	395.3	1015.44	1015.44	-0.19	0	3043.29	3043.29	73.66	6	2	7800	39664	73.64	72.78	74.69	0	1.085	400000		3	105106
P07602|SAP_HUMAN Prosaposin OS=Homo sapiens GN=PSAP PE=1 SV=2	P07602|SAP	K.DnATEEEILVYLEK.T	79	92	HexNAc(2)Hex(6)	N2(NGlycan/1378.4757)	2	80	N80	99400	99400	499.52	s(HCT116_90min) r(3)	HCT116	HCT116-b3	HCT116 Sample3	90 min	N2(NGlycan/1378.4757)	73.64	N	3	80	2	3e-07	2.2e-05	343.6	343.6	1015.44	1015.44	0.81	0	3043.29	3043.29	73.68	6	2	7800	39675	73.64	72.78	74.69	0	1.019	400000		3	105110
P07602|SAP_HUMAN Prosaposin OS=Homo sapiens GN=PSAP PE=1 SV=2	P07602|SAP	K.DnATEEEILVYLEK.T	79	92	HexNAc(2)Hex(6)	N2(NGlycan/1378.4757)	2	80	N80	99400	99400	502.16	s(HCT116_90min) r(3)	HCT116	HCT116-b3	HCT116 Sample3	90 min	N2(NGlycan/1378.4757)	73.64	N	3	80	2	3.1e-08	2.3e-06	347.4	347.4	1015.44	1015.44	-0.66	0	3043.29	3043.29	73.7	6	2	7800	39685	73.64	72.78	74.69	0	1.083	400000		3	105115
P07602|SAP_HUMAN Prosaposin OS=Homo sapiens GN=PSAP PE=1 SV=2	P07602|SAP	K.DnATEEEILVYLEK.T	79	92	HexNAc(2)Hex(6)Phospho(1)	N2(NGlycan/1458.4420)	2	80	N80	175000	175000	802.44	s(HCT116_90min) r(1)	HCT116	HCT116-b1	HCT116 Sample1	90 min	N2(NGlycan/1458.4420)	82.96	N	2	80	2	8e-16	5.8e-14	565.1	565.1	1562.63	1562.64	-0.43	0	3123.26	3123.26	82.95	4	2	13700	44656	82.96	82.04	83.25	0	1.391	700000	0.2	1	68349
P07602|SAP_HUMAN Prosaposin OS=Homo sapiens GN=PSAP PE=1 SV=2	P07602|SAP	K.DnATEEEILVYLEK.T	79	92	HexNAc(2)Hex(6)Phospho(1)	N2(NGlycan/1458.4420)	2	80	N80	175000	175000	705.01	s(HCT116_90min) r(1)	HCT116	HCT116-b1	HCT116 Sample1	90 min	N2(NGlycan/1458.4420)	82.96	N	2	80	2	8.3e-14	5.8e-12	473.2	473.2	1562.64	1562.64	-0.15	0	3123.26	3123.26	82.86	4	2	13700	44601	82.96	82.04	83.25	0	1.415	700000		1	68328
P07602|SAP_HUMAN Prosaposin OS=Homo sapiens GN=PSAP PE=1 SV=2	P07602|SAP	K.DnATEEEILVYLEK.T	79	92	HexNAc(2)Hex(6)Phospho(1)	N2(NGlycan/1458.4420)	2	80	N80	175000	175000	684.42	s(HCT116_90min) r(1)	HCT116	HCT116-b1	HCT116 Sample1	90 min	N2(NGlycan/1458.4420)	82.96	N	2	80	2	8.3e-13	5.8e-11	458.6	458.6	1562.64	1562.64	0.01	0	3123.26	3123.26	82.88	4	2	13700	44612	82.96	82.04	83.25	0	1.382	700000		1	68331
P07602|SAP_HUMAN Prosaposin OS=Homo sapiens GN=PSAP PE=1 SV=2	P07602|SAP	K.DnATEEEILVYLEK.T	79	92	HexNAc(2)Hex(6)Phospho(1)	N2(NGlycan/1458.4420)	2	80	N80	175000	175000	848.11	s(HCT116_90min) r(1)	HCT116	HCT116-b1	HCT116 Sample1	90 min	N2(NGlycan/1458.4420)	82.96	N	2	80	2	8e-16	5.8e-14	574.6	574.6	1562.63	1562.64	-1.51	0	3123.25	3123.26	82.9	4	2	13700	44624	82.96	82.04	83.25	0	1.385	700000		1	68336
P07602|SAP_HUMAN Prosaposin OS=Homo sapiens GN=PSAP PE=1 SV=2	P07602|SAP	K.DnATEEEILVYLEK.T	79	92	HexNAc(2)Hex(6)Phospho(1)	N2(NGlycan/1458.4420)	2	80	N80	175000	175000	769.84	s(HCT116_90min) r(1)	HCT116	HCT116-b1	HCT116 Sample1	90 min	N2(NGlycan/1458.4420)	82.96	N	2	80	2	8.3e-15	5.8e-13	518.6	518.6	1562.64	1562.64	0.08	0	3123.26	3123.26	82.91	4	2	13700	44635	82.96	82.04	83.25	0	1.398	700000		1	68340
P07602|SAP_HUMAN Prosaposin OS=Homo sapiens GN=PSAP PE=1 SV=2	P07602|SAP	K.DnATEEEILVYLEK.T	79	92	HexNAc(2)Hex(6)Phospho(1)	N2(NGlycan/1458.4420)	2	80	N80	175000	175000	851.99	s(HCT116_90min) r(1)	HCT116	HCT116-b1	HCT116 Sample1	90 min	N2(NGlycan/1458.4420)	82.96	N	2	80	2	1e-16	5.8e-15	614.9	614.9	1562.63	1562.64	-1.25	0	3123.25	3123.26	82.93	4	2	13700	44644	82.96	82.04	83.25	0	1.401	700000		1	68343
P07602|SAP_HUMAN Prosaposin OS=Homo sapiens GN=PSAP PE=1 SV=2	P07602|SAP	K.DnATEEEILVYLEK.T	79	92	HexNAc(2)Hex(6)Phospho(1)	N2(NGlycan/1458.4420)	2	80	N80	175000	175000	829.9	s(HCT116_90min) r(1)	HCT116	HCT116-b1	HCT116 Sample1	90 min	N2(NGlycan/1458.4420)	82.96	N	2	80	2	8e-16	5.4e-14	567.9	567.9	1562.64	1562.64	0.24	0	3123.26	3123.26	82.97	4	2	13700	44666	82.96	82.04	83.25	0	1.391	700000		1	68350
P07602|SAP_HUMAN Prosaposin OS=Homo sapiens GN=PSAP PE=1 SV=2	P07602|SAP	K.DnATEEEILVYLEK.T	79	92	HexNAc(2)Hex(6)Phospho(1)	N2(NGlycan/1458.4420)	2	80	N80	175000	175000	780.46	s(HCT116_90min) r(1)	HCT116	HCT116-b1	HCT116 Sample1	90 min	N2(NGlycan/1458.4420)	82.96	N	2	80	2	8.3e-15	5.8e-13	549.4	549.4	1562.63	1562.64	-0.81	0	3123.25	3123.26	82.99	4	2	13700	44679	82.96	82.04	83.25	0	1.388	700000		1	68355
P07602|SAP_HUMAN Prosaposin OS=Homo sapiens GN=PSAP PE=1 SV=2	P07602|SAP	K.DnATEEEILVYLEK.T	79	92	HexNAc(2)Hex(6)Phospho(1)	N2(NGlycan/1458.4420)	2	80	N80	175000	175000	729.22	s(HCT116_90min) r(1)	HCT116	HCT116-b1	HCT116 Sample1	90 min	N2(NGlycan/1458.4420)	82.96	N	2	80	2	8.3e-14	5.8e-12	479.1	479.1	1562.63	1562.64	-0.63	0	3123.25	3123.26	83.01	4	2	13700	44697	82.96	82.04	83.25	0	1.39	700000		1	68360
P07602|SAP_HUMAN Prosaposin OS=Homo sapiens GN=PSAP PE=1 SV=2	P07602|SAP	K.DnATEEEILVYLEK.T	79	92	HexNAc(2)Hex(6)Phospho(1)	N2(NGlycan/1458.4420)	2	80	N80	175000	175000	494.16	s(HCT116_90min) r(1)	HCT116	HCT116-b1	HCT116 Sample1	90 min	N2(NGlycan/1458.4420)	82.96	N	2	80	2	1.9e-08	1.3e-06	322.6	322.6	1562.63	1562.64	-1.32	0	3123.25	3123.26	83.07	4	2	13700	44727	82.96	82.04	83.25	0	1.428	700000		1	68368
P07602|SAP_HUMAN Prosaposin OS=Homo sapiens GN=PSAP PE=1 SV=2	P07602|SAP	K.DnATEEEILVYLEK.T	79	92	HexNAc(2)Hex(6)Phospho(1)	N2(NGlycan/1458.4420)	2	80	N80	175000	175000	421.63	s(HCT116_90min) r(1)	HCT116	HCT116-b1	HCT116 Sample1	90 min	N2(NGlycan/1458.4420)	82.96	N	2	80	2	3.9e-08	2.7e-06	282	282	1562.63	1562.64	-1.32	0	3123.25	3123.26	83.07	4	2	13700	44728	82.96	82.04	83.25	0	1.348	700000		1	68369
P07602|SAP_HUMAN Prosaposin OS=Homo sapiens GN=PSAP PE=1 SV=2	P07602|SAP	K.DnATEEEILVYLEK.T	79	92	HexNAc(2)Hex(6)Phospho(1)	N2(NGlycan/1458.4420)	2	80	N80	186000	186000	735.99	s(HCT116_90min) r(2)	HCT116	HCT116-b2	HCT116 Sample2	90 min	N2(NGlycan/1458.4420)	82.97	N	2	80	2	4.3e-14	3.5e-12	471.4	471.4	1562.63	1562.64	-1.6	0	3123.25	3123.26	83.01	5	2	14800	46108	82.97	82.06	83.23	0	1.43	700000	0.19	2	87680
P07602|SAP_HUMAN Prosaposin OS=Homo sapiens GN=PSAP PE=1 SV=2	P07602|SAP	K.DnATEEEILVYLEK.T	79	92	HexNAc(2)Hex(6)Phospho(1)	N2(NGlycan/1458.4420)	2	80	N80	186000	186000	705.55	s(HCT116_90min) r(2)	HCT116	HCT116-b2	HCT116 Sample2	90 min	N2(NGlycan/1458.4420)	82.97	N	2	80	2	4.3e-14	3.5e-12	522.7	522.7	1562.63	1562.64	-1.12	0	3123.25	3123.26	82.87	5	2	14800	46027	82.97	82.06	83.23	0	1.422	700000		2	87654
P07602|SAP_HUMAN Prosaposin OS=Homo sapiens GN=PSAP PE=1 SV=2	P07602|SAP	K.DnATEEEILVYLEK.T	79	92	HexNAc(2)Hex(6)Phospho(1)	N2(NGlycan/1458.4420)	2	80	N80	186000	186000	856.98	s(HCT116_90min) r(2)	HCT116	HCT116-b2	HCT116 Sample2	90 min	N2(NGlycan/1458.4420)	82.97	N	2	80	2	0	3.5e-15	578.5	578.5	1562.63	1562.64	-1.21	0	3123.25	3123.26	82.89	5	2	14800	46036	82.97	82.06	83.23	0	1.391	700000		2	87658
P07602|SAP_HUMAN Prosaposin OS=Homo sapiens GN=PSAP PE=1 SV=2	P07602|SAP	K.DnATEEEILVYLEK.T	79	92	HexNAc(2)Hex(6)Phospho(1)	N2(NGlycan/1458.4420)	2	80	N80	186000	186000	747.9	s(HCT116_90min) r(2)	HCT116	HCT116-b2	HCT116 Sample2	90 min	N2(NGlycan/1458.4420)	82.97	N	2	80	2	9.4e-14	7.7e-12	510.9	510.9	1562.63	1562.64	-2.34	0	3123.25	3123.26	82.91	5	2	14800	46049	82.97	82.06	83.23	0	1.393	700000		2	87660
P07602|SAP_HUMAN Prosaposin OS=Homo sapiens GN=PSAP PE=1 SV=2	P07602|SAP	K.DnATEEEILVYLEK.T	79	92	HexNAc(2)Hex(6)Phospho(1)	N2(NGlycan/1458.4420)	2	80	N80	186000	186000	771.72	s(HCT116_90min) r(2)	HCT116	HCT116-b2	HCT116 Sample2	90 min	N2(NGlycan/1458.4420)	82.97	N	2	80	2	9.4e-15	7.7e-13	529.1	529.1	1562.63	1562.64	-2.67	0	3123.25	3123.26	82.93	5	2	14800	46062	82.97	82.06	83.23	0	1.399	700000		2	87663
P07602|SAP_HUMAN Prosaposin OS=Homo sapiens GN=PSAP PE=1 SV=2	P07602|SAP	K.DnATEEEILVYLEK.T	79	92	HexNAc(2)Hex(6)Phospho(1)	N2(NGlycan/1458.4420)	2	80	N80	186000	186000	741.42	s(HCT116_90min) r(2)	HCT116	HCT116-b2	HCT116 Sample2	90 min	N2(NGlycan/1458.4420)	82.97	N	2	80	2	4.3e-14	3.5e-12	467.5	467.5	1562.63	1562.64	-0.82	0	3123.25	3123.26	82.95	5	2	14800	46074	82.97	82.06	83.23	0	1.393	700000		2	87668
P07602|SAP_HUMAN Prosaposin OS=Homo sapiens GN=PSAP PE=1 SV=2	P07602|SAP	K.DnATEEEILVYLEK.T	79	92	HexNAc(2)Hex(6)Phospho(1)	N2(NGlycan/1458.4420)	2	80	N80	186000	186000	639.16	s(HCT116_90min) r(2)	HCT116	HCT116-b2	HCT116 Sample2	90 min	N2(NGlycan/1458.4420)	82.97	N	2	80	2	8.1e-11	6.6e-09	367.9	367.9	1562.63	1562.64	-0.7	0	3123.25	3123.26	83.05	5	2	14800	46128	82.97	82.06	83.23	0	1.401	700000		2	87684
P07602|SAP_HUMAN Prosaposin OS=Homo sapiens GN=PSAP PE=1 SV=2	P07602|SAP	K.DnATEEEILVYLEK.T	79	92	HexNAc(2)Hex(6)Phospho(1)	N2(NGlycan/1458.4420)	2	80	N80	186000	186000	389.04	s(HCT116_90min) r(2)	HCT116	HCT116-b2	HCT116 Sample2	90 min	N2(NGlycan/1458.4420)	82.97	N	2	80	2	3.2e-07	2.6e-05	169.6	169.6	1562.63	1562.64	-0.34	0	3123.26	3123.26	83.07	5	2	14800	46137	82.97	82.06	83.23	0	1.434	700000		2	87687
P07602|SAP_HUMAN Prosaposin OS=Homo sapiens GN=PSAP PE=1 SV=2	P07602|SAP	K.DnATEEEILVYLEK.T	79	92	HexNAc(2)Hex(6)Phospho(1)	N2(NGlycan/1458.4420)	2	80	N80	186000	186000	456.68	s(HCT116_90min) r(2)	HCT116	HCT116-b2	HCT116 Sample2	90 min	N2(NGlycan/1458.4420)	82.97	N	2	80	2	5.1e-08	4.2e-06	253	253	1562.63	1562.64	-0.34	0	3123.26	3123.26	83.07	5	2	14800	46138	82.97	82.06	83.23	0	1.374	700000		2	87688
P07602|SAP_HUMAN Prosaposin OS=Homo sapiens GN=PSAP PE=1 SV=2	P07602|SAP	K.DnATEEEILVYLEK.T	79	92	HexNAc(2)Hex(6)Phospho(1)	N2(NGlycan/1458.4420)	2	80	N80	186000	186000	318.02	s(HCT116_90min) r(2)	HCT116	HCT116-b2	HCT116 Sample2	90 min	N2(NGlycan/1458.4420)	82.97	N	2	80	2	2.2e-06	0.00018	147.3	147.3	1562.63	1562.64	-0.32	0	3123.26	3123.26	83.09	5	2	14800	46147	82.97	82.06	83.23	0	1.415	700000		2	87693
P07602|SAP_HUMAN Prosaposin OS=Homo sapiens GN=PSAP PE=1 SV=2	P07602|SAP	K.DnATEEEILVYLEK.T	79	92	HexNAc(2)Hex(6)Phospho(1)	N2(NGlycan/1458.4420)	2	80	N80	203000	203000	665.81	s(HCT116_90min) r(3)	HCT116	HCT116-b3	HCT116 Sample3	90 min	N2(NGlycan/1458.4420)	82.9	N	2	80	2	2e-12	1.5e-10	463.7	463.7	1562.63	1562.64	-2.73	0	3123.25	3123.26	82.9	6	2	16300	44945	82.9	82.16	83.66	0	1.395	800000	0.18	3	107141
P07602|SAP_HUMAN Prosaposin OS=Homo sapiens GN=PSAP PE=1 SV=2	P07602|SAP	K.DnATEEEILVYLEK.T	79	92	HexNAc(2)Hex(6)Phospho(1)	N2(NGlycan/1458.4420)	2	80	N80	203000	203000	435.05	s(HCT116_90min) r(3)	HCT116	HCT116-b3	HCT116 Sample3	90 min	N2(NGlycan/1458.4420)	82.9	N	2	80	2	1.8e-07	1.3e-05	300.1	300.1	1562.63	1562.64	-2.5	0	3123.25	3123.26	82.78	6	2	16300	44880	82.9	82.16	83.66	0	1.425	800000		3	107125
P07602|SAP_HUMAN Prosaposin OS=Homo sapiens GN=PSAP PE=1 SV=2	P07602|SAP	K.DnATEEEILVYLEK.T	79	92	HexNAc(2)Hex(6)Phospho(1)	N2(NGlycan/1458.4420)	2	80	N80	203000	203000	625.68	s(HCT116_90min) r(3)	HCT116	HCT116-b3	HCT116 Sample3	90 min	N2(NGlycan/1458.4420)	82.9	N	2	80	2	8.2e-12	6.2e-10	405.8	405.8	1562.63	1562.64	-1.59	0	3123.25	3123.26	82.8	6	2	16300	44889	82.9	82.16	83.66	0	1.385	800000		3	107129
P07602|SAP_HUMAN Prosaposin OS=Homo sapiens GN=PSAP PE=1 SV=2	P07602|SAP	K.DnATEEEILVYLEK.T	79	92	HexNAc(2)Hex(6)Phospho(1)	N2(NGlycan/1458.4420)	2	80	N80	203000	203000	743.55	s(HCT116_90min) r(3)	HCT116	HCT116-b3	HCT116 Sample3	90 min	N2(NGlycan/1458.4420)	82.9	N	2	80	2	8.3e-14	6.2e-12	509.1	509.1	1562.63	1562.64	-2.17	0	3123.25	3123.26	82.82	6	2	16300	44901	82.9	82.16	83.66	0	1.425	800000		3	107130
P07602|SAP_HUMAN Prosaposin OS=Homo sapiens GN=PSAP PE=1 SV=2	P07602|SAP	K.DnATEEEILVYLEK.T	79	92	HexNAc(2)Hex(6)Phospho(1)	N2(NGlycan/1458.4420)	2	80	N80	203000	203000	710.03	s(HCT116_90min) r(3)	HCT116	HCT116-b3	HCT116 Sample3	90 min	N2(NGlycan/1458.4420)	82.9	N	2	80	2	8.3e-14	6.2e-12	467.5	467.5	1562.63	1562.64	-1.21	0	3123.25	3123.26	82.84	6	2	16300	44912	82.9	82.16	83.66	0	1.392	800000		3	107132
P07602|SAP_HUMAN Prosaposin OS=Homo sapiens GN=PSAP PE=1 SV=2	P07602|SAP	K.DnATEEEILVYLEK.T	79	92	HexNAc(2)Hex(6)Phospho(1)	N2(NGlycan/1458.4420)	2	80	N80	203000	203000	739.03	s(HCT116_90min) r(3)	HCT116	HCT116-b3	HCT116 Sample3	90 min	N2(NGlycan/1458.4420)	82.9	N	2	80	2	8.3e-14	6.2e-12	505	505	1562.63	1562.64	-0.91	0	3123.25	3123.26	82.86	6	2	16300	44923	82.9	82.16	83.66	0	1.414	800000		3	107135
P07602|SAP_HUMAN Prosaposin OS=Homo sapiens GN=PSAP PE=1 SV=2	P07602|SAP	K.DnATEEEILVYLEK.T	79	92	HexNAc(2)Hex(6)Phospho(1)	N2(NGlycan/1458.4420)	2	80	N80	203000	203000	789.17	s(HCT116_90min) r(3)	HCT116	HCT116-b3	HCT116 Sample3	90 min	N2(NGlycan/1458.4420)	82.9	N	2	80	2	8.2e-15	6.2e-13	562.9	562.9	1562.64	1562.64	0.03	0	3123.26	3123.26	82.88	6	2	16300	44935	82.9	82.16	83.66	0	1.397	800000		3	107139
P07602|SAP_HUMAN Prosaposin OS=Homo sapiens GN=PSAP PE=1 SV=2	P07602|SAP	K.DnATEEEILVYLEK.T	79	92	HexNAc(2)Hex(6)Phospho(1)	N2(NGlycan/1458.4420)	2	80	N80	203000	203000	792.06	s(HCT116_90min) r(3)	HCT116	HCT116-b3	HCT116 Sample3	90 min	N2(NGlycan/1458.4420)	82.9	N	2	80	2	1.9e-14	1.5e-12	503.5	503.5	1562.63	1562.64	-2.77	0	3123.25	3123.26	82.92	6	2	16300	44956	82.9	82.16	83.66	0	1.399	800000		3	107143
P07602|SAP_HUMAN Prosaposin OS=Homo sapiens GN=PSAP PE=1 SV=2	P07602|SAP	K.DnATEEEILVYLEK.T	79	92	HexNAc(2)Hex(6)Phospho(1)	N2(NGlycan/1458.4420)	2	80	N80	203000	203000	713.1	s(HCT116_90min) r(3)	HCT116	HCT116-b3	HCT116 Sample3	90 min	N2(NGlycan/1458.4420)	82.9	N	2	80	2	8.3e-14	6.2e-12	490.8	490.8	1562.63	1562.64	-1.52	0	3123.25	3123.26	82.94	6	2	16300	44965	82.9	82.16	83.66	0	1.405	800000		3	107145
P07602|SAP_HUMAN Prosaposin OS=Homo sapiens GN=PSAP PE=1 SV=2	P07602|SAP	K.DnATEEEILVYLEK.T	79	92	HexNAc(2)Hex(6)Phospho(1)	N2(NGlycan/1458.4420)	2	80	N80	203000	203000	793.11	s(HCT116_90min) r(3)	HCT116	HCT116-b3	HCT116 Sample3	90 min	N2(NGlycan/1458.4420)	82.9	N	2	80	2	8.2e-15	6.2e-13	567.7	567.7	1562.63	1562.64	-1.33	0	3123.25	3123.26	82.96	6	2	16300	44975	82.9	82.16	83.66	0	1.41	800000		3	107149
P07602|SAP_HUMAN Prosaposin OS=Homo sapiens GN=PSAP PE=1 SV=2	P07602|SAP	K.DnATEEEILVYLEK.T	79	92	HexNAc(2)Hex(6)Phospho(1)	N2(NGlycan/1458.4420)	2	80	N80	203000	203000	772.08	s(HCT116_90min) r(3)	HCT116	HCT116-b3	HCT116 Sample3	90 min	N2(NGlycan/1458.4420)	82.9	N	2	80	2	8.2e-15	6.2e-13	555.2	555.2	1562.63	1562.64	-0.6	0	3123.25	3123.26	82.98	6	2	16300	44984	82.9	82.16	83.66	0	1.403	800000		3	107151
P07602|SAP_HUMAN Prosaposin OS=Homo sapiens GN=PSAP PE=1 SV=2	P07602|SAP	K.DnATEEEILVYLEK.T	79	92	HexNAc(2)Hex(6)Phospho(1)	N2(NGlycan/1458.4420)	2	80	N80	203000	203000	427.61	s(HCT116_90min) r(3)	HCT116	HCT116-b3	HCT116 Sample3	90 min	N2(NGlycan/1458.4420)	82.9	N	2	80	2	1.2e-07	9e-06	232.6	232.6	1562.63	1562.64	-0.6	0	3123.25	3123.26	82.98	6	2	16300	44985	82.9	82.16	83.66	0	1.354	800000		3	107152
P07602|SAP_HUMAN Prosaposin OS=Homo sapiens GN=PSAP PE=1 SV=2	P07602|SAP	K.DnATEEEILVYLEK.T	79	92	HexNAc(2)Hex(6)Phospho(1)	N2(NGlycan/1458.4420)	2	80	N80	203000	203000	601.36	s(HCT116_90min) r(3)	HCT116	HCT116-b3	HCT116 Sample3	90 min	N2(NGlycan/1458.4420)	82.9	N	2	80	2	1.5e-10	1.1e-08	366.9	366.9	1562.63	1562.64	-1.63	0	3123.25	3123.26	83	6	2	16300	44993	82.9	82.16	83.66	0	1.403	800000		3	107155
P07602|SAP_HUMAN Prosaposin OS=Homo sapiens GN=PSAP PE=1 SV=2	P07602|SAP	K.DnATEEEILVYLEK.T	79	92	HexNAc(2)Hex(6)Phospho(1)	N2(NGlycan/1458.4420)	2	80	N80	203000	203000	384.57	s(HCT116_90min) r(3)	HCT116	HCT116-b3	HCT116 Sample3	90 min	N2(NGlycan/1458.4420)	82.9	N	2	80	2	1.7e-07	1.3e-05	209.1	209.1	1562.63	1562.64	-1.63	0	3123.25	3123.26	83	6	2	16300	44994	82.9	82.16	83.66	0	1.354	800000		3	107156
P07602|SAP_HUMAN Prosaposin OS=Homo sapiens GN=PSAP PE=1 SV=2	P07602|SAP	K.DnATEEEILVYLEK.T	79	92	HexNAc(2)Hex(6)Phospho(1)	N2(NGlycan/1458.4420)	2	80	N80	203000	203000	399.33	s(HCT116_90min) r(3)	HCT116	HCT116-b3	HCT116 Sample3	90 min	N2(NGlycan/1458.4420)	82.9	N	2	80	2	1.3e-07	9.8e-06	243	243	1562.63	1562.64	-0.77	0	3123.25	3123.26	83.02	6	2	16300	45002	82.9	82.16	83.66	0	1.404	800000		3	107160
P07602|SAP_HUMAN Prosaposin OS=Homo sapiens GN=PSAP PE=1 SV=2	P07602|SAP	K.DnATEEEILVYLEK.T	79	92	HexNAc(2)Hex(6)Phospho(1)	N2(NGlycan/1458.4420)	2	80	N80	203000	203000	405.56	s(HCT116_90min) r(3)	HCT116	HCT116-b3	HCT116 Sample3	90 min	N2(NGlycan/1458.4420)	82.9	N	2	80	2	1e-07	7.7e-06	219.1	219.1	1562.63	1562.64	-0.77	0	3123.25	3123.26	83.02	6	2	16300	45003	82.9	82.16	83.66	0	1.355	800000		3	107161
P07602|SAP_HUMAN Prosaposin OS=Homo sapiens GN=PSAP PE=1 SV=2	P07602|SAP	K.DnATEEEILVYLEK.T	79	92	HexNAc(2)Hex(6)Phospho(1)	N2(NGlycan/1458.4420)	2	80	N80	172000	172000	645.53	s(HCT116_90min) r(1)	HCT116	HCT116-b1	HCT116 Sample1	90 min	N2(NGlycan/1458.4420)	82.99	N	3	80	2	3.6e-11	2.5e-09	508	508	1042.1	1042.09	4.31	0	3123.27	3123.26	83.01	4	2	14800	44702	82.99	82.72	83.83	0	1.081	700000	0.17	1	68361
P07602|SAP_HUMAN Prosaposin OS=Homo sapiens GN=PSAP PE=1 SV=2	P07602|SAP	K.DnATEEEILVYLEK.T	79	92	HexNAc(2)Hex(6)Phospho(1)	N2(NGlycan/1458.4420)	2	80	N80	172000	172000	717.71	s(HCT116_90min) r(1)	HCT116	HCT116-b1	HCT116 Sample1	90 min	N2(NGlycan/1458.4420)	82.99	N	3	80	2	1.6e-13	1.1e-11	609.8	609.8	1042.09	1042.09	1.16	0	3123.26	3123.26	82.99	4	2	14800	44685	82.99	82.72	83.83	0	1.096	700000		1	68357
P07602|SAP_HUMAN Prosaposin OS=Homo sapiens GN=PSAP PE=1 SV=2	P07602|SAP	K.DnATEEEILVYLEK.T	79	92	HexNAc(2)Hex(6)Phospho(1)	N2(NGlycan/1458.4420)	2	80	N80	113000	113000	621.33	s(HCT116_90min) r(2)	HCT116	HCT116-b2	HCT116 Sample2	90 min	N2(NGlycan/1458.4420)	82.99	N	3	80	2	4.1e-11	3.3e-09	517.2	517.2	1042.1	1042.09	3.73	0	3123.27	3123.26	83.03	5	2	11100	46123	82.99	82.19	83.4	0	1.097	400000	0.13	2	87683
P07602|SAP_HUMAN Prosaposin OS=Homo sapiens GN=PSAP PE=1 SV=2	P07602|SAP	K.DnATEEEILVYLEK.T	79	92	HexNAc(2)Hex(6)Phospho(1)	N2(NGlycan/1458.4420)	2	80	N80	113000	113000	669.31	s(HCT116_90min) r(2)	HCT116	HCT116-b2	HCT116 Sample2	90 min	N2(NGlycan/1458.4420)	82.99	N	3	80	2	1.2e-12	1e-10	548.9	548.9	1042.09	1042.09	1.08	0	3123.26	3123.26	83.01	5	2	11100	46113	82.99	82.19	83.4	0	1.098	400000		2	87681
P07602|SAP_HUMAN Prosaposin OS=Homo sapiens GN=PSAP PE=1 SV=2	P07602|SAP	K.DnATEEEILVYLEK.T	79	92	HexNAc(2)Hex(6)Phospho(1)	N2(NGlycan/1458.4420)	2	80	N80	113000	113000	611.22	s(HCT116_90min) r(2)	HCT116	HCT116-b2	HCT116 Sample2	90 min	N2(NGlycan/1458.4420)	82.99	N	3	80	2	4.1e-11	3.3e-09	517.4	517.4	1042.1	1042.09	2.95	0	3123.27	3123.26	83.05	5	2	11100	46132	82.99	82.19	83.4	0	1.097	400000		2	87685
P07602|SAP_HUMAN Prosaposin OS=Homo sapiens GN=PSAP PE=1 SV=2	P07602|SAP	K.DnATEEEILVYLEK.T	79	92	HexNAc(2)Hex(6)Phospho(1)	N2(NGlycan/1458.4420)	2	80	N80	113000	113000	712.89	s(HCT116_90min) r(3)	HCT116	HCT116-b3	HCT116 Sample3	90 min	N2(NGlycan/1458.4420)	82.92	N	3	80	2	3.4e-13	2.6e-11	576.6	576.6	1042.09	1042.09	0.78	0	3123.26	3123.26	82.96	6	2	11200	44979	82.92	82.51	83.25	0	1.096	400000	0.16	3	107150
P07602|SAP_HUMAN Prosaposin OS=Homo sapiens GN=PSAP PE=1 SV=2	P07602|SAP	K.DnATEEEILVYLEK.T	79	92	HexNAc(2)Hex(6)Phospho(1)	N2(NGlycan/1458.4420)	2	80	N80	113000	113000	595.82	s(HCT116_90min) r(3)	HCT116	HCT116-b3	HCT116 Sample3	90 min	N2(NGlycan/1458.4420)	82.92	N	3	80	2	3.4e-10	2.6e-08	504.7	504.7	1042.09	1042.09	1.05	0	3123.26	3123.26	82.94	6	2	11200	44969	82.92	82.51	83.25	0	1.098	400000		3	107148
P07602|SAP_HUMAN Prosaposin OS=Homo sapiens GN=PSAP PE=1 SV=2	P07602|SAP	K.DnATEEEILVYLEK.T	79	92	HexNAc(2)Hex(6)Phospho(1)	N2(NGlycan/1458.4420)	2	80	N80	113000	113000	559.7	s(HCT116_90min) r(3)	HCT116	HCT116-b3	HCT116 Sample3	90 min	N2(NGlycan/1458.4420)	82.92	N	3	80	2	2.3e-09	1.7e-07	390.7	390.7	1042.1	1042.09	2.12	0	3123.26	3123.26	82.98	6	2	11200	44988	82.92	82.51	83.25	0	1.096	400000		3	107154
P07602|SAP_HUMAN Prosaposin OS=Homo sapiens GN=PSAP PE=1 SV=2	P07602|SAP	K.DnATEEEILVYLEK.T	79	92	HexNAc(2)Hex(7)	N2(NGlycan/1540.5285)	2	80	N80	91600	91600	385.26	s(DKO1_90min) r(3)	DKO1	DKO1-b3	DKO1 Sample3	90 min	N2(NGlycan/1540.5285)	73.61	N	2	80	2	1.9e-07	9.4e-06	214.3	214.3	1603.68	1603.68	1.82	0	3205.35	3205.34	73.61	3	2	5230	39527	73.61	72.71	74.18	0	1.412	400000	0.23	3	48194
P07602|SAP_HUMAN Prosaposin OS=Homo sapiens GN=PSAP PE=1 SV=2	P07602|SAP	K.DnATEEEILVYLEK.T	79	92	HexNAc(2)Hex(7)	N2(NGlycan/1540.5285)	2	80	N80	91600	91600	407.52	s(DKO1_90min) r(3)	DKO1	DKO1-b3	DKO1 Sample3	90 min	N2(NGlycan/1540.5285)	73.61	N	2	80	2	7.8e-08	3.9e-06	219.9	219.9	1603.68	1603.68	2.54	0	3205.35	3205.34	73.59	3	2	5230	39514	73.61	72.71	74.18	0	1.409	400000		3	48186
P07602|SAP_HUMAN Prosaposin OS=Homo sapiens GN=PSAP PE=1 SV=2	P07602|SAP	K.DnATEEEILVYLEK.T	79	92	HexNAc(2)Hex(7)	N2(NGlycan/1540.5285)	2	80	N80	91600	91600	472.83	s(DKO1_90min) r(3)	DKO1	DKO1-b3	DKO1 Sample3	90 min	N2(NGlycan/1540.5285)	73.61	N	2	80	2	1.8e-08	9.1e-07	327.2	327.2	1603.68	1603.68	1.4	0	3205.35	3205.34	73.63	3	2	5230	39542	73.61	72.71	74.18	0	1.401	400000		3	48201
P07602|SAP_HUMAN Prosaposin OS=Homo sapiens GN=PSAP PE=1 SV=2	P07602|SAP	K.DnATEEEILVYLEK.T	79	92	HexNAc(3)Hex(4)NeuAc(1)	N2(NGlycan/1548.5448)	2	80	N80	77300	77300	310.26	s(DKO1_90min) r(1)	DKO1	DKO1-b1	DKO1 Sample1	90 min	N2(NGlycan/1548.5448)	82.45	N	2	80	2	1.2e-05	0.00058	121.4	121.4	1607.69	1607.69	3	0	3213.37	3213.36	82.49	1	2	3490	43254	82.45	81.2	82.57	0	1.427	300000	0.13	1	14615
P07602|SAP_HUMAN Prosaposin OS=Homo sapiens GN=PSAP PE=1 SV=2	P07602|SAP	K.DnATEEEILVYLEK.T	79	92	HexNAc(3)Hex(4)NeuAc(1)	N2(NGlycan/1548.5448)	2	80	N80	77300	77300	353.41	s(DKO1_90min) r(1)	DKO1	DKO1-b1	DKO1 Sample1	90 min	N2(NGlycan/1548.5448)	82.45	N	2	80	2	1.8e-06	8.5e-05	192.8	192.8	1607.69	1607.69	4.29	0	3213.37	3213.36	82.47	1	2	3490	43245	82.45	81.2	82.57	0	1.423	300000		1	14612
P07602|SAP_HUMAN Prosaposin OS=Homo sapiens GN=PSAP PE=1 SV=2	P07602|SAP	K.DnATEEEILVYLEK.T	79	92	HexNAc(3)Hex(4)NeuAc(1)	N2(NGlycan/1548.5448)	2	80	N80	114000	114000	390.95	s(DKO1_90min) r(2)	DKO1	DKO1-b2	DKO1 Sample2	90 min	N2(NGlycan/1548.5448)	82.13	N	2	80	2	3.2e-07	2.1e-05	185.5	185.5	1607.69	1607.69	-0.15	0	3213.36	3213.36	82.56	2	2	4400	42094	82.13	81.47	83.69	0	1.431	400000	0.14	2	31708
P07602|SAP_HUMAN Prosaposin OS=Homo sapiens GN=PSAP PE=1 SV=2	P07602|SAP	K.DnATEEEILVYLEK.T	79	92	HexNAc(3)Hex(4)NeuAc(1)	N2(NGlycan/1548.5448)	2	80	N80	114000	114000	301.68	s(DKO1_90min) r(2)	DKO1	DKO1-b2	DKO1 Sample2	90 min	N2(NGlycan/1548.5448)	82.13	N	2	80	2	4.8e-06	0.00032	138.9	138.9	1607.69	1607.69	0.26	0	3213.36	3213.36	82.54	2	2	4400	42085	82.13	81.47	83.69	0	1.424	400000		2	31706
P07602|SAP_HUMAN Prosaposin OS=Homo sapiens GN=PSAP PE=1 SV=2	P07602|SAP	K.DnATEEEILVYLEK.T	79	92	HexNAc(3)Hex(4)NeuAc(1)	N2(NGlycan/1548.5448)	2	80	N80	114000	114000	361.94	s(DKO1_90min) r(3)	DKO1	DKO1-b3	DKO1 Sample3	90 min	N2(NGlycan/1548.5448)	82.08	N	2	80	2	2.9e-06	0.00015	140.2	140.2	1607.69	1607.69	-0.56	0	3213.36	3213.36	82.46	3	2	5280	44831	82.08	81.33	82.58	0	1.422	400000		3	50037
P07602|SAP_HUMAN Prosaposin OS=Homo sapiens GN=PSAP PE=1 SV=2	P07602|SAP	K.DnATEEEILVYLEK.T	79	92	HexNAc(3)Hex(4)NeuAc(1)	N2(NGlycan/1548.5448)	2	80	N80	149000	149000	655.21	s(HCT116_90min) r(1)	HCT116	HCT116-b1	HCT116 Sample1	90 min	N2(NGlycan/1548.5448)	81.92	N	2	80	2	1.4e-11	9.7e-10	378.7	378.7	1607.68	1607.69	-1.7	0	3213.35	3213.36	81.92	4	2	13900	44118	81.92	81.2	82.45	0	1.408	600000	0.12	1	68151
P07602|SAP_HUMAN Prosaposin OS=Homo sapiens GN=PSAP PE=1 SV=2	P07602|SAP	K.DnATEEEILVYLEK.T	79	92	HexNAc(3)Hex(4)NeuAc(1)	N2(NGlycan/1548.5448)	2	80	N80	149000	149000	498.56	s(HCT116_90min) r(1)	HCT116	HCT116-b1	HCT116 Sample1	90 min	N2(NGlycan/1548.5448)	81.92	N	2	80	2	3.2e-08	2.2e-06	261.3	261.3	1607.69	1607.69	-0.01	0	3213.36	3213.36	81.86	4	2	13900	44081	81.92	81.2	82.45	0	1.41	600000		1	68137
P07602|SAP_HUMAN Prosaposin OS=Homo sapiens GN=PSAP PE=1 SV=2	P07602|SAP	K.DnATEEEILVYLEK.T	79	92	HexNAc(3)Hex(4)NeuAc(1)	N2(NGlycan/1548.5448)	2	80	N80	149000	149000	611.51	s(HCT116_90min) r(1)	HCT116	HCT116-b1	HCT116 Sample1	90 min	N2(NGlycan/1548.5448)	81.92	N	2	80	2	1.4e-10	9.7e-09	362.9	362.9	1607.69	1607.69	-0.77	0	3213.36	3213.36	81.88	4	2	13900	44093	81.92	81.2	82.45	0	1.415	600000		1	68141
P07602|SAP_HUMAN Prosaposin OS=Homo sapiens GN=PSAP PE=1 SV=2	P07602|SAP	K.DnATEEEILVYLEK.T	79	92	HexNAc(3)Hex(4)NeuAc(1)	N2(NGlycan/1548.5448)	2	80	N80	149000	149000	644.95	s(HCT116_90min) r(1)	HCT116	HCT116-b1	HCT116 Sample1	90 min	N2(NGlycan/1548.5448)	81.92	N	2	80	2	8.3e-12	5.8e-10	444.9	444.9	1607.69	1607.69	-1.02	0	3213.36	3213.36	81.9	4	2	13900	44106	81.92	81.2	82.45	0	1.407	600000		1	68146
P07602|SAP_HUMAN Prosaposin OS=Homo sapiens GN=PSAP PE=1 SV=2	P07602|SAP	K.DnATEEEILVYLEK.T	79	92	HexNAc(3)Hex(4)NeuAc(1)	N2(NGlycan/1548.5448)	2	80	N80	149000	149000	627.8	s(HCT116_90min) r(1)	HCT116	HCT116-b1	HCT116 Sample1	90 min	N2(NGlycan/1548.5448)	81.92	N	2	80	2	1.9e-10	1.4e-08	346.7	346.7	1607.69	1607.69	-0.66	0	3213.36	3213.36	81.94	4	2	13900	44131	81.92	81.2	82.45	0	1.406	600000		1	68158
P07602|SAP_HUMAN Prosaposin OS=Homo sapiens GN=PSAP PE=1 SV=2	P07602|SAP	K.DnATEEEILVYLEK.T	79	92	HexNAc(3)Hex(4)NeuAc(1)	N2(NGlycan/1548.5448)	2	80	N80	149000	149000	553.45	s(HCT116_90min) r(1)	HCT116	HCT116-b1	HCT116 Sample1	90 min	N2(NGlycan/1548.5448)	81.92	N	2	80	2	4.6e-09	3.2e-07	372.2	372.2	1607.69	1607.69	-0.24	0	3213.36	3213.36	81.96	4	2	13900	44142	81.92	81.2	82.45	0	1.401	600000		1	68164
P07602|SAP_HUMAN Prosaposin OS=Homo sapiens GN=PSAP PE=1 SV=2	P07602|SAP	K.DnATEEEILVYLEK.T	79	92	HexNAc(3)Hex(4)NeuAc(1)	N2(NGlycan/1548.5448)	2	80	N80	149000	149000	514.47	s(HCT116_90min) r(1)	HCT116	HCT116-b1	HCT116 Sample1	90 min	N2(NGlycan/1548.5448)	81.92	N	2	80	2	1.5e-08	1e-06	316.6	316.6	1607.69	1607.69	-1.01	0	3213.36	3213.36	81.98	4	2	13900	44152	81.92	81.2	82.45	0	1.451	600000		1	68170
P07602|SAP_HUMAN Prosaposin OS=Homo sapiens GN=PSAP PE=1 SV=2	P07602|SAP	K.DnATEEEILVYLEK.T	79	92	HexNAc(3)Hex(4)NeuAc(1)	N2(NGlycan/1548.5448)	2	80	N80	235000	235000	357.8	s(HCT116_90min) r(2)	HCT116	HCT116-b2	HCT116 Sample2	90 min	N2(NGlycan/1548.5448)	81.92	N	2	80	2	6.3e-07	5.1e-05	171.7	171.7	1607.69	1607.69	-0.46	0	3213.36	3213.36	81.92	5	2	19300	45539	81.92	81.06	82.62	0	1.325	900000	0.12	2	87471
P07602|SAP_HUMAN Prosaposin OS=Homo sapiens GN=PSAP PE=1 SV=2	P07602|SAP	K.DnATEEEILVYLEK.T	79	92	HexNAc(3)Hex(4)NeuAc(1)	N2(NGlycan/1548.5448)	2	80	N80	235000	235000	613.59	s(HCT116_90min) r(2)	HCT116	HCT116-b2	HCT116 Sample2	90 min	N2(NGlycan/1548.5448)	81.92	N	2	80	2	6.6e-12	5.3e-10	394.9	394.9	1607.69	1607.69	0.38	0	3213.36	3213.36	81.86	5	2	19300	45495	81.92	81.06	82.62	0	1.426	900000		2	87451
P07602|SAP_HUMAN Prosaposin OS=Homo sapiens GN=PSAP PE=1 SV=2	P07602|SAP	K.DnATEEEILVYLEK.T	79	92	HexNAc(3)Hex(4)NeuAc(1)	N2(NGlycan/1548.5448)	2	80	N80	235000	235000	762.73	s(HCT116_90min) r(2)	HCT116	HCT116-b2	HCT116 Sample2	90 min	N2(NGlycan/1548.5448)	81.92	N	2	80	2	9.4e-15	7.7e-13	508.1	508.1	1607.68	1607.69	-2.79	0	3213.35	3213.36	81.88	5	2	19300	45511	81.92	81.06	82.62	0	1.416	900000		2	87458
P07602|SAP_HUMAN Prosaposin OS=Homo sapiens GN=PSAP PE=1 SV=2	P07602|SAP	K.DnATEEEILVYLEK.T	79	92	HexNAc(3)Hex(4)NeuAc(1)	N2(NGlycan/1548.5448)	2	80	N80	235000	235000	525.48	s(HCT116_90min) r(2)	HCT116	HCT116-b2	HCT116 Sample2	90 min	N2(NGlycan/1548.5448)	81.92	N	2	80	2	6.3e-08	5.2e-06	288.5	288.5	1607.68	1607.69	-2.23	0	3213.35	3213.36	81.88	5	2	19300	45512	81.92	81.06	82.62	0	1.367	900000		2	87459
P07602|SAP_HUMAN Prosaposin OS=Homo sapiens GN=PSAP PE=1 SV=2	P07602|SAP	K.DnATEEEILVYLEK.T	79	92	HexNAc(3)Hex(4)NeuAc(1)	N2(NGlycan/1548.5448)	2	80	N80	235000	235000	710.69	s(HCT116_90min) r(2)	HCT116	HCT116-b2	HCT116 Sample2	90 min	N2(NGlycan/1548.5448)	81.92	N	2	80	2	4.3e-14	3.5e-12	452.2	452.2	1607.69	1607.69	-0.55	0	3213.36	3213.36	81.9	5	2	19300	45525	81.92	81.06	82.62	0	1.414	900000		2	87464
P07602|SAP_HUMAN Prosaposin OS=Homo sapiens GN=PSAP PE=1 SV=2	P07602|SAP	K.DnATEEEILVYLEK.T	79	92	HexNAc(3)Hex(4)NeuAc(1)	N2(NGlycan/1548.5448)	2	80	N80	235000	235000	724.68	s(HCT116_90min) r(2)	HCT116	HCT116-b2	HCT116 Sample2	90 min	N2(NGlycan/1548.5448)	81.92	N	2	80	2	4.3e-14	3.5e-12	455.3	455.3	1607.69	1607.69	-0.46	0	3213.36	3213.36	81.92	5	2	19300	45538	81.92	81.06	82.62	0	1.413	900000		2	87470
P07602|SAP_HUMAN Prosaposin OS=Homo sapiens GN=PSAP PE=1 SV=2	P07602|SAP	K.DnATEEEILVYLEK.T	79	92	HexNAc(3)Hex(4)NeuAc(1)	N2(NGlycan/1548.5448)	2	80	N80	235000	235000	741.67	s(HCT116_90min) r(2)	HCT116	HCT116-b2	HCT116 Sample2	90 min	N2(NGlycan/1548.5448)	81.92	N	2	80	2	4.3e-14	3.5e-12	440	440	1607.69	1607.69	-0.25	0	3213.36	3213.36	81.94	5	2	19300	45551	81.92	81.06	82.62	0	1.408	900000		2	87477
P07602|SAP_HUMAN Prosaposin OS=Homo sapiens GN=PSAP PE=1 SV=2	P07602|SAP	K.DnATEEEILVYLEK.T	79	92	HexNAc(3)Hex(4)NeuAc(1)	N2(NGlycan/1548.5448)	2	80	N80	235000	235000	304.51	s(HCT116_90min) r(2)	HCT116	HCT116-b2	HCT116 Sample2	90 min	N2(NGlycan/1548.5448)	81.92	N	2	80	2	2.8e-06	0.00023	171.2	171.2	1607.68	1607.69	-2.26	0	3213.35	3213.36	82.31	5	2	19300	45781	81.92	81.06	82.62	0	1.433	900000		2	87587
P07602|SAP_HUMAN Prosaposin OS=Homo sapiens GN=PSAP PE=1 SV=2	P07602|SAP	K.DnATEEEILVYLEK.T	79	92	HexNAc(3)Hex(4)NeuAc(1)	N2(NGlycan/1548.5448)	2	80	N80	235000	235000	428.3	s(HCT116_90min) r(2)	HCT116	HCT116-b2	HCT116 Sample2	90 min	N2(NGlycan/1548.5448)	81.92	N	2	80	2	1.8e-07	1.5e-05	257.6	257.6	1607.69	1607.69	1.2	0	3213.36	3213.36	82.33	5	2	19300	45793	81.92	81.06	82.62	0	1.414	900000		2	87593
P07602|SAP_HUMAN Prosaposin OS=Homo sapiens GN=PSAP PE=1 SV=2	P07602|SAP	K.DnATEEEILVYLEK.T	79	92	HexNAc(3)Hex(4)NeuAc(1)	N2(NGlycan/1548.5448)	2	80	N80	154000	154000	557.21	s(HCT116_90min) r(3)	HCT116	HCT116-b3	HCT116 Sample3	90 min	N2(NGlycan/1548.5448)	81.85	N	2	80	2	1.1e-09	8e-08	383.3	383.3	1607.69	1607.69	0.41	0	3213.36	3213.36	81.87	6	2	11100	44432	81.85	80.97	82.57	0	1.456	600000	0.12	3	106947
P07602|SAP_HUMAN Prosaposin OS=Homo sapiens GN=PSAP PE=1 SV=2	P07602|SAP	K.DnATEEEILVYLEK.T	79	92	HexNAc(3)Hex(4)NeuAc(1)	N2(NGlycan/1548.5448)	2	80	N80	154000	154000	537.65	s(HCT116_90min) r(3)	HCT116	HCT116-b3	HCT116 Sample3	90 min	N2(NGlycan/1548.5448)	81.85	N	2	80	2	5.8e-08	4.4e-06	294.4	294.4	1607.68	1607.69	-3.01	0	3213.35	3213.36	81.81	6	2	11100	44398	81.85	80.97	82.57	0	1.408	600000		3	106933
P07602|SAP_HUMAN Prosaposin OS=Homo sapiens GN=PSAP PE=1 SV=2	P07602|SAP	K.DnATEEEILVYLEK.T	79	92	HexNAc(3)Hex(4)NeuAc(1)	N2(NGlycan/1548.5448)	2	80	N80	154000	154000	300.72	s(HCT116_90min) r(3)	HCT116	HCT116-b3	HCT116 Sample3	90 min	N2(NGlycan/1548.5448)	81.85	N	2	80	2	3e-06	0.00023	164.7	164.7	1607.68	1607.69	-3.01	0	3213.35	3213.36	81.81	6	2	11100	44399	81.85	80.97	82.57	0	1.347	600000		3	106934
P07602|SAP_HUMAN Prosaposin OS=Homo sapiens GN=PSAP PE=1 SV=2	P07602|SAP	K.DnATEEEILVYLEK.T	79	92	HexNAc(3)Hex(4)NeuAc(1)	N2(NGlycan/1548.5448)	2	80	N80	154000	154000	578.58	s(HCT116_90min) r(3)	HCT116	HCT116-b3	HCT116 Sample3	90 min	N2(NGlycan/1548.5448)	81.85	N	2	80	2	6.1e-09	4.6e-07	347.3	347.3	1607.68	1607.69	-1.49	0	3213.35	3213.36	81.83	6	2	11100	44411	81.85	80.97	82.57	0	1.409	600000		3	106938
P07602|SAP_HUMAN Prosaposin OS=Homo sapiens GN=PSAP PE=1 SV=2	P07602|SAP	K.DnATEEEILVYLEK.T	79	92	HexNAc(3)Hex(4)NeuAc(1)	N2(NGlycan/1548.5448)	2	80	N80	154000	154000	565.43	s(HCT116_90min) r(3)	HCT116	HCT116-b3	HCT116 Sample3	90 min	N2(NGlycan/1548.5448)	81.85	N	2	80	2	6.1e-09	4.6e-07	359.8	359.8	1607.68	1607.69	-1.4	0	3213.35	3213.36	81.85	6	2	11100	44421	81.85	80.97	82.57	0	1.407	600000		3	106941
P07602|SAP_HUMAN Prosaposin OS=Homo sapiens GN=PSAP PE=1 SV=2	P07602|SAP	K.DnATEEEILVYLEK.T	79	92	HexNAc(3)Hex(4)NeuAc(1)	N2(NGlycan/1548.5448)	2	80	N80	154000	154000	546.16	s(HCT116_90min) r(3)	HCT116	HCT116-b3	HCT116 Sample3	90 min	N2(NGlycan/1548.5448)	81.85	N	2	80	2	2.7e-08	2e-06	344.5	344.5	1607.69	1607.69	0.41	0	3213.36	3213.36	81.87	6	2	11100	44433	81.85	80.97	82.57	0	1.402	600000		3	106948
P07602|SAP_HUMAN Prosaposin OS=Homo sapiens GN=PSAP PE=1 SV=2	P07602|SAP	K.DnATEEEILVYLEK.T	79	92	HexNAc(3)Hex(4)NeuAc(1)	N2(NGlycan/1548.5448)	2	80	N80	154000	154000	530.41	s(HCT116_90min) r(3)	HCT116	HCT116-b3	HCT116 Sample3	90 min	N2(NGlycan/1548.5448)	81.85	N	2	80	2	5.5e-10	4.1e-08	383.9	383.9	1607.68	1607.69	-1.41	0	3213.35	3213.36	81.89	6	2	11100	44443	81.85	80.97	82.57	0	1.462	600000		3	106953
P07602|SAP_HUMAN Prosaposin OS=Homo sapiens GN=PSAP PE=1 SV=2	P07602|SAP	K.DnATEEEILVYLEK.T	79	92	HexNAc(3)Hex(4)NeuAc(1)	N2(NGlycan/1548.5448)	2	80	N80	154000	154000	451.38	s(HCT116_90min) r(3)	HCT116	HCT116-b3	HCT116 Sample3	90 min	N2(NGlycan/1548.5448)	81.85	N	2	80	2	6.3e-08	4.7e-06	243.3	243.3	1607.68	1607.69	-1.65	0	3213.35	3213.36	81.93	6	2	11100	44466	81.85	80.97	82.57	0	1.405	600000		3	106965
P07602|SAP_HUMAN Prosaposin OS=Homo sapiens GN=PSAP PE=1 SV=2	P07602|SAP	K.DnATEEEILVYLEK.T	79	92	HexNAc(3)Hex(4)NeuAc(1)	N2(NGlycan/1548.5448)	2	80	N80	170000	170000	589.71	s(DKO1_90min) r(1)	DKO1	DKO1-b1	DKO1 Sample1	90 min	N2(NGlycan/1548.5448)	82.04	N	3	80	2	1.5e-11	7.1e-10	448.8	448.8	1072.13	1072.13	5.27	0	3213.38	3213.36	82.08	1	2	8180	43045	82.04	81.18	83.54	0	1.041	700000		1	14541
P07602|SAP_HUMAN Prosaposin OS=Homo sapiens GN=PSAP PE=1 SV=2	P07602|SAP	K.DnATEEEILVYLEK.T	79	92	HexNAc(3)Hex(4)NeuAc(1)	N2(NGlycan/1548.5448)	2	80	N80	170000	170000	648.45	s(DKO1_90min) r(1)	DKO1	DKO1-b1	DKO1 Sample1	90 min	N2(NGlycan/1548.5448)	82.04	N	3	80	2	7.1e-13	3.3e-11	407.7	407.7	1072.13	1072.13	3.82	0	3213.37	3213.36	82.1	1	2	8180	43053	82.04	81.18	83.54	0	1.039	700000		1	14543
P07602|SAP_HUMAN Prosaposin OS=Homo sapiens GN=PSAP PE=1 SV=2	P07602|SAP	K.DnATEEEILVYLEK.T	79	92	HexNAc(3)Hex(4)NeuAc(1)	N2(NGlycan/1548.5448)	2	80	N80	170000	170000	661.98	s(DKO1_90min) r(1)	DKO1	DKO1-b1	DKO1 Sample1	90 min	N2(NGlycan/1548.5448)	82.04	N	3	80	2	7.1e-14	3.3e-12	444.1	444.1	1072.13	1072.13	4.9	0	3213.38	3213.36	82.49	1	2	8180	43257	82.04	81.18	83.54	0	1.157	700000		1	14616
P07602|SAP_HUMAN Prosaposin OS=Homo sapiens GN=PSAP PE=1 SV=2	P07602|SAP	K.DnATEEEILVYLEK.T	79	92	HexNAc(3)Hex(4)NeuAc(1)	N2(NGlycan/1548.5448)	2	80	N80	170000	170000	533.83	s(DKO1_90min) r(1)	DKO1	DKO1-b1	DKO1 Sample1	90 min	N2(NGlycan/1548.5448)	82.04	N	3	80	2	2e-08	9.3e-07	350.1	350.1	1072.13	1072.13	5.24	0	3213.38	3213.36	82.53	1	2	8180	43272	82.04	81.18	83.54	0	1.154	700000		1	14621
P07602|SAP_HUMAN Prosaposin OS=Homo sapiens GN=PSAP PE=1 SV=2	P07602|SAP	K.DnATEEEILVYLEK.T	79	92	HexNAc(3)Hex(4)NeuAc(1)	N2(NGlycan/1548.5448)	2	80	N80	202000	202000	629.23	s(DKO1_90min) r(2)	DKO1	DKO1-b2	DKO1 Sample2	90 min	N2(NGlycan/1548.5448)	82.11	N	3	80	2	8.9e-12	5.9e-10	451.1	451.1	1072.13	1072.13	5.35	0	3213.38	3213.36	82.56	2	2	9760	42099	82.11	81.47	83.59	0	1.016	800000	0.13	2	31711
P07602|SAP_HUMAN Prosaposin OS=Homo sapiens GN=PSAP PE=1 SV=2	P07602|SAP	K.DnATEEEILVYLEK.T	79	92	HexNAc(3)Hex(4)NeuAc(1)	N2(NGlycan/1548.5448)	2	80	N80	202000	202000	727.32	s(DKO1_90min) r(2)	DKO1	DKO1-b2	DKO1 Sample2	90 min	N2(NGlycan/1548.5448)	82.11	N	3	80	2	8.9e-14	5.9e-12	527.8	527.8	1072.13	1072.13	5.86	0	3213.38	3213.36	82.13	2	2	9760	41860	82.11	81.47	83.59	0	1.045	800000		2	31603
P07602|SAP_HUMAN Prosaposin OS=Homo sapiens GN=PSAP PE=1 SV=2	P07602|SAP	K.DnATEEEILVYLEK.T	79	92	HexNAc(3)Hex(4)NeuAc(1)	N2(NGlycan/1548.5448)	2	80	N80	202000	202000	588.83	s(DKO1_90min) r(2)	DKO1	DKO1-b2	DKO1 Sample2	90 min	N2(NGlycan/1548.5448)	82.11	N	3	80	2	7.9e-10	5.3e-08	373.5	373.5	1072.13	1072.13	5	0	3213.38	3213.36	82.48	2	2	9760	42059	82.11	81.47	83.59	0	1.012	800000		2	31692
P07602|SAP_HUMAN Prosaposin OS=Homo sapiens GN=PSAP PE=1 SV=2	P07602|SAP	K.DnATEEEILVYLEK.T	79	92	HexNAc(3)Hex(4)NeuAc(1)	N2(NGlycan/1548.5448)	2	80	N80	202000	202000	636.79	s(DKO1_90min) r(2)	DKO1	DKO1-b2	DKO1 Sample2	90 min	N2(NGlycan/1548.5448)	82.11	N	3	80	2	6.2e-12	4.1e-10	483.7	483.7	1072.13	1072.13	2.57	0	3213.37	3213.36	82.58	2	2	9760	42107	82.11	81.47	83.59	0	1.016	800000		2	31714
P07602|SAP_HUMAN Prosaposin OS=Homo sapiens GN=PSAP PE=1 SV=2	P07602|SAP	K.DnATEEEILVYLEK.T	79	92	HexNAc(3)Hex(4)NeuAc(1)	N2(NGlycan/1548.5448)	2	80	N80	202000	202000	671.68	s(DKO1_90min) r(2)	DKO1	DKO1-b2	DKO1 Sample2	90 min	N2(NGlycan/1548.5448)	82.11	N	3	80	2	4.6e-13	3e-11	433	433	1072.13	1072.13	3.97	0	3213.37	3213.36	82.6	2	2	9760	42115	82.11	81.47	83.59	0	1.015	800000		2	31718
P07602|SAP_HUMAN Prosaposin OS=Homo sapiens GN=PSAP PE=1 SV=2	P07602|SAP	K.DnATEEEILVYLEK.T	79	92	HexNAc(3)Hex(4)NeuAc(1)	N2(NGlycan/1548.5448)	2	80	N80	226000	226000	458.92	s(DKO1_90min) r(3)	DKO1	DKO1-b3	DKO1 Sample3	90 min	N2(NGlycan/1548.5448)	82.06	N	3	80	2	6.8e-08	3.5e-06	288.2	288.2	1072.13	1072.13	5.28	0	3213.38	3213.36	82.43	3	2	10800	44813	82.06	81.49	82.89	0	1.011	900000	0.13	3	50027
P07602|SAP_HUMAN Prosaposin OS=Homo sapiens GN=PSAP PE=1 SV=2	P07602|SAP	K.DnATEEEILVYLEK.T	79	92	HexNAc(3)Hex(4)NeuAc(1)	N2(NGlycan/1548.5448)	2	80	N80	226000	226000	613.1	s(DKO1_90min) r(3)	DKO1	DKO1-b3	DKO1 Sample3	90 min	N2(NGlycan/1548.5448)	82.06	N	3	80	2	1.1e-11	5.5e-10	393.5	393.5	1072.13	1072.13	5.97	0	3213.38	3213.36	82.11	3	2	10800	44603	82.06	81.49	82.89	0	1.048	900000		3	49933
P07602|SAP_HUMAN Prosaposin OS=Homo sapiens GN=PSAP PE=1 SV=2	P07602|SAP	K.DnATEEEILVYLEK.T	79	92	HexNAc(3)Hex(4)NeuAc(1)	N2(NGlycan/1548.5448)	2	80	N80	226000	226000	749.08	s(DKO1_90min) r(3)	DKO1	DKO1-b3	DKO1 Sample3	90 min	N2(NGlycan/1548.5448)	82.06	N	3	80	2	1.1e-13	5.5e-12	550.1	550.1	1072.13	1072.13	5.97	0	3213.38	3213.36	82.11	3	2	10800	44613	82.06	81.49	82.89	0	1.047	900000		3	49935
P07602|SAP_HUMAN Prosaposin OS=Homo sapiens GN=PSAP PE=1 SV=2	P07602|SAP	K.DnATEEEILVYLEK.T	79	92	HexNAc(3)Hex(4)NeuAc(1)	N2(NGlycan/1548.5448)	2	80	N80	226000	226000	581.34	s(DKO1_90min) r(3)	DKO1	DKO1-b3	DKO1 Sample3	90 min	N2(NGlycan/1548.5448)	82.06	N	3	80	2	2.1e-09	1e-07	350.7	350.7	1072.13	1072.13	2.36	0	3213.37	3213.36	82.41	3	2	10800	44800	82.06	81.49	82.89	0	1.012	900000		3	50020
P07602|SAP_HUMAN Prosaposin OS=Homo sapiens GN=PSAP PE=1 SV=2	P07602|SAP	K.DnATEEEILVYLEK.T	79	92	HexNAc(3)Hex(4)NeuAc(1)	N2(NGlycan/1548.5448)	2	80	N80	226000	226000	616.94	s(DKO1_90min) r(3)	DKO1	DKO1-b3	DKO1 Sample3	90 min	N2(NGlycan/1548.5448)	82.06	N	3	80	2	1.1e-11	5.5e-10	433.1	433.1	1072.13	1072.13	5.2	0	3213.38	3213.36	82.52	3	2	10800	44864	82.06	81.49	82.89	0	1.16	900000		3	50046
P07602|SAP_HUMAN Prosaposin OS=Homo sapiens GN=PSAP PE=1 SV=2	P07602|SAP	K.DnATEEEILVYLEK.T	79	92	HexNAc(3)Hex(4)NeuAc(1)	N2(NGlycan/1548.5448)	2	80	N80	226000	226000	639.76	s(DKO1_90min) r(3)	DKO1	DKO1-b3	DKO1 Sample3	90 min	N2(NGlycan/1548.5448)	82.06	N	3	80	2	6.3e-12	3.2e-10	476.2	476.2	1072.13	1072.13	2.1	0	3213.37	3213.36	82.54	3	2	10800	44875	82.06	81.49	82.89	0	1.161	900000		3	50050
P07602|SAP_HUMAN Prosaposin OS=Homo sapiens GN=PSAP PE=1 SV=2	P07602|SAP	K.DnATEEEILVYLEK.T	79	92	HexNAc(3)Hex(4)NeuAc(1)	N2(NGlycan/1548.5448)	2	80	N80	334000	334000	674.29	s(HCT116_90min) r(1)	HCT116	HCT116-b1	HCT116 Sample1	90 min	N2(NGlycan/1548.5448)	81.94	N	3	80	2	3.6e-12	2.5e-10	460.8	460.8	1072.13	1072.13	3.12	0	3213.37	3213.36	81.94	4	2	26800	44136	81.94	81.1	82.82	0	1.009	1000000	0.12	1	68161
P07602|SAP_HUMAN Prosaposin OS=Homo sapiens GN=PSAP PE=1 SV=2	P07602|SAP	K.DnATEEEILVYLEK.T	79	92	HexNAc(3)Hex(4)NeuAc(1)	N2(NGlycan/1548.5448)	2	80	N80	334000	334000	750.95	s(HCT116_90min) r(1)	HCT116	HCT116-b1	HCT116 Sample1	90 min	N2(NGlycan/1548.5448)	81.94	N	3	80	2	1.6e-14	1.1e-12	569.3	569.3	1072.13	1072.13	2.21	0	3213.37	3213.36	81.9	4	2	26800	44110	81.94	81.1	82.82	0	1.045	1000000		1	68149
P07602|SAP_HUMAN Prosaposin OS=Homo sapiens GN=PSAP PE=1 SV=2	P07602|SAP	K.DnATEEEILVYLEK.T	79	92	HexNAc(3)Hex(4)NeuAc(1)	N2(NGlycan/1548.5448)	2	80	N80	334000	334000	633.58	s(HCT116_90min) r(1)	HCT116	HCT116-b1	HCT116 Sample1	90 min	N2(NGlycan/1548.5448)	81.94	N	3	80	2	1.6e-11	1.1e-09	463.2	463.2	1072.13	1072.13	2.36	0	3213.37	3213.36	81.92	4	2	26800	44122	81.94	81.1	82.82	0	1.009	1000000		1	68154
P07602|SAP_HUMAN Prosaposin OS=Homo sapiens GN=PSAP PE=1 SV=2	P07602|SAP	K.DnATEEEILVYLEK.T	79	92	HexNAc(3)Hex(4)NeuAc(1)	N2(NGlycan/1548.5448)	2	80	N80	334000	334000	622.39	s(HCT116_90min) r(1)	HCT116	HCT116-b1	HCT116 Sample1	90 min	N2(NGlycan/1548.5448)	81.94	N	3	80	2	3.6e-11	2.5e-09	412	412	1072.13	1072.13	3.12	0	3213.37	3213.36	81.94	4	2	26800	44128	81.94	81.1	82.82	0	1.09	1000000		1	68157
P07602|SAP_HUMAN Prosaposin OS=Homo sapiens GN=PSAP PE=1 SV=2	P07602|SAP	K.DnATEEEILVYLEK.T	79	92	HexNAc(3)Hex(4)NeuAc(1)	N2(NGlycan/1548.5448)	2	80	N80	334000	334000	739.79	s(HCT116_90min) r(1)	HCT116	HCT116-b1	HCT116 Sample1	90 min	N2(NGlycan/1548.5448)	81.94	N	3	80	2	3.6e-13	2.5e-11	567.3	567.3	1072.13	1072.13	3.12	0	3213.37	3213.36	81.94	4	2	26800	44135	81.94	81.1	82.82	0	1.089	1000000		1	68160
P07602|SAP_HUMAN Prosaposin OS=Homo sapiens GN=PSAP PE=1 SV=2	P07602|SAP	K.DnATEEEILVYLEK.T	79	92	HexNAc(3)Hex(4)NeuAc(1)	N2(NGlycan/1548.5448)	2	80	N80	334000	334000	659.53	s(HCT116_90min) r(1)	HCT116	HCT116-b1	HCT116 Sample1	90 min	N2(NGlycan/1548.5448)	81.94	N	3	80	2	1.6e-12	1.1e-10	458.4	458.4	1072.13	1072.13	2.33	0	3213.37	3213.36	81.96	4	2	26800	44147	81.94	81.1	82.82	0	1.008	1000000		1	68168
P07602|SAP_HUMAN Prosaposin OS=Homo sapiens GN=PSAP PE=1 SV=2	P07602|SAP	K.DnATEEEILVYLEK.T	79	92	HexNAc(3)Hex(4)NeuAc(1)	N2(NGlycan/1548.5448)	2	80	N80	334000	334000	572.31	s(HCT116_90min) r(1)	HCT116	HCT116-b1	HCT116 Sample1	90 min	N2(NGlycan/1548.5448)	81.94	N	3	80	2	6.3e-10	4.4e-08	415.1	415.1	1072.13	1072.13	2.89	0	3213.37	3213.36	81.98	4	2	26800	44158	81.94	81.1	82.82	0	1.009	1000000		1	68174
P07602|SAP_HUMAN Prosaposin OS=Homo sapiens GN=PSAP PE=1 SV=2	P07602|SAP	K.DnATEEEILVYLEK.T	79	92	HexNAc(3)Hex(4)NeuAc(1)	N2(NGlycan/1548.5448)	2	80	N80	405000	405000	765.87	s(HCT116_90min) r(2)	HCT116	HCT116-b2	HCT116 Sample2	90 min	N2(NGlycan/1548.5448)	81.92	N	3	80	2	1.2e-14	1e-12	583.1	583.1	1072.13	1072.13	1.6	0	3213.36	3213.36	81.9	5	2	37400	45530	81.92	81.02	82.76	0	1.094	2000000	0.11	2	87467
P07602|SAP_HUMAN Prosaposin OS=Homo sapiens GN=PSAP PE=1 SV=2	P07602|SAP	K.DnATEEEILVYLEK.T	79	92	HexNAc(3)Hex(4)NeuAc(1)	N2(NGlycan/1548.5448)	2	80	N80	405000	405000	628.93	s(HCT116_90min) r(2)	HCT116	HCT116-b2	HCT116 Sample2	90 min	N2(NGlycan/1548.5448)	81.92	N	3	80	2	1.2e-11	1e-09	447.2	447.2	1072.13	1072.13	0.32	0	3213.36	3213.36	81.84	5	2	37400	45487	81.92	81.02	82.76	0	1.05	2000000		2	87449
P07602|SAP_HUMAN Prosaposin OS=Homo sapiens GN=PSAP PE=1 SV=2	P07602|SAP	K.DnATEEEILVYLEK.T	79	92	HexNAc(3)Hex(4)NeuAc(1)	N2(NGlycan/1548.5448)	2	80	N80	405000	405000	702.49	s(HCT116_90min) r(2)	HCT116	HCT116-b2	HCT116 Sample2	90 min	N2(NGlycan/1548.5448)	81.92	N	3	80	2	8.2e-14	6.7e-12	518.1	518.1	1072.13	1072.13	-0.33	0	3213.36	3213.36	81.86	5	2	37400	45502	81.92	81.02	82.76	0	1.013	2000000		2	87455
P07602|SAP_HUMAN Prosaposin OS=Homo sapiens GN=PSAP PE=1 SV=2	P07602|SAP	K.DnATEEEILVYLEK.T	79	92	HexNAc(3)Hex(4)NeuAc(1)	N2(NGlycan/1548.5448)	2	80	N80	405000	405000	667.86	s(HCT116_90min) r(2)	HCT116	HCT116-b2	HCT116 Sample2	90 min	N2(NGlycan/1548.5448)	81.92	N	3	80	2	1.2e-12	1e-10	474.7	474.7	1072.13	1072.13	1.84	0	3213.37	3213.36	81.87	5	2	37400	45507	81.92	81.02	82.76	0	1.049	2000000		2	87457
P07602|SAP_HUMAN Prosaposin OS=Homo sapiens GN=PSAP PE=1 SV=2	P07602|SAP	K.DnATEEEILVYLEK.T	79	92	HexNAc(3)Hex(4)NeuAc(1)	N2(NGlycan/1548.5448)	2	80	N80	405000	405000	733.4	s(HCT116_90min) r(2)	HCT116	HCT116-b2	HCT116 Sample2	90 min	N2(NGlycan/1548.5448)	81.92	N	3	80	2	1.2e-13	1e-11	564.1	564.1	1072.13	1072.13	1.84	0	3213.37	3213.36	81.88	5	2	37400	45516	81.92	81.02	82.76	0	1.049	2000000		2	87462
P07602|SAP_HUMAN Prosaposin OS=Homo sapiens GN=PSAP PE=1 SV=2	P07602|SAP	K.DnATEEEILVYLEK.T	79	92	HexNAc(3)Hex(4)NeuAc(1)	N2(NGlycan/1548.5448)	2	80	N80	405000	405000	668.33	s(HCT116_90min) r(2)	HCT116	HCT116-b2	HCT116 Sample2	90 min	N2(NGlycan/1548.5448)	81.92	N	3	80	2	1.2e-12	1e-10	516	516	1072.13	1072.13	1.6	0	3213.36	3213.36	81.89	5	2	37400	45521	81.92	81.02	82.76	0	1.012	2000000		2	87463
P07602|SAP_HUMAN Prosaposin OS=Homo sapiens GN=PSAP PE=1 SV=2	P07602|SAP	K.DnATEEEILVYLEK.T	79	92	HexNAc(3)Hex(4)NeuAc(1)	N2(NGlycan/1548.5448)	2	80	N80	405000	405000	775.61	s(HCT116_90min) r(2)	HCT116	HCT116-b2	HCT116 Sample2	90 min	N2(NGlycan/1548.5448)	81.92	N	3	80	2	1.2e-14	1e-12	553.4	553.4	1072.13	1072.13	1.6	0	3213.36	3213.36	81.9	5	2	37400	45531	81.92	81.02	82.76	0	1.012	2000000		2	87468
P07602|SAP_HUMAN Prosaposin OS=Homo sapiens GN=PSAP PE=1 SV=2	P07602|SAP	K.DnATEEEILVYLEK.T	79	92	HexNAc(3)Hex(4)NeuAc(1)	N2(NGlycan/1548.5448)	2	80	N80	405000	405000	745.58	s(HCT116_90min) r(2)	HCT116	HCT116-b2	HCT116 Sample2	90 min	N2(NGlycan/1548.5448)	81.92	N	3	80	2	1.2e-13	1e-11	593.8	593.8	1072.13	1072.13	2.09	0	3213.37	3213.36	81.92	5	2	37400	45544	81.92	81.02	82.76	0	1.012	2000000		2	87475
P07602|SAP_HUMAN Prosaposin OS=Homo sapiens GN=PSAP PE=1 SV=2	P07602|SAP	K.DnATEEEILVYLEK.T	79	92	HexNAc(3)Hex(4)NeuAc(1)	N2(NGlycan/1548.5448)	2	80	N80	405000	405000	611.71	s(HCT116_90min) r(2)	HCT116	HCT116-b2	HCT116 Sample2	90 min	N2(NGlycan/1548.5448)	81.92	N	3	80	2	8.2e-12	6.7e-10	404.1	404.1	1072.13	1072.13	0.26	0	3213.36	3213.36	82.33	5	2	37400	45795	81.92	81.02	82.76	0	1.163	2000000		2	87594
P07602|SAP_HUMAN Prosaposin OS=Homo sapiens GN=PSAP PE=1 SV=2	P07602|SAP	K.DnATEEEILVYLEK.T	79	92	HexNAc(3)Hex(4)NeuAc(1)	N2(NGlycan/1548.5448)	2	80	N80	405000	405000	683.49	s(HCT116_90min) r(2)	HCT116	HCT116-b2	HCT116 Sample2	90 min	N2(NGlycan/1548.5448)	81.92	N	3	80	2	1.2e-12	1e-10	505.8	505.8	1072.13	1072.13	1.88	0	3213.37	3213.36	82.35	5	2	37400	45804	81.92	81.02	82.76	0	1.164	2000000		2	87600
P07602|SAP_HUMAN Prosaposin OS=Homo sapiens GN=PSAP PE=1 SV=2	P07602|SAP	K.DnATEEEILVYLEK.T	79	92	HexNAc(3)Hex(4)NeuAc(1)	N2(NGlycan/1548.5448)	2	80	N80	405000	405000	539.08	s(HCT116_90min) r(2)	HCT116	HCT116-b2	HCT116 Sample2	90 min	N2(NGlycan/1548.5448)	81.92	N	3	80	2	8.3e-08	6.8e-06	298.8	298.8	1072.13	1072.13	2.55	0	3213.37	3213.36	82.39	5	2	37400	45820	81.92	81.02	82.76	0	1.162	2000000		2	87606
P07602|SAP_HUMAN Prosaposin OS=Homo sapiens GN=PSAP PE=1 SV=2	P07602|SAP	K.DnATEEEILVYLEK.T	79	92	HexNAc(3)Hex(4)NeuAc(1)	N2(NGlycan/1548.5448)	2	80	N80	255000	255000	617.77	s(HCT116_90min) r(3)	HCT116	HCT116-b3	HCT116 Sample3	90 min	N2(NGlycan/1548.5448)	81.87	N	3	80	2	3.4e-11	2.6e-09	478.5	478.5	1072.13	1072.13	0.92	0	3213.36	3213.36	81.85	6	2	21200	44427	81.87	80.87	83.43	0	1.01	1000000	0.11	3	106944
P07602|SAP_HUMAN Prosaposin OS=Homo sapiens GN=PSAP PE=1 SV=2	P07602|SAP	K.DnATEEEILVYLEK.T	79	92	HexNAc(3)Hex(4)NeuAc(1)	N2(NGlycan/1548.5448)	2	80	N80	255000	255000	769.45	s(HCT116_90min) r(3)	HCT116	HCT116-b3	HCT116 Sample3	90 min	N2(NGlycan/1548.5448)	81.87	N	3	80	2	3.4e-14	2.6e-12	570.8	570.8	1072.13	1072.13	1.21	0	3213.36	3213.36	81.81	6	2	21200	44403	81.87	80.87	83.43	0	1.043	1000000		3	106936
P07602|SAP_HUMAN Prosaposin OS=Homo sapiens GN=PSAP PE=1 SV=2	P07602|SAP	K.DnATEEEILVYLEK.T	79	92	HexNAc(3)Hex(4)NeuAc(1)	N2(NGlycan/1548.5448)	2	80	N80	255000	255000	729.58	s(HCT116_90min) r(3)	HCT116	HCT116-b3	HCT116 Sample3	90 min	N2(NGlycan/1548.5448)	81.87	N	3	80	2	3.4e-13	2.6e-11	527.1	527.1	1072.13	1072.13	1.85	0	3213.37	3213.36	81.83	6	2	21200	44415	81.87	80.87	83.43	0	1.01	1000000		3	106940
P07602|SAP_HUMAN Prosaposin OS=Homo sapiens GN=PSAP PE=1 SV=2	P07602|SAP	K.DnATEEEILVYLEK.T	79	92	HexNAc(3)Hex(4)NeuAc(1)	N2(NGlycan/1548.5448)	2	80	N80	255000	255000	685.03	s(HCT116_90min) r(3)	HCT116	HCT116-b3	HCT116 Sample3	90 min	N2(NGlycan/1548.5448)	81.87	N	3	80	2	3.4e-12	2.6e-10	466.7	466.7	1072.13	1072.13	1.23	0	3213.36	3213.36	81.87	6	2	21200	44439	81.87	80.87	83.43	0	1.01	1000000		3	106951
P07602|SAP_HUMAN Prosaposin OS=Homo sapiens GN=PSAP PE=1 SV=2	P07602|SAP	K.DnATEEEILVYLEK.T	79	92	HexNAc(2)Hex(8)	N2(NGlycan/1702.5813)	2	80	N80	38400	38400	351.73	s(DKO1_90min) r(1)	DKO1	DKO1-b1	DKO1 Sample1	90 min	N2(NGlycan/1702.5813)	73.34	N	2	80	2	1.9e-07	9e-06	170.8	170.8	1684.71	1684.71	0.9	0	3367.4	3367.4	73.41	1	2	4100	38424	73.34	72.87	73.75	0	1.457	200000	0.13	1	12975
P07602|SAP_HUMAN Prosaposin OS=Homo sapiens GN=PSAP PE=1 SV=2	P07602|SAP	K.DnATEEEILVYLEK.T	79	92	HexNAc(2)Hex(8)	N2(NGlycan/1702.5813)	2	80	N80	38400	38400	424.62	s(DKO1_90min) r(1)	DKO1	DKO1-b1	DKO1 Sample1	90 min	N2(NGlycan/1702.5813)	73.34	N	2	80	2	2.2e-08	1e-06	243	243	1684.71	1684.71	0.52	0	3367.4	3367.4	73.37	1	2	4100	38407	73.34	72.87	73.75	0	1.467	200000		1	12968
P07602|SAP_HUMAN Prosaposin OS=Homo sapiens GN=PSAP PE=1 SV=2	P07602|SAP	K.DnATEEEILVYLEK.T	79	92	HexNAc(2)Hex(8)	N2(NGlycan/1702.5813)	2	80	N80	65600	65600	471.81	s(DKO1_90min) r(2)	DKO1	DKO1-b2	DKO1 Sample2	90 min	N2(NGlycan/1702.5813)	73.42	N	2	80	2	1.7e-08	1.1e-06	262.9	262.9	1684.71	1684.71	2.16	0	3367.4	3367.4	73.46	2	2	6450	37033	73.42	72.32	73.67	0	1.46	300000	0.11	2	29839
P07602|SAP_HUMAN Prosaposin OS=Homo sapiens GN=PSAP PE=1 SV=2	P07602|SAP	K.DnATEEEILVYLEK.T	79	92	HexNAc(2)Hex(8)	N2(NGlycan/1702.5813)	2	80	N80	65600	65600	502.13	s(DKO1_90min) r(2)	DKO1	DKO1-b2	DKO1 Sample2	90 min	N2(NGlycan/1702.5813)	73.42	N	2	80	2	1.3e-08	8.5e-07	300.7	300.7	1684.71	1684.71	0.33	0	3367.4	3367.4	73.4	2	2	6450	37003	73.42	72.32	73.67	0	1.45	300000		2	29830
P07602|SAP_HUMAN Prosaposin OS=Homo sapiens GN=PSAP PE=1 SV=2	P07602|SAP	K.DnATEEEILVYLEK.T	79	92	HexNAc(2)Hex(8)	N2(NGlycan/1702.5813)	2	80	N80	65600	65600	532.29	s(DKO1_90min) r(2)	DKO1	DKO1-b2	DKO1 Sample2	90 min	N2(NGlycan/1702.5813)	73.42	N	2	80	2	4.2e-09	2.8e-07	355.4	355.4	1684.71	1684.71	1.16	0	3367.4	3367.4	73.42	2	2	6450	37013	73.42	72.32	73.67	0	1.461	300000		2	29833
P07602|SAP_HUMAN Prosaposin OS=Homo sapiens GN=PSAP PE=1 SV=2	P07602|SAP	K.DnATEEEILVYLEK.T	79	92	HexNAc(2)Hex(8)	N2(NGlycan/1702.5813)	2	80	N80	65600	65600	406.5	s(DKO1_90min) r(2)	DKO1	DKO1-b2	DKO1 Sample2	90 min	N2(NGlycan/1702.5813)	73.42	N	2	80	2	5.7e-08	3.8e-06	236.8	236.8	1684.71	1684.71	1.39	0	3367.4	3367.4	73.44	2	2	6450	37024	73.42	72.32	73.67	0	1.428	300000		2	29837
P07602|SAP_HUMAN Prosaposin OS=Homo sapiens GN=PSAP PE=1 SV=2	P07602|SAP	K.DnATEEEILVYLEK.T	79	92	HexNAc(2)Hex(8)	N2(NGlycan/1702.5813)	2	80	N80	65600	65600	453.86	s(DKO1_90min) r(2)	DKO1	DKO1-b2	DKO1 Sample2	90 min	N2(NGlycan/1702.5813)	73.42	N	2	80	2	1.8e-08	1.2e-06	249.3	249.3	1684.71	1684.71	4.01	0	3367.41	3367.4	73.47	2	2	6450	37042	73.42	72.32	73.67	0	1.456	300000		2	29841
P07602|SAP_HUMAN Prosaposin OS=Homo sapiens GN=PSAP PE=1 SV=2	P07602|SAP	K.DnATEEEILVYLEK.T	79	92	HexNAc(2)Hex(8)	N2(NGlycan/1702.5813)	2	80	N80	87600	87600	611.55	s(DKO1_90min) r(3)	DKO1	DKO1-b3	DKO1 Sample3	90 min	N2(NGlycan/1702.5813)	73.41	N	2	80	2	4.8e-12	2.4e-10	451.7	451.7	1684.71	1684.71	1.28	0	3367.4	3367.4	73.45	3	2	7820	39408	73.41	72.12	73.79	0	1.456	300000	0.12	3	48138
P07602|SAP_HUMAN Prosaposin OS=Homo sapiens GN=PSAP PE=1 SV=2	P07602|SAP	K.DnATEEEILVYLEK.T	79	92	HexNAc(2)Hex(8)	N2(NGlycan/1702.5813)	2	80	N80	87600	87600	482.51	s(DKO1_90min) r(3)	DKO1	DKO1-b3	DKO1 Sample3	90 min	N2(NGlycan/1702.5813)	73.41	N	2	80	2	2.3e-08	1.2e-06	270.2	270.2	1684.7	1684.71	-0.28	0	3367.39	3367.4	73.37	3	2	7820	39366	73.41	72.12	73.79	0	1.427	300000		3	48119
P07602|SAP_HUMAN Prosaposin OS=Homo sapiens GN=PSAP PE=1 SV=2	P07602|SAP	K.DnATEEEILVYLEK.T	79	92	HexNAc(2)Hex(8)	N2(NGlycan/1702.5813)	2	80	N80	87600	87600	586.92	s(DKO1_90min) r(3)	DKO1	DKO1-b3	DKO1 Sample3	90 min	N2(NGlycan/1702.5813)	73.41	N	2	80	2	4.8e-11	2.4e-09	411.9	411.9	1684.71	1684.71	1.08	0	3367.4	3367.4	73.39	3	2	7820	39377	73.41	72.12	73.79	0	1.46	300000		3	48122
P07602|SAP_HUMAN Prosaposin OS=Homo sapiens GN=PSAP PE=1 SV=2	P07602|SAP	K.DnATEEEILVYLEK.T	79	92	HexNAc(2)Hex(8)	N2(NGlycan/1702.5813)	2	80	N80	87600	87600	583.58	s(DKO1_90min) r(3)	DKO1	DKO1-b3	DKO1 Sample3	90 min	N2(NGlycan/1702.5813)	73.41	N	2	80	2	4.8e-11	2.4e-09	417.9	417.9	1684.71	1684.71	-0.08	0	3367.4	3367.4	73.41	3	2	7820	39388	73.41	72.12	73.79	0	1.406	300000		3	48128
P07602|SAP_HUMAN Prosaposin OS=Homo sapiens GN=PSAP PE=1 SV=2	P07602|SAP	K.DnATEEEILVYLEK.T	79	92	HexNAc(2)Hex(8)	N2(NGlycan/1702.5813)	2	80	N80	87600	87600	577.41	s(DKO1_90min) r(3)	DKO1	DKO1-b3	DKO1 Sample3	90 min	N2(NGlycan/1702.5813)	73.41	N	2	80	2	2.7e-09	1.3e-07	363.1	363.1	1684.71	1684.71	1.06	0	3367.4	3367.4	73.43	3	2	7820	39397	73.41	72.12	73.79	0	1.453	300000		3	48132
P07602|SAP_HUMAN Prosaposin OS=Homo sapiens GN=PSAP PE=1 SV=2	P07602|SAP	K.DnATEEEILVYLEK.T	79	92	HexNAc(2)Hex(8)	N2(NGlycan/1702.5813)	2	80	N80	87600	87600	419.17	s(DKO1_90min) r(3)	DKO1	DKO1-b3	DKO1 Sample3	90 min	N2(NGlycan/1702.5813)	73.41	N	2	80	2	8.7e-08	4.4e-06	239.5	239.5	1684.71	1684.71	0.38	0	3367.4	3367.4	73.47	3	2	7820	39423	73.41	72.12	73.79	0	1.457	300000		3	48148
P07602|SAP_HUMAN Prosaposin OS=Homo sapiens GN=PSAP PE=1 SV=2	P07602|SAP	K.DnATEEEILVYLEK.T	79	92	HexNAc(2)Hex(8)	N2(NGlycan/1702.5813)	2	80	N80	87600	87600	318.81	s(DKO1_90min) r(3)	DKO1	DKO1-b3	DKO1 Sample3	90 min	N2(NGlycan/1702.5813)	73.41	N	2	80	2	2e-06	0.0001	138.1	138.1	1684.71	1684.71	1.23	0	3367.4	3367.4	73.49	3	2	7820	39439	73.41	72.12	73.79	0	1.414	300000		3	48158
P07602|SAP_HUMAN Prosaposin OS=Homo sapiens GN=PSAP PE=1 SV=2	P07602|SAP	K.DnATEEEILVYLEK.T	79	92	HexNAc(2)Hex(8)	N2(NGlycan/1702.5813)	2	80	N80	53200	53200	478.92	s(HCT116_90min) r(1)	HCT116	HCT116-b1	HCT116 Sample1	90 min	N2(NGlycan/1702.5813)	73.28	N	2	80	2	1.5e-08	1e-06	336.8	336.8	1684.71	1684.71	0.66	0	3367.4	3367.4	73.3	4	2	5370	38792	73.28	73.04	73.77	0	1.457	200000	0.09	1	66176
P07602|SAP_HUMAN Prosaposin OS=Homo sapiens GN=PSAP PE=1 SV=2	P07602|SAP	K.DnATEEEILVYLEK.T	79	92	HexNAc(2)Hex(8)	N2(NGlycan/1702.5813)	2	80	N80	53200	53200	492.28	s(HCT116_90min) r(1)	HCT116	HCT116-b1	HCT116 Sample1	90 min	N2(NGlycan/1702.5813)	73.28	N	2	80	2	1.8e-08	1.2e-06	323.3	323.3	1684.71	1684.71	0.56	0	3367.4	3367.4	73.28	4	2	5370	38781	73.28	73.04	73.77	0	1.43	200000		1	66169
P07602|SAP_HUMAN Prosaposin OS=Homo sapiens GN=PSAP PE=1 SV=2	P07602|SAP	K.DnATEEEILVYLEK.T	79	92	HexNAc(2)Hex(9)	N2(NGlycan/1864.6342)	2	80	N80	48200	48200	318.95	s(DKO1_90min) r(2)	DKO1	DKO1-b2	DKO1 Sample2	90 min	N2(NGlycan/1864.6342)	73.32	N	2	80	2	3.1e-07	2.1e-05	183.2	183.2	1765.73	1765.73	1.2	0	3529.45	3529.45	73.36	2	2	3470	36983	73.32	72.28	73.55	0	1.435	200000	0.13	2	29822
P07602|SAP_HUMAN Prosaposin OS=Homo sapiens GN=PSAP PE=1 SV=2	P07602|SAP	K.DnATEEEILVYLEK.T	79	92	HexNAc(2)Hex(9)	N2(NGlycan/1864.6342)	2	80	N80	48200	48200	333.93	s(DKO1_90min) r(2)	DKO1	DKO1-b2	DKO1 Sample2	90 min	N2(NGlycan/1864.6342)	73.32	N	2	80	2	1.5e-06	0.0001	172.6	172.6	1765.73	1765.73	-0.37	0	3529.45	3529.45	73.34	2	2	3470	36974	73.32	72.28	73.55	0	1.428	200000		2	29817
P07602|SAP_HUMAN Prosaposin OS=Homo sapiens GN=PSAP PE=1 SV=2	P07602|SAP	K.DnATEEEILVYLEK.T	79	92	HexNAc(2)Hex(9)	N2(NGlycan/1864.6342)	2	80	N80	49400	49400	319.25	s(DKO1_90min) r(3)	DKO1	DKO1-b3	DKO1 Sample3	90 min	N2(NGlycan/1864.6342)	73.3	N	2	80	2	3.2e-07	1.6e-05	241.4	241.4	1765.74	1765.73	3.14	0	3529.46	3529.45	73.33	3	2	3660	39344	73.3	72.55	73.51	0	1.445	200000		3	48112
P07602|SAP_HUMAN Prosaposin OS=Homo sapiens GN=PSAP PE=1 SV=2	P07602|SAP	K.DnATEEEILVYLEK.T	79	92	HexNAc(2)Hex(9)	N2(NGlycan/1864.6342)	2	80	N80	30900	30900	410.12	s(HCT116_90min) r(1)	HCT116	HCT116-b1	HCT116 Sample1	90 min	N2(NGlycan/1864.6342)	73.18	N	3	80	2	0.00018	0.012	273.6	273.6	1177.5	1177.49	9.22	0	3529.48	3529.45	73.18	4	2	2620	38731	73.18	72.12	73.49	1	1.089	100000	0.12	1	66149
P07602|SAP_HUMAN Prosaposin OS=Homo sapiens GN=PSAP PE=1 SV=2	P07602|SAP	K.DnATEEEILVYLEK.T	79	92	HexNAc(4)Hex(5)NeuAc(1)	N2(NGlycan/1913.6770)	2	80	N80	54900	54900	400.43	s(DKO1_90min) r(3)	DKO1	DKO1-b3	DKO1 Sample3	90 min	N2(NGlycan/1913.6770)	81.21	N	3	80	2	1.1e-05	0.00054	241.5	241.5	1193.85	1193.84	9.22	0	3578.52	3578.49	81.17	3	2	2050	43980	81.21	80.32	81.37	1	1.086	200000	0.15	3	49710
P07602|SAP_HUMAN Prosaposin OS=Homo sapiens GN=PSAP PE=1 SV=2	P07602|SAP	K.DnATEEEILVYLEK.T	79	92	HexNAc(4)Hex(5)NeuAc(1)	N2(NGlycan/1913.6770)	2	80	N80	74900	74900	594.89	s(HCT116_90min) r(2)	HCT116	HCT116-b2	HCT116 Sample2	90 min	N2(NGlycan/1913.6770)	81.06	N	3	80	2	4.1e-10	3.3e-08	414.8	414.8	1193.84	1193.84	3.58	0	3578.5	3578.49	81.04	5	2	3650	44951	81.06	80.16	81.27	1	1.088	300000	0.14	2	87226
P07602|SAP_HUMAN Prosaposin OS=Homo sapiens GN=PSAP PE=1 SV=2	P07602|SAP	K.DnATEEEILVYLEK.T	79	92	HexNAc(4)Hex(5)NeuAc(2)	N2(NGlycan/2204.7724)	2	80	N80	48000	48000	366.81	s(DKO1_90min) r(1)	DKO1	DKO1-b1	DKO1 Sample1	90 min	N2(NGlycan/2204.7724)	89.57	N	3	80	2	1.2e-05	0.00057	119.8	119.8	1290.88	1290.87	5.67	0	3869.61	3869.59	89.66	1	2	1930	46506	89.57	89.33	90.05	1	1.127	200000	0.28	1	15712
P07602|SAP_HUMAN Prosaposin OS=Homo sapiens GN=PSAP PE=1 SV=2	P07602|SAP	K.DnATEEEILVYLEK.T	79	92	HexNAc(4)Hex(5)NeuAc(2)	N2(NGlycan/2204.7724)	2	80	N80	69100	69100	466.8	s(DKO1_90min) r(2)	DKO1	DKO1-b2	DKO1 Sample2	90 min	N2(NGlycan/2204.7724)	89.69	N	3	80	2	6.6e-07	4.4e-05	207.4	207.4	1290.88	1290.87	10.14	0	3869.63	3869.59	89.69	2	2	2360	45466	89.69	88.84	90.14	0	1.129	300000	0.27	2	32885
P07602|SAP_HUMAN Prosaposin OS=Homo sapiens GN=PSAP PE=1 SV=2	P07602|SAP	K.DnATEEEILVYLEK.T	79	92	HexNAc(4)Hex(5)NeuAc(2)	N2(NGlycan/2204.7724)	2	80	N80	69100	69100	475.65	s(DKO1_90min) r(2)	DKO1	DKO1-b2	DKO1 Sample2	90 min	N2(NGlycan/2204.7724)	89.69	N	3	80	2	2.7e-07	1.8e-05	191.2	191.2	1290.88	1290.87	10.06	0	3869.63	3869.59	89.63	2	2	2360	45441	89.69	88.84	90.14	0	1.131	300000		2	32873
P07602|SAP_HUMAN Prosaposin OS=Homo sapiens GN=PSAP PE=1 SV=2	P07602|SAP	K.DnATEEEILVYLEK.T	79	92	HexNAc(4)Hex(5)NeuAc(2)	N2(NGlycan/2204.7724)	2	80	N80	69100	69100	452.89	s(DKO1_90min) r(2)	DKO1	DKO1-b2	DKO1 Sample2	90 min	N2(NGlycan/2204.7724)	89.69	N	3	80	2	3.2e-07	2.1e-05	254.2	254.2	1290.88	1290.87	7.12	0	3869.61	3869.59	89.67	2	2	2360	45458	89.69	88.84	90.14	0	1.122	300000		2	32881
P07602|SAP_HUMAN Prosaposin OS=Homo sapiens GN=PSAP PE=1 SV=2	P07602|SAP	K.DnATEEEILVYLEK.T	79	92	HexNAc(4)Hex(5)NeuAc(2)	N2(NGlycan/2204.7724)	2	80	N80	69100	69100	431.98	s(DKO1_90min) r(2)	DKO1	DKO1-b2	DKO1 Sample2	90 min	N2(NGlycan/2204.7724)	89.69	N	3	80	2	6.5e-08	4.3e-06	183.3	183.3	1290.87	1290.87	3.07	0	3869.6	3869.59	89.71	2	2	2360	45475	89.69	88.84	90.14	0	1.124	300000		2	32889
P07602|SAP_HUMAN Prosaposin OS=Homo sapiens GN=PSAP PE=1 SV=2	P07602|SAP	K.DnATEEEILVYLEK.T	79	92	HexNAc(4)Hex(5)NeuAc(2)	N2(NGlycan/2204.7724)	2	80	N80	66200	66200	570.17	s(DKO1_90min) r(3)	DKO1	DKO1-b3	DKO1 Sample3	90 min	N2(NGlycan/2204.7724)	89.63	N	3	80	2	1.1e-08	5.6e-07	316.4	316.4	1290.87	1290.87	-0.41	0	3869.59	3869.59	89.63	3	2	2720	48524	89.63	88.71	90.04	1	1.137	300000	0.28	3	51296
P07602|SAP_HUMAN Prosaposin OS=Homo sapiens GN=PSAP PE=1 SV=2	P07602|SAP	K.DnATEEEILVYLEK.T	79	92	HexNAc(4)Hex(5)NeuAc(2)	N2(NGlycan/2204.7724)	2	80	N80	96000	96000	587.1	s(HCT116_90min) r(2)	HCT116	HCT116-b2	HCT116 Sample2	90 min	N2(NGlycan/2204.7724)	89.53	N	3	80	2	2.6e-08	2.1e-06	346.3	346.3	1290.88	1290.87	7.58	0	3869.62	3869.59	89.61	5	2	4410	49675	89.53	89.12	89.71	0	1.13	400000	0.4	2	88948
P07602|SAP_HUMAN Prosaposin OS=Homo sapiens GN=PSAP PE=1 SV=2	P07602|SAP	K.DnATEEEILVYLEK.T	79	92	HexNAc(4)Hex(5)NeuAc(2)	N2(NGlycan/2204.7724)	2	80	N80	96000	96000	483.98	s(HCT116_90min) r(2)	HCT116	HCT116-b2	HCT116 Sample2	90 min	N2(NGlycan/2204.7724)	89.53	N	3	80	2	4.4e-07	3.6e-05	290.3	290.3	1290.88	1290.87	5.02	0	3869.61	3869.59	89.59	5	2	4410	49666	89.53	89.12	89.71	0	1.13	400000		2	88945
P07602|SAP_HUMAN Prosaposin OS=Homo sapiens GN=PSAP PE=1 SV=2	P07602|SAP	K.DnATEEEILVYLEK.T	79	92	HexNAc(4)Hex(5)NeuAc(2)	N2(NGlycan/2204.7724)	2	80	N80	72100	72100	385.22	s(HCT116_90min) r(3)	HCT116	HCT116-b3	HCT116 Sample3	90 min	N2(NGlycan/2204.7724)	89.49	N	3	80	2	5.6e-06	0.00042	203.1	203.1	1290.88	1290.87	7.23	0	3869.61	3869.59	89.55	6	2	3070	48270	89.49	88.62	89.69	0	1.129	300000	0.35	3	108343
P07602|SAP_HUMAN Prosaposin OS=Homo sapiens GN=PSAP PE=1 SV=2	P07602|SAP	K.DnATEEEILVYLEK.T	79	92	HexNAc(4)Hex(5)NeuAc(2)	N2(NGlycan/2204.7724)	2	80	N80	72100	72100	380.13	s(HCT116_90min) r(3)	HCT116	HCT116-b3	HCT116 Sample3	90 min	N2(NGlycan/2204.7724)	89.49	N	3	80	2	6.4e-05	0.0048	157	157	1290.88	1290.87	4.35	0	3869.6	3869.59	89.53	6	2	3070	48261	89.49	88.62	89.69	0	1.127	300000		3	108339
P07602|SAP_HUMAN Prosaposin OS=Homo sapiens GN=PSAP PE=1 SV=2	P07602|SAP	K.DnATEEEILVYLEK.T	79	92	HexNAc(2)Hex(2)	N2(NGlycan/730.2644)	2	80	N80	715000	715000	804.51	s(DKO1_90min) r(1)	DKO1	DKO1-b1	DKO1 Sample1	90 min	N2(NGlycan/730.2644)	75.64	N	2	80	2	0	1.7e-15	580.4	580.4	1198.55	1198.55	3.8	0	2395.09	2395.08	75.58	1	2	93600	39540	75.64	75.4	76.61	0	1.246	2000000	0.11	1	13308
P07602|SAP_HUMAN Prosaposin OS=Homo sapiens GN=PSAP PE=1 SV=2	P07602|SAP	K.DnATEEEILVYLEK.T	79	92	HexNAc(2)Hex(2)	N2(NGlycan/730.2644)	2	80	N80	715000	715000	857.1	s(DKO1_90min) r(1)	DKO1	DKO1-b1	DKO1 Sample1	90 min	N2(NGlycan/730.2644)	75.64	N	2	80	2	0	2e-16	625.1	625.1	1198.55	1198.55	2.42	0	2395.08	2395.08	75.56	1	2	93600	39528	75.64	75.4	76.61	0	1.245	2000000		1	13301
P07602|SAP_HUMAN Prosaposin OS=Homo sapiens GN=PSAP PE=1 SV=2	P07602|SAP	K.DnATEEEILVYLEK.T	79	92	HexNAc(2)Hex(2)	N2(NGlycan/730.2644)	2	80	N80	715000	715000	689.17	s(DKO1_90min) r(1)	DKO1	DKO1-b1	DKO1 Sample1	90 min	N2(NGlycan/730.2644)	75.64	N	2	80	2	3.6e-14	1.7e-12	545.3	545.3	1198.55	1198.55	4.63	0	2395.09	2395.08	75.66	1	2	93600	39586	75.64	75.4	76.61	0	1.247	2000000		1	13316
P07602|SAP_HUMAN Prosaposin OS=Homo sapiens GN=PSAP PE=1 SV=2	P07602|SAP	K.DnATEEEILVYLEK.T	79	92	HexNAc(2)Hex(2)	N2(NGlycan/730.2644)	2	80	N80	913000	913000	781.09	s(DKO1_90min) r(2)	DKO1	DKO1-b2	DKO1 Sample2	90 min	N2(NGlycan/730.2644)	75.68	N	2	80	2	2.2e-15	1.5e-13	600.6	600.6	1198.55	1198.55	3.61	0	2395.09	2395.08	75.64	2	2	115000	38258	75.68	75.06	76.19	0	1.25	3000000	0.11	2	30248
P07602|SAP_HUMAN Prosaposin OS=Homo sapiens GN=PSAP PE=1 SV=2	P07602|SAP	K.DnATEEEILVYLEK.T	79	92	HexNAc(2)Hex(2)	N2(NGlycan/730.2644)	2	80	N80	913000	913000	785.06	s(DKO1_90min) r(2)	DKO1	DKO1-b2	DKO1 Sample2	90 min	N2(NGlycan/730.2644)	75.68	N	2	80	2	2.2e-15	1.5e-13	622.9	622.9	1198.55	1198.55	3.53	0	2395.09	2395.08	75.6	2	2	115000	38235	75.68	75.06	76.19	0	1.249	3000000		2	30239
P07602|SAP_HUMAN Prosaposin OS=Homo sapiens GN=PSAP PE=1 SV=2	P07602|SAP	K.DnATEEEILVYLEK.T	79	92	HexNAc(2)Hex(2)	N2(NGlycan/730.2644)	2	80	N80	803000	803000	782.37	s(DKO1_90min) r(3)	DKO1	DKO1-b3	DKO1 Sample3	90 min	N2(NGlycan/730.2644)	75.66	N	2	80	2	3.1e-15	1.6e-13	581.7	581.7	1198.55	1198.55	2.72	0	2395.09	2395.08	75.62	3	2	102000	40780	75.66	75.19	76.06	0	1.25	3000000	0.11	3	48583
P07602|SAP_HUMAN Prosaposin OS=Homo sapiens GN=PSAP PE=1 SV=2	P07602|SAP	K.DnATEEEILVYLEK.T	79	92	HexNAc(2)Hex(2)	N2(NGlycan/730.2644)	2	80	N80	803000	803000	806.81	s(DKO1_90min) r(3)	DKO1	DKO1-b3	DKO1 Sample3	90 min	N2(NGlycan/730.2644)	75.66	N	2	80	2	5e-16	2.4e-14	603.1	603.1	1198.55	1198.55	0.21	0	2395.08	2395.08	75.58	3	2	102000	40753	75.66	75.19	76.06	0	1.249	3000000		3	48573
P07602|SAP_HUMAN Prosaposin OS=Homo sapiens GN=PSAP PE=1 SV=2	P07602|SAP	K.DnATEEEILVYLEK.T	79	92	HexNAc(2)Hex(2)	N2(NGlycan/730.2644)	2	80	N80	1380000	1380000	496.19	s(HCT116_90min) r(1)	HCT116	HCT116-b1	HCT116 Sample1	90 min	N2(NGlycan/730.2644)	75.51	N	2	80	2	2.8e-08	2e-06	356	356	1198.55	1198.55	2.71	0	2395.09	2395.08	75.47	4	2	160000	40212	75.51	75.21	76.47	0	1.245	4000000	0.12	1	66651
P07602|SAP_HUMAN Prosaposin OS=Homo sapiens GN=PSAP PE=1 SV=2	P07602|SAP	K.DnATEEEILVYLEK.T	79	92	HexNAc(2)Hex(2)	N2(NGlycan/730.2644)	2	80	N80	1380000	1380000	552.37	s(HCT116_90min) r(1)	HCT116	HCT116-b1	HCT116 Sample1	90 min	N2(NGlycan/730.2644)	75.51	N	2	80	2	4.6e-09	3.2e-07	374.1	374.1	1198.55	1198.55	-0.46	0	2395.08	2395.08	75.39	4	2	160000	40146	75.51	75.21	76.47	0	1.249	4000000		1	66627
P07602|SAP_HUMAN Prosaposin OS=Homo sapiens GN=PSAP PE=1 SV=2	P07602|SAP	K.DnATEEEILVYLEK.T	79	92	HexNAc(2)Hex(2)	N2(NGlycan/730.2644)	2	80	N80	1380000	1380000	740.93	s(HCT116_90min) r(1)	HCT116	HCT116-b1	HCT116 Sample1	90 min	N2(NGlycan/730.2644)	75.51	N	2	80	2	8.3e-14	5.8e-12	553.5	553.5	1198.55	1198.55	0.14	0	2395.08	2395.08	75.42	4	2	160000	40170	75.51	75.21	76.47	0	1.247	4000000		1	66637
P07602|SAP_HUMAN Prosaposin OS=Homo sapiens GN=PSAP PE=1 SV=2	P07602|SAP	K.DnATEEEILVYLEK.T	79	92	HexNAc(2)Hex(2)	N2(NGlycan/730.2644)	2	80	N80	1380000	1380000	768.42	s(HCT116_90min) r(1)	HCT116	HCT116-b1	HCT116 Sample1	90 min	N2(NGlycan/730.2644)	75.51	N	2	80	2	8.3e-15	5.8e-13	591	591	1198.55	1198.55	0.14	0	2395.08	2395.08	75.43	4	2	160000	40174	75.51	75.21	76.47	0	1.247	4000000		1	66639
P07602|SAP_HUMAN Prosaposin OS=Homo sapiens GN=PSAP PE=1 SV=2	P07602|SAP	K.DnATEEEILVYLEK.T	79	92	HexNAc(2)Hex(2)	N2(NGlycan/730.2644)	2	80	N80	1380000	1380000	815.39	s(HCT116_90min) r(1)	HCT116	HCT116-b1	HCT116 Sample1	90 min	N2(NGlycan/730.2644)	75.51	N	2	80	2	1.7e-15	1.2e-13	680	680	1198.55	1198.55	2.79	0	2395.09	2395.08	75.47	4	2	160000	40204	75.51	75.21	76.47	0	1.249	4000000		1	66648
P07602|SAP_HUMAN Prosaposin OS=Homo sapiens GN=PSAP PE=1 SV=2	P07602|SAP	K.DnATEEEILVYLEK.T	79	92	HexNAc(2)Hex(2)	N2(NGlycan/730.2644)	2	80	N80	1380000	1380000	480.42	s(HCT116_90min) r(1)	HCT116	HCT116-b1	HCT116 Sample1	90 min	N2(NGlycan/730.2644)	75.51	N	2	80	2	2e-08	1.4e-06	379.5	379.5	1198.55	1198.55	4.5	0	2395.09	2395.08	75.51	4	2	160000	40229	75.51	75.21	76.47	0	1.247	4000000		1	66653
P07602|SAP_HUMAN Prosaposin OS=Homo sapiens GN=PSAP PE=1 SV=2	P07602|SAP	K.DnATEEEILVYLEK.T	79	92	HexNAc(2)Hex(2)	N2(NGlycan/730.2644)	2	80	N80	1380000	1380000	599.7	s(HCT116_90min) r(1)	HCT116	HCT116-b1	HCT116 Sample1	90 min	N2(NGlycan/730.2644)	75.51	N	2	80	2	1.7e-10	1.2e-08	443.8	443.8	1198.55	1198.55	3.99	0	2395.09	2395.08	75.72	4	2	160000	40374	75.51	75.21	76.47	0	1.232	4000000		1	66701
P07602|SAP_HUMAN Prosaposin OS=Homo sapiens GN=PSAP PE=1 SV=2	P07602|SAP	K.DnATEEEILVYLEK.T	79	92	HexNAc(2)Hex(2)	N2(NGlycan/730.2644)	2	80	N80	1380000	1380000	546.1	s(HCT116_90min) r(1)	HCT116	HCT116-b1	HCT116 Sample1	90 min	N2(NGlycan/730.2644)	75.51	N	2	80	2	2.6e-10	1.8e-08	410.5	410.5	1198.55	1198.55	1.76	0	2395.08	2395.08	75.78	4	2	160000	40409	75.51	75.21	76.47	0	1.223	4000000		1	66710
P07602|SAP_HUMAN Prosaposin OS=Homo sapiens GN=PSAP PE=1 SV=2	P07602|SAP	K.DnATEEEILVYLEK.T	79	92	HexNAc(2)Hex(2)	N2(NGlycan/730.2644)	2	80	N80	1380000	1380000	556.08	s(HCT116_90min) r(1)	HCT116	HCT116-b1	HCT116 Sample1	90 min	N2(NGlycan/730.2644)	75.51	N	2	80	2	2.8e-10	1.9e-08	385	385	1198.54	1198.55	-1.69	0	2395.07	2395.08	76.01	4	2	160000	40546	75.51	75.21	76.47	0	1.245	4000000		1	66785
P07602|SAP_HUMAN Prosaposin OS=Homo sapiens GN=PSAP PE=1 SV=2	P07602|SAP	K.DnATEEEILVYLEK.T	79	92	HexNAc(2)Hex(2)	N2(NGlycan/730.2644)	2	80	N80	1320000	1320000	427.27	s(HCT116_90min) r(2)	HCT116	HCT116-b2	HCT116 Sample2	90 min	N2(NGlycan/730.2644)	75.48	N	2	80	2	1e-06	8.4e-05	312	312	1198.55	1198.55	1.82	0	2395.08	2395.08	75.47	5	2	158000	41657	75.48	75.31	76.48	0	1.253	4000000	0.12	2	85922
P07602|SAP_HUMAN Prosaposin OS=Homo sapiens GN=PSAP PE=1 SV=2	P07602|SAP	K.DnATEEEILVYLEK.T	79	92	HexNAc(2)Hex(2)	N2(NGlycan/730.2644)	2	80	N80	1320000	1320000	719.85	s(HCT116_90min) r(2)	HCT116	HCT116-b2	HCT116 Sample2	90 min	N2(NGlycan/730.2644)	75.48	N	2	80	2	4.3e-14	3.5e-12	554.1	554.1	1198.54	1198.55	-1.5	0	2395.08	2395.08	75.4	5	2	158000	41613	75.48	75.31	76.48	0	1.252	4000000		2	85907
P07602|SAP_HUMAN Prosaposin OS=Homo sapiens GN=PSAP PE=1 SV=2	P07602|SAP	K.DnATEEEILVYLEK.T	79	92	HexNAc(2)Hex(2)	N2(NGlycan/730.2644)	2	80	N80	1320000	1320000	764.55	s(HCT116_90min) r(2)	HCT116	HCT116-b2	HCT116 Sample2	90 min	N2(NGlycan/730.2644)	75.48	N	2	80	2	6.6e-15	5.3e-13	613.1	613.1	1198.55	1198.55	1	0	2395.08	2395.08	75.46	5	2	158000	41650	75.48	75.31	76.48	0	1.253	4000000		2	85919
P07602|SAP_HUMAN Prosaposin OS=Homo sapiens GN=PSAP PE=1 SV=2	P07602|SAP	K.DnATEEEILVYLEK.T	79	92	HexNAc(2)Hex(2)	N2(NGlycan/730.2644)	2	80	N80	1320000	1320000	559.09	s(HCT116_90min) r(2)	HCT116	HCT116-b2	HCT116 Sample2	90 min	N2(NGlycan/730.2644)	75.48	N	2	80	2	6.8e-10	5.5e-08	422.5	422.5	1198.55	1198.55	1.82	0	2395.08	2395.08	75.48	5	2	158000	41663	75.48	75.31	76.48	0	1.25	4000000		2	85924
P07602|SAP_HUMAN Prosaposin OS=Homo sapiens GN=PSAP PE=1 SV=2	P07602|SAP	K.DnATEEEILVYLEK.T	79	92	HexNAc(2)Hex(2)	N2(NGlycan/730.2644)	2	80	N80	1430000	1430000	487.57	s(HCT116_90min) r(3)	HCT116	HCT116-b3	HCT116 Sample3	90 min	N2(NGlycan/730.2644)	75.4	N	2	80	2	2.8e-08	2.1e-06	363.3	363.3	1198.55	1198.55	0.56	0	2395.08	2395.08	75.4	6	2	176000	40716	75.4	75.22	76.14	0	1.253	4000000	0.12	3	105482
P07602|SAP_HUMAN Prosaposin OS=Homo sapiens GN=PSAP PE=1 SV=2	P07602|SAP	K.DnATEEEILVYLEK.T	79	92	HexNAc(2)Hex(2)	N2(NGlycan/730.2644)	2	80	N80	1430000	1430000	801.11	s(HCT116_90min) r(3)	HCT116	HCT116-b3	HCT116 Sample3	90 min	N2(NGlycan/730.2644)	75.4	N	2	80	2	1.6e-15	1.2e-13	615.1	615.1	1198.55	1198.55	0.33	0	2395.08	2395.08	75.32	6	2	176000	40664	75.4	75.22	76.14	0	1.251	4000000		3	105460
P07602|SAP_HUMAN Prosaposin OS=Homo sapiens GN=PSAP PE=1 SV=2	P07602|SAP	K.DnATEEEILVYLEK.T	79	92	HexNAc(2)Hex(2)	N2(NGlycan/730.2644)	2	80	N80	1430000	1430000	777.45	s(HCT116_90min) r(3)	HCT116	HCT116-b3	HCT116 Sample3	90 min	N2(NGlycan/730.2644)	75.4	N	2	80	2	1.6e-14	1.2e-12	600	600	1198.55	1198.55	0.46	0	2395.08	2395.08	75.36	6	2	176000	40691	75.4	75.22	76.14	0	1.252	4000000		3	105469
P07602|SAP_HUMAN Prosaposin OS=Homo sapiens GN=PSAP PE=1 SV=2	P07602|SAP	K.DnATEEEILVYLEK.T	79	92	HexNAc(2)Hex(2)	N2(NGlycan/730.2644)	2	80	N80	1430000	1430000	431.5	s(HCT116_90min) r(3)	HCT116	HCT116-b3	HCT116 Sample3	90 min	N2(NGlycan/730.2644)	75.4	N	2	80	2	9.6e-07	7.2e-05	321.1	321.1	1198.55	1198.55	1.77	0	2395.08	2395.08	75.38	6	2	176000	40704	75.4	75.22	76.14	0	1.25	4000000		3	105476
P07602|SAP_HUMAN Prosaposin OS=Homo sapiens GN=PSAP PE=1 SV=2	P07602|SAP	K.DnATEEEILVYLEK.T	79	92	HexNAc(2)Hex(2)	N2(NGlycan/730.2644)	2	80	N80	1430000	1430000	443.97	s(HCT116_90min) r(3)	HCT116	HCT116-b3	HCT116 Sample3	90 min	N2(NGlycan/730.2644)	75.4	N	2	80	2	7.2e-08	5.4e-06	339.8	339.8	1198.55	1198.55	0.94	0	2395.08	2395.08	75.42	6	2	176000	40728	75.4	75.22	76.14	0	1.242	4000000		3	105486
P07602|SAP_HUMAN Prosaposin OS=Homo sapiens GN=PSAP PE=1 SV=2	P07602|SAP	K.DnATEEEILVYLEK.T	79	92	HexNAc(2)Hex(2)	N2(NGlycan/730.2644)	2	80	N80	1430000	1430000	599.48	s(HCT116_90min) r(3)	HCT116	HCT116-b3	HCT116 Sample3	90 min	N2(NGlycan/730.2644)	75.4	N	2	80	2	1.6e-10	1.2e-08	427.5	427.5	1198.55	1198.55	0.87	0	2395.08	2395.08	75.67	6	2	176000	40892	75.4	75.22	76.14	0	1.227	4000000		3	105543
P07602|SAP_HUMAN Prosaposin OS=Homo sapiens GN=PSAP PE=1 SV=2	P07602|SAP	K.DnATEEEILVYLEK.T	79	92	HexNAc(2)Hex(2)	N2(NGlycan/730.2644)	2	80	N80	1430000	1430000	689.51	s(HCT116_90min) r(3)	HCT116	HCT116-b3	HCT116 Sample3	90 min	N2(NGlycan/730.2644)	75.4	N	2	80	2	8.3e-13	6.2e-11	484.3	484.3	1198.54	1198.55	-1.93	0	2395.07	2395.08	75.69	6	2	176000	40903	75.4	75.22	76.14	0	1.227	4000000		3	105548
P07602|SAP_HUMAN Prosaposin OS=Homo sapiens GN=PSAP PE=1 SV=2	P07602|SAP	K.DnATEEEILVYLEK.T	79	92	HexNAc(2)Hex(2)	N2(NGlycan/730.2644)	2	80	N80	555000	555000	407.66	s(DKO1_90min) r(1)	DKO1	DKO1-b1	DKO1 Sample1	90 min	N2(NGlycan/730.2644)	75.64	N	3	80	2	6.9e-06	0.00032	256.4	256.4	799.372	799.367	6.91	0	2395.1	2395.08	75.58	1	2	75800	39544	75.64	75.07	76.58	0	1.002	2000000	0.11	1	13310
P07602|SAP_HUMAN Prosaposin OS=Homo sapiens GN=PSAP PE=1 SV=2	P07602|SAP	K.DnATEEEILVYLEK.T	79	92	HexNAc(2)Hex(2)	N2(NGlycan/730.2644)	2	80	N80	555000	555000	477.85	s(DKO1_90min) r(1)	DKO1	DKO1-b1	DKO1 Sample1	90 min	N2(NGlycan/730.2644)	75.64	N	3	80	2	1.2e-08	5.5e-07	380.9	380.9	799.372	799.367	6.91	0	2395.1	2395.08	75.57	1	2	75800	39535	75.64	75.07	76.58	0	1.001	2000000		1	13305
P07602|SAP_HUMAN Prosaposin OS=Homo sapiens GN=PSAP PE=1 SV=2	P07602|SAP	K.DnATEEEILVYLEK.T	79	92	HexNAc(2)Hex(2)	N2(NGlycan/730.2644)	2	80	N80	555000	555000	479.61	s(DKO1_90min) r(1)	DKO1	DKO1-b1	DKO1 Sample1	90 min	N2(NGlycan/730.2644)	75.64	N	3	80	2	9.1e-07	4.2e-05	314.7	314.7	799.373	799.367	7.49	0	2395.1	2395.08	75.64	1	2	75800	39579	75.64	75.07	76.58	0	1.004	2000000		1	13315
P07602|SAP_HUMAN Prosaposin OS=Homo sapiens GN=PSAP PE=1 SV=2	P07602|SAP	K.DnATEEEILVYLEK.T	79	92	HexNAc(2)Hex(2)	N2(NGlycan/730.2644)	2	80	N80	728000	728000	530.39	s(DKO1_90min) r(2)	DKO1	DKO1-b2	DKO1 Sample2	90 min	N2(NGlycan/730.2644)	75.68	N	3	80	2	5.1e-10	3.4e-08	395.3	395.3	799.372	799.367	5.93	0	2395.09	2395.08	75.64	2	2	96700	38262	75.68	75.14	76.76	0	1.007	2000000	0.11	2	30250
P07602|SAP_HUMAN Prosaposin OS=Homo sapiens GN=PSAP PE=1 SV=2	P07602|SAP	K.DnATEEEILVYLEK.T	79	92	HexNAc(2)Hex(2)	N2(NGlycan/730.2644)	2	80	N80	728000	728000	513.26	s(DKO1_90min) r(2)	DKO1	DKO1-b2	DKO1 Sample2	90 min	N2(NGlycan/730.2644)	75.68	N	3	80	2	9.6e-10	6.4e-08	407.5	407.5	799.371	799.367	5.8	0	2395.09	2395.08	75.6	2	2	96700	38238	75.68	75.14	76.76	0	1.006	2000000		2	30242
P07602|SAP_HUMAN Prosaposin OS=Homo sapiens GN=PSAP PE=1 SV=2	P07602|SAP	K.DnATEEEILVYLEK.T	79	92	HexNAc(2)Hex(2)	N2(NGlycan/730.2644)	2	80	N80	665000	665000	477.32	s(DKO1_90min) r(3)	DKO1	DKO1-b3	DKO1 Sample3	90 min	N2(NGlycan/730.2644)	75.66	N	3	80	2	4e-08	2e-06	336	336	799.372	799.367	6.41	0	2395.09	2395.08	75.6	3	2	86200	40768	75.66	75.06	76.29	0	1.008	2000000	0.12	3	48578
P07602|SAP_HUMAN Prosaposin OS=Homo sapiens GN=PSAP PE=1 SV=2	P07602|SAP	K.DnATEEEILVYLEK.T	79	92	HexNAc(2)Hex(2)	N2(NGlycan/730.2644)	2	80	N80	665000	665000	482.77	s(DKO1_90min) r(3)	DKO1	DKO1-b3	DKO1 Sample3	90 min	N2(NGlycan/730.2644)	75.66	N	3	80	2	3e-08	1.5e-06	320.3	320.3	799.371	799.367	4.94	0	2395.09	2395.08	75.58	3	2	86200	40757	75.66	75.06	76.29	0	1.007	2000000		3	48575
P07602|SAP_HUMAN Prosaposin OS=Homo sapiens GN=PSAP PE=1 SV=2	P07602|SAP	K.DnATEEEILVYLEK.T	79	92	HexNAc(2)Hex(2)	N2(NGlycan/730.2644)	2	80	N80	665000	665000	552.09	s(DKO1_90min) r(3)	DKO1	DKO1-b3	DKO1 Sample3	90 min	N2(NGlycan/730.2644)	75.66	N	3	80	2	4.9e-10	2.5e-08	414.1	414.1	799.372	799.367	6.73	0	2395.09	2395.08	75.66	3	2	86200	40809	75.66	75.06	76.29	0	1.011	2000000		3	48590
P07602|SAP_HUMAN Prosaposin OS=Homo sapiens GN=PSAP PE=1 SV=2	P07602|SAP	K.DnATEEEILVYLEK.T	79	92	HexNAc(2)Hex(2)	N2(NGlycan/730.2644)	2	80	N80	1070000	1070000	511.61	s(HCT116_90min) r(1)	HCT116	HCT116-b1	HCT116 Sample1	90 min	N2(NGlycan/730.2644)	75.51	N	3	80	2	1.4e-08	9.6e-07	362	362	799.367	799.367	0.03	0	2395.08	2395.08	75.41	4	2	139000	40165	75.51	74.43	76.84	0	1.004	3000000	0.11	1	66636
P07602|SAP_HUMAN Prosaposin OS=Homo sapiens GN=PSAP PE=1 SV=2	P07602|SAP	K.DnATEEEILVYLEK.T	79	92	HexNAc(2)Hex(2)	N2(NGlycan/730.2644)	2	80	N80	1070000	1070000	614.9	s(HCT116_90min) r(1)	HCT116	HCT116-b1	HCT116 Sample1	90 min	N2(NGlycan/730.2644)	75.51	N	3	80	2	1.6e-11	1.1e-09	467.3	467.3	799.369	799.367	2.08	0	2395.08	2395.08	74.98	4	2	139000	39868	75.51	74.43	76.84	0	0.999	3000000		1	66515
P07602|SAP_HUMAN Prosaposin OS=Homo sapiens GN=PSAP PE=1 SV=2	P07602|SAP	K.DnATEEEILVYLEK.T	79	92	HexNAc(2)Hex(2)	N2(NGlycan/730.2644)	2	80	N80	1070000	1070000	364.7	s(HCT116_90min) r(1)	HCT116	HCT116-b1	HCT116 Sample1	90 min	N2(NGlycan/730.2644)	75.51	N	3	80	2	4.3e-06	0.0003	234.2	234.2	799.368	799.367	1.68	0	2395.08	2395.08	75	4	2	139000	39884	75.51	74.43	76.84	0	0.998	3000000		1	66520
P07602|SAP_HUMAN Prosaposin OS=Homo sapiens GN=PSAP PE=1 SV=2	P07602|SAP	K.DnATEEEILVYLEK.T	79	92	HexNAc(2)Hex(2)	N2(NGlycan/730.2644)	2	80	N80	1070000	1070000	512.31	s(HCT116_90min) r(1)	HCT116	HCT116-b1	HCT116 Sample1	90 min	N2(NGlycan/730.2644)	75.51	N	3	80	2	2.8e-08	2e-06	370.5	370.5	799.37	799.367	3.66	0	2395.09	2395.08	75.43	4	2	139000	40178	75.51	74.43	76.84	0	1.005	3000000		1	66642
P07602|SAP_HUMAN Prosaposin OS=Homo sapiens GN=PSAP PE=1 SV=2	P07602|SAP	K.DnATEEEILVYLEK.T	79	92	HexNAc(2)Hex(2)	N2(NGlycan/730.2644)	2	80	N80	1070000	1070000	570.13	s(HCT116_90min) r(1)	HCT116	HCT116-b1	HCT116 Sample1	90 min	N2(NGlycan/730.2644)	75.51	N	3	80	2	6.3e-10	4.4e-08	426.1	426.1	799.369	799.367	3.17	0	2395.09	2395.08	75.47	4	2	139000	40208	75.51	74.43	76.84	0	1.006	3000000		1	66650
P07602|SAP_HUMAN Prosaposin OS=Homo sapiens GN=PSAP PE=1 SV=2	P07602|SAP	K.DnATEEEILVYLEK.T	79	92	HexNAc(2)Hex(2)	N2(NGlycan/730.2644)	2	80	N80	794000	794000	474.52	s(HCT116_90min) r(2)	HCT116	HCT116-b2	HCT116 Sample2	90 min	N2(NGlycan/730.2644)	75.48	N	3	80	2	9.2e-08	7.5e-06	330.2	330.2	799.369	799.367	2.54	0	2395.09	2395.08	75.4	5	2	100000	41617	75.48	74.88	75.99	0	1.006	2000000	0.12	2	85910
P07602|SAP_HUMAN Prosaposin OS=Homo sapiens GN=PSAP PE=1 SV=2	P07602|SAP	K.DnATEEEILVYLEK.T	79	92	HexNAc(2)Hex(2)	N2(NGlycan/730.2644)	2	80	N80	794000	794000	437.03	s(HCT116_90min) r(2)	HCT116	HCT116-b2	HCT116 Sample2	90 min	N2(NGlycan/730.2644)	75.48	N	3	80	2	4.5e-06	0.00036	268.5	268.5	799.368	799.367	1.85	0	2395.08	2395.08	75.39	5	2	100000	41602	75.48	74.88	75.99	0	1.006	2000000		2	85901
P07602|SAP_HUMAN Prosaposin OS=Homo sapiens GN=PSAP PE=1 SV=2	P07602|SAP	K.DnATEEEILVYLEK.T	79	92	HexNAc(2)Hex(2)	N2(NGlycan/730.2644)	2	80	N80	794000	794000	441.1	s(HCT116_90min) r(2)	HCT116	HCT116-b2	HCT116 Sample2	90 min	N2(NGlycan/730.2644)	75.48	N	3	80	2	1.2e-06	9.8e-05	307.7	307.7	799.368	799.367	1.84	0	2395.08	2395.08	75.44	5	2	100000	41642	75.48	74.88	75.99	0	1.008	2000000		2	85917
P07602|SAP_HUMAN Prosaposin OS=Homo sapiens GN=PSAP PE=1 SV=2	P07602|SAP	K.DnATEEEILVYLEK.T	79	92	HexNAc(2)Hex(2)	N2(NGlycan/730.2644)	2	80	N80	887000	887000	510.92	s(HCT116_90min) r(3)	HCT116	HCT116-b3	HCT116 Sample3	90 min	N2(NGlycan/730.2644)	75.4	N	3	80	2	4.4e-08	3.3e-06	363.1	363.1	799.367	799.367	0.66	0	2395.08	2395.08	75.32	6	2	117000	40668	75.4	74.62	76.14	0	1.005	3000000	0.11	3	105462
P07602|SAP_HUMAN Prosaposin OS=Homo sapiens GN=PSAP PE=1 SV=2	P07602|SAP	K.DnATEEEILVYLEK.T	79	92	HexNAc(2)Hex(2)	N2(NGlycan/730.2644)	2	80	N80	887000	887000	509.44	s(HCT116_90min) r(3)	HCT116	HCT116-b3	HCT116 Sample3	90 min	N2(NGlycan/730.2644)	75.4	N	3	80	2	2.2e-08	1.7e-06	363	363	799.367	799.367	0.02	0	2395.08	2395.08	75.3	6	2	117000	40658	75.4	74.62	76.14	0	1.005	3000000		3	105458
P07602|SAP_HUMAN Prosaposin OS=Homo sapiens GN=PSAP PE=1 SV=2	P07602|SAP	K.DnATEEEILVYLEK.T	79	92	HexNAc(2)Hex(2)	N2(NGlycan/730.2644)	2	80	N80	887000	887000	514.69	s(HCT116_90min) r(3)	HCT116	HCT116-b3	HCT116 Sample3	90 min	N2(NGlycan/730.2644)	75.4	N	3	80	2	2.7e-07	2.1e-05	331.8	331.8	799.368	799.367	1.74	0	2395.08	2395.08	75.36	6	2	117000	40695	75.4	74.62	76.14	0	1.007	3000000		3	105472
P07602|SAP_HUMAN Prosaposin OS=Homo sapiens GN=PSAP PE=1 SV=2	P07602|SAP	K.DnATEEEILVYLEK.T	79	92	HexNAc(2)Hex(3)	N2(NGlycan/892.3172)	2	80	N80	2070000	2070000	772.99	s(DKO1_90min) r(1)	DKO1	DKO1-b1	DKO1 Sample1	90 min	N2(NGlycan/892.3172)	75.13	N	2	80	2	4e-16	1.7e-14	564.3	564.3	1279.58	1279.57	3.9	0	2557.14	2557.13	75.07	1	2	272000	39255	75.13	73.98	75.93	0	1.291	7000000	0.12	1	13220
P07602|SAP_HUMAN Prosaposin OS=Homo sapiens GN=PSAP PE=1 SV=2	P07602|SAP	K.DnATEEEILVYLEK.T	79	92	HexNAc(2)Hex(3)	N2(NGlycan/892.3172)	2	80	N80	2070000	2070000	800.33	s(DKO1_90min) r(1)	DKO1	DKO1-b1	DKO1 Sample1	90 min	N2(NGlycan/892.3172)	75.13	N	2	80	2	0	1.9e-15	586.2	586.2	1279.58	1279.57	2.42	0	2557.14	2557.13	75.01	1	2	272000	39223	75.13	73.98	75.93	0	1.29	7000000		1	13209
P07602|SAP_HUMAN Prosaposin OS=Homo sapiens GN=PSAP PE=1 SV=2	P07602|SAP	K.DnATEEEILVYLEK.T	79	92	HexNAc(2)Hex(3)	N2(NGlycan/892.3172)	2	80	N80	2070000	2070000	821.44	s(DKO1_90min) r(1)	DKO1	DKO1-b1	DKO1 Sample1	90 min	N2(NGlycan/892.3172)	75.13	N	2	80	2	0	1.9e-15	603.3	603.3	1279.58	1279.57	2.08	0	2557.14	2557.13	75.03	1	2	272000	39233	75.13	73.98	75.93	0	1.29	7000000		1	13211
P07602|SAP_HUMAN Prosaposin OS=Homo sapiens GN=PSAP PE=1 SV=2	P07602|SAP	K.DnATEEEILVYLEK.T	79	92	HexNAc(2)Hex(3)	N2(NGlycan/892.3172)	2	80	N80	2070000	2070000	770.91	s(DKO1_90min) r(1)	DKO1	DKO1-b1	DKO1 Sample1	90 min	N2(NGlycan/892.3172)	75.13	N	2	80	2	4e-16	1.7e-14	566	566	1279.58	1279.57	3.06	0	2557.14	2557.13	75.05	1	2	272000	39240	75.13	73.98	75.93	0	1.264	7000000		1	13215
P07602|SAP_HUMAN Prosaposin OS=Homo sapiens GN=PSAP PE=1 SV=2	P07602|SAP	K.DnATEEEILVYLEK.T	79	92	HexNAc(2)Hex(3)	N2(NGlycan/892.3172)	2	80	N80	2070000	2070000	755.63	s(DKO1_90min) r(1)	DKO1	DKO1-b1	DKO1 Sample1	90 min	N2(NGlycan/892.3172)	75.13	N	2	80	2	4e-16	1.7e-14	544.3	544.3	1279.58	1279.57	3.06	0	2557.14	2557.13	75.05	1	2	272000	39244	75.13	73.98	75.93	0	1.265	7000000		1	13216
P07602|SAP_HUMAN Prosaposin OS=Homo sapiens GN=PSAP PE=1 SV=2	P07602|SAP	K.DnATEEEILVYLEK.T	79	92	HexNAc(2)Hex(3)	N2(NGlycan/892.3172)	2	80	N80	2070000	2070000	737.28	s(DKO1_90min) r(1)	DKO1	DKO1-b1	DKO1 Sample1	90 min	N2(NGlycan/892.3172)	75.13	N	2	80	2	3.6e-15	1.7e-13	564.1	564.1	1279.58	1279.57	4.38	0	2557.14	2557.13	75.11	1	2	272000	39282	75.13	73.98	75.93	0	1.267	7000000		1	13229
P07602|SAP_HUMAN Prosaposin OS=Homo sapiens GN=PSAP PE=1 SV=2	P07602|SAP	K.DnATEEEILVYLEK.T	79	92	HexNAc(2)Hex(3)	N2(NGlycan/892.3172)	2	80	N80	2070000	2070000	759.7	s(DKO1_90min) r(1)	DKO1	DKO1-b1	DKO1 Sample1	90 min	N2(NGlycan/892.3172)	75.13	N	2	80	2	8e-16	3.6e-14	555.6	555.6	1279.58	1279.57	6.45	0	2557.15	2557.13	75.13	1	2	272000	39293	75.13	73.98	75.93	0	1.266	7000000		1	13230
P07602|SAP_HUMAN Prosaposin OS=Homo sapiens GN=PSAP PE=1 SV=2	P07602|SAP	K.DnATEEEILVYLEK.T	79	92	HexNAc(2)Hex(3)	N2(NGlycan/892.3172)	2	80	N80	2070000	2070000	455.29	s(DKO1_90min) r(1)	DKO1	DKO1-b1	DKO1 Sample1	90 min	N2(NGlycan/892.3172)	75.13	N	2	80	2	1e-08	4.8e-07	327.3	327.3	1279.57	1279.57	0.85	0	2557.13	2557.13	75.56	1	2	272000	39527	75.13	73.98	75.93	0	1.291	7000000		1	13300
P07602|SAP_HUMAN Prosaposin OS=Homo sapiens GN=PSAP PE=1 SV=2	P07602|SAP	K.DnATEEEILVYLEK.T	79	92	HexNAc(2)Hex(3)	N2(NGlycan/892.3172)	2	80	N80	2070000	2070000	301.85	s(DKO1_90min) r(1)	DKO1	DKO1-b1	DKO1 Sample1	90 min	N2(NGlycan/892.3172)	75.13	N	2	80	2	1.6e-07	7.5e-06	228	228	1279.58	1279.57	4.51	0	2557.14	2557.13	75.58	1	2	272000	39539	75.13	73.98	75.93	0	1.291	7000000		1	13307
P07602|SAP_HUMAN Prosaposin OS=Homo sapiens GN=PSAP PE=1 SV=2	P07602|SAP	K.DnATEEEILVYLEK.T	79	92	HexNAc(2)Hex(3)	N2(NGlycan/892.3172)	2	80	N80	2690000	2690000	813.4	s(DKO1_90min) r(2)	DKO1	DKO1-b2	DKO1 Sample2	90 min	N2(NGlycan/892.3172)	75.18	N	2	80	2	2e-16	1.5e-14	588.7	588.7	1279.58	1279.57	3.23	0	2557.14	2557.13	75.08	2	2	313000	37927	75.18	74.88	76.17	0	1.296	9000000		2	30133
P07602|SAP_HUMAN Prosaposin OS=Homo sapiens GN=PSAP PE=1 SV=2	P07602|SAP	K.DnATEEEILVYLEK.T	79	92	HexNAc(2)Hex(3)	N2(NGlycan/892.3172)	2	80	N80	2690000	2690000	801.47	s(DKO1_90min) r(2)	DKO1	DKO1-b2	DKO1 Sample2	90 min	N2(NGlycan/892.3172)	75.18	N	2	80	2	2e-16	1.5e-14	573.3	573.3	1279.58	1279.57	4.66	0	2557.14	2557.13	75.09	2	2	313000	37934	75.18	74.88	76.17	0	1.273	9000000		2	30137
P07602|SAP_HUMAN Prosaposin OS=Homo sapiens GN=PSAP PE=1 SV=2	P07602|SAP	K.DnATEEEILVYLEK.T	79	92	HexNAc(2)Hex(3)	N2(NGlycan/892.3172)	2	80	N80	2690000	2690000	812.82	s(DKO1_90min) r(2)	DKO1	DKO1-b2	DKO1 Sample2	90 min	N2(NGlycan/892.3172)	75.18	N	2	80	2	2e-16	1.5e-14	573.9	573.9	1279.58	1279.57	3.13	0	2557.14	2557.13	75.12	2	2	313000	37948	75.18	74.88	76.17	0	1.299	9000000		2	30144
P07602|SAP_HUMAN Prosaposin OS=Homo sapiens GN=PSAP PE=1 SV=2	P07602|SAP	K.DnATEEEILVYLEK.T	79	92	HexNAc(2)Hex(3)	N2(NGlycan/892.3172)	2	80	N80	2690000	2690000	785.48	s(DKO1_90min) r(2)	DKO1	DKO1-b2	DKO1 Sample2	90 min	N2(NGlycan/892.3172)	75.18	N	2	80	2	4.3e-15	2.9e-13	580.7	580.7	1279.58	1279.57	5.1	0	2557.14	2557.13	75.12	2	2	313000	37958	75.18	74.88	76.17	0	1.273	9000000		2	30146
P07602|SAP_HUMAN Prosaposin OS=Homo sapiens GN=PSAP PE=1 SV=2	P07602|SAP	K.DnATEEEILVYLEK.T	79	92	HexNAc(2)Hex(3)	N2(NGlycan/892.3172)	2	80	N80	2690000	2690000	745.9	s(DKO1_90min) r(2)	DKO1	DKO1-b2	DKO1 Sample2	90 min	N2(NGlycan/892.3172)	75.18	N	2	80	2	4.3e-14	2.9e-12	537	537	1279.58	1279.57	5.17	0	2557.14	2557.13	75.19	2	2	313000	38006	75.18	74.88	76.17	0	1.107	9000000		2	30158
P07602|SAP_HUMAN Prosaposin OS=Homo sapiens GN=PSAP PE=1 SV=2	P07602|SAP	K.DnATEEEILVYLEK.T	79	92	HexNAc(2)Hex(3)	N2(NGlycan/892.3172)	2	80	N80	2690000	2690000	472.2	s(DKO1_90min) r(2)	DKO1	DKO1-b2	DKO1 Sample2	90 min	N2(NGlycan/892.3172)	75.18	N	2	80	2	1.5e-08	9.7e-07	250.1	250.1	1279.58	1279.57	2.82	0	2557.14	2557.13	75.58	2	2	313000	38222	75.18	74.88	76.17	0	1.294	9000000		2	30231
P07602|SAP_HUMAN Prosaposin OS=Homo sapiens GN=PSAP PE=1 SV=2	P07602|SAP	K.DnATEEEILVYLEK.T	79	92	HexNAc(2)Hex(3)	N2(NGlycan/892.3172)	2	80	N80	2690000	2690000	510.14	s(DKO1_90min) r(2)	DKO1	DKO1-b2	DKO1 Sample2	90 min	N2(NGlycan/892.3172)	75.18	N	2	80	2	8e-09	5.3e-07	329.3	329.3	1279.58	1279.57	2.84	0	2557.14	2557.13	75.6	2	2	313000	38234	75.18	74.88	76.17	0	1.295	9000000		2	30238
P07602|SAP_HUMAN Prosaposin OS=Homo sapiens GN=PSAP PE=1 SV=2	P07602|SAP	K.DnATEEEILVYLEK.T	79	92	HexNAc(2)Hex(3)	N2(NGlycan/892.3172)	2	80	N80	2690000	2690000	335.1	s(DKO1_90min) r(2)	DKO1	DKO1-b2	DKO1 Sample2	90 min	N2(NGlycan/892.3172)	75.18	N	2	80	2	6.4e-07	4.3e-05	239.9	239.9	1279.58	1279.57	2.93	0	2557.14	2557.13	75.64	2	2	313000	38253	75.18	74.88	76.17	0	1.297	9000000		2	30245
P07602|SAP_HUMAN Prosaposin OS=Homo sapiens GN=PSAP PE=1 SV=2	P07602|SAP	K.DnATEEEILVYLEK.T	79	92	HexNAc(2)Hex(3)	N2(NGlycan/892.3172)	2	80	N80	3270000	3270000	740.13	s(DKO1_90min) r(3)	DKO1	DKO1-b3	DKO1 Sample3	90 min	N2(NGlycan/892.3172)	75.16	N	2	80	2	3.1e-14	1.6e-12	520.7	520.7	1279.58	1279.57	4.34	0	2557.14	2557.13	75.19	3	2	392000	40496	75.16	73.9	76.19	0	1.107	10000000	0.12	3	48489
P07602|SAP_HUMAN Prosaposin OS=Homo sapiens GN=PSAP PE=1 SV=2	P07602|SAP	K.DnATEEEILVYLEK.T	79	92	HexNAc(2)Hex(3)	N2(NGlycan/892.3172)	2	80	N80	3270000	3270000	813.38	s(DKO1_90min) r(3)	DKO1	DKO1-b3	DKO1 Sample3	90 min	N2(NGlycan/892.3172)	75.16	N	2	80	2	3e-16	1.6e-14	577.9	577.9	1279.58	1279.57	2.26	0	2557.14	2557.13	75.06	3	2	392000	40396	75.16	73.9	76.19	0	1.297	10000000		3	48459
P07602|SAP_HUMAN Prosaposin OS=Homo sapiens GN=PSAP PE=1 SV=2	P07602|SAP	K.DnATEEEILVYLEK.T	79	92	HexNAc(2)Hex(3)	N2(NGlycan/892.3172)	2	80	N80	3270000	3270000	799.96	s(DKO1_90min) r(3)	DKO1	DKO1-b3	DKO1 Sample3	90 min	N2(NGlycan/892.3172)	75.16	N	2	80	2	3.1e-15	1.6e-13	600.4	600.4	1279.58	1279.57	3.96	0	2557.14	2557.13	75.1	3	2	392000	40419	75.16	73.9	76.19	0	1.298	10000000		3	48466
P07602|SAP_HUMAN Prosaposin OS=Homo sapiens GN=PSAP PE=1 SV=2	P07602|SAP	K.DnATEEEILVYLEK.T	79	92	HexNAc(2)Hex(3)	N2(NGlycan/892.3172)	2	80	N80	3270000	3270000	770.24	s(DKO1_90min) r(3)	DKO1	DKO1-b3	DKO1 Sample3	90 min	N2(NGlycan/892.3172)	75.16	N	2	80	2	5.3e-15	2.7e-13	555.9	555.9	1279.58	1279.57	6.17	0	2557.15	2557.13	75.1	3	2	392000	40429	75.16	73.9	76.19	0	1.269	10000000		3	48469
P07602|SAP_HUMAN Prosaposin OS=Homo sapiens GN=PSAP PE=1 SV=2	P07602|SAP	K.DnATEEEILVYLEK.T	79	92	HexNAc(2)Hex(3)	N2(NGlycan/892.3172)	2	80	N80	3270000	3270000	787.82	s(DKO1_90min) r(3)	DKO1	DKO1-b3	DKO1 Sample3	90 min	N2(NGlycan/892.3172)	75.16	N	2	80	2	5.3e-15	2.7e-13	537.6	537.6	1279.58	1279.57	5.98	0	2557.15	2557.13	75.13	3	2	392000	40452	75.16	73.9	76.19	0	1.176	10000000		3	48479
P07602|SAP_HUMAN Prosaposin OS=Homo sapiens GN=PSAP PE=1 SV=2	P07602|SAP	K.DnATEEEILVYLEK.T	79	92	HexNAc(2)Hex(3)	N2(NGlycan/892.3172)	2	80	N80	3270000	3270000	722.06	s(DKO1_90min) r(3)	DKO1	DKO1-b3	DKO1 Sample3	90 min	N2(NGlycan/892.3172)	75.16	N	2	80	2	5.3e-14	2.7e-12	481.8	481.8	1279.58	1279.57	5.4	0	2557.15	2557.13	75.15	3	2	392000	40466	75.16	73.9	76.19	0	1.176	10000000		3	48484
P07602|SAP_HUMAN Prosaposin OS=Homo sapiens GN=PSAP PE=1 SV=2	P07602|SAP	K.DnATEEEILVYLEK.T	79	92	HexNAc(2)Hex(3)	N2(NGlycan/892.3172)	2	80	N80	3270000	3270000	719.47	s(DKO1_90min) r(3)	DKO1	DKO1-b3	DKO1 Sample3	90 min	N2(NGlycan/892.3172)	75.16	N	2	80	2	3.1e-14	1.6e-12	492.1	492.1	1279.58	1279.57	2.32	0	2557.14	2557.13	75.39	3	2	392000	40631	75.16	73.9	76.19	0	1.275	10000000		3	48517
P07602|SAP_HUMAN Prosaposin OS=Homo sapiens GN=PSAP PE=1 SV=2	P07602|SAP	K.DnATEEEILVYLEK.T	79	92	HexNAc(2)Hex(3)	N2(NGlycan/892.3172)	2	80	N80	3270000	3270000	686.68	s(DKO1_90min) r(3)	DKO1	DKO1-b3	DKO1 Sample3	90 min	N2(NGlycan/892.3172)	75.16	N	2	80	2	3.1e-13	1.6e-11	495.2	495.2	1279.58	1279.57	3.61	0	2557.14	2557.13	75.41	3	2	392000	40643	75.16	73.9	76.19	0	1.275	10000000		3	48520
P07602|SAP_HUMAN Prosaposin OS=Homo sapiens GN=PSAP PE=1 SV=2	P07602|SAP	K.DnATEEEILVYLEK.T	79	92	HexNAc(2)Hex(3)	N2(NGlycan/892.3172)	2	80	N80	3270000	3270000	709.6	s(DKO1_90min) r(3)	DKO1	DKO1-b3	DKO1 Sample3	90 min	N2(NGlycan/892.3172)	75.16	N	2	80	2	4.8e-14	2.4e-12	456	456	1279.58	1279.57	1.52	0	2557.14	2557.13	75.43	3	2	392000	40657	75.16	73.9	76.19	0	1.274	10000000		3	48524
P07602|SAP_HUMAN Prosaposin OS=Homo sapiens GN=PSAP PE=1 SV=2	P07602|SAP	K.DnATEEEILVYLEK.T	79	92	HexNAc(2)Hex(3)	N2(NGlycan/892.3172)	2	80	N80	3270000	3270000	328.25	s(DKO1_90min) r(3)	DKO1	DKO1-b3	DKO1 Sample3	90 min	N2(NGlycan/892.3172)	75.16	N	2	80	2	4.5e-06	0.00023	208.6	208.6	1279.57	1279.57	-0.1	0	2557.13	2557.13	75.52	3	2	392000	40706	75.16	73.9	76.19	0	1.296	10000000		3	48542
P07602|SAP_HUMAN Prosaposin OS=Homo sapiens GN=PSAP PE=1 SV=2	P07602|SAP	K.DnATEEEILVYLEK.T	79	92	HexNAc(2)Hex(3)	N2(NGlycan/892.3172)	2	80	N80	3270000	3270000	647.8	s(DKO1_90min) r(3)	DKO1	DKO1-b3	DKO1 Sample3	90 min	N2(NGlycan/892.3172)	75.16	N	2	80	2	4.8e-12	2.4e-10	464.1	464.1	1279.57	1279.57	-0.1	0	2557.13	2557.13	75.53	3	2	392000	40710	75.16	73.9	76.19	0	1.294	10000000		3	48544
P07602|SAP_HUMAN Prosaposin OS=Homo sapiens GN=PSAP PE=1 SV=2	P07602|SAP	K.DnATEEEILVYLEK.T	79	92	HexNAc(2)Hex(3)	N2(NGlycan/892.3172)	2	80	N80	3270000	3270000	684.38	s(DKO1_90min) r(3)	DKO1	DKO1-b3	DKO1 Sample3	90 min	N2(NGlycan/892.3172)	75.16	N	2	80	2	4.8e-13	2.4e-11	510.4	510.4	1279.57	1279.57	1.3	0	2557.14	2557.13	75.55	3	2	392000	40725	75.16	73.9	76.19	0	1.294	10000000		3	48554
P07602|SAP_HUMAN Prosaposin OS=Homo sapiens GN=PSAP PE=1 SV=2	P07602|SAP	K.DnATEEEILVYLEK.T	79	92	HexNAc(2)Hex(3)	N2(NGlycan/892.3172)	2	80	N80	3270000	3270000	598.89	s(DKO1_90min) r(3)	DKO1	DKO1-b3	DKO1 Sample3	90 min	N2(NGlycan/892.3172)	75.16	N	2	80	2	3.1e-11	1.6e-09	425.7	425.7	1279.58	1279.57	2.83	0	2557.14	2557.13	75.58	3	2	392000	40752	75.16	73.9	76.19	0	1.295	10000000		3	48572
P07602|SAP_HUMAN Prosaposin OS=Homo sapiens GN=PSAP PE=1 SV=2	P07602|SAP	K.DnATEEEILVYLEK.T	79	92	HexNAc(2)Hex(3)	N2(NGlycan/892.3172)	2	80	N80	3270000	3270000	544.74	s(DKO1_90min) r(3)	DKO1	DKO1-b3	DKO1 Sample3	90 min	N2(NGlycan/892.3172)	75.16	N	2	80	2	2.5e-09	1.3e-07	379.4	379.4	1279.58	1279.57	2.8	0	2557.14	2557.13	75.68	3	2	392000	40817	75.16	73.9	76.19	0	1.301	10000000		3	48592
P07602|SAP_HUMAN Prosaposin OS=Homo sapiens GN=PSAP PE=1 SV=2	P07602|SAP	K.DnATEEEILVYLEK.T	79	92	HexNAc(2)Hex(3)	N2(NGlycan/892.3172)	2	80	N80	4970000	4970000	776.32	s(HCT116_90min) r(1)	HCT116	HCT116-b1	HCT116 Sample1	90 min	N2(NGlycan/892.3172)	75	N	2	80	2	1.7e-14	1.2e-12	506.9	506.9	1279.58	1279.57	3.23	0	2557.14	2557.13	74.98	4	2	563000	39864	75	73.96	77.45	0	1.212	20000000	0.12	1	66513
P07602|SAP_HUMAN Prosaposin OS=Homo sapiens GN=PSAP PE=1 SV=2	P07602|SAP	K.DnATEEEILVYLEK.T	79	92	HexNAc(2)Hex(3)	N2(NGlycan/892.3172)	2	80	N80	4970000	4970000	804.46	s(HCT116_90min) r(1)	HCT116	HCT116-b1	HCT116 Sample1	90 min	N2(NGlycan/892.3172)	75	N	2	80	2	8e-16	5.8e-14	614.3	614.3	1279.57	1279.57	-0.14	0	2557.13	2557.13	74.88	4	2	563000	39792	75	73.96	77.45	0	1.293	20000000		1	66487
P07602|SAP_HUMAN Prosaposin OS=Homo sapiens GN=PSAP PE=1 SV=2	P07602|SAP	K.DnATEEEILVYLEK.T	79	92	HexNAc(2)Hex(3)	N2(NGlycan/892.3172)	2	80	N80	4970000	4970000	791.18	s(HCT116_90min) r(1)	HCT116	HCT116-b1	HCT116 Sample1	90 min	N2(NGlycan/892.3172)	75	N	2	80	2	7.7e-15	5.4e-13	577.1	577.1	1279.58	1279.57	1.99	0	2557.14	2557.13	74.92	4	2	563000	39819	75	73.96	77.45	0	1.295	20000000		1	66499
P07602|SAP_HUMAN Prosaposin OS=Homo sapiens GN=PSAP PE=1 SV=2	P07602|SAP	K.DnATEEEILVYLEK.T	79	92	HexNAc(2)Hex(3)	N2(NGlycan/892.3172)	2	80	N80	4970000	4970000	779.79	s(HCT116_90min) r(1)	HCT116	HCT116-b1	HCT116 Sample1	90 min	N2(NGlycan/892.3172)	75	N	2	80	2	1.7e-14	1.2e-12	522.9	522.9	1279.58	1279.57	2.75	0	2557.14	2557.13	74.94	4	2	563000	39836	75	73.96	77.45	0	1.103	20000000		1	66505
P07602|SAP_HUMAN Prosaposin OS=Homo sapiens GN=PSAP PE=1 SV=2	P07602|SAP	K.DnATEEEILVYLEK.T	79	92	HexNAc(2)Hex(3)	N2(NGlycan/892.3172)	2	80	N80	4970000	4970000	811.25	s(HCT116_90min) r(1)	HCT116	HCT116-b1	HCT116 Sample1	90 min	N2(NGlycan/892.3172)	75	N	2	80	2	1.7e-15	1.2e-13	593.4	593.4	1279.58	1279.57	3.15	0	2557.14	2557.13	74.96	4	2	563000	39851	75	73.96	77.45	0	1.172	20000000		1	66510
P07602|SAP_HUMAN Prosaposin OS=Homo sapiens GN=PSAP PE=1 SV=2	P07602|SAP	K.DnATEEEILVYLEK.T	79	92	HexNAc(2)Hex(3)	N2(NGlycan/892.3172)	2	80	N80	4970000	4970000	756.76	s(HCT116_90min) r(1)	HCT116	HCT116-b1	HCT116 Sample1	90 min	N2(NGlycan/892.3172)	75	N	2	80	2	1.7e-14	1.2e-12	522.3	522.3	1279.58	1279.57	3.23	0	2557.14	2557.13	74.98	4	2	563000	39866	75	73.96	77.45	0	1.108	20000000		1	66514
P07602|SAP_HUMAN Prosaposin OS=Homo sapiens GN=PSAP PE=1 SV=2	P07602|SAP	K.DnATEEEILVYLEK.T	79	92	HexNAc(2)Hex(3)	N2(NGlycan/892.3172)	2	80	N80	4970000	4970000	507.83	s(HCT116_90min) r(1)	HCT116	HCT116-b1	HCT116 Sample1	90 min	N2(NGlycan/892.3172)	75	N	2	80	2	1.5e-08	1e-06	309.1	309.1	1279.57	1279.57	0.01	0	2557.13	2557.13	75.15	4	2	563000	40004	75	73.96	77.45	0	1.276	20000000		1	66565
P07602|SAP_HUMAN Prosaposin OS=Homo sapiens GN=PSAP PE=1 SV=2	P07602|SAP	K.DnATEEEILVYLEK.T	79	92	HexNAc(2)Hex(3)	N2(NGlycan/892.3172)	2	80	N80	4970000	4970000	708	s(HCT116_90min) r(1)	HCT116	HCT116-b1	HCT116 Sample1	90 min	N2(NGlycan/892.3172)	75	N	2	80	2	8.3e-14	5.8e-12	504.8	504.8	1279.57	1279.57	-0.33	0	2557.13	2557.13	75.27	4	2	563000	40074	75	73.96	77.45	0	1.269	20000000		1	66594
P07602|SAP_HUMAN Prosaposin OS=Homo sapiens GN=PSAP PE=1 SV=2	P07602|SAP	K.DnATEEEILVYLEK.T	79	92	HexNAc(2)Hex(3)	N2(NGlycan/892.3172)	2	80	N80	4970000	4970000	642.94	s(HCT116_90min) r(1)	HCT116	HCT116-b1	HCT116 Sample1	90 min	N2(NGlycan/892.3172)	75	N	2	80	2	8.3e-12	5.8e-10	407.1	407.1	1279.57	1279.57	-1.11	0	2557.13	2557.13	75.31	4	2	563000	40096	75	73.96	77.45	0	1.272	20000000		1	66604
P07602|SAP_HUMAN Prosaposin OS=Homo sapiens GN=PSAP PE=1 SV=2	P07602|SAP	K.DnATEEEILVYLEK.T	79	92	HexNAc(2)Hex(3)	N2(NGlycan/892.3172)	2	80	N80	4970000	4970000	624.67	s(HCT116_90min) r(1)	HCT116	HCT116-b1	HCT116 Sample1	90 min	N2(NGlycan/892.3172)	75	N	2	80	2	7.7e-12	5.4e-10	434.7	434.7	1279.57	1279.57	1.07	0	2557.13	2557.13	75.37	4	2	563000	40134	75	73.96	77.45	0	1.291	20000000		1	66621
P07602|SAP_HUMAN Prosaposin OS=Homo sapiens GN=PSAP PE=1 SV=2	P07602|SAP	K.DnATEEEILVYLEK.T	79	92	HexNAc(2)Hex(3)	N2(NGlycan/892.3172)	2	80	N80	4970000	4970000	706.9	s(HCT116_90min) r(1)	HCT116	HCT116-b1	HCT116 Sample1	90 min	N2(NGlycan/892.3172)	75	N	2	80	2	7.7e-14	5.4e-12	504.3	504.3	1279.57	1279.57	0.34	0	2557.13	2557.13	75.43	4	2	563000	40173	75	73.96	77.45	0	1.294	20000000		1	66638
P07602|SAP_HUMAN Prosaposin OS=Homo sapiens GN=PSAP PE=1 SV=2	P07602|SAP	K.DnATEEEILVYLEK.T	79	92	HexNAc(2)Hex(3)	N2(NGlycan/892.3172)	2	80	N80	4970000	4970000	583.34	s(HCT116_90min) r(1)	HCT116	HCT116-b1	HCT116 Sample1	90 min	N2(NGlycan/892.3172)	75	N	2	80	2	8.3e-11	5.8e-09	399	399	1279.57	1279.57	-0.33	0	2557.13	2557.13	75.96	4	2	563000	40509	75	73.96	77.45	0	1.289	20000000		1	66762
P07602|SAP_HUMAN Prosaposin OS=Homo sapiens GN=PSAP PE=1 SV=2	P07602|SAP	K.DnATEEEILVYLEK.T	79	92	HexNAc(2)Hex(3)	N2(NGlycan/892.3172)	2	80	N80	4970000	4970000	752.52	s(HCT116_90min) r(1)	HCT116	HCT116-b1	HCT116 Sample1	90 min	N2(NGlycan/892.3172)	75	N	2	80	2	8.3e-15	5.8e-13	530.1	530.1	1279.57	1279.57	-1.61	0	2557.13	2557.13	75.98	4	2	563000	40521	75	73.96	77.45	0	1.287	20000000		1	66770
P07602|SAP_HUMAN Prosaposin OS=Homo sapiens GN=PSAP PE=1 SV=2	P07602|SAP	K.DnATEEEILVYLEK.T	79	92	HexNAc(2)Hex(3)	N2(NGlycan/892.3172)	2	80	N80	4970000	4970000	679.31	s(HCT116_90min) r(1)	HCT116	HCT116-b1	HCT116 Sample1	90 min	N2(NGlycan/892.3172)	75	N	2	80	2	7.7e-13	5.4e-11	430.5	430.5	1279.58	1279.57	1.82	0	2557.14	2557.13	76	4	2	563000	40533	75	73.96	77.45	0	1.291	20000000		1	66776
P07602|SAP_HUMAN Prosaposin OS=Homo sapiens GN=PSAP PE=1 SV=2	P07602|SAP	K.DnATEEEILVYLEK.T	79	92	HexNAc(2)Hex(3)	N2(NGlycan/892.3172)	2	80	N80	4970000	4970000	655.54	s(HCT116_90min) r(1)	HCT116	HCT116-b1	HCT116 Sample1	90 min	N2(NGlycan/892.3172)	75	N	2	80	2	8.3e-13	5.8e-11	513.7	513.7	1279.57	1279.57	-0.72	0	2557.13	2557.13	76.01	4	2	563000	40545	75	73.96	77.45	0	1.29	20000000		1	66784
P07602|SAP_HUMAN Prosaposin OS=Homo sapiens GN=PSAP PE=1 SV=2	P07602|SAP	K.DnATEEEILVYLEK.T	79	92	HexNAc(2)Hex(3)	N2(NGlycan/892.3172)	2	80	N80	4970000	4970000	673.47	s(HCT116_90min) r(1)	HCT116	HCT116-b1	HCT116 Sample1	90 min	N2(NGlycan/892.3172)	75	N	2	80	2	8.3e-13	5.8e-11	441.4	441.4	1279.57	1279.57	-1.09	0	2557.13	2557.13	76.03	4	2	563000	40557	75	73.96	77.45	0	1.289	20000000		1	66788
P07602|SAP_HUMAN Prosaposin OS=Homo sapiens GN=PSAP PE=1 SV=2	P07602|SAP	K.DnATEEEILVYLEK.T	79	92	HexNAc(2)Hex(3)	N2(NGlycan/892.3172)	2	80	N80	4970000	4970000	673.43	s(HCT116_90min) r(1)	HCT116	HCT116-b1	HCT116 Sample1	90 min	N2(NGlycan/892.3172)	75	N	2	80	2	8.3e-13	5.8e-11	488.3	488.3	1279.57	1279.57	-0.3	0	2557.13	2557.13	76.07	4	2	563000	40578	75	73.96	77.45	0	1.289	20000000		1	66796
P07602|SAP_HUMAN Prosaposin OS=Homo sapiens GN=PSAP PE=1 SV=2	P07602|SAP	K.DnATEEEILVYLEK.T	79	92	HexNAc(2)Hex(3)	N2(NGlycan/892.3172)	2	80	N80	4970000	4970000	621.25	s(HCT116_90min) r(1)	HCT116	HCT116-b1	HCT116 Sample1	90 min	N2(NGlycan/892.3172)	75	N	2	80	2	7.7e-12	5.4e-10	469.6	469.6	1279.57	1279.57	0.31	0	2557.13	2557.13	76.09	4	2	563000	40588	75	73.96	77.45	0	1.291	20000000		1	66801
P07602|SAP_HUMAN Prosaposin OS=Homo sapiens GN=PSAP PE=1 SV=2	P07602|SAP	K.DnATEEEILVYLEK.T	79	92	HexNAc(2)Hex(3)	N2(NGlycan/892.3172)	2	80	N80	4970000	4970000	657.63	s(HCT116_90min) r(1)	HCT116	HCT116-b1	HCT116 Sample1	90 min	N2(NGlycan/892.3172)	75	N	2	80	2	7.7e-13	5.4e-11	466.3	466.3	1279.57	1279.57	0.13	0	2557.13	2557.13	76.11	4	2	563000	40598	75	73.96	77.45	0	1.289	20000000		1	66806
P07602|SAP_HUMAN Prosaposin OS=Homo sapiens GN=PSAP PE=1 SV=2	P07602|SAP	K.DnATEEEILVYLEK.T	79	92	HexNAc(2)Hex(3)	N2(NGlycan/892.3172)	2	80	N80	4970000	4970000	661.91	s(HCT116_90min) r(1)	HCT116	HCT116-b1	HCT116 Sample1	90 min	N2(NGlycan/892.3172)	75	N	2	80	2	8.3e-13	5.8e-11	475.5	475.5	1279.57	1279.57	-0.29	0	2557.13	2557.13	76.13	4	2	563000	40608	75	73.96	77.45	0	1.291	20000000		1	66809
P07602|SAP_HUMAN Prosaposin OS=Homo sapiens GN=PSAP PE=1 SV=2	P07602|SAP	K.DnATEEEILVYLEK.T	79	92	HexNAc(2)Hex(3)	N2(NGlycan/892.3172)	2	80	N80	4970000	4970000	571.48	s(HCT116_90min) r(1)	HCT116	HCT116-b1	HCT116 Sample1	90 min	N2(NGlycan/892.3172)	75	N	2	80	2	1.4e-10	1e-08	394.8	394.8	1279.57	1279.57	-2.25	0	2557.13	2557.13	76.37	4	2	563000	40765	75	73.96	77.45	0	1.293	20000000		1	66876
P07602|SAP_HUMAN Prosaposin OS=Homo sapiens GN=PSAP PE=1 SV=2	P07602|SAP	K.DnATEEEILVYLEK.T	79	92	HexNAc(2)Hex(3)	N2(NGlycan/892.3172)	2	80	N80	4970000	4970000	610.18	s(HCT116_90min) r(1)	HCT116	HCT116-b1	HCT116 Sample1	90 min	N2(NGlycan/892.3172)	75	N	2	80	2	8.3e-12	5.8e-10	411.1	411.1	1279.57	1279.57	-1.33	0	2557.13	2557.13	76.39	4	2	563000	40779	75	73.96	77.45	0	1.292	20000000		1	66880
P07602|SAP_HUMAN Prosaposin OS=Homo sapiens GN=PSAP PE=1 SV=2	P07602|SAP	K.DnATEEEILVYLEK.T	79	92	HexNAc(2)Hex(3)	N2(NGlycan/892.3172)	2	80	N80	4970000	4970000	734.84	s(HCT116_90min) r(1)	HCT116	HCT116-b1	HCT116 Sample1	90 min	N2(NGlycan/892.3172)	75	N	2	80	2	7.7e-14	5.4e-12	508.8	508.8	1279.58	1279.57	1.47	0	2557.14	2557.13	78.85	4	2	563000	42278	75	73.96	77.45	0	1.272	20000000		1	67493
P07602|SAP_HUMAN Prosaposin OS=Homo sapiens GN=PSAP PE=1 SV=2	P07602|SAP	K.DnATEEEILVYLEK.T	79	92	HexNAc(2)Hex(3)	N2(NGlycan/892.3172)	2	80	N80	4970000	4970000	629.04	s(HCT116_90min) r(1)	HCT116	HCT116-b1	HCT116 Sample1	90 min	N2(NGlycan/892.3172)	75	N	2	80	2	8.3e-12	5.8e-10	437.9	437.9	1279.57	1279.57	-0.17	0	2557.13	2557.13	78.87	4	2	563000	42291	75	73.96	77.45	0	1.276	20000000		1	67499
P07602|SAP_HUMAN Prosaposin OS=Homo sapiens GN=PSAP PE=1 SV=2	P07602|SAP	K.DnATEEEILVYLEK.T	79	92	HexNAc(2)Hex(3)	N2(NGlycan/892.3172)	2	80	N80	4970000	4970000	705.4	s(HCT116_90min) r(1)	HCT116	HCT116-b1	HCT116 Sample1	90 min	N2(NGlycan/892.3172)	75	N	2	80	2	7.7e-14	5.4e-12	492.9	492.9	1279.57	1279.57	1.09	0	2557.13	2557.13	78.89	4	2	563000	42303	75	73.96	77.45	0	1.274	20000000		1	67503
P07602|SAP_HUMAN Prosaposin OS=Homo sapiens GN=PSAP PE=1 SV=2	P07602|SAP	K.DnATEEEILVYLEK.T	79	92	HexNAc(2)Hex(3)	N2(NGlycan/892.3172)	2	80	N80	4720000	4720000	804.42	s(HCT116_90min) r(2)	HCT116	HCT116-b2	HCT116 Sample2	90 min	N2(NGlycan/892.3172)	74.96	N	2	80	2	7e-16	5.3e-14	573	573	1279.58	1279.57	1.68	0	2557.14	2557.13	74.95	5	2	576000	41328	74.96	73.92	75.84	0	1.185	20000000	0.12	2	85779
P07602|SAP_HUMAN Prosaposin OS=Homo sapiens GN=PSAP PE=1 SV=2	P07602|SAP	K.DnATEEEILVYLEK.T	79	92	HexNAc(2)Hex(3)	N2(NGlycan/892.3172)	2	80	N80	4720000	4720000	685.36	s(HCT116_90min) r(2)	HCT116	HCT116-b2	HCT116 Sample2	90 min	N2(NGlycan/892.3172)	74.96	N	2	80	2	4.4e-13	3.5e-11	539	539	1279.57	1279.57	-0.28	0	2557.13	2557.13	74.85	5	2	576000	41255	74.96	73.92	75.84	0	1.297	20000000		2	85745
P07602|SAP_HUMAN Prosaposin OS=Homo sapiens GN=PSAP PE=1 SV=2	P07602|SAP	K.DnATEEEILVYLEK.T	79	92	HexNAc(2)Hex(3)	N2(NGlycan/892.3172)	2	80	N80	4720000	4720000	850.01	s(HCT116_90min) r(2)	HCT116	HCT116-b2	HCT116 Sample2	90 min	N2(NGlycan/892.3172)	74.96	N	2	80	2	0	3.5e-15	621.4	621.4	1279.57	1279.57	-0.28	0	2557.13	2557.13	74.86	5	2	576000	41258	74.96	73.92	75.84	0	1.299	20000000		2	85747
P07602|SAP_HUMAN Prosaposin OS=Homo sapiens GN=PSAP PE=1 SV=2	P07602|SAP	K.DnATEEEILVYLEK.T	79	92	HexNAc(2)Hex(3)	N2(NGlycan/892.3172)	2	80	N80	4720000	4720000	769.33	s(HCT116_90min) r(2)	HCT116	HCT116-b2	HCT116 Sample2	90 min	N2(NGlycan/892.3172)	74.96	N	2	80	2	4.4e-15	3.5e-13	553.1	553.1	1279.57	1279.57	-0.03	0	2557.13	2557.13	74.87	5	2	576000	41266	74.96	73.92	75.84	0	1.276	20000000		2	85751
P07602|SAP_HUMAN Prosaposin OS=Homo sapiens GN=PSAP PE=1 SV=2	P07602|SAP	K.DnATEEEILVYLEK.T	79	92	HexNAc(2)Hex(3)	N2(NGlycan/892.3172)	2	80	N80	4720000	4720000	777.82	s(HCT116_90min) r(2)	HCT116	HCT116-b2	HCT116 Sample2	90 min	N2(NGlycan/892.3172)	74.96	N	2	80	2	4.4e-15	3.5e-13	568.2	568.2	1279.57	1279.57	0.14	0	2557.13	2557.13	74.88	5	2	576000	41270	74.96	73.92	75.84	0	1.279	20000000		2	85754
P07602|SAP_HUMAN Prosaposin OS=Homo sapiens GN=PSAP PE=1 SV=2	P07602|SAP	K.DnATEEEILVYLEK.T	79	92	HexNAc(2)Hex(3)	N2(NGlycan/892.3172)	2	80	N80	4720000	4720000	831.21	s(HCT116_90min) r(2)	HCT116	HCT116-b2	HCT116 Sample2	90 min	N2(NGlycan/892.3172)	74.96	N	2	80	2	4e-16	3.5e-14	605.8	605.8	1279.57	1279.57	0.03	0	2557.13	2557.13	74.9	5	2	576000	41281	74.96	73.92	75.84	0	1.302	20000000		2	85762
P07602|SAP_HUMAN Prosaposin OS=Homo sapiens GN=PSAP PE=1 SV=2	P07602|SAP	K.DnATEEEILVYLEK.T	79	92	HexNAc(2)Hex(3)	N2(NGlycan/892.3172)	2	80	N80	4720000	4720000	792.89	s(HCT116_90min) r(2)	HCT116	HCT116-b2	HCT116 Sample2	90 min	N2(NGlycan/892.3172)	74.96	N	2	80	2	6.6e-15	5.3e-13	546.2	546.2	1279.58	1279.57	2.22	0	2557.14	2557.13	74.94	5	2	576000	41311	74.96	73.92	75.84	0	1.184	20000000		2	85772
P07602|SAP_HUMAN Prosaposin OS=Homo sapiens GN=PSAP PE=1 SV=2	P07602|SAP	K.DnATEEEILVYLEK.T	79	92	HexNAc(2)Hex(3)	N2(NGlycan/892.3172)	2	80	N80	4720000	4720000	728.4	s(HCT116_90min) r(2)	HCT116	HCT116-b2	HCT116 Sample2	90 min	N2(NGlycan/892.3172)	74.96	N	2	80	2	6.5e-14	5.3e-12	479.3	479.3	1279.58	1279.57	2.35	0	2557.14	2557.13	75.03	5	2	576000	41382	74.96	73.92	75.84	0	1.106	20000000		2	85801
P07602|SAP_HUMAN Prosaposin OS=Homo sapiens GN=PSAP PE=1 SV=2	P07602|SAP	K.DnATEEEILVYLEK.T	79	92	HexNAc(2)Hex(3)	N2(NGlycan/892.3172)	2	80	N80	4720000	4720000	732.55	s(HCT116_90min) r(2)	HCT116	HCT116-b2	HCT116 Sample2	90 min	N2(NGlycan/892.3172)	74.96	N	2	80	2	4.3e-14	3.5e-12	531	531	1279.57	1279.57	-2.01	0	2557.13	2557.13	75.33	5	2	576000	41561	74.96	73.92	75.84	0	1.298	20000000		2	85878
P07602|SAP_HUMAN Prosaposin OS=Homo sapiens GN=PSAP PE=1 SV=2	P07602|SAP	K.DnATEEEILVYLEK.T	79	92	HexNAc(2)Hex(3)	N2(NGlycan/892.3172)	2	80	N80	4720000	4720000	772.15	s(HCT116_90min) r(2)	HCT116	HCT116-b2	HCT116 Sample2	90 min	N2(NGlycan/892.3172)	74.96	N	2	80	2	4.4e-15	3.5e-13	552.1	552.1	1279.57	1279.57	-0.58	0	2557.13	2557.13	75.35	5	2	576000	41575	74.96	73.92	75.84	0	1.298	20000000		2	85889
P07602|SAP_HUMAN Prosaposin OS=Homo sapiens GN=PSAP PE=1 SV=2	P07602|SAP	K.DnATEEEILVYLEK.T	79	92	HexNAc(2)Hex(3)	N2(NGlycan/892.3172)	2	80	N80	4720000	4720000	725.55	s(HCT116_90min) r(2)	HCT116	HCT116-b2	HCT116 Sample2	90 min	N2(NGlycan/892.3172)	74.96	N	2	80	2	6.5e-14	5.3e-12	541.2	541.2	1279.57	1279.57	0.46	0	2557.13	2557.13	75.37	5	2	576000	41594	74.96	73.92	75.84	0	1.298	20000000		2	85897
P07602|SAP_HUMAN Prosaposin OS=Homo sapiens GN=PSAP PE=1 SV=2	P07602|SAP	K.DnATEEEILVYLEK.T	79	92	HexNAc(2)Hex(3)	N2(NGlycan/892.3172)	2	80	N80	4720000	4720000	479.87	s(HCT116_90min) r(2)	HCT116	HCT116-b2	HCT116 Sample2	90 min	N2(NGlycan/892.3172)	74.96	N	2	80	2	3.2e-08	2.6e-06	332.8	332.8	1279.57	1279.57	-0.42	0	2557.13	2557.13	75.4	5	2	576000	41607	74.96	73.92	75.84	0	1.298	20000000		2	85903
P07602|SAP_HUMAN Prosaposin OS=Homo sapiens GN=PSAP PE=1 SV=2	P07602|SAP	K.DnATEEEILVYLEK.T	79	92	HexNAc(2)Hex(3)	N2(NGlycan/892.3172)	2	80	N80	4720000	4720000	748.22	s(HCT116_90min) r(2)	HCT116	HCT116-b2	HCT116 Sample2	90 min	N2(NGlycan/892.3172)	74.96	N	2	80	2	4.3e-14	3.5e-12	511.6	511.6	1279.57	1279.57	-0.42	0	2557.13	2557.13	75.4	5	2	576000	41612	74.96	73.92	75.84	0	1.299	20000000		2	85906
P07602|SAP_HUMAN Prosaposin OS=Homo sapiens GN=PSAP PE=1 SV=2	P07602|SAP	K.DnATEEEILVYLEK.T	79	92	HexNAc(2)Hex(3)	N2(NGlycan/892.3172)	2	80	N80	4720000	4720000	651.63	s(HCT116_90min) r(2)	HCT116	HCT116-b2	HCT116 Sample2	90 min	N2(NGlycan/892.3172)	74.96	N	2	80	2	4.4e-13	3.5e-11	499.2	499.2	1279.57	1279.57	-0.12	0	2557.13	2557.13	75.43	5	2	576000	41634	74.96	73.92	75.84	0	1.301	20000000		2	85915
P07602|SAP_HUMAN Prosaposin OS=Homo sapiens GN=PSAP PE=1 SV=2	P07602|SAP	K.DnATEEEILVYLEK.T	79	92	HexNAc(2)Hex(3)	N2(NGlycan/892.3172)	2	80	N80	4720000	4720000	731.21	s(HCT116_90min) r(2)	HCT116	HCT116-b2	HCT116 Sample2	90 min	N2(NGlycan/892.3172)	74.96	N	2	80	2	4.3e-14	3.5e-12	423	423	1279.57	1279.57	-0.12	0	2557.13	2557.13	75.44	5	2	576000	41638	74.96	73.92	75.84	0	1.303	20000000		2	85916
P07602|SAP_HUMAN Prosaposin OS=Homo sapiens GN=PSAP PE=1 SV=2	P07602|SAP	K.DnATEEEILVYLEK.T	79	92	HexNAc(2)Hex(3)	N2(NGlycan/892.3172)	2	80	N80	4720000	4720000	680.56	s(HCT116_90min) r(2)	HCT116	HCT116-b2	HCT116 Sample2	90 min	N2(NGlycan/892.3172)	74.96	N	2	80	2	9.4e-13	7.7e-11	457.5	457.5	1279.57	1279.57	-3.35	0	2557.12	2557.13	75.46	5	2	576000	41649	74.96	73.92	75.84	0	1.305	20000000		2	85918
P07602|SAP_HUMAN Prosaposin OS=Homo sapiens GN=PSAP PE=1 SV=2	P07602|SAP	K.DnATEEEILVYLEK.T	79	92	HexNAc(2)Hex(3)	N2(NGlycan/892.3172)	2	80	N80	4720000	4720000	733.01	s(HCT116_90min) r(2)	HCT116	HCT116-b2	HCT116 Sample2	90 min	N2(NGlycan/892.3172)	74.96	N	2	80	2	4.3e-14	3.5e-12	536.6	536.6	1279.57	1279.57	-1.55	0	2557.13	2557.13	75.48	5	2	576000	41662	74.96	73.92	75.84	0	1.307	20000000		2	85923
P07602|SAP_HUMAN Prosaposin OS=Homo sapiens GN=PSAP PE=1 SV=2	P07602|SAP	K.DnATEEEILVYLEK.T	79	92	HexNAc(2)Hex(3)	N2(NGlycan/892.3172)	2	80	N80	4720000	4720000	339.17	s(HCT116_90min) r(2)	HCT116	HCT116-b2	HCT116 Sample2	90 min	N2(NGlycan/892.3172)	74.96	N	2	80	2	1e-05	0.00081	200	200	1279.57	1279.57	-1.68	0	2557.13	2557.13	75.82	5	2	576000	41863	74.96	73.92	75.84	0	1.3	20000000		2	85995
P07602|SAP_HUMAN Prosaposin OS=Homo sapiens GN=PSAP PE=1 SV=2	P07602|SAP	K.DnATEEEILVYLEK.T	79	92	HexNAc(2)Hex(3)	N2(NGlycan/892.3172)	2	80	N80	4720000	4720000	504.66	s(HCT116_90min) r(2)	HCT116	HCT116-b2	HCT116 Sample2	90 min	N2(NGlycan/892.3172)	74.96	N	2	80	2	3.8e-08	3.1e-06	336.5	336.5	1279.57	1279.57	0.41	0	2557.13	2557.13	75.89	5	2	576000	41912	74.96	73.92	75.84	0	1.296	20000000		2	86020
P07602|SAP_HUMAN Prosaposin OS=Homo sapiens GN=PSAP PE=1 SV=2	P07602|SAP	K.DnATEEEILVYLEK.T	79	92	HexNAc(2)Hex(3)	N2(NGlycan/892.3172)	2	80	N80	4720000	4720000	458.23	s(HCT116_90min) r(2)	HCT116	HCT116-b2	HCT116 Sample2	90 min	N2(NGlycan/892.3172)	74.96	N	2	80	2	4.7e-08	3.8e-06	343.9	343.9	1279.57	1279.57	-2.57	0	2557.13	2557.13	75.95	5	2	576000	41949	74.96	73.92	75.84	0	1.298	20000000		2	86041
P07602|SAP_HUMAN Prosaposin OS=Homo sapiens GN=PSAP PE=1 SV=2	P07602|SAP	K.DnATEEEILVYLEK.T	79	92	HexNAc(2)Hex(3)	N2(NGlycan/892.3172)	2	80	N80	4720000	4720000	477.16	s(HCT116_90min) r(2)	HCT116	HCT116-b2	HCT116 Sample2	90 min	N2(NGlycan/892.3172)	74.96	N	2	80	2	7e-08	5.7e-06	321.6	321.6	1279.57	1279.57	-3.76	0	2557.12	2557.13	76.07	5	2	576000	42022	74.96	73.92	75.84	0	1.293	20000000		2	86080
P07602|SAP_HUMAN Prosaposin OS=Homo sapiens GN=PSAP PE=1 SV=2	P07602|SAP	K.DnATEEEILVYLEK.T	79	92	HexNAc(2)Hex(3)	N2(NGlycan/892.3172)	2	80	N80	4720000	4720000	676.08	s(HCT116_90min) r(2)	HCT116	HCT116-b2	HCT116 Sample2	90 min	N2(NGlycan/892.3172)	74.96	N	2	80	2	6.6e-13	5.3e-11	538.8	538.8	1279.57	1279.57	0.52	0	2557.13	2557.13	78.85	5	2	576000	43719	74.96	73.92	75.84	0	1.283	20000000		2	86773
P07602|SAP_HUMAN Prosaposin OS=Homo sapiens GN=PSAP PE=1 SV=2	P07602|SAP	K.DnATEEEILVYLEK.T	79	92	HexNAc(2)Hex(3)	N2(NGlycan/892.3172)	2	80	N80	4190000	4190000	795.78	s(HCT116_90min) r(3)	HCT116	HCT116-b3	HCT116 Sample3	90 min	N2(NGlycan/892.3172)	74.87	N	2	80	2	1.6e-14	1.2e-12	592.2	592.2	1279.57	1279.57	1.05	0	2557.13	2557.13	74.87	6	2	489000	40394	74.87	73.91	75.93	0	1.287	10000000	0.12	3	105358
P07602|SAP_HUMAN Prosaposin OS=Homo sapiens GN=PSAP PE=1 SV=2	P07602|SAP	K.DnATEEEILVYLEK.T	79	92	HexNAc(2)Hex(3)	N2(NGlycan/892.3172)	2	80	N80	4190000	4190000	818.84	s(HCT116_90min) r(3)	HCT116	HCT116-b3	HCT116 Sample3	90 min	N2(NGlycan/892.3172)	74.87	N	2	80	2	8e-16	6.2e-14	586.7	586.7	1279.57	1279.57	-0.38	0	2557.13	2557.13	74.75	6	2	489000	40313	74.87	73.91	75.93	0	1.297	10000000		3	105324
P07602|SAP_HUMAN Prosaposin OS=Homo sapiens GN=PSAP PE=1 SV=2	P07602|SAP	K.DnATEEEILVYLEK.T	79	92	HexNAc(2)Hex(3)	N2(NGlycan/892.3172)	2	80	N80	4190000	4190000	824.18	s(HCT116_90min) r(3)	HCT116	HCT116-b3	HCT116 Sample3	90 min	N2(NGlycan/892.3172)	74.87	N	2	80	2	8e-16	6.2e-14	601.6	601.6	1279.57	1279.57	-2.28	0	2557.13	2557.13	74.77	6	2	489000	40326	74.87	73.91	75.93	0	1.297	10000000		3	105329
P07602|SAP_HUMAN Prosaposin OS=Homo sapiens GN=PSAP PE=1 SV=2	P07602|SAP	K.DnATEEEILVYLEK.T	79	92	HexNAc(2)Hex(3)	N2(NGlycan/892.3172)	2	80	N80	4190000	4190000	781.66	s(HCT116_90min) r(3)	HCT116	HCT116-b3	HCT116 Sample3	90 min	N2(NGlycan/892.3172)	74.87	N	2	80	2	8.2e-15	6.2e-13	598.9	598.9	1279.57	1279.57	-1.2	0	2557.13	2557.13	74.78	6	2	489000	40334	74.87	73.91	75.93	0	1.272	10000000		3	105333
P07602|SAP_HUMAN Prosaposin OS=Homo sapiens GN=PSAP PE=1 SV=2	P07602|SAP	K.DnATEEEILVYLEK.T	79	92	HexNAc(2)Hex(3)	N2(NGlycan/892.3172)	2	80	N80	4190000	4190000	777.88	s(HCT116_90min) r(3)	HCT116	HCT116-b3	HCT116 Sample3	90 min	N2(NGlycan/892.3172)	74.87	N	2	80	2	8.2e-15	6.2e-13	555.2	555.2	1279.57	1279.57	-1.2	0	2557.13	2557.13	74.79	6	2	489000	40340	74.87	73.91	75.93	0	1.272	10000000		3	105338
P07602|SAP_HUMAN Prosaposin OS=Homo sapiens GN=PSAP PE=1 SV=2	P07602|SAP	K.DnATEEEILVYLEK.T	79	92	HexNAc(2)Hex(3)	N2(NGlycan/892.3172)	2	80	N80	4190000	4190000	791.4	s(HCT116_90min) r(3)	HCT116	HCT116-b3	HCT116 Sample3	90 min	N2(NGlycan/892.3172)	74.87	N	2	80	2	8.2e-15	6.2e-13	579.1	579.1	1279.57	1279.57	0.02	0	2557.13	2557.13	74.81	6	2	489000	40352	74.87	73.91	75.93	0	1.3	10000000		3	105342
P07602|SAP_HUMAN Prosaposin OS=Homo sapiens GN=PSAP PE=1 SV=2	P07602|SAP	K.DnATEEEILVYLEK.T	79	92	HexNAc(2)Hex(3)	N2(NGlycan/892.3172)	2	80	N80	4190000	4190000	459.48	s(HCT116_90min) r(3)	HCT116	HCT116-b3	HCT116 Sample3	90 min	N2(NGlycan/892.3172)	74.87	N	2	80	2	9.8e-08	7.4e-06	290.4	290.4	1279.57	1279.57	1.24	0	2557.13	2557.13	74.9	6	2	489000	40420	74.87	73.91	75.93	0	1.173	10000000		3	105368
P07602|SAP_HUMAN Prosaposin OS=Homo sapiens GN=PSAP PE=1 SV=2	P07602|SAP	K.DnATEEEILVYLEK.T	79	92	HexNAc(2)Hex(3)	N2(NGlycan/892.3172)	2	80	N80	4190000	4190000	647.9	s(HCT116_90min) r(3)	HCT116	HCT116-b3	HCT116 Sample3	90 min	N2(NGlycan/892.3172)	74.87	N	2	80	2	8.2e-12	6.2e-10	422.6	422.6	1279.57	1279.57	-1.82	0	2557.13	2557.13	75.2	6	2	489000	40600	74.87	73.91	75.93	0	1.275	10000000		3	105430
P07602|SAP_HUMAN Prosaposin OS=Homo sapiens GN=PSAP PE=1 SV=2	P07602|SAP	K.DnATEEEILVYLEK.T	79	92	HexNAc(2)Hex(3)	N2(NGlycan/892.3172)	2	80	N80	4190000	4190000	588.81	s(HCT116_90min) r(3)	HCT116	HCT116-b3	HCT116 Sample3	90 min	N2(NGlycan/892.3172)	74.87	N	2	80	2	1.6e-10	1.2e-08	419.8	419.8	1279.57	1279.57	0.79	0	2557.13	2557.13	75.25	6	2	489000	40626	74.87	73.91	75.93	0	1.297	10000000		3	105446
P07602|SAP_HUMAN Prosaposin OS=Homo sapiens GN=PSAP PE=1 SV=2	P07602|SAP	K.DnATEEEILVYLEK.T	79	92	HexNAc(2)Hex(3)	N2(NGlycan/892.3172)	2	80	N80	4190000	4190000	774.66	s(HCT116_90min) r(3)	HCT116	HCT116-b3	HCT116 Sample3	90 min	N2(NGlycan/892.3172)	74.87	N	2	80	2	1.6e-14	1.2e-12	524.5	524.5	1279.57	1279.57	0.79	0	2557.13	2557.13	75.26	6	2	489000	40631	74.87	73.91	75.93	0	1.297	10000000		3	105449
P07602|SAP_HUMAN Prosaposin OS=Homo sapiens GN=PSAP PE=1 SV=2	P07602|SAP	K.DnATEEEILVYLEK.T	79	92	HexNAc(2)Hex(3)	N2(NGlycan/892.3172)	2	80	N80	4190000	4190000	676.93	s(HCT116_90min) r(3)	HCT116	HCT116-b3	HCT116 Sample3	90 min	N2(NGlycan/892.3172)	74.87	N	2	80	2	2e-12	1.5e-10	462.7	462.7	1279.57	1279.57	-2.54	0	2557.13	2557.13	75.34	6	2	489000	40684	74.87	73.91	75.93	0	1.301	10000000		3	105465
P07602|SAP_HUMAN Prosaposin OS=Homo sapiens GN=PSAP PE=1 SV=2	P07602|SAP	K.DnATEEEILVYLEK.T	79	92	HexNAc(2)Hex(3)	N2(NGlycan/892.3172)	2	80	N80	4190000	4190000	642.01	s(HCT116_90min) r(3)	HCT116	HCT116-b3	HCT116 Sample3	90 min	N2(NGlycan/892.3172)	74.87	N	2	80	2	8.2e-12	6.2e-10	419.1	419.1	1279.57	1279.57	-2.27	0	2557.13	2557.13	75.38	6	2	489000	40703	74.87	73.91	75.93	0	1.304	10000000		3	105475
P07602|SAP_HUMAN Prosaposin OS=Homo sapiens GN=PSAP PE=1 SV=2	P07602|SAP	K.DnATEEEILVYLEK.T	79	92	HexNAc(2)Hex(3)	N2(NGlycan/892.3172)	2	80	N80	4190000	4190000	412.34	s(HCT116_90min) r(3)	HCT116	HCT116-b3	HCT116 Sample3	90 min	N2(NGlycan/892.3172)	74.87	N	2	80	2	1.2e-07	8.9e-06	301.1	301.1	1279.57	1279.57	0.94	0	2557.13	2557.13	75.6	6	2	489000	40854	74.87	73.91	75.93	0	1.298	10000000		3	105530
P07602|SAP_HUMAN Prosaposin OS=Homo sapiens GN=PSAP PE=1 SV=2	P07602|SAP	K.DnATEEEILVYLEK.T	79	92	HexNAc(2)Hex(3)	N2(NGlycan/892.3172)	2	80	N80	4190000	4190000	388.13	s(HCT116_90min) r(3)	HCT116	HCT116-b3	HCT116 Sample3	90 min	N2(NGlycan/892.3172)	74.87	N	2	80	2	3.2e-07	2.4e-05	225.3	225.3	1279.57	1279.57	0.94	0	2557.13	2557.13	75.61	6	2	489000	40857	74.87	73.91	75.93	0	1.299	10000000		3	105532
P07602|SAP_HUMAN Prosaposin OS=Homo sapiens GN=PSAP PE=1 SV=2	P07602|SAP	K.DnATEEEILVYLEK.T	79	92	HexNAc(2)Hex(3)	N2(NGlycan/892.3172)	2	80	N80	4190000	4190000	446.18	s(HCT116_90min) r(3)	HCT116	HCT116-b3	HCT116 Sample3	90 min	N2(NGlycan/892.3172)	74.87	N	2	80	2	6.3e-08	4.7e-06	256	256	1279.57	1279.57	-0.92	0	2557.13	2557.13	75.75	6	2	489000	40934	74.87	73.91	75.93	0	1.292	10000000		3	105565
P07602|SAP_HUMAN Prosaposin OS=Homo sapiens GN=PSAP PE=1 SV=2	P07602|SAP	K.DnATEEEILVYLEK.T	79	92	HexNAc(2)Hex(3)	N2(NGlycan/892.3172)	2	80	N80	4190000	4190000	565.53	s(HCT116_90min) r(3)	HCT116	HCT116-b3	HCT116 Sample3	90 min	N2(NGlycan/892.3172)	74.87	N	2	80	2	4.7e-10	3.5e-08	424.5	424.5	1279.57	1279.57	0.39	0	2557.13	2557.13	78.72	6	2	489000	42685	74.87	73.91	75.93	0	1.282	10000000		3	106288
P07602|SAP_HUMAN Prosaposin OS=Homo sapiens GN=PSAP PE=1 SV=2	P07602|SAP	K.DnATEEEILVYLEK.T	79	92	HexNAc(2)Hex(3)	N2(NGlycan/892.3172)	2	80	N80	4190000	4190000	595.3	s(HCT116_90min) r(3)	HCT116	HCT116-b3	HCT116 Sample3	90 min	N2(NGlycan/892.3172)	74.87	N	2	80	2	8.2e-11	6.2e-09	447.6	447.6	1279.57	1279.57	-0.72	0	2557.13	2557.13	78.74	6	2	489000	42696	74.87	73.91	75.93	0	1.282	10000000		3	106293
P07602|SAP_HUMAN Prosaposin OS=Homo sapiens GN=PSAP PE=1 SV=2	P07602|SAP	K.DnATEEEILVYLEK.T	79	92	HexNAc(2)Hex(3)	N2(NGlycan/892.3172)	2	80	N80	4190000	4190000	656.23	s(HCT116_90min) r(3)	HCT116	HCT116-b3	HCT116 Sample3	90 min	N2(NGlycan/892.3172)	74.87	N	2	80	2	8.3e-13	6.2e-11	501.6	501.6	1279.57	1279.57	-2.11	0	2557.13	2557.13	78.76	6	2	489000	42709	74.87	73.91	75.93	0	1.28	10000000		3	106299
P07602|SAP_HUMAN Prosaposin OS=Homo sapiens GN=PSAP PE=1 SV=2	P07602|SAP	K.DnATEEEILVYLEK.T	79	92	HexNAc(2)Hex(3)	N2(NGlycan/892.3172)	2	80	N80	4190000	4190000	529.01	s(HCT116_90min) r(3)	HCT116	HCT116-b3	HCT116 Sample3	90 min	N2(NGlycan/892.3172)	74.87	N	2	80	2	5.5e-10	4.1e-08	390.8	390.8	1279.57	1279.57	-1.45	0	2557.13	2557.13	78.78	6	2	489000	42718	74.87	73.91	75.93	0	1.281	10000000		3	106302
P07602|SAP_HUMAN Prosaposin OS=Homo sapiens GN=PSAP PE=1 SV=2	P07602|SAP	K.DnATEEEILVYLEK.T	79	92	HexNAc(2)Hex(3)	N2(NGlycan/892.3172)	2	80	N80	1460000	1460000	581.66	s(DKO1_90min) r(1)	DKO1	DKO1-b1	DKO1 Sample1	90 min	N2(NGlycan/892.3172)	75.11	N	3	80	2	6.1e-11	2.8e-09	386	386	853.391	853.385	7.96	0	2557.15	2557.13	75.09	1	2	195000	39272	75.11	74.53	76.42	0	0.995	5000000	0.11	1	13226
P07602|SAP_HUMAN Prosaposin OS=Homo sapiens GN=PSAP PE=1 SV=2	P07602|SAP	K.DnATEEEILVYLEK.T	79	92	HexNAc(2)Hex(3)	N2(NGlycan/892.3172)	2	80	N80	1460000	1460000	548.5	s(DKO1_90min) r(1)	DKO1	DKO1-b1	DKO1 Sample1	90 min	N2(NGlycan/892.3172)	75.11	N	3	80	2	4.1e-10	1.9e-08	408	408	853.39	853.385	6.04	0	2557.15	2557.13	75.03	1	2	195000	39237	75.11	74.53	76.42	0	1.021	5000000		1	13212
P07602|SAP_HUMAN Prosaposin OS=Homo sapiens GN=PSAP PE=1 SV=2	P07602|SAP	K.DnATEEEILVYLEK.T	79	92	HexNAc(2)Hex(3)	N2(NGlycan/892.3172)	2	80	N80	1460000	1460000	643.59	s(DKO1_90min) r(1)	DKO1	DKO1-b1	DKO1 Sample1	90 min	N2(NGlycan/892.3172)	75.11	N	3	80	2	1.5e-12	7.1e-11	468.6	468.6	853.39	853.385	6	0	2557.15	2557.13	75.05	1	2	195000	39249	75.11	74.53	76.42	0	0.995	5000000		1	13218
P07602|SAP_HUMAN Prosaposin OS=Homo sapiens GN=PSAP PE=1 SV=2	P07602|SAP	K.DnATEEEILVYLEK.T	79	92	HexNAc(2)Hex(3)	N2(NGlycan/892.3172)	2	80	N80	1460000	1460000	633.52	s(DKO1_90min) r(1)	DKO1	DKO1-b1	DKO1 Sample1	90 min	N2(NGlycan/892.3172)	75.11	N	3	80	2	1.5e-12	7.1e-11	456.7	456.7	853.389	853.385	5.44	0	2557.15	2557.13	75.07	1	2	195000	39259	75.11	74.53	76.42	0	1.024	5000000		1	13222
P07602|SAP_HUMAN Prosaposin OS=Homo sapiens GN=PSAP PE=1 SV=2	P07602|SAP	K.DnATEEEILVYLEK.T	79	92	HexNAc(2)Hex(3)	N2(NGlycan/892.3172)	2	80	N80	1460000	1460000	557.83	s(DKO1_90min) r(1)	DKO1	DKO1-b1	DKO1 Sample1	90 min	N2(NGlycan/892.3172)	75.11	N	3	80	2	1.6e-09	7.5e-08	386.1	386.1	853.391	853.385	7.96	0	2557.15	2557.13	75.08	1	2	195000	39264	75.11	74.53	76.42	0	0.993	5000000		1	13224
P07602|SAP_HUMAN Prosaposin OS=Homo sapiens GN=PSAP PE=1 SV=2	P07602|SAP	K.DnATEEEILVYLEK.T	79	92	HexNAc(2)Hex(3)	N2(NGlycan/892.3172)	2	80	N80	1460000	1460000	577.47	s(DKO1_90min) r(1)	DKO1	DKO1-b1	DKO1 Sample1	90 min	N2(NGlycan/892.3172)	75.11	N	3	80	2	1.1e-09	5.1e-08	416.1	416.1	853.391	853.385	7.91	0	2557.15	2557.13	75.15	1	2	195000	39309	75.11	74.53	76.42	0	1.046	5000000		1	13235
P07602|SAP_HUMAN Prosaposin OS=Homo sapiens GN=PSAP PE=1 SV=2	P07602|SAP	K.DnATEEEILVYLEK.T	79	92	HexNAc(2)Hex(3)	N2(NGlycan/892.3172)	2	80	N80	1460000	1460000	399.14	s(DKO1_90min) r(1)	DKO1	DKO1-b1	DKO1 Sample1	90 min	N2(NGlycan/892.3172)	75.11	N	3	80	2	5.5e-06	0.00025	271.7	271.7	853.391	853.385	7.23	0	2557.15	2557.13	75.15	1	2	195000	39313	75.11	74.53	76.42	0	1.036	5000000		1	13236
P07602|SAP_HUMAN Prosaposin OS=Homo sapiens GN=PSAP PE=1 SV=2	P07602|SAP	K.DnATEEEILVYLEK.T	79	92	HexNAc(2)Hex(3)	N2(NGlycan/892.3172)	2	80	N80	1460000	1460000	461.93	s(DKO1_90min) r(1)	DKO1	DKO1-b1	DKO1 Sample1	90 min	N2(NGlycan/892.3172)	75.11	N	3	80	2	2.9e-07	1.4e-05	342.4	342.4	853.391	853.385	7.23	0	2557.15	2557.13	75.17	1	2	195000	39322	75.11	74.53	76.42	0	1.03	5000000		1	13240
P07602|SAP_HUMAN Prosaposin OS=Homo sapiens GN=PSAP PE=1 SV=2	P07602|SAP	K.DnATEEEILVYLEK.T	79	92	HexNAc(2)Hex(3)	N2(NGlycan/892.3172)	2	80	N80	1460000	1460000	530.07	s(DKO1_90min) r(1)	DKO1	DKO1-b1	DKO1 Sample1	90 min	N2(NGlycan/892.3172)	75.11	N	3	80	2	1.3e-08	6.2e-07	373.9	373.9	853.391	853.385	7.24	0	2557.15	2557.13	75.21	1	2	195000	39343	75.11	74.53	76.42	0	0.998	5000000		1	13247
P07602|SAP_HUMAN Prosaposin OS=Homo sapiens GN=PSAP PE=1 SV=2	P07602|SAP	K.DnATEEEILVYLEK.T	79	92	HexNAc(2)Hex(3)	N2(NGlycan/892.3172)	2	80	N80	1840000	1840000	656.38	s(DKO1_90min) r(2)	DKO1	DKO1-b2	DKO1 Sample2	90 min	N2(NGlycan/892.3172)	75.16	N	3	80	2	3.3e-12	2.2e-10	418.4	418.4	853.391	853.385	8.23	0	2557.15	2557.13	75.12	2	2	229000	37962	75.16	74.47	76.47	0	1.002	6000000	0.12	2	30150
P07602|SAP_HUMAN Prosaposin OS=Homo sapiens GN=PSAP PE=1 SV=2	P07602|SAP	K.DnATEEEILVYLEK.T	79	92	HexNAc(2)Hex(3)	N2(NGlycan/892.3172)	2	80	N80	1840000	1840000	595.82	s(DKO1_90min) r(2)	DKO1	DKO1-b2	DKO1 Sample2	90 min	N2(NGlycan/892.3172)	75.16	N	3	80	2	8.9e-11	5.9e-09	429.4	429.4	853.39	853.385	7.06	0	2557.15	2557.13	75.08	2	2	229000	37931	75.16	74.47	76.47	0	1.03	6000000		2	30134
P07602|SAP_HUMAN Prosaposin OS=Homo sapiens GN=PSAP PE=1 SV=2	P07602|SAP	K.DnATEEEILVYLEK.T	79	92	HexNAc(2)Hex(3)	N2(NGlycan/892.3172)	2	80	N80	1840000	1840000	615.79	s(DKO1_90min) r(2)	DKO1	DKO1-b2	DKO1 Sample2	90 min	N2(NGlycan/892.3172)	75.16	N	3	80	2	8.9e-12	5.9e-10	427.1	427.1	853.39	853.385	6.6	0	2557.15	2557.13	75.1	2	2	229000	37944	75.16	74.47	76.47	0	1.004	6000000		2	30143
P07602|SAP_HUMAN Prosaposin OS=Homo sapiens GN=PSAP PE=1 SV=2	P07602|SAP	K.DnATEEEILVYLEK.T	79	92	HexNAc(2)Hex(3)	N2(NGlycan/892.3172)	2	80	N80	1840000	1840000	629.96	s(DKO1_90min) r(2)	DKO1	DKO1-b2	DKO1 Sample2	90 min	N2(NGlycan/892.3172)	75.16	N	3	80	2	8.9e-12	5.9e-10	470.2	470.2	853.39	853.385	6.32	0	2557.15	2557.13	75.12	2	2	229000	37952	75.16	74.47	76.47	0	1.032	6000000		2	30145
P07602|SAP_HUMAN Prosaposin OS=Homo sapiens GN=PSAP PE=1 SV=2	P07602|SAP	K.DnATEEEILVYLEK.T	79	92	HexNAc(2)Hex(3)	N2(NGlycan/892.3172)	2	80	N80	1840000	1840000	636.47	s(DKO1_90min) r(2)	DKO1	DKO1-b2	DKO1 Sample2	90 min	N2(NGlycan/892.3172)	75.16	N	3	80	2	3.3e-11	2.2e-09	446.9	446.9	853.391	853.385	8.23	0	2557.15	2557.13	75.14	2	2	229000	37970	75.16	74.47	76.47	0	1.051	6000000		2	30153
P07602|SAP_HUMAN Prosaposin OS=Homo sapiens GN=PSAP PE=1 SV=2	P07602|SAP	K.DnATEEEILVYLEK.T	79	92	HexNAc(2)Hex(3)	N2(NGlycan/892.3172)	2	80	N80	1840000	1840000	664.2	s(DKO1_90min) r(2)	DKO1	DKO1-b2	DKO1 Sample2	90 min	N2(NGlycan/892.3172)	75.16	N	3	80	2	3.3e-12	2.2e-10	444.9	444.9	853.391	853.385	8.23	0	2557.15	2557.13	75.14	2	2	229000	37971	75.16	74.47	76.47	0	1.003	6000000		2	30154
P07602|SAP_HUMAN Prosaposin OS=Homo sapiens GN=PSAP PE=1 SV=2	P07602|SAP	K.DnATEEEILVYLEK.T	79	92	HexNAc(2)Hex(3)	N2(NGlycan/892.3172)	2	80	N80	1840000	1840000	389.82	s(DKO1_90min) r(2)	DKO1	DKO1-b2	DKO1 Sample2	90 min	N2(NGlycan/892.3172)	75.16	N	3	80	2	1.6e-05	0.0011	259.1	259.1	853.391	853.385	7.95	0	2557.15	2557.13	75.19	2	2	229000	38007	75.16	74.47	76.47	0	1.038	6000000		2	30159
P07602|SAP_HUMAN Prosaposin OS=Homo sapiens GN=PSAP PE=1 SV=2	P07602|SAP	K.DnATEEEILVYLEK.T	79	92	HexNAc(2)Hex(3)	N2(NGlycan/892.3172)	2	80	N80	2220000	2220000	608.34	s(DKO1_90min) r(3)	DKO1	DKO1-b3	DKO1 Sample3	90 min	N2(NGlycan/892.3172)	75.16	N	3	80	2	4.5e-11	2.3e-09	430.5	430.5	853.391	853.385	7.87	0	2557.15	2557.13	75.13	3	2	284000	40454	75.16	74.74	76.37	0	1.059	7000000	0.12	3	48480
P07602|SAP_HUMAN Prosaposin OS=Homo sapiens GN=PSAP PE=1 SV=2	P07602|SAP	K.DnATEEEILVYLEK.T	79	92	HexNAc(2)Hex(3)	N2(NGlycan/892.3172)	2	80	N80	2220000	2220000	610.23	s(DKO1_90min) r(3)	DKO1	DKO1-b3	DKO1 Sample3	90 min	N2(NGlycan/892.3172)	75.16	N	3	80	2	1.1e-11	5.5e-10	427.8	427.8	853.389	853.385	5.52	0	2557.15	2557.13	75.06	3	2	284000	40401	75.16	74.74	76.37	0	1.032	7000000		3	48460
P07602|SAP_HUMAN Prosaposin OS=Homo sapiens GN=PSAP PE=1 SV=2	P07602|SAP	K.DnATEEEILVYLEK.T	79	92	HexNAc(2)Hex(3)	N2(NGlycan/892.3172)	2	80	N80	2220000	2220000	616.81	s(DKO1_90min) r(3)	DKO1	DKO1-b3	DKO1 Sample3	90 min	N2(NGlycan/892.3172)	75.16	N	3	80	2	1.1e-11	5.5e-10	428.7	428.7	853.39	853.385	6.93	0	2557.15	2557.13	75.1	3	2	284000	40423	75.16	74.74	76.37	0	1.033	7000000		3	48467
P07602|SAP_HUMAN Prosaposin OS=Homo sapiens GN=PSAP PE=1 SV=2	P07602|SAP	K.DnATEEEILVYLEK.T	79	92	HexNAc(2)Hex(3)	N2(NGlycan/892.3172)	2	80	N80	2220000	2220000	610.33	s(DKO1_90min) r(3)	DKO1	DKO1-b3	DKO1 Sample3	90 min	N2(NGlycan/892.3172)	75.16	N	3	80	2	4.5e-11	2.3e-09	421.2	421.2	853.391	853.385	7.69	0	2557.15	2557.13	75.1	3	2	284000	40431	75.16	74.74	76.37	0	1.055	7000000		3	48471
P07602|SAP_HUMAN Prosaposin OS=Homo sapiens GN=PSAP PE=1 SV=2	P07602|SAP	K.DnATEEEILVYLEK.T	79	92	HexNAc(2)Hex(3)	N2(NGlycan/892.3172)	2	80	N80	2220000	2220000	711.37	s(DKO1_90min) r(3)	DKO1	DKO1-b3	DKO1 Sample3	90 min	N2(NGlycan/892.3172)	75.16	N	3	80	2	4.5e-13	2.3e-11	523.8	523.8	853.391	853.385	7.69	0	2557.15	2557.13	75.1	3	2	284000	40432	75.16	74.74	76.37	0	1.005	7000000		3	48472
P07602|SAP_HUMAN Prosaposin OS=Homo sapiens GN=PSAP PE=1 SV=2	P07602|SAP	K.DnATEEEILVYLEK.T	79	92	HexNAc(2)Hex(3)	N2(NGlycan/892.3172)	2	80	N80	2220000	2220000	609.68	s(DKO1_90min) r(3)	DKO1	DKO1-b3	DKO1 Sample3	90 min	N2(NGlycan/892.3172)	75.16	N	3	80	2	4.5e-11	2.3e-09	411	411	853.391	853.385	7.69	0	2557.15	2557.13	75.11	3	2	284000	40441	75.16	74.74	76.37	0	1.003	7000000		3	48476
P07602|SAP_HUMAN Prosaposin OS=Homo sapiens GN=PSAP PE=1 SV=2	P07602|SAP	K.DnATEEEILVYLEK.T	79	92	HexNAc(2)Hex(3)	N2(NGlycan/892.3172)	2	80	N80	2220000	2220000	403.22	s(DKO1_90min) r(3)	DKO1	DKO1-b3	DKO1 Sample3	90 min	N2(NGlycan/892.3172)	75.16	N	3	80	2	1.1e-05	0.00054	244	244	853.391	853.385	7.73	0	2557.15	2557.13	75.15	3	2	284000	40469	75.16	74.74	76.37	0	1.009	7000000		3	48485
P07602|SAP_HUMAN Prosaposin OS=Homo sapiens GN=PSAP PE=1 SV=2	P07602|SAP	K.DnATEEEILVYLEK.T	79	92	HexNAc(2)Hex(3)	N2(NGlycan/892.3172)	2	80	N80	2220000	2220000	440.91	s(DKO1_90min) r(3)	DKO1	DKO1-b3	DKO1 Sample3	90 min	N2(NGlycan/892.3172)	75.16	N	3	80	2	2.3e-06	0.00011	340.6	340.6	853.391	853.385	7.86	0	2557.15	2557.13	75.17	3	2	284000	40484	75.16	74.74	76.37	0	1.008	7000000		3	48487
P07602|SAP_HUMAN Prosaposin OS=Homo sapiens GN=PSAP PE=1 SV=2	P07602|SAP	K.DnATEEEILVYLEK.T	79	92	HexNAc(2)Hex(3)	N2(NGlycan/892.3172)	2	80	N80	2220000	2220000	412.33	s(DKO1_90min) r(3)	DKO1	DKO1-b3	DKO1 Sample3	90 min	N2(NGlycan/892.3172)	75.16	N	3	80	2	9e-06	0.00045	277.7	277.7	853.391	853.385	7.49	0	2557.15	2557.13	75.18	3	2	284000	40489	75.16	74.74	76.37	0	1.034	7000000		3	48488
P07602|SAP_HUMAN Prosaposin OS=Homo sapiens GN=PSAP PE=1 SV=2	P07602|SAP	K.DnATEEEILVYLEK.T	79	92	HexNAc(2)Hex(3)	N2(NGlycan/892.3172)	2	80	N80	2870000	2870000	657.46	s(HCT116_90min) r(1)	HCT116	HCT116-b1	HCT116 Sample1	90 min	N2(NGlycan/892.3172)	74.98	N	3	80	2	3.6e-12	2.5e-10	527.9	527.9	853.388	853.385	3.52	0	2557.14	2557.13	74.98	4	2	357000	39869	74.98	74.41	75.7	0	0.943	9000000	0.12	1	66516
P07602|SAP_HUMAN Prosaposin OS=Homo sapiens GN=PSAP PE=1 SV=2	P07602|SAP	K.DnATEEEILVYLEK.T	79	92	HexNAc(2)Hex(3)	N2(NGlycan/892.3172)	2	80	N80	2870000	2870000	634.65	s(HCT116_90min) r(1)	HCT116	HCT116-b1	HCT116 Sample1	90 min	N2(NGlycan/892.3172)	74.98	N	3	80	2	1.6e-11	1.1e-09	411.3	411.3	853.387	853.385	2.58	0	2557.14	2557.13	74.9	4	2	357000	39810	74.98	74.41	75.7	0	1.028	9000000		1	66494
P07602|SAP_HUMAN Prosaposin OS=Homo sapiens GN=PSAP PE=1 SV=2	P07602|SAP	K.DnATEEEILVYLEK.T	79	92	HexNAc(2)Hex(3)	N2(NGlycan/892.3172)	2	80	N80	2870000	2870000	648.61	s(HCT116_90min) r(1)	HCT116	HCT116-b1	HCT116 Sample1	90 min	N2(NGlycan/892.3172)	74.98	N	3	80	2	3.6e-11	2.5e-09	447.4	447.4	853.387	853.385	3.37	0	2557.14	2557.13	74.92	4	2	357000	39824	74.98	74.41	75.7	0	1.002	9000000		1	66501
P07602|SAP_HUMAN Prosaposin OS=Homo sapiens GN=PSAP PE=1 SV=2	P07602|SAP	K.DnATEEEILVYLEK.T	79	92	HexNAc(2)Hex(3)	N2(NGlycan/892.3172)	2	80	N80	2870000	2870000	682.76	s(HCT116_90min) r(1)	HCT116	HCT116-b1	HCT116 Sample1	90 min	N2(NGlycan/892.3172)	74.98	N	3	80	2	3.6e-12	2.5e-10	472.9	472.9	853.388	853.385	3.89	0	2557.14	2557.13	74.94	4	2	357000	39837	74.98	74.41	75.7	0	1.031	9000000		1	66506
P07602|SAP_HUMAN Prosaposin OS=Homo sapiens GN=PSAP PE=1 SV=2	P07602|SAP	K.DnATEEEILVYLEK.T	79	92	HexNAc(2)Hex(3)	N2(NGlycan/892.3172)	2	80	N80	2870000	2870000	625.14	s(HCT116_90min) r(1)	HCT116	HCT116-b1	HCT116 Sample1	90 min	N2(NGlycan/892.3172)	74.98	N	3	80	2	3.6e-11	2.5e-09	451	451	853.388	853.385	4.27	0	2557.14	2557.13	74.94	4	2	357000	39842	74.98	74.41	75.7	0	0.999	9000000		1	66508
P07602|SAP_HUMAN Prosaposin OS=Homo sapiens GN=PSAP PE=1 SV=2	P07602|SAP	K.DnATEEEILVYLEK.T	79	92	HexNAc(2)Hex(3)	N2(NGlycan/892.3172)	2	80	N80	2870000	2870000	599.42	s(HCT116_90min) r(1)	HCT116	HCT116-b1	HCT116 Sample1	90 min	N2(NGlycan/892.3172)	74.98	N	3	80	2	1.6e-10	1.1e-08	409.4	409.4	853.387	853.385	2.64	0	2557.14	2557.13	75	4	2	357000	39883	74.98	74.41	75.7	0	1.054	9000000		1	66519
P07602|SAP_HUMAN Prosaposin OS=Homo sapiens GN=PSAP PE=1 SV=2	P07602|SAP	K.DnATEEEILVYLEK.T	79	92	HexNAc(2)Hex(3)	N2(NGlycan/892.3172)	2	80	N80	2870000	2870000	661.49	s(HCT116_90min) r(1)	HCT116	HCT116-b1	HCT116 Sample1	90 min	N2(NGlycan/892.3172)	74.98	N	3	80	2	1.6e-12	1.1e-10	500.9	500.9	853.387	853.385	2.64	0	2557.14	2557.13	75	4	2	357000	39885	74.98	74.41	75.7	0	0.946	9000000		1	66521
P07602|SAP_HUMAN Prosaposin OS=Homo sapiens GN=PSAP PE=1 SV=2	P07602|SAP	K.DnATEEEILVYLEK.T	79	92	HexNAc(2)Hex(3)	N2(NGlycan/892.3172)	2	80	N80	2870000	2870000	573.14	s(HCT116_90min) r(1)	HCT116	HCT116-b1	HCT116 Sample1	90 min	N2(NGlycan/892.3172)	74.98	N	3	80	2	6.3e-10	4.4e-08	434.8	434.8	853.387	853.385	3.17	0	2557.14	2557.13	75.02	4	2	357000	39901	74.98	74.41	75.7	0	0.945	9000000		1	66526
P07602|SAP_HUMAN Prosaposin OS=Homo sapiens GN=PSAP PE=1 SV=2	P07602|SAP	K.DnATEEEILVYLEK.T	79	92	HexNAc(2)Hex(3)	N2(NGlycan/892.3172)	2	80	N80	2130000	2130000	579.64	s(HCT116_90min) r(2)	HCT116	HCT116-b2	HCT116 Sample2	90 min	N2(NGlycan/892.3172)	74.96	N	3	80	2	5.1e-10	4.2e-08	447.1	447.1	853.386	853.385	1.92	0	2557.14	2557.13	74.95	5	2	265000	41321	74.96	74.25	75.76	0	0.94	7000000	0.12	2	85777
P07602|SAP_HUMAN Prosaposin OS=Homo sapiens GN=PSAP PE=1 SV=2	P07602|SAP	K.DnATEEEILVYLEK.T	79	92	HexNAc(2)Hex(3)	N2(NGlycan/892.3172)	2	80	N80	2130000	2130000	568.48	s(HCT116_90min) r(2)	HCT116	HCT116-b2	HCT116 Sample2	90 min	N2(NGlycan/892.3172)	74.96	N	3	80	2	3.4e-10	2.8e-08	403.2	403.2	853.385	853.385	0.22	0	2557.13	2557.13	74.88	5	2	265000	41274	74.96	74.25	75.76	0	1.03	7000000		2	85757
P07602|SAP_HUMAN Prosaposin OS=Homo sapiens GN=PSAP PE=1 SV=2	P07602|SAP	K.DnATEEEILVYLEK.T	79	92	HexNAc(2)Hex(3)	N2(NGlycan/892.3172)	2	80	N80	2130000	2130000	646.54	s(HCT116_90min) r(2)	HCT116	HCT116-b2	HCT116 Sample2	90 min	N2(NGlycan/892.3172)	74.96	N	3	80	2	1.2e-11	1e-09	483.7	483.7	853.386	853.385	1.74	0	2557.14	2557.13	74.9	5	2	265000	41285	74.96	74.25	75.76	0	1.047	7000000		2	85763
P07602|SAP_HUMAN Prosaposin OS=Homo sapiens GN=PSAP PE=1 SV=2	P07602|SAP	K.DnATEEEILVYLEK.T	79	92	HexNAc(2)Hex(3)	N2(NGlycan/892.3172)	2	80	N80	2130000	2130000	615.62	s(HCT116_90min) r(2)	HCT116	HCT116-b2	HCT116 Sample2	90 min	N2(NGlycan/892.3172)	74.96	N	3	80	2	1.2e-11	1e-09	455.2	455.2	853.386	853.385	1.59	0	2557.14	2557.13	74.9	5	2	265000	41286	74.96	74.25	75.76	0	1.002	7000000		2	85764
P07602|SAP_HUMAN Prosaposin OS=Homo sapiens GN=PSAP PE=1 SV=2	P07602|SAP	K.DnATEEEILVYLEK.T	79	92	HexNAc(2)Hex(3)	N2(NGlycan/892.3172)	2	80	N80	2130000	2130000	655.72	s(HCT116_90min) r(2)	HCT116	HCT116-b2	HCT116 Sample2	90 min	N2(NGlycan/892.3172)	74.96	N	3	80	2	1.2e-12	1e-10	463.7	463.7	853.385	853.385	0.94	0	2557.13	2557.13	74.92	5	2	265000	41299	74.96	74.25	75.76	0	1.034	7000000		2	85768
P07602|SAP_HUMAN Prosaposin OS=Homo sapiens GN=PSAP PE=1 SV=2	P07602|SAP	K.DnATEEEILVYLEK.T	79	92	HexNAc(2)Hex(3)	N2(NGlycan/892.3172)	2	80	N80	2130000	2130000	702.97	s(HCT116_90min) r(2)	HCT116	HCT116-b2	HCT116 Sample2	90 min	N2(NGlycan/892.3172)	74.96	N	3	80	2	4.1e-13	3.3e-11	513.5	513.5	853.387	853.385	3.32	0	2557.14	2557.13	74.92	5	2	265000	41304	74.96	74.25	75.76	0	1.002	7000000		2	85770
P07602|SAP_HUMAN Prosaposin OS=Homo sapiens GN=PSAP PE=1 SV=2	P07602|SAP	K.DnATEEEILVYLEK.T	79	92	HexNAc(2)Hex(3)	N2(NGlycan/892.3172)	2	80	N80	2130000	2130000	368.8	s(HCT116_90min) r(2)	HCT116	HCT116-b2	HCT116 Sample2	90 min	N2(NGlycan/892.3172)	74.96	N	3	80	2	1.5e-05	0.0012	238.2	238.2	853.387	853.385	2.61	0	2557.14	2557.13	74.95	5	2	265000	41331	74.96	74.25	75.76	0	1.033	7000000		2	85781
P07602|SAP_HUMAN Prosaposin OS=Homo sapiens GN=PSAP PE=1 SV=2	P07602|SAP	K.DnATEEEILVYLEK.T	79	92	HexNAc(2)Hex(3)	N2(NGlycan/892.3172)	2	80	N80	2130000	2130000	639.9	s(HCT116_90min) r(2)	HCT116	HCT116-b2	HCT116 Sample2	90 min	N2(NGlycan/892.3172)	74.96	N	3	80	2	1.2e-11	1e-09	491.9	491.9	853.386	853.385	1.92	0	2557.14	2557.13	74.95	5	2	265000	41332	74.96	74.25	75.76	0	0.942	7000000		2	85782
P07602|SAP_HUMAN Prosaposin OS=Homo sapiens GN=PSAP PE=1 SV=2	P07602|SAP	K.DnATEEEILVYLEK.T	79	92	HexNAc(2)Hex(3)	N2(NGlycan/892.3172)	2	80	N80	2130000	2130000	491.05	s(HCT116_90min) r(2)	HCT116	HCT116-b2	HCT116 Sample2	90 min	N2(NGlycan/892.3172)	74.96	N	3	80	2	4.8e-08	3.9e-06	364.8	364.8	853.387	853.385	2.57	0	2557.14	2557.13	74.97	5	2	265000	41346	74.96	74.25	75.76	0	1.023	7000000		2	85786
P07602|SAP_HUMAN Prosaposin OS=Homo sapiens GN=PSAP PE=1 SV=2	P07602|SAP	K.DnATEEEILVYLEK.T	79	92	HexNAc(2)Hex(3)	N2(NGlycan/892.3172)	2	80	N80	2130000	2130000	556.8	s(HCT116_90min) r(2)	HCT116	HCT116-b2	HCT116 Sample2	90 min	N2(NGlycan/892.3172)	74.96	N	3	80	2	1.3e-09	1e-07	434	434	853.386	853.385	2.19	0	2557.14	2557.13	74.99	5	2	265000	41351	74.96	74.25	75.76	0	0.942	7000000		2	85788
P07602|SAP_HUMAN Prosaposin OS=Homo sapiens GN=PSAP PE=1 SV=2	P07602|SAP	K.DnATEEEILVYLEK.T	79	92	HexNAc(2)Hex(3)	N2(NGlycan/892.3172)	2	80	N80	2130000	2130000	618.01	s(HCT116_90min) r(2)	HCT116	HCT116-b2	HCT116 Sample2	90 min	N2(NGlycan/892.3172)	74.96	N	3	80	2	1.2e-11	1e-09	441.2	441.2	853.386	853.385	2.28	0	2557.14	2557.13	75.03	5	2	265000	41384	74.96	74.25	75.76	0	1.002	7000000		2	85802
P07602|SAP_HUMAN Prosaposin OS=Homo sapiens GN=PSAP PE=1 SV=2	P07602|SAP	K.DnATEEEILVYLEK.T	79	92	HexNAc(2)Hex(3)	N2(NGlycan/892.3172)	2	80	N80	1930000	1930000	723.68	s(HCT116_90min) r(3)	HCT116	HCT116-b3	HCT116 Sample3	90 min	N2(NGlycan/892.3172)	74.87	N	3	80	2	1.3e-12	9.9e-11	526.5	526.5	853.388	853.385	3.75	0	2557.14	2557.13	74.83	6	2	232000	40370	74.87	74.15	75.87	0	1	6000000	0.12	3	105351
P07602|SAP_HUMAN Prosaposin OS=Homo sapiens GN=PSAP PE=1 SV=2	P07602|SAP	K.DnATEEEILVYLEK.T	79	92	HexNAc(2)Hex(3)	N2(NGlycan/892.3172)	2	80	N80	1930000	1930000	566.73	s(HCT116_90min) r(3)	HCT116	HCT116-b3	HCT116 Sample3	90 min	N2(NGlycan/892.3172)	74.87	N	3	80	2	9.9e-10	7.4e-08	390.9	390.9	853.386	853.385	1.63	0	2557.14	2557.13	74.77	6	2	232000	40330	74.87	74.15	75.87	0	1.028	6000000		3	105331
P07602|SAP_HUMAN Prosaposin OS=Homo sapiens GN=PSAP PE=1 SV=2	P07602|SAP	K.DnATEEEILVYLEK.T	79	92	HexNAc(2)Hex(3)	N2(NGlycan/892.3172)	2	80	N80	1930000	1930000	628.11	s(HCT116_90min) r(3)	HCT116	HCT116-b3	HCT116 Sample3	90 min	N2(NGlycan/892.3172)	74.87	N	3	80	2	3.4e-11	2.6e-09	429.1	429.1	853.385	853.385	1.14	0	2557.13	2557.13	74.81	6	2	232000	40357	74.87	74.15	75.87	0	1.029	6000000		3	105345
P07602|SAP_HUMAN Prosaposin OS=Homo sapiens GN=PSAP PE=1 SV=2	P07602|SAP	K.DnATEEEILVYLEK.T	79	92	HexNAc(2)Hex(3)	N2(NGlycan/892.3172)	2	80	N80	1930000	1930000	659.88	s(HCT116_90min) r(3)	HCT116	HCT116-b3	HCT116 Sample3	90 min	N2(NGlycan/892.3172)	74.87	N	3	80	2	1.3e-11	9.9e-10	490.8	490.8	853.387	853.385	2.88	0	2557.14	2557.13	74.81	6	2	232000	40361	74.87	74.15	75.87	0	1.003	6000000		3	105346
P07602|SAP_HUMAN Prosaposin OS=Homo sapiens GN=PSAP PE=1 SV=2	P07602|SAP	K.DnATEEEILVYLEK.T	79	92	HexNAc(2)Hex(3)	N2(NGlycan/892.3172)	2	80	N80	1930000	1930000	582.7	s(HCT116_90min) r(3)	HCT116	HCT116-b3	HCT116 Sample3	90 min	N2(NGlycan/892.3172)	74.87	N	3	80	2	1.3e-09	9.9e-08	428.2	428.2	853.387	853.385	3.02	0	2557.14	2557.13	74.85	6	2	232000	40382	74.87	74.15	75.87	0	1.053	6000000		3	105354
P07602|SAP_HUMAN Prosaposin OS=Homo sapiens GN=PSAP PE=1 SV=2	P07602|SAP	K.DnATEEEILVYLEK.T	79	92	HexNAc(2)Hex(3)	N2(NGlycan/892.3172)	2	80	N80	1930000	1930000	584.29	s(HCT116_90min) r(3)	HCT116	HCT116-b3	HCT116 Sample3	90 min	N2(NGlycan/892.3172)	74.87	N	3	80	2	1.3e-09	9.9e-08	477.8	477.8	853.387	853.385	2.98	0	2557.14	2557.13	74.89	6	2	232000	40414	74.87	74.15	75.87	0	0.942	6000000		3	105367
P07602|SAP_HUMAN Prosaposin OS=Homo sapiens GN=PSAP PE=1 SV=2	P07602|SAP	K.DVVTAAGDMLKDnATEEEILVYLEK.T	68	92	HexNAc(2)Hex(3)Fuc(1)	N13(NGlycan/1038.3751)	13	80	N80	18700	18700	425.37	s(HCT116_90min) r(3)	HCT116	HCT116-b3	HCT116 Sample3	90 min	N13(NGlycan/1038.3751)	93.6	N	3	80	13	0.00022	0.016	240.8	240.8	1268.93	1268.92	4.44	0	3803.76	3803.74	93.6	6	2	3370	50066	93.6	93.54	93.8	0	1.135	70000	0.07	3	109146
P07602|SAP_HUMAN Prosaposin OS=Homo sapiens GN=PSAP PE=1 SV=2	P07602|SAP	K.DVVTAAGDMLKDnATEEEILVYLEK.T	68	92	HexNAc(2)Hex(3)Fuc(1)	N13(NGlycan/1038.3751)	13	80	N80	18700	18700	593.72	s(HCT116_90min) r(3)	HCT116	HCT116-b3	HCT116 Sample3	90 min	N13(NGlycan/1038.3751)	93.6	N	3	80	13	9.1e-09	6.8e-07	393.3	393.3	1268.94	1268.92	11.72	0	3803.79	3803.74	93.58	6	2	3370	50058	93.6	93.54	93.8	0	1.13	70000		3	109143
P07602|SAP_HUMAN Prosaposin OS=Homo sapiens GN=PSAP PE=1 SV=2	P07602|SAP	K.DVVTAAGDMLKDnATEEEILVYLEK.T	68	92	HexNAc(2)Hex(3)Fuc(1)	N13(NGlycan/1038.3751)	13	80	N80	18700	18700	387.03	s(HCT116_90min) r(3)	HCT116	HCT116-b3	HCT116 Sample3	90 min	N13(NGlycan/1038.3751)	93.6	N	3	80	13	5.9e-05	0.0044	168.7	168.7	1268.92	1268.92	-1	0	3803.74	3803.74	93.62	6	2	3370	50074	93.6	93.54	93.8	0	1.135	70000		3	109150
P07602|SAP_HUMAN Prosaposin OS=Homo sapiens GN=PSAP PE=1 SV=2	P07602|SAP	K.DVVTAAGDMLKDnATEEEILVYLEK.T	68	92	HexNAc(2)Hex(3)	N13(NGlycan/892.3172)	13	80	N80	46800	46800	871.61	s(HCT116_90min) r(1)	HCT116	HCT116-b1	HCT116 Sample1	90 min	N13(NGlycan/892.3172)	92.95	N	3	80	13	2e-16	1.7e-14	645.9	332.8	1220.24	1220.24	-0.08	0	3657.68	3657.69	92.96	4	2	4310	49880	92.95	92.44	93.47	0	1.114	200000	0.11	1	70310
P07602|SAP_HUMAN Prosaposin OS=Homo sapiens GN=PSAP PE=1 SV=2	P07602|SAP	K.DVVTAAGDMLKDnATEEEILVYLEK.T	68	92	HexNAc(2)Hex(3)	N13(NGlycan/892.3172)	13	80	N80	46800	46800	812.51	s(HCT116_90min) r(1)	HCT116	HCT116-b1	HCT116 Sample1	90 min	N13(NGlycan/892.3172)	92.95	N	3	80	13	2.2e-15	1.6e-13	604	369	1220.24	1220.24	0.82	0	3657.69	3657.69	92.94	4	2	4310	49871	92.95	92.44	93.47	0	1.117	200000		1	70307
P07602|SAP_HUMAN Prosaposin OS=Homo sapiens GN=PSAP PE=1 SV=2	P07602|SAP	K.DVVTAAGDMLKDnATEEEILVYLEK.T	68	92	HexNAc(2)Hex(3)	N13(NGlycan/892.3172)	13	80	N80	46800	46800	745.42	s(HCT116_90min) r(1)	HCT116	HCT116-b1	HCT116 Sample1	90 min	N13(NGlycan/892.3172)	92.95	N	3	80	13	9.7e-13	6.8e-11	520	324.1	1220.23	1220.24	-3.37	0	3657.67	3657.69	93	4	2	4310	49897	92.95	92.44	93.47	0	1.118	200000		1	70318
P07602|SAP_HUMAN Prosaposin OS=Homo sapiens GN=PSAP PE=1 SV=2	P07602|SAP	K.DVVTAAGDMLKDnATEEEILVYLEK.T	68	92	HexNAc(2)Hex(3)	N13(NGlycan/892.3172)	13	80	N80	40700	40700	895.01	s(HCT116_90min) r(2)	HCT116	HCT116-b2	HCT116 Sample2	90 min	N13(NGlycan/892.3172)	92.93	N	3	80	13	3e-16	2.1e-14	673.7	357.3	1220.24	1220.24	1.43	0	3657.69	3657.69	92.92	5	2	3440	51276	92.93	92.38	93.41	0	1.124	200000	0.12	2	89594
P07602|SAP_HUMAN Prosaposin OS=Homo sapiens GN=PSAP PE=1 SV=2	P07602|SAP	K.DVVTAAGDMLKDnATEEEILVYLEK.T	68	92	HexNAc(2)Hex(3)	N13(NGlycan/892.3172)	13	80	N80	40700	40700	830.92	s(HCT116_90min) r(2)	HCT116	HCT116-b2	HCT116 Sample2	90 min	N13(NGlycan/892.3172)	92.93	N	3	80	13	2.6e-15	2.1e-13	592	318.3	1220.24	1220.24	0.39	0	3657.69	3657.69	92.89	5	2	3440	51259	92.93	92.38	93.41	0	1.123	200000		2	89590
P07602|SAP_HUMAN Prosaposin OS=Homo sapiens GN=PSAP PE=1 SV=2	P07602|SAP	K.DVVTAAGDMLKDnATEEEILVYLEK.T	68	92	HexNAc(2)Hex(3)	N13(NGlycan/892.3172)	13	80	N80	40700	40700	891	s(HCT116_90min) r(2)	HCT116	HCT116-b2	HCT116 Sample2	90 min	N13(NGlycan/892.3172)	92.93	N	3	80	13	2e-16	1.4e-14	601.1	370.8	1220.23	1220.24	-0.77	0	3657.68	3657.69	92.9	5	2	3440	51267	92.93	92.38	93.41	0	1.124	200000		2	89592
P07602|SAP_HUMAN Prosaposin OS=Homo sapiens GN=PSAP PE=1 SV=2	P07602|SAP	K.DVVTAAGDMLKDnATEEEILVYLEK.T	68	92	HexNAc(2)Hex(3)	N13(NGlycan/892.3172)	13	80	N80	40700	40700	675.39	s(HCT116_90min) r(2)	HCT116	HCT116-b2	HCT116 Sample2	90 min	N13(NGlycan/892.3172)	92.93	N	3	80	13	2.6e-12	2.1e-10	464.7	346.8	1220.24	1220.24	2.16	0	3657.69	3657.69	92.94	5	2	3440	51284	92.93	92.38	93.41	0	1.122	200000		2	89598
P07602|SAP_HUMAN Prosaposin OS=Homo sapiens GN=PSAP PE=1 SV=2	P07602|SAP	K.DVVTAAGDMLKDnATEEEILVYLEK.T	68	92	HexNAc(2)Hex(3)	N13(NGlycan/892.3172)	13	80	N80	40700	40700	641.35	s(HCT116_90min) r(2)	HCT116	HCT116-b2	HCT116 Sample2	90 min	N13(NGlycan/892.3172)	92.93	N	3	80	13	8.6e-11	7e-09	453.3	250	1220.24	1220.24	5.03	0	3657.7	3657.69	92.96	5	2	3440	51293	92.93	92.38	93.41	0	1.121	200000		2	89602
P07602|SAP_HUMAN Prosaposin OS=Homo sapiens GN=PSAP PE=1 SV=2	P07602|SAP	K.DVVTAAGDMLKDnATEEEILVYLEK.T	68	92	HexNAc(2)Hex(3)	N13(NGlycan/892.3172)	13	80	N80	30100	30100	795.62	s(HCT116_90min) r(3)	HCT116	HCT116-b3	HCT116 Sample3	90 min	N13(NGlycan/892.3172)	92.82	N	3	80	13	2.4e-14	1.8e-12	535.2	353	1220.23	1220.24	-1.25	0	3657.68	3657.69	92.82	6	2	3630	49697	92.82	92.2	93.02	0	1.119	100000	0.1	3	108955
P07602|SAP_HUMAN Prosaposin OS=Homo sapiens GN=PSAP PE=1 SV=2	P07602|SAP	K.DVVTAAGDMLKDnATEEEILVYLEK.T	68	92	HexNAc(2)Hex(3)	N13(NGlycan/892.3172)	13	80	N80	30100	30100	749.58	s(HCT116_90min) r(3)	HCT116	HCT116-b3	HCT116 Sample3	90 min	N13(NGlycan/892.3172)	92.82	N	3	80	13	2.4e-13	1.8e-11	482.8	249.3	1220.24	1220.24	-0.31	0	3657.68	3657.69	92.8	6	2	3630	49690	92.82	92.2	93.02	0	1.115	100000		3	108954
P07602|SAP_HUMAN Prosaposin OS=Homo sapiens GN=PSAP PE=1 SV=2	P07602|SAP	K.DVVTAAGDMLKDnATEEEILVYLEK.T	68	92	HexNAc(2)Hex(3)	N13(NGlycan/892.3172)	13	80	N80	30100	30100	818.7	s(HCT116_90min) r(3)	HCT116	HCT116-b3	HCT116 Sample3	90 min	N13(NGlycan/892.3172)	92.82	N	3	80	13	4.7e-15	3.5e-13	540.5	425.4	1220.24	1220.24	2.2	0	3657.69	3657.69	92.84	6	2	3630	49704	92.82	92.2	93.02	0	1.12	100000		3	108958
P07602|SAP_HUMAN Prosaposin OS=Homo sapiens GN=PSAP PE=1 SV=2	P07602|SAP	K.DVVTAAGDmLKDnATEEEILVYLEK.T	68	92	HexNAc(2)Hex(3)Fuc(1)	N13(NGlycan/1038.3751)	13	80	N80	74900	74900	412.13	s(DKO1_90min) r(3)	DKO1	DKO1-b3	DKO1 Sample3	90 min	M9(Oxidation/15.9949); N13(NGlycan/1038.3751)	93.39	M,N	4	76,80	9,13	1.6e-05	0.00083	297.6	7.9	955.949	955.942	7.89	0	3819.77	3819.74	93.68	3	2	9760	50441	93.39	93.08	93.74	1	1.015	300000	0.1	3	52112
P07602|SAP_HUMAN Prosaposin OS=Homo sapiens GN=PSAP PE=1 SV=2	P07602|SAP	K.EIVDSYLPVILDIIK.G	108	122						11400	11400	306.61	s(DKO1_90min) r(2)	DKO1	DKO1-b2	DKO1 Sample2	90 min		100.46		2			1.4e-05	0.00096	209.5	209.5	865.504	865.503	1.32	0	1728.99	1728.99	100.5	2	2	2420	50210	100.46	100.4	100.91	0	1.105	30000		2	34797
P07602|SAP_HUMAN Prosaposin OS=Homo sapiens GN=PSAP PE=1 SV=2	P07602|SAP	K.EIVDSYLPVILDIIK.G	108	122						8140	8140	314.17	s(DKO1_90min) r(3)	DKO1	DKO1-b3	DKO1 Sample3	90 min		100.44		2			0.00024	0.012	141.7	141.7	865.503	865.503	0.05	0	1728.99	1728.99	100.46	3	2	1850	53676	100.44	100.15	100.52	0	1.105	20000	0.07	3	53380
P07602|SAP_HUMAN Prosaposin OS=Homo sapiens GN=PSAP PE=1 SV=2	P07602|SAP	K.EIVDSYLPVILDIIK.G	108	122						12900	12900	328.88	s(HCT116_90min) r(1)	HCT116	HCT116-b1	HCT116 Sample1	90 min		100.4		2			3.9e-05	0.0027	172.4	172.4	865.504	865.503	1.15	0	1728.99	1728.99	100.42	4	2	2960	53790	100.4	100.34	100.48	0	1.102	40000		1	71979
P07602|SAP_HUMAN Prosaposin OS=Homo sapiens GN=PSAP PE=1 SV=2	P07602|SAP	K.EIVDSYLPVILDIIK.G	108	122						14400	14400	332.15	s(HCT116_90min) r(3)	HCT116	HCT116-b3	HCT116 Sample3	90 min		100.38		2			0.00024	0.017	186.3	186.3	865.498	865.503	-5.78	0	1728.98	1728.99	100.36	6	2	2380	52961	100.38	99.76	100.8	0	1.103	40000		3	110211
P07602|SAP_HUMAN Prosaposin OS=Homo sapiens GN=PSAP PE=1 SV=2	P07602|SAP	K.EIVDSYLPVILDIIK.G	108	122						14400	14400	351.85	s(HCT116_90min) r(3)	HCT116	HCT116-b3	HCT116 Sample3	90 min		100.38		2			8.4e-05	0.0062	218.5	218.5	865.501	865.503	-2.63	0	1728.99	1728.99	100.38	6	2	2380	52965	100.38	99.76	100.8	0	1.104	40000		3	110213
CNTM:P00760|TRY1_BOVIN Cationic trypsin OS=Bos taurus PE=1 SV=3	CNTM:P00760|TRY1	R.LGEDNINVVEGNEQFISASK.S	73	92						645000	645000	662.33	s(DKO1_90min) r(1)	DKO1	DKO1-b1	DKO1 Sample1	90 min		62.7		2			3.2e-14	1.5e-12	384.8	384.8	1082.03	1082.03	2.09	0	2162.05	2162.05	62.62	1	308	89300	32655	62.7	62.56	63.27	0	1.207	2000000	0.1	1	11095
CNTM:P00760|TRY1_BOVIN Cationic trypsin OS=Bos taurus PE=1 SV=3	CNTM:P00760|TRY1	R.LGEDNINVVEGNEQFISASK.S	73	92						645000	645000	687.96	s(DKO1_90min) r(1)	DKO1	DKO1-b1	DKO1 Sample1	90 min		62.7		2			3.2e-14	1.5e-12	488.9	488.9	1082.03	1082.03	2.47	0	2162.05	2162.05	62.65	1	308	89300	32675	62.7	62.56	63.27	0	1.21	2000000		1	11099
CNTM:P00760|TRY1_BOVIN Cationic trypsin OS=Bos taurus PE=1 SV=3	CNTM:P00760|TRY1	R.LGEDNINVVEGNEQFISASK.S	73	92						645000	645000	663.88	s(DKO1_90min) r(1)	DKO1	DKO1-b1	DKO1 Sample1	90 min		62.7		2			2.8e-14	1.3e-12	484.2	484.2	1082.04	1082.03	3.64	0	2162.06	2162.05	62.7	1	308	89300	32706	62.7	62.56	63.27	0	1.21	2000000		1	11109
CNTM:P00760|TRY1_BOVIN Cationic trypsin OS=Bos taurus PE=1 SV=3	CNTM:P00760|TRY1	R.LGEDNINVVEGNEQFISASK.S	73	92						680000	680000	668.08	s(DKO1_90min) r(2)	DKO1	DKO1-b2	DKO1 Sample2	90 min		62.69		2			1.8e-13	1.2e-11	392.5	392.5	1082.04	1082.03	3.22	0	2162.06	2162.05	62.63	2	308	104000	30760	62.69	61.62	63.45	0	1.209	2000000	0.09	2	27623
CNTM:P00760|TRY1_BOVIN Cationic trypsin OS=Bos taurus PE=1 SV=3	CNTM:P00760|TRY1	R.LGEDNINVVEGNEQFISASK.S	73	92						680000	680000	685.05	s(DKO1_90min) r(2)	DKO1	DKO1-b2	DKO1 Sample2	90 min		62.69		2			1.8e-13	1.2e-11	437.6	437.6	1082.04	1082.03	4.85	0	2162.06	2162.05	62.67	2	308	104000	30787	62.69	61.62	63.45	0	1.212	2000000		2	27630
CNTM:P00760|TRY1_BOVIN Cationic trypsin OS=Bos taurus PE=1 SV=3	CNTM:P00760|TRY1	R.LGEDNINVVEGNEQFISASK.S	73	92						489000	489000	645.66	s(DKO1_90min) r(3)	DKO1	DKO1-b3	DKO1 Sample3	90 min		62.77		2			3.8e-12	1.9e-10	433.7	433.7	1082.03	1082.03	-0.55	0	2162.05	2162.05	62.71	3	308	65600	32660	62.77	61.68	63.75	0	1.209	1000000	0.1	3	45770
CNTM:P00760|TRY1_BOVIN Cationic trypsin OS=Bos taurus PE=1 SV=3	CNTM:P00760|TRY1	R.LGEDNINVVEGNEQFISASK.S	73	92						489000	489000	658.91	s(DKO1_90min) r(3)	DKO1	DKO1-b3	DKO1 Sample3	90 min		62.77		2			2.4e-13	1.2e-11	394	394	1082.03	1082.03	2.11	0	2162.05	2162.05	62.73	3	308	65600	32670	62.77	61.68	63.75	0	1.21	1000000		3	45774
CNTM:P00760|TRY1_BOVIN Cationic trypsin OS=Bos taurus PE=1 SV=3	CNTM:P00760|TRY1	R.LGEDNINVVEGNEQFISASK.S	73	92						489000	489000	657.25	s(DKO1_90min) r(3)	DKO1	DKO1-b3	DKO1 Sample3	90 min		62.77		2			2.4e-13	1.2e-11	384.1	384.1	1082.04	1082.03	2.93	0	2162.06	2162.05	62.79	3	308	65600	32708	62.77	61.68	63.75	0	1.211	1000000		3	45784
CNTM:P00760|TRY1_BOVIN Cationic trypsin OS=Bos taurus PE=1 SV=3	CNTM:P00760|TRY1	R.LGEDNINVVEGNEQFISASK.S	73	92						694000	694000	691.39	s(HCT116_90min) r(1)	HCT116	HCT116-b1	HCT116 Sample1	90 min		62.56		2			7.3e-13	5.1e-11	479.5	479.5	1082.03	1082.03	0.72	0	2162.05	2162.05	62.5	4	308	92900	31905	62.56	61.46	63.54	0	1.206	2000000	0.1	1	63846
CNTM:P00760|TRY1_BOVIN Cationic trypsin OS=Bos taurus PE=1 SV=3	CNTM:P00760|TRY1	R.LGEDNINVVEGNEQFISASK.S	73	92						694000	694000	670.21	s(HCT116_90min) r(1)	HCT116	HCT116-b1	HCT116 Sample1	90 min		62.56		2			7.3e-13	5.1e-11	451	451	1082.03	1082.03	1.05	0	2162.05	2162.05	62.52	4	308	92900	31916	62.56	61.46	63.54	0	1.208	2000000		1	63851
CNTM:P00760|TRY1_BOVIN Cationic trypsin OS=Bos taurus PE=1 SV=3	CNTM:P00760|TRY1	R.LGEDNINVVEGNEQFISASK.S	73	92						694000	694000	706.09	s(HCT116_90min) r(1)	HCT116	HCT116-b1	HCT116 Sample1	90 min		62.56		2			7.3e-14	5.1e-12	460.9	460.9	1082.03	1082.03	1.24	0	2162.05	2162.05	62.58	4	308	92900	31947	62.56	61.46	63.54	0	1.209	2000000		1	63862
CNTM:P00760|TRY1_BOVIN Cationic trypsin OS=Bos taurus PE=1 SV=3	CNTM:P00760|TRY1	R.LGEDNINVVEGNEQFISASK.S	73	92						514000	514000	638.74	s(HCT116_90min) r(2)	HCT116	HCT116-b2	HCT116 Sample2	90 min		62.55		2			4.7e-12	3.8e-10	424.1	424.1	1082.03	1082.03	-1.4	0	2162.05	2162.05	62.49	5	308	65900	33381	62.55	61.5	63.49	0	1.211	2000000	0.1	2	82819
CNTM:P00760|TRY1_BOVIN Cationic trypsin OS=Bos taurus PE=1 SV=3	CNTM:P00760|TRY1	R.LGEDNINVVEGNEQFISASK.S	73	92						514000	514000	671.2	s(HCT116_90min) r(2)	HCT116	HCT116-b2	HCT116 Sample2	90 min		62.55		2			4.7e-13	3.8e-11	426.3	426.3	1082.03	1082.03	-0.87	0	2162.05	2162.05	62.51	5	308	65900	33390	62.55	61.5	63.49	0	1.212	2000000		2	82824
CNTM:P00760|TRY1_BOVIN Cationic trypsin OS=Bos taurus PE=1 SV=3	CNTM:P00760|TRY1	R.LGEDNINVVEGNEQFISASK.S	73	92						827000	827000	655.14	s(HCT116_90min) r(3)	HCT116	HCT116-b3	HCT116 Sample3	90 min		62.45		2			1.4e-12	1.1e-10	440	440	1082.03	1082.03	0.4	0	2162.05	2162.05	62.43	6	308	112000	32571	62.45	61.51	63.02	0	1.213	3000000	0.1	3	102548
CNTM:P00760|TRY1_BOVIN Cationic trypsin OS=Bos taurus PE=1 SV=3	CNTM:P00760|TRY1	R.LGEDNINVVEGNEQFISASK.S	73	92						827000	827000	482.62	s(HCT116_90min) r(3)	HCT116	HCT116-b3	HCT116 Sample3	90 min		62.45		2			1.3e-06	9.6e-05	292.7	292.7	1082.03	1082.03	-2.99	0	2162.04	2162.05	62.35	6	308	112000	32518	62.45	61.51	63.02	0	1.212	3000000		3	102527
CNTM:P00760|TRY1_BOVIN Cationic trypsin OS=Bos taurus PE=1 SV=3	CNTM:P00760|TRY1	R.LGEDNINVVEGNEQFISASK.S	73	92						827000	827000	666	s(HCT116_90min) r(3)	HCT116	HCT116-b3	HCT116 Sample3	90 min		62.45		2			7.2e-13	5.4e-11	431.1	431.1	1082.03	1082.03	-1.04	0	2162.05	2162.05	62.37	6	308	112000	32535	62.45	61.51	63.02	0	1.211	3000000		3	102534
CNTM:P00760|TRY1_BOVIN Cationic trypsin OS=Bos taurus PE=1 SV=3	CNTM:P00760|TRY1	R.LGEDNINVVEGNEQFISASK.S	73	92						827000	827000	684.7	s(HCT116_90min) r(3)	HCT116	HCT116-b3	HCT116 Sample3	90 min		62.45		2			7.2e-13	5.4e-11	459.1	459.1	1082.03	1082.03	-0.31	0	2162.05	2162.05	62.39	6	308	112000	32548	62.45	61.51	63.02	0	1.21	3000000		3	102540
CNTM:P00760|TRY1_BOVIN Cationic trypsin OS=Bos taurus PE=1 SV=3	CNTM:P00760|TRY1	R.LGEDNINVVEGNEQFISASK.S	73	92						198000	198000	527.93	s(DKO1_90min) r(1)	DKO1	DKO1-b1	DKO1 Sample1	90 min		62.7		3			5.6e-07	2.6e-05	295.8	295.8	721.693	721.69	3.13	0	2162.06	2162.05	62.66	1	308	31700	32687	62.7	62.27	63.03	1	0.917	600000	0.09	1	11103
CNTM:P00760|TRY1_BOVIN Cationic trypsin OS=Bos taurus PE=1 SV=3	CNTM:P00760|TRY1	R.LGEDNINVVEGNEQFISASK.S	73	92						189000	189000	529.99	s(DKO1_90min) r(2)	DKO1	DKO1-b2	DKO1 Sample2	90 min		62.69		3			3.5e-09	2.4e-07	383.7	383.7	721.692	721.69	2.93	0	2162.06	2162.05	62.67	2	308	29600	30791	62.69	61.75	63	1	0.923	600000	0.09	2	27632
CNTM:P00760|TRY1_BOVIN Cationic trypsin OS=Bos taurus PE=1 SV=3	CNTM:P00760|TRY1	R.LGEDNINVVEGNEQFISASK.S	73	92						137000	137000	457.57	s(DKO1_90min) r(3)	DKO1	DKO1-b3	DKO1 Sample3	90 min		62.79		3			3.1e-06	0.00016	242.5	242.5	721.693	721.69	3.12	0	2162.06	2162.05	62.77	3	308	19100	32698	62.79	62.3	63.14	1	0.923	400000	0.1	3	45782
CNTM:P00760|TRY1_BOVIN Cationic trypsin OS=Bos taurus PE=1 SV=3	CNTM:P00760|TRY1	R.LGEDNINVVEGNEQFISASK.S	73	92						162000	162000	374.62	s(HCT116_90min) r(1)	HCT116	HCT116-b1	HCT116 Sample1	90 min		62.58		3			0.00029	0.02	160	160	721.69	721.69	-0.61	0	2162.05	2162.05	62.55	4	308	23700	31933	62.58	61.62	63.12	0	0.924	500000	0.09	1	63857
CNTM:P00760|TRY1_BOVIN Cationic trypsin OS=Bos taurus PE=1 SV=3	CNTM:P00760|TRY1	R.LGEDNINVVEGNEQFISASK.S	73	92						162000	162000	496	s(HCT116_90min) r(1)	HCT116	HCT116-b1	HCT116 Sample1	90 min		62.58		3			2.6e-06	0.00018	264.8	264.8	721.69	721.69	-0.61	0	2162.05	2162.05	62.56	4	308	23700	31941	62.58	61.62	63.12	0	0.922	500000		1	63860
CNTM:P00760|TRY1_BOVIN Cationic trypsin OS=Bos taurus PE=1 SV=3	CNTM:P00760|TRY1	R.LGEDNINVVEGNEQFISASK.S	73	92						51800	51800	414.32	s(HCT116_90min) r(2)	HCT116	HCT116-b2	HCT116 Sample2	90 min		62.55		3			4.6e-05	0.0038	230.5	230.5	721.689	721.69	-2.44	0	2162.04	2162.05	62.57	5	308	8930	33428	62.55	62.46	62.77	0	0.919	200000	0.08	2	82836
CNTM:P00760|TRY1_BOVIN Cationic trypsin OS=Bos taurus PE=1 SV=3	CNTM:P00760|TRY1	R.LGEDNINVVEGNEQFISASK.S	73	92						89100	89100	450.93	s(HCT116_90min) r(3)	HCT116	HCT116-b3	HCT116 Sample3	90 min		62.45		3			9.5e-06	0.00071	320.7	320.7	721.692	721.69	1.82	0	2162.05	2162.05	62.45	6	308	12400	32587	62.45	62.08	62.7	1	0.92	300000	0.1	3	102553
CNTM:P00760|TRY1_BOVIN Cationic trypsin OS=Bos taurus PE=1 SV=3	CNTM:P00760|TRY1	R.LGEDNINVVEGnEQFISASK.S	73	92						45300	45300	592.33	s(HCT116_90min) r(1)	HCT116	HCT116-b1	HCT116 Sample1	90 min	N12(Deamidated/0.9840)	63.79	N	2	84	12	3.5e-10	2.4e-08	396.6	72.3	1082.52	1082.52	0.94	0	2163.04	2163.03	63.79	4	308	6560	32759	63.79	63.56	64.02	1	1.212	200000	0.1	1	64107
P07602|SAP_HUMAN Prosaposin OS=Homo sapiens GN=PSAP PE=1 SV=2	P07602|SAP	K.LIDnnK.T	328	333	HexNAc(2)Hex(5)	N5(NGlycan/1216.4229)	5	332	N332	58300	58300	363.31	s(DKO1_90min) r(1)	DKO1	DKO1-b1	DKO1 Sample1	90 min	N4(Deamidated/0.9840); N5(NGlycan/1216.4229)	8.47	N,N	2	331332	4,5	0.00017	0.0081	69.4	69.4	967.402	967.404	-2.33	0	1932.79	1932.79	8.45	1	2	2840	2202	8.47	7.42	8.61	0	1.072	200000		1	568
P07602|SAP_HUMAN Prosaposin OS=Homo sapiens GN=PSAP PE=1 SV=2	P07602|SAP	K.LIDnnK.T	328	333	HexNAc(2)Hex(5)	N5(NGlycan/1216.4229)	5	332	N332	58300	58300	377.21	s(DKO1_90min) r(1)	DKO1	DKO1-b1	DKO1 Sample1	90 min	N4(Deamidated/0.9840); N5(NGlycan/1216.4229)	8.47	N,N	2	331332	4,5	3.1e-06	0.00015	90.7	90.7	967.404	967.404	0.53	0	1932.79	1932.79	8.47	1	2	2840	2216	8.47	7.42	8.61	0	1.071	200000		1	570
P07602|SAP_HUMAN Prosaposin OS=Homo sapiens GN=PSAP PE=1 SV=2	P07602|SAP	K.LIDnnK.T	328	333	HexNAc(2)Hex(5)	N5(NGlycan/1216.4229)	5	332	N332	24500	24500	324.86	s(DKO1_90min) r(2)	DKO1	DKO1-b2	DKO1 Sample2	90 min	N4(Deamidated/0.9840); N5(NGlycan/1216.4229)	8.41	N,N	2	331332	4,5	0.00041	0.027	56.1	56.1	967.404	967.404	0.2	0	1932.79	1932.79	8.45	2	2	3330	2102	8.41	8.2	8.61	0	1.075	80000	0.1	2	17811
P07602|SAP_HUMAN Prosaposin OS=Homo sapiens GN=PSAP PE=1 SV=2	P07602|SAP	K.LIDnnK.T	328	333	HexNAc(2)Hex(5)	N5(NGlycan/1216.4229)	5	332	N332	24500	24500	322.25	s(DKO1_90min) r(2)	DKO1	DKO1-b2	DKO1 Sample2	90 min	N4(Deamidated/0.9840); N5(NGlycan/1216.4229)	8.41	N,N	2	331332	4,5	0.00044	0.028	62.3	62.3	967.408	967.404	4.19	0	1932.8	1932.79	8.41	2	2	3330	2084	8.41	8.2	8.61	0	1.076	80000		2	17808
P07602|SAP_HUMAN Prosaposin OS=Homo sapiens GN=PSAP PE=1 SV=2	P07602|SAP	K.LIDnnK.T	328	333	HexNAc(2)Hex(5)	N5(NGlycan/1216.4229)	5	332	N332	24500	24500	310.62	s(DKO1_90min) r(2)	DKO1	DKO1-b2	DKO1 Sample2	90 min	N4(Deamidated/0.9840); N5(NGlycan/1216.4229)	8.41	N,N	2	331332	4,5	0.00055	0.035	78.6	78.6	967.404	967.404	0.59	0	1932.79	1932.79	8.43	2	2	3330	2094	8.41	8.2	8.61	0	1.077	80000		2	17810
P07602|SAP_HUMAN Prosaposin OS=Homo sapiens GN=PSAP PE=1 SV=2	P07602|SAP	K.LIDnnK.T	328	333	HexNAc(2)Hex(5)	N5(NGlycan/1216.4229)	5	332	N332	42800	42800	385.55	s(DKO1_90min) r(3)	DKO1	DKO1-b3	DKO1 Sample3	90 min	N4(Deamidated/0.9840); N5(NGlycan/1216.4229)	8.53	N,N	2	331332	4,5	0.00019	0.0098	82.3	82.3	967.403	967.404	-0.54	0	1932.79	1932.79	8.53	3	2	3980	2220	8.53	8.31	9.15	0	1.074	100000		3	35517
P07602|SAP_HUMAN Prosaposin OS=Homo sapiens GN=PSAP PE=1 SV=2	P07602|SAP	K.LIDnnK.T	328	333	HexNAc(2)Hex(5)	N5(NGlycan/1216.4229)	5	332	N332	42800	42800	332.67	s(DKO1_90min) r(3)	DKO1	DKO1-b3	DKO1 Sample3	90 min	N4(Deamidated/0.9840); N5(NGlycan/1216.4229)	8.53	N,N	2	331332	4,5	0.0019	0.089	49.9	49.9	967.404	967.404	0.25	0	1932.79	1932.79	8.55	3	2	3980	2230	8.53	8.31	9.15	0	1.072	100000		3	35520
P07602|SAP_HUMAN Prosaposin OS=Homo sapiens GN=PSAP PE=1 SV=2	P07602|SAP	K.LIDnnK.T	328	333	HexNAc(2)Hex(5)	N5(NGlycan/1216.4229)	5	332	N332	27500	27500	307.05	s(HCT116_90min) r(1)	HCT116	HCT116-b1	HCT116 Sample1	90 min	N4(Deamidated/0.9840); N5(NGlycan/1216.4229)	8.32	N,N	2	331332	4,5	0.0017	0.11	42.6	42.6	967.403	967.404	-0.64	0	1932.79	1932.79	8.34	4	2	2800	1875	8.32	7.81	8.46	0	1.071	90000	0.09	1	54019
P07602|SAP_HUMAN Prosaposin OS=Homo sapiens GN=PSAP PE=1 SV=2	P07602|SAP	K.LIDnnK.T	328	333	HexNAc(2)Hex(5)	N5(NGlycan/1216.4229)	5	332	N332	27500	27500	342.24	s(HCT116_90min) r(1)	HCT116	HCT116-b1	HCT116 Sample1	90 min	N4(Deamidated/0.9840); N5(NGlycan/1216.4229)	8.32	N,N	2	331332	4,5	6.8e-05	0.0047	60.2	60.2	967.402	967.404	-1.92	0	1932.79	1932.79	8.32	4	2	2800	1865	8.32	7.81	8.46	0	1.071	90000		1	54015
P07602|SAP_HUMAN Prosaposin OS=Homo sapiens GN=PSAP PE=1 SV=2	P07602|SAP	K.LIDnnK.T	328	333	HexNAc(2)Hex(6)	N5(NGlycan/1378.4757)	5	332	N332	46900	46900	350.04	s(DKO1_90min) r(3)	DKO1	DKO1-b3	DKO1 Sample3	90 min	N4(Deamidated/0.9840); N5(NGlycan/1378.4757)	7.87	N,N	2	331332	4,5	0.00048	0.024	60.2	60.2	1048.43	1048.43	1.05	0	2094.85	2094.85	7.82	3	2	3920	1844	7.87	7.34	8.59	0	1.126	200000	0.1	3	35427
P07602|SAP_HUMAN Prosaposin OS=Homo sapiens GN=PSAP PE=1 SV=2	P07602|SAP	K.LIDnnK.T	328	333	HexNAc(2)Hex(6)	N5(NGlycan/1378.4757)	5	332	N332	33600	33600	350.5	s(HCT116_90min) r(3)	HCT116	HCT116-b3	HCT116 Sample3	90 min	N4(Deamidated/0.9840); N5(NGlycan/1378.4757)	7.67	N,N	2	331332	4,5	0.00025	0.019	30.1	30.1	1048.43	1048.43	0.63	0	2094.85	2094.85	7.71	6	2	2820	1778	7.67	7.2	8.1	1	1.13	100000	0.12	3	92216
P07602|SAP_HUMAN Prosaposin OS=Homo sapiens GN=PSAP PE=1 SV=2	P07602|SAP	K.LIDnnK.T	328	333	HexNAc(2)Hex(6)Phospho(1)	N5(NGlycan/1458.4420)	5	332	N332	102000	102000	307.96	s(HCT116_90min) r(2)	HCT116	HCT116-b2	HCT116 Sample2	90 min	N4(Deamidated/0.9840); N5(NGlycan/1458.4420)	11.97	N,N	2	331332	4,5	0.0014	0.1	69.8	69.8	1088.42	1088.41	7.23	0	2174.83	2174.81	12.01	5	2	5370	4049	11.97	11.1	12.46	0	1.125	400000		2	73143
P07602|SAP_HUMAN Prosaposin OS=Homo sapiens GN=PSAP PE=1 SV=2	P07602|SAP	K.LIDnnK.T	328	333	HexNAc(2)Hex(6)Phospho(1)	N5(NGlycan/1458.4420)	5	332	N332	102000	102000	322.26	s(HCT116_90min) r(2)	HCT116	HCT116-b2	HCT116 Sample2	90 min	N4(Deamidated/0.9840); N5(NGlycan/1458.4420)	11.97	N,N	2	331332	4,5	0.00042	0.033	57.6	57.6	1088.42	1088.41	3.55	0	2174.82	2174.81	12.05	5	2	5370	4070	11.97	11.1	12.46	0	1.121	400000		2	73150
P07602|SAP_HUMAN Prosaposin OS=Homo sapiens GN=PSAP PE=1 SV=2	P07602|SAP	K.LIDnnK.T	328	333	HexNAc(2)Hex(6)Phospho(1)	N5(NGlycan/1458.4420)	5	332	N332	95000	95000	308.69	s(HCT116_90min) r(3)	HCT116	HCT116-b3	HCT116 Sample3	90 min	N4(Deamidated/0.9840); N5(NGlycan/1458.4420)	11.96	N,N	2	331332	4,5	0.00079	0.056	43.9	43.9	1088.42	1088.41	2.1	0	2174.82	2174.81	11.96	6	2	4780	3981	11.96	11.13	12.47	0	1.123	300000		3	92700
P07602|SAP_HUMAN Prosaposin OS=Homo sapiens GN=PSAP PE=1 SV=2	P07602|SAP	K.LIDnnK.T	328	333	HexNAc(2)Hex(6)Phospho(1)	N5(NGlycan/1458.4420)	5	332	N332	95000	95000	312.73	s(HCT116_90min) r(3)	HCT116	HCT116-b3	HCT116 Sample3	90 min	N4(Deamidated/0.9840); N5(NGlycan/1458.4420)	11.96	N,N	2	331332	4,5	0.00024	0.018	79.9	79.9	1088.41	1088.41	0.05	0	2174.81	2174.81	12.04	6	2	4780	4017	11.96	11.13	12.47	0	1.123	300000		3	92707
P07602|SAP_HUMAN Prosaposin OS=Homo sapiens GN=PSAP PE=1 SV=2	P07602|SAP	K.LIDnnK.T	328	333	HexNAc(2)Hex(2)	N5(NGlycan/730.2644)	5	332	N332	72700	72700	373.28	s(DKO1_90min) r(1)	DKO1	DKO1-b1	DKO1 Sample1	90 min	N4(Deamidated/0.9840); N5(NGlycan/730.2644)	9.35	N,N	2	331332	4,5	0.00033	0.015	93.7	93.7	724.325	724.325	0.16	0	1446.64	1446.63	9.29	1	2	8370	2689	9.35	8.86	9.86	0	0.931	200000		1	675
P07602|SAP_HUMAN Prosaposin OS=Homo sapiens GN=PSAP PE=1 SV=2	P07602|SAP	K.LIDnnK.T	328	333	HexNAc(2)Hex(2)	N5(NGlycan/730.2644)	5	332	N332	72700	72700	334.7	s(DKO1_90min) r(1)	DKO1	DKO1-b1	DKO1 Sample1	90 min	N4(Deamidated/0.9840); N5(NGlycan/730.2644)	9.35	N,N	2	331332	4,5	0.0038	0.15	42.6	42.6	724.325	724.325	0.68	0	1446.64	1446.63	9.31	1	2	8370	2696	9.35	8.86	9.86	0	0.931	200000		1	677
P07602|SAP_HUMAN Prosaposin OS=Homo sapiens GN=PSAP PE=1 SV=2	P07602|SAP	K.LIDnnK.T	328	333	HexNAc(2)Hex(2)	N5(NGlycan/730.2644)	5	332	N332	72700	72700	304.34	s(DKO1_90min) r(1)	DKO1	DKO1-b1	DKO1 Sample1	90 min	N4(Deamidated/0.9840); N5(NGlycan/730.2644)	9.35	N,N	2	331332	4,5	0.012	0.36	56.1	56.1	724.327	724.325	3.46	0	1446.64	1446.63	9.35	1	2	8370	2711	9.35	8.86	9.86	0	0.93	200000		1	683
P07602|SAP_HUMAN Prosaposin OS=Homo sapiens GN=PSAP PE=1 SV=2	P07602|SAP	K.LIDnnK.T	328	333	HexNAc(2)Hex(2)	N5(NGlycan/730.2644)	5	332	N332	67000	67000	309.32	s(DKO1_90min) r(2)	DKO1	DKO1-b2	DKO1 Sample2	90 min	N4(Deamidated/0.9840); N5(NGlycan/730.2644)	9.27	N,N	2	331332	4,5	0.0017	0.1	69.1	69.1	724.327	724.325	3.46	0	1446.64	1446.63	9.25	2	2	8620	2520	9.27	8.74	9.41	0	0.936	200000		2	17906
P07602|SAP_HUMAN Prosaposin OS=Homo sapiens GN=PSAP PE=1 SV=2	P07602|SAP	K.LIDnnK.T	328	333	HexNAc(2)Hex(2)	N5(NGlycan/730.2644)	5	332	N332	67000	67000	304.75	s(DKO1_90min) r(2)	DKO1	DKO1-b2	DKO1 Sample2	90 min	N4(Deamidated/0.9840); N5(NGlycan/730.2644)	9.27	N,N	2	331332	4,5	0.0058	0.28	26.8	26.8	724.326	724.325	2.4	0	1446.64	1446.63	9.3	2	2	8620	2543	9.27	8.74	9.41	0	0.935	200000		2	17909
P07602|SAP_HUMAN Prosaposin OS=Homo sapiens GN=PSAP PE=1 SV=2	P07602|SAP	K.LIDnnK.T	328	333	HexNAc(2)Hex(3)	N5(NGlycan/892.3172)	5	332	N332	87000	87000	353.69	s(HCT116_90min) r(1)	HCT116	HCT116-b1	HCT116 Sample1	90 min	N4(Deamidated/0.9840); N5(NGlycan/892.3172)	8.75	N,N	2	331332	4,5	0.00032	0.022	64.3	64.3	805.351	805.351	0.17	0	1608.69	1608.69	8.77	4	2	8770	2080	8.75	8.34	8.98	0	0.977	200000	0.13	1	54062
P07602|SAP_HUMAN Prosaposin OS=Homo sapiens GN=PSAP PE=1 SV=2	P07602|SAP	K.LIDnnK.T	328	333	HexNAc(2)Hex(3)	N5(NGlycan/892.3172)	5	332	N332	87000	87000	331.7	s(HCT116_90min) r(1)	HCT116	HCT116-b1	HCT116 Sample1	90 min	N4(Deamidated/0.9840); N5(NGlycan/892.3172)	8.75	N,N	2	331332	4,5	0.0012	0.081	67.7	67.7	805.35	805.351	-1.79	0	1608.68	1608.69	8.73	4	2	8770	2057	8.75	8.34	8.98	0	0.977	200000		1	54053
P07602|SAP_HUMAN Prosaposin OS=Homo sapiens GN=PSAP PE=1 SV=2	P07602|SAP	K.LIDnnK.T	328	333	HexNAc(2)Hex(3)	N5(NGlycan/892.3172)	5	332	N332	87000	87000	337.04	s(HCT116_90min) r(1)	HCT116	HCT116-b1	HCT116 Sample1	90 min	N4(Deamidated/0.9840); N5(NGlycan/892.3172)	8.75	N,N	2	331332	4,5	0.00035	0.024	64.6	64.6	805.35	805.351	-1.11	0	1608.69	1608.69	8.81	4	2	8770	2105	8.75	8.34	8.98	0	0.977	200000		1	54073
P07602|SAP_HUMAN Prosaposin OS=Homo sapiens GN=PSAP PE=1 SV=2	P07602|SAP	K.LIDnnK.T	328	333	HexNAc(2)Hex(3)	N5(NGlycan/892.3172)	5	332	N332	71800	71800	334.35	s(HCT116_90min) r(2)	HCT116	HCT116-b2	HCT116 Sample2	90 min	N4(Deamidated/0.9840); N5(NGlycan/892.3172)	8.75	N,N	2	331332	4,5	0.0013	0.096	61.5	61.5	805.351	805.351	0.05	0	1608.69	1608.69	8.79	5	2	8160	2264	8.75	8.56	9.02	0	0.981	200000	0.11	2	72779
P07602|SAP_HUMAN Prosaposin OS=Homo sapiens GN=PSAP PE=1 SV=2	P07602|SAP	K.LIDnnK.T	328	333	HexNAc(2)Hex(3)	N5(NGlycan/892.3172)	5	332	N332	71800	71800	309.88	s(HCT116_90min) r(2)	HCT116	HCT116-b2	HCT116 Sample2	90 min	N4(Deamidated/0.9840); N5(NGlycan/892.3172)	8.75	N,N	2	331332	4,5	0.0016	0.11	76.8	76.8	805.351	805.351	-0.66	0	1608.69	1608.69	8.73	5	2	8160	2226	8.75	8.56	9.02	0	0.981	200000		2	72762
P07602|SAP_HUMAN Prosaposin OS=Homo sapiens GN=PSAP PE=1 SV=2	P07602|SAP	K.LIDnnK.T	328	333	HexNAc(2)Hex(3)	N5(NGlycan/892.3172)	5	332	N332	71800	71800	344.97	s(HCT116_90min) r(2)	HCT116	HCT116-b2	HCT116 Sample2	90 min	N4(Deamidated/0.9840); N5(NGlycan/892.3172)	8.75	N,N	2	331332	4,5	0.00077	0.059	70	70	805.349	805.351	-2.79	0	1608.68	1608.69	8.75	5	2	8160	2236	8.75	8.56	9.02	0	0.981	200000		2	72766
P07602|SAP_HUMAN Prosaposin OS=Homo sapiens GN=PSAP PE=1 SV=2	P07602|SAP	K.LIDnnK.T	328	333	HexNAc(2)Hex(3)	N5(NGlycan/892.3172)	5	332	N332	71800	71800	325.72	s(HCT116_90min) r(2)	HCT116	HCT116-b2	HCT116 Sample2	90 min	N4(Deamidated/0.9840); N5(NGlycan/892.3172)	8.75	N,N	2	331332	4,5	0.00037	0.029	98.2	98.2	805.351	805.351	-0.57	0	1608.69	1608.69	8.77	5	2	8160	2250	8.75	8.56	9.02	0	0.982	200000		2	72771
P07602|SAP_HUMAN Prosaposin OS=Homo sapiens GN=PSAP PE=1 SV=2	P07602|SAP	K.LIDnnK.T	328	333	HexNAc(2)Hex(3)	N5(NGlycan/892.3172)	5	332	N332	71800	71800	331.8	s(HCT116_90min) r(2)	HCT116	HCT116-b2	HCT116 Sample2	90 min	N4(Deamidated/0.9840); N5(NGlycan/892.3172)	8.75	N,N	2	331332	4,5	0.0014	0.1	78.3	78.3	805.349	805.351	-2.43	0	1608.68	1608.69	8.81	5	2	8160	2276	8.75	8.56	9.02	0	0.982	200000		2	72786
P07602|SAP_HUMAN Prosaposin OS=Homo sapiens GN=PSAP PE=1 SV=2	P07602|SAP	K.LIDnnK.T	328	333	HexNAc(2)Hex(3)	N5(NGlycan/892.3172)	5	332	N332	129000	129000	315.18	s(HCT116_90min) r(3)	HCT116	HCT116-b3	HCT116 Sample3	90 min	N4(Deamidated/0.9840); N5(NGlycan/892.3172)	8.76	N,N	2	331332	4,5	0.0011	0.076	62.6	62.6	805.351	805.351	-0.04	0	1608.69	1608.69	8.78	6	2	10100	2288	8.76	7.87	9	0	0.981	300000	0.12	3	92338
P07602|SAP_HUMAN Prosaposin OS=Homo sapiens GN=PSAP PE=1 SV=2	P07602|SAP	K.LIDnnK.T	328	333	HexNAc(2)Hex(3)	N5(NGlycan/892.3172)	5	332	N332	129000	129000	340.79	s(HCT116_90min) r(3)	HCT116	HCT116-b3	HCT116 Sample3	90 min	N4(Deamidated/0.9840); N5(NGlycan/892.3172)	8.76	N,N	2	331332	4,5	0.00056	0.041	95.8	95.8	805.347	805.351	-4.71	0	1608.68	1608.69	8.72	6	2	10100	2251	8.76	7.87	9	0	0.983	300000		3	92325
P07602|SAP_HUMAN Prosaposin OS=Homo sapiens GN=PSAP PE=1 SV=2	P07602|SAP	K.LIDnnK.T	328	333	HexNAc(2)Hex(3)	N5(NGlycan/892.3172)	5	332	N332	129000	129000	315.78	s(HCT116_90min) r(3)	HCT116	HCT116-b3	HCT116 Sample3	90 min	N4(Deamidated/0.9840); N5(NGlycan/892.3172)	8.76	N,N	2	331332	4,5	0.0037	0.22	46.2	46.2	805.348	805.351	-3.72	0	1608.68	1608.69	8.74	6	2	10100	2265	8.76	7.87	9	0	0.981	300000		3	92330
P07602|SAP_HUMAN Prosaposin OS=Homo sapiens GN=PSAP PE=1 SV=2	P07602|SAP	K.LIDnnK.T	328	333	HexNAc(2)Hex(3)	N5(NGlycan/892.3172)	5	332	N332	129000	129000	347.09	s(HCT116_90min) r(3)	HCT116	HCT116-b3	HCT116 Sample3	90 min	N4(Deamidated/0.9840); N5(NGlycan/892.3172)	8.76	N,N	2	331332	4,5	0.00024	0.018	90.3	90.3	805.351	805.351	-0.77	0	1608.69	1608.69	8.76	6	2	10100	2276	8.76	7.87	9	0	0.981	300000		3	92334
P07602|SAP_HUMAN Prosaposin OS=Homo sapiens GN=PSAP PE=1 SV=2	P07602|SAP	K.LIDnnK.T	328	333	HexNAc(2)Hex(3)	N5(NGlycan/892.3172)	5	332	N332	129000	129000	351.56	s(HCT116_90min) r(3)	HCT116	HCT116-b3	HCT116 Sample3	90 min	N4(Deamidated/0.9840); N5(NGlycan/892.3172)	8.76	N,N	2	331332	4,5	0.00049	0.036	72.1	72.1	805.346	805.351	-5.76	0	1608.68	1608.69	8.82	6	2	10100	2312	8.76	7.87	9	0	0.981	300000		3	92350
P07602|SAP_HUMAN Prosaposin OS=Homo sapiens GN=PSAP PE=1 SV=2	P07602|SAP	K.LIDNnK.T	328	333	HexNAc(2)Hex(6)	N5(NGlycan/1378.4757)	5	332	N332	39800	39800	324.66	s(DKO1_90min) r(3)	DKO1	DKO1-b3	DKO1 Sample3	90 min	N5(NGlycan/1378.4757)	6.09	N	2	332	5	0.0016	0.075	14	14	1047.94	1047.94	2.79	0	2093.87	2093.86	6.11	3	2	2130	1074	6.09	5.53	6.38	0	1.131	100000	0.28	3	35164
P07602|SAP_HUMAN Prosaposin OS=Homo sapiens GN=PSAP PE=1 SV=2	P07602|SAP	K.LIDNnK.T	328	333	HexNAc(2)Hex(6)Phospho(1)	N5(NGlycan/1458.4420)	5	332	N332	176000	176000	362.98	s(HCT116_90min) r(1)	HCT116	HCT116-b1	HCT116 Sample1	90 min	N5(NGlycan/1458.4420)	7.64	N	2	332	5	0.00071	0.048	21.7	21.7	1087.92	1087.92	0.04	0	2173.83	2173.83	7.68	4	2	8740	1558	7.64	7.09	8.24	0	1.136	500000	0.22	1	53934
P07602|SAP_HUMAN Prosaposin OS=Homo sapiens GN=PSAP PE=1 SV=2	P07602|SAP	K.LIDNnK.T	328	333	HexNAc(2)Hex(6)Phospho(1)	N5(NGlycan/1458.4420)	5	332	N332	176000	176000	308.9	s(HCT116_90min) r(1)	HCT116	HCT116-b1	HCT116 Sample1	90 min	N5(NGlycan/1458.4420)	7.64	N	2	332	5	0.0032	0.18	14	14	1087.92	1087.92	-0.74	0	2173.83	2173.83	7.56	4	2	8740	1494	7.64	7.09	8.24	0	1.134	500000		1	53908
P07602|SAP_HUMAN Prosaposin OS=Homo sapiens GN=PSAP PE=1 SV=2	P07602|SAP	K.LIDNnK.T	328	333	HexNAc(2)Hex(6)Phospho(1)	N5(NGlycan/1458.4420)	5	332	N332	176000	176000	321.58	s(HCT116_90min) r(1)	HCT116	HCT116-b1	HCT116 Sample1	90 min	N5(NGlycan/1458.4420)	7.64	N	2	332	5	0.00086	0.057	22.8	22.8	1087.92	1087.92	0.69	0	2173.83	2173.83	7.6	4	2	8740	1513	7.64	7.09	8.24	0	1.135	500000		1	53916
P07602|SAP_HUMAN Prosaposin OS=Homo sapiens GN=PSAP PE=1 SV=2	P07602|SAP	K.LIDNnK.T	328	333	HexNAc(2)Hex(6)Phospho(1)	N5(NGlycan/1458.4420)	5	332	N332	176000	176000	331.18	s(HCT116_90min) r(1)	HCT116	HCT116-b1	HCT116 Sample1	90 min	N5(NGlycan/1458.4420)	7.64	N	2	332	5	0.00083	0.055	14	14	1087.92	1087.92	2.8	0	2173.83	2173.83	7.62	4	2	8740	1523	7.64	7.09	8.24	0	1.135	500000		1	53920
P07602|SAP_HUMAN Prosaposin OS=Homo sapiens GN=PSAP PE=1 SV=2	P07602|SAP	K.LIDNnK.T	328	333	HexNAc(2)Hex(6)Phospho(1)	N5(NGlycan/1458.4420)	5	332	N332	176000	176000	330.07	s(HCT116_90min) r(1)	HCT116	HCT116-b1	HCT116 Sample1	90 min	N5(NGlycan/1458.4420)	7.64	N	2	332	5	0.0011	0.069	14	14	1087.92	1087.92	2.4	0	2173.83	2173.83	7.64	4	2	8740	1533	7.64	7.09	8.24	0	1.136	500000		1	53925
P07602|SAP_HUMAN Prosaposin OS=Homo sapiens GN=PSAP PE=1 SV=2	P07602|SAP	K.LIDNnK.T	328	333	HexNAc(2)Hex(6)Phospho(1)	N5(NGlycan/1458.4420)	5	332	N332	176000	176000	352.75	s(HCT116_90min) r(1)	HCT116	HCT116-b1	HCT116 Sample1	90 min	N5(NGlycan/1458.4420)	7.64	N	2	332	5	0.00067	0.045	22.3	22.3	1087.92	1087.92	1.53	0	2173.83	2173.83	7.66	4	2	8740	1549	7.64	7.09	8.24	0	1.135	500000		1	53931
P07602|SAP_HUMAN Prosaposin OS=Homo sapiens GN=PSAP PE=1 SV=2	P07602|SAP	K.LIDNnK.T	328	333	HexNAc(2)Hex(6)Phospho(1)	N5(NGlycan/1458.4420)	5	332	N332	176000	176000	306.7	s(HCT116_90min) r(1)	HCT116	HCT116-b1	HCT116 Sample1	90 min	N5(NGlycan/1458.4420)	7.64	N	2	332	5	0.002	0.12	14	14	1087.92	1087.92	1.48	0	2173.83	2173.83	8.01	4	2	8740	1720	7.64	7.09	8.24	0	1.136	500000		1	53975
P07602|SAP_HUMAN Prosaposin OS=Homo sapiens GN=PSAP PE=1 SV=2	P07602|SAP	K.LIDNnK.T	328	333	HexNAc(2)Hex(6)Phospho(1)	N5(NGlycan/1458.4420)	5	332	N332	180000	180000	351.77	s(HCT116_90min) r(2)	HCT116	HCT116-b2	HCT116 Sample2	90 min	N5(NGlycan/1458.4420)	7.68	N	2	332	5	0.00035	0.028	22.6	22.6	1087.92	1087.92	0.6	0	2173.83	2173.83	7.7	5	2	8950	1709	7.68	6.82	8.26	0	1.138	500000	0.21	2	72645
P07602|SAP_HUMAN Prosaposin OS=Homo sapiens GN=PSAP PE=1 SV=2	P07602|SAP	K.LIDNnK.T	328	333	HexNAc(2)Hex(6)Phospho(1)	N5(NGlycan/1458.4420)	5	332	N332	180000	180000	317.17	s(HCT116_90min) r(2)	HCT116	HCT116-b2	HCT116 Sample2	90 min	N5(NGlycan/1458.4420)	7.68	N	2	332	5	0.0021	0.15	14	14	1087.92	1087.92	0.01	0	2173.83	2173.83	7.6	5	2	8950	1650	7.68	6.82	8.26	0	1.138	500000		2	72621
P07602|SAP_HUMAN Prosaposin OS=Homo sapiens GN=PSAP PE=1 SV=2	P07602|SAP	K.LIDNnK.T	328	333	HexNAc(2)Hex(6)Phospho(1)	N5(NGlycan/1458.4420)	5	332	N332	180000	180000	322.37	s(HCT116_90min) r(2)	HCT116	HCT116-b2	HCT116 Sample2	90 min	N5(NGlycan/1458.4420)	7.68	N	2	332	5	0.0029	0.19	14	14	1087.92	1087.92	2.1	0	2173.83	2173.83	7.62	5	2	8950	1660	7.68	6.82	8.26	0	1.138	500000		2	72626
P07602|SAP_HUMAN Prosaposin OS=Homo sapiens GN=PSAP PE=1 SV=2	P07602|SAP	K.LIDNnK.T	328	333	HexNAc(2)Hex(6)Phospho(1)	N5(NGlycan/1458.4420)	5	332	N332	180000	180000	387.35	s(HCT116_90min) r(2)	HCT116	HCT116-b2	HCT116 Sample2	90 min	N5(NGlycan/1458.4420)	7.68	N	2	332	5	0.00026	0.02	21.7	21.7	1087.92	1087.92	1.06	0	2173.83	2173.83	7.64	5	2	8950	1673	7.68	6.82	8.26	0	1.138	500000		2	72631
P07602|SAP_HUMAN Prosaposin OS=Homo sapiens GN=PSAP PE=1 SV=2	P07602|SAP	K.LIDNnK.T	328	333	HexNAc(2)Hex(6)Phospho(1)	N5(NGlycan/1458.4420)	5	332	N332	180000	180000	375.11	s(HCT116_90min) r(2)	HCT116	HCT116-b2	HCT116 Sample2	90 min	N5(NGlycan/1458.4420)	7.68	N	2	332	5	0.00045	0.035	23.5	23.5	1087.92	1087.92	-0.15	0	2173.83	2173.83	7.66	5	2	8950	1686	7.68	6.82	8.26	0	1.139	500000		2	72636
P07602|SAP_HUMAN Prosaposin OS=Homo sapiens GN=PSAP PE=1 SV=2	P07602|SAP	K.LIDNnK.T	328	333	HexNAc(2)Hex(6)Phospho(1)	N5(NGlycan/1458.4420)	5	332	N332	180000	180000	334.7	s(HCT116_90min) r(2)	HCT116	HCT116-b2	HCT116 Sample2	90 min	N5(NGlycan/1458.4420)	7.68	N	2	332	5	0.0012	0.091	20.7	20.7	1087.92	1087.92	1.36	0	2173.83	2173.83	7.68	5	2	8950	1696	7.68	6.82	8.26	0	1.138	500000		2	72640
P07602|SAP_HUMAN Prosaposin OS=Homo sapiens GN=PSAP PE=1 SV=2	P07602|SAP	K.LIDNnK.T	328	333	HexNAc(2)Hex(6)Phospho(1)	N5(NGlycan/1458.4420)	5	332	N332	180000	180000	332.76	s(HCT116_90min) r(2)	HCT116	HCT116-b2	HCT116 Sample2	90 min	N5(NGlycan/1458.4420)	7.68	N	2	332	5	0.00039	0.03	22	22	1087.92	1087.92	1.27	0	2173.83	2173.83	7.97	5	2	8950	1843	7.68	6.82	8.26	0	1.142	500000		2	72671
P07602|SAP_HUMAN Prosaposin OS=Homo sapiens GN=PSAP PE=1 SV=2	P07602|SAP	K.LIDNnK.T	328	333	HexNAc(2)Hex(6)Phospho(1)	N5(NGlycan/1458.4420)	5	332	N332	180000	180000	306.92	s(HCT116_90min) r(2)	HCT116	HCT116-b2	HCT116 Sample2	90 min	N5(NGlycan/1458.4420)	7.68	N	2	332	5	0.0016	0.11	14	14	1087.92	1087.92	-0.77	0	2173.83	2173.83	7.99	5	2	8950	1853	7.68	6.82	8.26	0	1.14	500000		2	72672
P07602|SAP_HUMAN Prosaposin OS=Homo sapiens GN=PSAP PE=1 SV=2	P07602|SAP	K.LIDNnK.T	328	333	HexNAc(2)Hex(6)Phospho(1)	N5(NGlycan/1458.4420)	5	332	N332	180000	180000	343.36	s(HCT116_90min) r(2)	HCT116	HCT116-b2	HCT116 Sample2	90 min	N5(NGlycan/1458.4420)	7.68	N	2	332	5	0.00039	0.031	14	14	1087.92	1087.92	-0.72	0	2173.83	2173.83	8.03	5	2	8950	1871	7.68	6.82	8.26	0	1.14	500000		2	72674
P07602|SAP_HUMAN Prosaposin OS=Homo sapiens GN=PSAP PE=1 SV=2	P07602|SAP	K.LIDNnK.T	328	333	HexNAc(2)Hex(6)Phospho(1)	N5(NGlycan/1458.4420)	5	332	N332	180000	180000	339.1	s(HCT116_90min) r(2)	HCT116	HCT116-b2	HCT116 Sample2	90 min	N5(NGlycan/1458.4420)	7.68	N	2	332	5	0.00046	0.036	14.5	14.5	1087.92	1087.92	-0.7	0	2173.83	2173.83	8.05	5	2	8950	1881	7.68	6.82	8.26	0	1.14	500000		2	72675
P07602|SAP_HUMAN Prosaposin OS=Homo sapiens GN=PSAP PE=1 SV=2	P07602|SAP	K.LIDNnK.T	328	333	HexNAc(2)Hex(6)Phospho(1)	N5(NGlycan/1458.4420)	5	332	N332	316000	316000	348.64	s(HCT116_90min) r(3)	HCT116	HCT116-b3	HCT116 Sample3	90 min	N5(NGlycan/1458.4420)	7.63	N	2	332	5	0.00039	0.028	14	14	1087.92	1087.92	0.46	0	2173.83	2173.83	7.61	6	2	12200	1709	7.63	6.74	9.72	0	1.138	1000000		3	92189
P07602|SAP_HUMAN Prosaposin OS=Homo sapiens GN=PSAP PE=1 SV=2	P07602|SAP	K.LIDNnK.T	328	333	HexNAc(2)Hex(6)Phospho(1)	N5(NGlycan/1458.4420)	5	332	N332	316000	316000	347.55	s(HCT116_90min) r(3)	HCT116	HCT116-b3	HCT116 Sample3	90 min	N5(NGlycan/1458.4420)	7.63	N	2	332	5	0.00026	0.019	14	14	1087.92	1087.92	-1.77	0	2173.82	2173.83	7.63	6	2	12200	1729	7.63	6.74	9.72	0	1.14	1000000		3	92197
P07602|SAP_HUMAN Prosaposin OS=Homo sapiens GN=PSAP PE=1 SV=2	P07602|SAP	K.LIDNnK.T	328	333	HexNAc(2)Hex(6)Phospho(1)	N5(NGlycan/1458.4420)	5	332	N332	316000	316000	329.77	s(HCT116_90min) r(3)	HCT116	HCT116-b3	HCT116 Sample3	90 min	N5(NGlycan/1458.4420)	7.63	N	2	332	5	0.00031	0.023	14	14	1087.92	1087.92	-0.82	0	2173.83	2173.83	7.65	6	2	12200	1742	7.63	6.74	9.72	0	1.139	1000000		3	92202
P07602|SAP_HUMAN Prosaposin OS=Homo sapiens GN=PSAP PE=1 SV=2	P07602|SAP	K.LIDNnK.T	328	333	HexNAc(2)Hex(6)Phospho(1)	N5(NGlycan/1458.4420)	5	332	N332	316000	316000	368.24	s(HCT116_90min) r(3)	HCT116	HCT116-b3	HCT116 Sample3	90 min	N5(NGlycan/1458.4420)	7.63	N	2	332	5	0.0011	0.078	19.1	19.1	1087.92	1087.92	1.42	0	2173.83	2173.83	8.06	6	2	12200	1943	7.63	6.74	9.72	0	1.141	1000000		3	92249
P07602|SAP_HUMAN Prosaposin OS=Homo sapiens GN=PSAP PE=1 SV=2	P07602|SAP	K.LIDNnK.T	328	333	HexNAc(2)Hex(6)Phospho(1)	N5(NGlycan/1458.4420)	5	332	N332	316000	316000	310.2	s(HCT116_90min) r(3)	HCT116	HCT116-b3	HCT116 Sample3	90 min	N5(NGlycan/1458.4420)	7.63	N	2	332	5	0.0027	0.17	14	14	1087.92	1087.92	2.21	0	2173.83	2173.83	8.08	6	2	12200	1952	7.63	6.74	9.72	0	1.14	1000000		3	92250
P07602|SAP_HUMAN Prosaposin OS=Homo sapiens GN=PSAP PE=1 SV=2	P07602|SAP	K.LIDNnK.T	328	333	HexNAc(2)Hex(2)	N5(NGlycan/730.2644)	5	332	N332	371000	371000	320.19	s(DKO1_90min) r(1)	DKO1	DKO1-b1	DKO1 Sample1	90 min	N5(NGlycan/730.2644)	5.53	N	2	332	5	0.014	0.4	14	14	723.835	723.833	3.46	0	1445.66	1445.65	5.24	1	2	7690	885	5.53	4.23	8.06	0	0.965	900000		1	139
P07602|SAP_HUMAN Prosaposin OS=Homo sapiens GN=PSAP PE=1 SV=2	P07602|SAP	K.LIDNnK.T	328	333	HexNAc(2)Hex(2)	N5(NGlycan/730.2644)	5	332	N332	371000	371000	314.62	s(DKO1_90min) r(1)	DKO1	DKO1-b1	DKO1 Sample1	90 min	N5(NGlycan/730.2644)	5.53	N	2	332	5	0.024	0.54	14	14	723.829	723.833	-5.34	0	1445.64	1445.65	7.83	1	2	7690	1860	5.53	4.23	8.06	0	0.962	900000		1	488
P07602|SAP_HUMAN Prosaposin OS=Homo sapiens GN=PSAP PE=1 SV=2	P07602|SAP	K.LIDNnK.T	328	333	HexNAc(2)Hex(2)	N5(NGlycan/730.2644)	5	332	N332	361000	361000	351.28	s(DKO1_90min) r(3)	DKO1	DKO1-b3	DKO1 Sample3	90 min	N5(NGlycan/730.2644)	5.55	N	2	332	5	0.002	0.093	32.4	32.4	723.836	723.833	4.65	0	1445.66	1445.65	5.37	3	2	8120	915	5.55	4.21	8.04	0	0.964	900000		3	35115
P07602|SAP_HUMAN Prosaposin OS=Homo sapiens GN=PSAP PE=1 SV=2	P07602|SAP	K.LIDNnK.T	328	333	HexNAc(2)Hex(2)	N5(NGlycan/730.2644)	5	332	N332	361000	361000	328.02	s(DKO1_90min) r(3)	DKO1	DKO1-b3	DKO1 Sample3	90 min	N5(NGlycan/730.2644)	5.55	N	2	332	5	0.0026	0.12	22.4	22.4	723.837	723.833	6.67	0	1445.66	1445.65	5.41	3	2	8120	921	5.55	4.21	8.04	0	0.965	900000		3	35117
P07602|SAP_HUMAN Prosaposin OS=Homo sapiens GN=PSAP PE=1 SV=2	P07602|SAP	K.LIDNnK.T	328	333	HexNAc(2)Hex(2)	N5(NGlycan/730.2644)	5	332	N332	361000	361000	335.14	s(DKO1_90min) r(3)	DKO1	DKO1-b3	DKO1 Sample3	90 min	N5(NGlycan/730.2644)	5.55	N	2	332	5	0.011	0.36	14	14	723.835	723.833	2.63	0	1445.65	1445.65	5.43	3	2	8120	924	5.55	4.21	8.04	0	0.965	900000		3	35118
P07602|SAP_HUMAN Prosaposin OS=Homo sapiens GN=PSAP PE=1 SV=2	P07602|SAP	K.LIDNnK.T	328	333	HexNAc(2)Hex(2)	N5(NGlycan/730.2644)	5	332	N332	361000	361000	301.98	s(DKO1_90min) r(3)	DKO1	DKO1-b3	DKO1 Sample3	90 min	N5(NGlycan/730.2644)	5.55	N	2	332	5	0.017	0.47	23.3	23.3	723.838	723.833	7.46	0	1445.66	1445.65	5.47	3	2	8120	930	5.55	4.21	8.04	0	0.965	900000		3	35120
P07602|SAP_HUMAN Prosaposin OS=Homo sapiens GN=PSAP PE=1 SV=2	P07602|SAP	K.LIDNnK.T	328	333	HexNAc(2)Hex(2)	N5(NGlycan/730.2644)	5	332	N332	361000	361000	304.49	s(DKO1_90min) r(3)	DKO1	DKO1-b3	DKO1 Sample3	90 min	N5(NGlycan/730.2644)	5.55	N	2	332	5	0.011	0.37	19.7	19.7	723.836	723.833	4.3	0	1445.66	1445.65	5.51	3	2	8120	936	5.55	4.21	8.04	0	0.965	900000		3	35122
P07602|SAP_HUMAN Prosaposin OS=Homo sapiens GN=PSAP PE=1 SV=2	P07602|SAP	K.LIDNnK.T	328	333	HexNAc(2)Hex(2)	N5(NGlycan/730.2644)	5	332	N332	361000	361000	313.98	s(DKO1_90min) r(3)	DKO1	DKO1-b3	DKO1 Sample3	90 min	N5(NGlycan/730.2644)	5.55	N	2	332	5	0.016	0.45	14	14	723.836	723.833	5.1	0	1445.66	1445.65	5.57	3	2	8120	946	5.55	4.21	8.04	0	0.965	900000		3	35125
P07602|SAP_HUMAN Prosaposin OS=Homo sapiens GN=PSAP PE=1 SV=2	P07602|SAP	K.LIDNnK.T	328	333	HexNAc(2)Hex(2)	N5(NGlycan/730.2644)	5	332	N332	361000	361000	321.76	s(DKO1_90min) r(3)	DKO1	DKO1-b3	DKO1 Sample3	90 min	N5(NGlycan/730.2644)	5.55	N	2	332	5	0.0092	0.32	14	14	723.836	723.833	3.88	0	1445.66	1445.65	5.62	3	2	8120	958	5.55	4.21	8.04	0	0.966	900000		3	35128
P07602|SAP_HUMAN Prosaposin OS=Homo sapiens GN=PSAP PE=1 SV=2	P07602|SAP	K.LIDNnK.T	328	333	HexNAc(2)Hex(2)	N5(NGlycan/730.2644)	5	332	N332	361000	361000	300.88	s(DKO1_90min) r(3)	DKO1	DKO1-b3	DKO1 Sample3	90 min	N5(NGlycan/730.2644)	5.55	N	2	332	5	0.013	0.39	18.6	18.6	723.837	723.833	5.79	0	1445.66	1445.65	5.7	3	2	8120	975	5.55	4.21	8.04	0	0.965	900000		3	35131
P07602|SAP_HUMAN Prosaposin OS=Homo sapiens GN=PSAP PE=1 SV=2	P07602|SAP	K.LIDNnK.T	328	333	HexNAc(2)Hex(2)	N5(NGlycan/730.2644)	5	332	N332	361000	361000	354.3	s(DKO1_90min) r(3)	DKO1	DKO1-b3	DKO1 Sample3	90 min	N5(NGlycan/730.2644)	5.55	N	2	332	5	0.011	0.37	14	14	723.84	723.833	9.87	0	1445.67	1445.65	5.84	3	2	8120	1010	5.55	4.21	8.04	0	0.966	900000		3	35141
P07602|SAP_HUMAN Prosaposin OS=Homo sapiens GN=PSAP PE=1 SV=2	P07602|SAP	K.LIDNnK.T	328	333	HexNAc(2)Hex(2)	N5(NGlycan/730.2644)	5	332	N332	298000	298000	326.04	s(HCT116_90min) r(3)	HCT116	HCT116-b3	HCT116 Sample3	90 min	N5(NGlycan/730.2644)	2.54	N	2	332	5	0.004	0.23	14	14	723.828	723.833	-6.8	0	1445.64	1445.65	7.65	6	2	8080	1745	2.54	1.72	7.97	0	0.962	700000		3	92205
P07602|SAP_HUMAN Prosaposin OS=Homo sapiens GN=PSAP PE=1 SV=2	P07602|SAP	K.LIDNnK.T	328	333	HexNAc(2)Hex(3)	N5(NGlycan/892.3172)	5	332	N332	225000	225000	341.06	s(DKO1_90min) r(1)	DKO1	DKO1-b1	DKO1 Sample1	90 min	N5(NGlycan/892.3172)	2.52	N	2	332	5	0.015	0.42	14	14	804.867	804.859	9.52	0	1607.72	1607.7	2.61	1	2	9830	596	2.52	1.66	7.71	0	0.994	600000		1	127
P07602|SAP_HUMAN Prosaposin OS=Homo sapiens GN=PSAP PE=1 SV=2	P07602|SAP	K.LIDNnK.T	328	333	HexNAc(2)Hex(3)	N5(NGlycan/892.3172)	5	332	N332	225000	225000	327.3	s(DKO1_90min) r(1)	DKO1	DKO1-b1	DKO1 Sample1	90 min	N5(NGlycan/892.3172)	2.52	N	2	332	5	0.0034	0.14	14	14	804.861	804.859	1.73	0	1607.71	1607.7	3.02	1	2	9830	645	2.52	1.66	7.71	0	0.992	600000		1	132
P07602|SAP_HUMAN Prosaposin OS=Homo sapiens GN=PSAP PE=1 SV=2	P07602|SAP	K.LIDNnK.T	328	333	HexNAc(2)Hex(3)	N5(NGlycan/892.3172)	5	332	N332	128000	128000	379.02	s(DKO1_90min) r(3)	DKO1	DKO1-b3	DKO1 Sample3	90 min	N5(NGlycan/892.3172)	2.54	N	2	332	5	0.0025	0.11	14	14	804.861	804.859	2.6	0	1607.71	1607.7	2.61	3	2	11900	603	2.54	2.09	3.41	0	0.994	300000		3	35091
P07602|SAP_HUMAN Prosaposin OS=Homo sapiens GN=PSAP PE=1 SV=2	P07602|SAP	K.LIDNnK.T	328	333	HexNAc(2)Hex(3)	N5(NGlycan/892.3172)	5	332	N332	128000	128000	315.61	s(DKO1_90min) r(3)	DKO1	DKO1-b3	DKO1 Sample3	90 min	N5(NGlycan/892.3172)	2.54	N	2	332	5	0.0071	0.27	14	14	804.862	804.859	4.23	0	1607.71	1607.7	2.65	3	2	11900	610	2.54	2.09	3.41	0	0.992	300000		3	35093
P07602|SAP_HUMAN Prosaposin OS=Homo sapiens GN=PSAP PE=1 SV=2	P07602|SAP	K.LIDNnK.T	328	333	HexNAc(2)Hex(3)	N5(NGlycan/892.3172)	5	332	N332	82500	82500	313.32	s(HCT116_90min) r(1)	HCT116	HCT116-b1	HCT116 Sample1	90 min	N5(NGlycan/892.3172)	7.33	N	2	332	5	0.0065	0.32	14	14	804.86	804.859	0.77	0	1607.7	1607.7	7.34	4	2	7900	1409	7.33	7.11	7.58	0	0.996	200000	0.15	1	53889
P07602|SAP_HUMAN Prosaposin OS=Homo sapiens GN=PSAP PE=1 SV=2	P07602|SAP	K.LIDNnK.T	328	333	HexNAc(2)Hex(3)	N5(NGlycan/892.3172)	5	332	N332	82500	82500	311.23	s(HCT116_90min) r(1)	HCT116	HCT116-b1	HCT116 Sample1	90 min	N5(NGlycan/892.3172)	7.33	N	2	332	5	0.0055	0.28	22.8	22.8	804.86	804.859	1.56	0	1607.71	1607.7	7.32	4	2	7900	1400	7.33	7.11	7.58	0	0.995	200000		1	53886
P07602|SAP_HUMAN Prosaposin OS=Homo sapiens GN=PSAP PE=1 SV=2	P07602|SAP	K.LIDNnK.T	328	333	HexNAc(2)Hex(3)	N5(NGlycan/892.3172)	5	332	N332	82500	82500	322.67	s(HCT116_90min) r(1)	HCT116	HCT116-b1	HCT116 Sample1	90 min	N5(NGlycan/892.3172)	7.33	N	2	332	5	0.0037	0.21	19.4	19.4	804.862	804.859	3.15	0	1607.71	1607.7	7.42	4	2	7900	1440	7.33	7.11	7.58	0	0.996	200000		1	53895
P07602|SAP_HUMAN Prosaposin OS=Homo sapiens GN=PSAP PE=1 SV=2	P07602|SAP	K.LIDNnK.T	328	333	HexNAc(2)Hex(3)	N5(NGlycan/892.3172)	5	332	N332	229000	229000	318.85	s(HCT116_90min) r(2)	HCT116	HCT116-b2	HCT116 Sample2	90 min	N5(NGlycan/892.3172)	2.48	N	2	332	5	0.0067	0.36	14	14	804.856	804.859	-3.89	0	1607.7	1607.7	7.32	5	2	32500	1515	2.48	1.43	7.62	0	0.997	600000		2	72579
P07602|SAP_HUMAN Prosaposin OS=Homo sapiens GN=PSAP PE=1 SV=2	P07602|SAP	K.LIDNnK.T	328	333	HexNAc(2)Hex(3)	N5(NGlycan/892.3172)	5	332	N332	229000	229000	302.45	s(HCT116_90min) r(2)	HCT116	HCT116-b2	HCT116 Sample2	90 min	N5(NGlycan/892.3172)	2.48	N	2	332	5	0.0062	0.34	14	14	804.857	804.859	-2.19	0	1607.7	1607.7	7.34	5	2	32500	1524	2.48	1.43	7.62	0	0.998	600000		2	72581
P07602|SAP_HUMAN Prosaposin OS=Homo sapiens GN=PSAP PE=1 SV=2	P07602|SAP	K.LIDNnK.T	328	333	HexNAc(2)Hex(3)	N5(NGlycan/892.3172)	5	332	N332	257000	257000	300.53	s(HCT116_90min) r(3)	HCT116	HCT116-b3	HCT116 Sample3	90 min	N5(NGlycan/892.3172)	2.48	N	2	332	5	0.0086	0.4	14	14	804.858	804.859	-1.58	0	1607.7	1607.7	7.4	6	2	32900	1616	2.48	2.33	7.59	0	1	700000	0.04	3	92157
P07602|SAP_HUMAN Prosaposin OS=Homo sapiens GN=PSAP PE=1 SV=2	P07602|SAP	K.LIDNnK.T	328	333	HexNAc(2)Hex(3)	N5(NGlycan/892.3172)	5	332	N332	257000	257000	305.5	s(HCT116_90min) r(3)	HCT116	HCT116-b3	HCT116 Sample3	90 min	N5(NGlycan/892.3172)	2.48	N	2	332	5	0.0096	0.43	14	14	804.86	804.859	0.52	0	1607.7	1607.7	7.32	6	2	32900	1578	2.48	2.33	7.59	0	0.998	700000		3	92136
P07602|SAP_HUMAN Prosaposin OS=Homo sapiens GN=PSAP PE=1 SV=2	P07602|SAP	K.LIDNnK.T	328	333	HexNAc(2)Hex(3)	N5(NGlycan/892.3172)	5	332	N332	257000	257000	317.13	s(HCT116_90min) r(3)	HCT116	HCT116-b3	HCT116 Sample3	90 min	N5(NGlycan/892.3172)	2.48	N	2	332	5	0.0086	0.4	14	14	804.859	804.859	-0.34	0	1607.7	1607.7	7.34	6	2	32900	1588	2.48	2.33	7.59	0	0.999	700000		3	92141
P07602|SAP_HUMAN Prosaposin OS=Homo sapiens GN=PSAP PE=1 SV=2	P07602|SAP	K.LIDNnK.T	328	333	HexNAc(2)Hex(3)	N5(NGlycan/892.3172)	5	332	N332	257000	257000	330.44	s(HCT116_90min) r(3)	HCT116	HCT116-b3	HCT116 Sample3	90 min	N5(NGlycan/892.3172)	2.48	N	2	332	5	0.005	0.27	14	14	804.858	804.859	-1.06	0	1607.7	1607.7	7.36	6	2	32900	1598	2.48	2.33	7.59	0	0.999	700000		3	92147
P07602|SAP_HUMAN Prosaposin OS=Homo sapiens GN=PSAP PE=1 SV=2	P07602|SAP	K.LIDNnK.T	328	333	HexNAc(2)Hex(3)	N5(NGlycan/892.3172)	5	332	N332	257000	257000	305.86	s(HCT116_90min) r(3)	HCT116	HCT116-b3	HCT116 Sample3	90 min	N5(NGlycan/892.3172)	2.48	N	2	332	5	0.011	0.47	17.9	17.9	804.857	804.859	-2.83	0	1607.7	1607.7	7.38	6	2	32900	1607	2.48	2.33	7.59	0	0.998	700000		3	92152
P07602|SAP_HUMAN Prosaposin OS=Homo sapiens GN=PSAP PE=1 SV=2	P07602|SAP	K.LIDNnK.T	328	333	HexNAc(2)Hex(3)	N5(NGlycan/892.3172)	5	332	N332	257000	257000	338.32	s(HCT116_90min) r(3)	HCT116	HCT116-b3	HCT116 Sample3	90 min	N5(NGlycan/892.3172)	2.48	N	2	332	5	0.006	0.31	14	14	804.857	804.859	-2.46	0	1607.7	1607.7	7.42	6	2	32900	1627	2.48	2.33	7.59	0	0.999	700000		3	92161
P07602|SAP_HUMAN Prosaposin OS=Homo sapiens GN=PSAP PE=1 SV=2	P07602|SAP	K.LIDnnKTEK.E	328	336	HexNAc(2)Hex(4)	N5(NGlycan/1054.3700)	5	332	N332	199000	199000	350.87	s(DKO1_90min) r(1)	DKO1	DKO1-b1	DKO1 Sample1	90 min	N4(Deamidated/0.9840); N5(NGlycan/1054.3700)	7.46	N,N	3	331332	4,5	0.0001	0.0047	118.4	118.4	710.65	710.649	1.79	0	2128.93	2128.93	7.53	1	2	24100	1711	7.46	7.18	8.3	0	0.796	700000	0.11	1	432
P07602|SAP_HUMAN Prosaposin OS=Homo sapiens GN=PSAP PE=1 SV=2	P07602|SAP	K.LIDnnKTEK.E	328	336	HexNAc(2)Hex(4)	N5(NGlycan/1054.3700)	5	332	N332	199000	199000	513.54	s(DKO1_90min) r(1)	DKO1	DKO1-b1	DKO1 Sample1	90 min	N4(Deamidated/0.9840); N5(NGlycan/1054.3700)	7.46	N,N	3	331332	4,5	3.3e-08	1.5e-06	222.3	222.3	710.65	710.649	1.69	0	2128.93	2128.93	7.42	1	2	24100	1647	7.46	7.18	8.3	0	0.815	700000		1	408
P07602|SAP_HUMAN Prosaposin OS=Homo sapiens GN=PSAP PE=1 SV=2	P07602|SAP	K.LIDnnKTEK.E	328	336	HexNAc(2)Hex(4)	N5(NGlycan/1054.3700)	5	332	N332	152000	152000	454.41	s(DKO1_90min) r(2)	DKO1	DKO1-b2	DKO1 Sample2	90 min	N4(Deamidated/0.9840); N5(NGlycan/1054.3700)	7.38	N,N	3	331332	4,5	2.9e-07	1.9e-05	221.2	221.2	710.651	710.649	1.99	0	2128.93	2128.93	7.32	2	2	17600	1556	7.38	7.1	8.29	0	0.82	500000	0.11	2	17652
P07602|SAP_HUMAN Prosaposin OS=Homo sapiens GN=PSAP PE=1 SV=2	P07602|SAP	K.LIDnnKTEK.E	328	336	HexNAc(2)Hex(4)	N5(NGlycan/1054.3700)	5	332	N332	152000	152000	392.26	s(DKO1_90min) r(2)	DKO1	DKO1-b2	DKO1 Sample2	90 min	N4(Deamidated/0.9840); N5(NGlycan/1054.3700)	7.38	N,N	3	331332	4,5	1.2e-05	0.00081	115.3	115.3	710.653	710.649	4.67	0	2128.94	2128.93	7.3	2	2	17600	1547	7.38	7.1	8.29	0	0.819	500000		2	17649
P07602|SAP_HUMAN Prosaposin OS=Homo sapiens GN=PSAP PE=1 SV=2	P07602|SAP	K.LIDnnKTEK.E	328	336	HexNAc(2)Hex(4)	N5(NGlycan/1054.3700)	5	332	N332	152000	152000	440.11	s(DKO1_90min) r(2)	DKO1	DKO1-b2	DKO1 Sample2	90 min	N4(Deamidated/0.9840); N5(NGlycan/1054.3700)	7.38	N,N	3	331332	4,5	4.5e-07	3e-05	157	157	710.652	710.649	3.34	0	2128.93	2128.93	7.34	2	2	17600	1564	7.38	7.1	8.29	0	0.825	500000		2	17655
P07602|SAP_HUMAN Prosaposin OS=Homo sapiens GN=PSAP PE=1 SV=2	P07602|SAP	K.LIDnnKTEK.E	328	336	HexNAc(2)Hex(4)	N5(NGlycan/1054.3700)	5	332	N332	168000	168000	446.74	s(DKO1_90min) r(3)	DKO1	DKO1-b3	DKO1 Sample3	90 min	N4(Deamidated/0.9840); N5(NGlycan/1054.3700)	7.51	N,N	3	331332	4,5	1.2e-06	5.9e-05	243.8	243.8	710.65	710.649	1.63	0	2128.93	2128.93	7.49	3	2	17700	1687	7.51	7.08	7.9	0	0.832	600000	0.12	3	35373
P07602|SAP_HUMAN Prosaposin OS=Homo sapiens GN=PSAP PE=1 SV=2	P07602|SAP	K.LIDnnKTEK.E	328	336	HexNAc(2)Hex(4)	N5(NGlycan/1054.3700)	5	332	N332	168000	168000	430.72	s(DKO1_90min) r(3)	DKO1	DKO1-b3	DKO1 Sample3	90 min	N4(Deamidated/0.9840); N5(NGlycan/1054.3700)	7.51	N,N	3	331332	4,5	7.9e-07	4e-05	216.4	216.4	710.65	710.649	0.8	0	2128.93	2128.93	7.47	3	2	17700	1677	7.51	7.08	7.9	0	0.816	600000		3	35371
P07602|SAP_HUMAN Prosaposin OS=Homo sapiens GN=PSAP PE=1 SV=2	P07602|SAP	K.LIDnnKTEK.E	328	336	HexNAc(2)Hex(4)	N5(NGlycan/1054.3700)	5	332	N332	77000	77000	330.42	s(HCT116_90min) r(1)	HCT116	HCT116-b1	HCT116 Sample1	90 min	N4(Deamidated/0.9840); N5(NGlycan/1054.3700)	7.15	N,N	3	331332	4,5	0.00029	0.02	104.6	104.6	710.65	710.649	1.13	0	2128.93	2128.93	7.13	4	2	3420	1305	7.15	6.02	8.01	0	0.815	300000		1	53851
P07602|SAP_HUMAN Prosaposin OS=Homo sapiens GN=PSAP PE=1 SV=2	P07602|SAP	K.LIDnnKTEK.E	328	336	HexNAc(2)Hex(4)	N5(NGlycan/1054.3700)	5	332	N332	96200	96200	331.79	s(HCT116_90min) r(3)	HCT116	HCT116-b3	HCT116 Sample3	90 min	N4(Deamidated/0.9840); N5(NGlycan/1054.3700)	7.2	N,N	3	331332	4,5	0.00023	0.017	122.2	122.2	710.648	710.649	-1.3	0	2128.92	2128.93	7.26	6	2	8680	1545	7.2	6.76	7.59	0	0.818	300000	0.15	3	92125
P07602|SAP_HUMAN Prosaposin OS=Homo sapiens GN=PSAP PE=1 SV=2	P07602|SAP	K.LIDnnKTEK.E	328	336	HexNAc(2)Hex(4)	N5(NGlycan/1054.3700)	5	332	N332	96200	96200	504.17	s(HCT116_90min) r(3)	HCT116	HCT116-b3	HCT116 Sample3	90 min	N4(Deamidated/0.9840); N5(NGlycan/1054.3700)	7.2	N,N	3	331332	4,5	5.2e-07	3.9e-05	188.9	188.9	710.649	710.649	-0.39	0	2128.92	2128.93	7.16	6	2	8680	1497	7.2	6.76	7.59	0	0.816	300000		3	92111
P07602|SAP_HUMAN Prosaposin OS=Homo sapiens GN=PSAP PE=1 SV=2	P07602|SAP	K.LIDnnKTEK.E	328	336	HexNAc(2)Hex(4)	N5(NGlycan/1054.3700)	5	332	N332	96200	96200	387.28	s(HCT116_90min) r(3)	HCT116	HCT116-b3	HCT116 Sample3	90 min	N4(Deamidated/0.9840); N5(NGlycan/1054.3700)	7.2	N,N	3	331332	4,5	9.9e-06	0.00074	200.4	200.4	710.647	710.649	-3.29	0	2128.92	2128.93	7.18	6	2	8680	1505	7.2	6.76	7.59	0	0.82	300000		3	92113
P07602|SAP_HUMAN Prosaposin OS=Homo sapiens GN=PSAP PE=1 SV=2	P07602|SAP	K.LIDnnKTEK.E	328	336	HexNAc(2)Hex(4)	N5(NGlycan/1054.3700)	5	332	N332	96200	96200	365.36	s(HCT116_90min) r(3)	HCT116	HCT116-b3	HCT116 Sample3	90 min	N4(Deamidated/0.9840); N5(NGlycan/1054.3700)	7.2	N,N	3	331332	4,5	0.00023	0.017	105.8	105.8	710.648	710.649	-2.2	0	2128.92	2128.93	7.2	6	2	8680	1514	7.2	6.76	7.59	0	0.818	300000		3	92116
P07602|SAP_HUMAN Prosaposin OS=Homo sapiens GN=PSAP PE=1 SV=2	P07602|SAP	K.LIDnnKTEK.E	328	336	HexNAc(2)Hex(4)	N5(NGlycan/1054.3700)	5	332	N332	96200	96200	347.26	s(HCT116_90min) r(3)	HCT116	HCT116-b3	HCT116 Sample3	90 min	N4(Deamidated/0.9840); N5(NGlycan/1054.3700)	7.2	N,N	3	331332	4,5	0.00022	0.016	156.5	156.5	710.647	710.649	-2.48	0	2128.92	2128.93	7.24	6	2	8680	1532	7.2	6.76	7.59	0	0.819	300000		3	92122
P07602|SAP_HUMAN Prosaposin OS=Homo sapiens GN=PSAP PE=1 SV=2	P07602|SAP	K.LIDnnKTEK.E	328	336	HexNAc(2)Hex(4)	N5(NGlycan/1054.3700)	5	332	N332	96200	96200	366.99	s(HCT116_90min) r(3)	HCT116	HCT116-b3	HCT116 Sample3	90 min	N4(Deamidated/0.9840); N5(NGlycan/1054.3700)	7.2	N,N	3	331332	4,5	0.00023	0.017	108.8	108.8	710.649	710.649	-0.7	0	2128.92	2128.93	7.29	6	2	8680	1559	7.2	6.76	7.59	0	0.818	300000		3	92130
P07602|SAP_HUMAN Prosaposin OS=Homo sapiens GN=PSAP PE=1 SV=2	P07602|SAP	K.LIDnnKTEK.E	328	336	HexNAc(2)Hex(4)	N5(NGlycan/1054.3700)	5	332	N332	96200	96200	354.48	s(HCT116_90min) r(3)	HCT116	HCT116-b3	HCT116 Sample3	90 min	N4(Deamidated/0.9840); N5(NGlycan/1054.3700)	7.2	N,N	3	331332	4,5	0.00024	0.017	103.7	103.7	710.652	710.649	3.54	0	2128.93	2128.93	7.32	6	2	8680	1580	7.2	6.76	7.59	0	0.817	300000		3	92137
P07602|SAP_HUMAN Prosaposin OS=Homo sapiens GN=PSAP PE=1 SV=2	P07602|SAP	K.LIDnnKTEK.E	328	336	HexNAc(2)Hex(5)	N5(NGlycan/1216.4229)	5	332	N332	14100	14100	401.43	s(DKO1_90min) r(1)	DKO1	DKO1-b1	DKO1 Sample1	90 min	N4(Deamidated/0.9840); N5(NGlycan/1216.4229)	7.18	N,N	2	331332	4,5	1.2e-05	0.00055	164.4	164.4	1146.49	1146.5	-2.7	0	2290.97	2290.98	7.18	1	2	2090	1504	7.18	6.99	7.32	1	1.215	50000	0.12	1	351
P07602|SAP_HUMAN Prosaposin OS=Homo sapiens GN=PSAP PE=1 SV=2	P07602|SAP	K.LIDnnKTEK.E	328	336	HexNAc(2)Hex(5)	N5(NGlycan/1216.4229)	5	332	N332	177000	177000	495.62	s(DKO1_90min) r(1)	DKO1	DKO1-b1	DKO1 Sample1	90 min	N4(Deamidated/0.9840); N5(NGlycan/1216.4229)	7.18	N,N	3	331332	4,5	3.7e-08	1.7e-06	192.7	192.7	764.669	764.667	3.42	0	2290.99	2290.98	7.14	1	2	15500	1475	7.18	6.35	8.02	0	0.841	700000	0.14	1	336
P07602|SAP_HUMAN Prosaposin OS=Homo sapiens GN=PSAP PE=1 SV=2	P07602|SAP	K.LIDnnKTEK.E	328	336	HexNAc(2)Hex(5)	N5(NGlycan/1216.4229)	5	332	N332	177000	177000	462.81	s(DKO1_90min) r(1)	DKO1	DKO1-b1	DKO1 Sample1	90 min	N4(Deamidated/0.9840); N5(NGlycan/1216.4229)	7.18	N,N	3	331332	4,5	1.2e-07	5.5e-06	149.9	149.9	764.668	764.667	1.55	0	2290.98	2290.98	7.12	1	2	15500	1462	7.18	6.35	8.02	0	0.841	700000		1	332
P07602|SAP_HUMAN Prosaposin OS=Homo sapiens GN=PSAP PE=1 SV=2	P07602|SAP	K.LIDnnKTEK.E	328	336	HexNAc(2)Hex(5)	N5(NGlycan/1216.4229)	5	332	N332	159000	159000	507.58	s(DKO1_90min) r(2)	DKO1	DKO1-b2	DKO1 Sample2	90 min	N4(Deamidated/0.9840); N5(NGlycan/1216.4229)	7.05	N,N	3	331332	4,5	5.1e-08	3.4e-06	203.4	203.4	764.669	764.667	3.55	0	2290.99	2290.98	6.97	2	2	11100	1374	7.05	6.15	7.88	0	0.842	600000	0.2	2	17590
P07602|SAP_HUMAN Prosaposin OS=Homo sapiens GN=PSAP PE=1 SV=2	P07602|SAP	K.LIDnnKTEK.E	328	336	HexNAc(2)Hex(5)	N5(NGlycan/1216.4229)	5	332	N332	159000	159000	387.04	s(DKO1_90min) r(2)	DKO1	DKO1-b2	DKO1 Sample2	90 min	N4(Deamidated/0.9840); N5(NGlycan/1216.4229)	7.05	N,N	3	331332	4,5	1.7e-05	0.0011	107.4	107.4	764.668	764.667	2.04	0	2290.98	2290.98	6.95	2	2	11100	1365	7.05	6.15	7.88	0	0.842	600000		2	17587
P07602|SAP_HUMAN Prosaposin OS=Homo sapiens GN=PSAP PE=1 SV=2	P07602|SAP	K.LIDnnKTEK.E	328	336	HexNAc(2)Hex(5)	N5(NGlycan/1216.4229)	5	332	N332	159000	159000	466.27	s(DKO1_90min) r(2)	DKO1	DKO1-b2	DKO1 Sample2	90 min	N4(Deamidated/0.9840); N5(NGlycan/1216.4229)	7.05	N,N	3	331332	4,5	5.5e-07	3.7e-05	147	147	764.667	764.667	-0.1	0	2290.98	2290.98	6.99	2	2	11100	1384	7.05	6.15	7.88	0	0.847	600000		2	17595
P07602|SAP_HUMAN Prosaposin OS=Homo sapiens GN=PSAP PE=1 SV=2	P07602|SAP	K.LIDnnKTEK.E	328	336	HexNAc(2)Hex(5)	N5(NGlycan/1216.4229)	5	332	N332	193000	193000	501.68	s(DKO1_90min) r(3)	DKO1	DKO1-b3	DKO1 Sample3	90 min	N4(Deamidated/0.9840); N5(NGlycan/1216.4229)	7.24	N,N	3	331332	4,5	7.6e-08	3.9e-06	190.3	190.3	764.669	764.667	3.43	0	2290.99	2290.98	7.2	3	2	20000	1505	7.24	6.4	8.1	0	0.841	700000	0.12	3	35296
P07602|SAP_HUMAN Prosaposin OS=Homo sapiens GN=PSAP PE=1 SV=2	P07602|SAP	K.LIDnnKTEK.E	328	336	HexNAc(2)Hex(5)	N5(NGlycan/1216.4229)	5	332	N332	193000	193000	493.79	s(DKO1_90min) r(3)	DKO1	DKO1-b3	DKO1 Sample3	90 min	N4(Deamidated/0.9840); N5(NGlycan/1216.4229)	7.24	N,N	3	331332	4,5	1.8e-07	9.3e-06	130.8	130.8	764.669	764.667	2.62	0	2290.98	2290.98	7.18	3	2	20000	1490	7.24	6.4	8.1	0	0.841	700000		3	35292
P07602|SAP_HUMAN Prosaposin OS=Homo sapiens GN=PSAP PE=1 SV=2	P07602|SAP	K.LIDnnKTEK.E	328	336	HexNAc(2)Hex(5)	N5(NGlycan/1216.4229)	5	332	N332	66300	66300	371.63	s(HCT116_90min) r(1)	HCT116	HCT116-b1	HCT116 Sample1	90 min	N4(Deamidated/0.9840); N5(NGlycan/1216.4229)	2.5	N,N	3	331332	4,5	0.00016	0.011	135.9	135.9	764.67	764.667	3.73	0	2290.99	2290.98	2.52	4	2	31600	441	2.5	2.46	2.62	1	0.85	300000	0.04	1	53733
P07602|SAP_HUMAN Prosaposin OS=Homo sapiens GN=PSAP PE=1 SV=2	P07602|SAP	K.LIDnnKTEK.E	328	336	HexNAc(2)Hex(5)	N5(NGlycan/1216.4229)	5	332	N332	169000	169000	395.85	s(HCT116_90min) r(3)	HCT116	HCT116-b3	HCT116 Sample3	90 min	N4(Deamidated/0.9840); N5(NGlycan/1216.4229)	6.78	N,N	3	331332	4,5	6.6e-05	0.005	129.4	129.4	764.664	764.667	-3.73	0	2290.97	2290.98	6.7	6	2	5250	1270	6.78	5.4	7.22	0	0.839	600000	0.44	3	92030
P07602|SAP_HUMAN Prosaposin OS=Homo sapiens GN=PSAP PE=1 SV=2	P07602|SAP	K.LIDnnKTEK.E	328	336	HexNAc(2)Hex(5)	N5(NGlycan/1216.4229)	5	332	N332	169000	169000	336.51	s(HCT116_90min) r(3)	HCT116	HCT116-b3	HCT116 Sample3	90 min	N4(Deamidated/0.9840); N5(NGlycan/1216.4229)	6.78	N,N	3	331332	4,5	0.00068	0.049	54.9	54.9	764.663	764.667	-4.33	0	2290.97	2290.98	6.35	6	2	5250	1145	6.78	5.4	7.22	0	0.837	600000		3	91997
P07602|SAP_HUMAN Prosaposin OS=Homo sapiens GN=PSAP PE=1 SV=2	P07602|SAP	K.LIDnnKTEK.E	328	336	HexNAc(2)Hex(5)	N5(NGlycan/1216.4229)	5	332	N332	169000	169000	376.88	s(HCT116_90min) r(3)	HCT116	HCT116-b3	HCT116 Sample3	90 min	N4(Deamidated/0.9840); N5(NGlycan/1216.4229)	6.78	N,N	3	331332	4,5	0.00022	0.017	98.6	98.6	764.664	764.667	-4.07	0	2290.97	2290.98	6.44	6	2	5250	1179	6.78	5.4	7.22	0	0.837	600000		3	92001
P07602|SAP_HUMAN Prosaposin OS=Homo sapiens GN=PSAP PE=1 SV=2	P07602|SAP	K.LIDnnKTEK.E	328	336	HexNAc(2)Hex(5)	N5(NGlycan/1216.4229)	5	332	N332	169000	169000	321.39	s(HCT116_90min) r(3)	HCT116	HCT116-b3	HCT116 Sample3	90 min	N4(Deamidated/0.9840); N5(NGlycan/1216.4229)	6.78	N,N	3	331332	4,5	0.00025	0.019	91	91	764.664	764.667	-3.96	0	2290.97	2290.98	6.46	6	2	5250	1186	6.78	5.4	7.22	0	0.839	600000		3	92002
P07602|SAP_HUMAN Prosaposin OS=Homo sapiens GN=PSAP PE=1 SV=2	P07602|SAP	K.LIDnnKTEK.E	328	336	HexNAc(2)Hex(5)	N5(NGlycan/1216.4229)	5	332	N332	169000	169000	379.38	s(HCT116_90min) r(3)	HCT116	HCT116-b3	HCT116 Sample3	90 min	N4(Deamidated/0.9840); N5(NGlycan/1216.4229)	6.78	N,N	3	331332	4,5	0.00014	0.01	94.2	94.2	764.666	764.667	-1.33	0	2290.98	2290.98	6.48	6	2	5250	1194	6.78	5.4	7.22	0	0.838	600000		3	92003
P07602|SAP_HUMAN Prosaposin OS=Homo sapiens GN=PSAP PE=1 SV=2	P07602|SAP	K.LIDnnKTEK.E	328	336	HexNAc(2)Hex(5)	N5(NGlycan/1216.4229)	5	332	N332	169000	169000	332.22	s(HCT116_90min) r(3)	HCT116	HCT116-b3	HCT116 Sample3	90 min	N4(Deamidated/0.9840); N5(NGlycan/1216.4229)	6.78	N,N	3	331332	4,5	0.00024	0.018	102.4	102.4	764.663	764.667	-4.59	0	2290.97	2290.98	6.5	6	2	5250	1201	6.78	5.4	7.22	0	0.839	600000		3	92004
P07602|SAP_HUMAN Prosaposin OS=Homo sapiens GN=PSAP PE=1 SV=2	P07602|SAP	K.LIDnnKTEK.E	328	336	HexNAc(2)Hex(5)	N5(NGlycan/1216.4229)	5	332	N332	169000	169000	301.84	s(HCT116_90min) r(3)	HCT116	HCT116-b3	HCT116 Sample3	90 min	N4(Deamidated/0.9840); N5(NGlycan/1216.4229)	6.78	N,N	3	331332	4,5	0.00026	0.019	97.7	97.7	764.666	764.667	-1.52	0	2290.98	2290.98	6.54	6	2	5250	1216	6.78	5.4	7.22	0	0.836	600000		3	92007
P07602|SAP_HUMAN Prosaposin OS=Homo sapiens GN=PSAP PE=1 SV=2	P07602|SAP	K.LIDnnKTEK.E	328	336	HexNAc(2)Hex(5)	N5(NGlycan/1216.4229)	5	332	N332	169000	169000	378.05	s(HCT116_90min) r(3)	HCT116	HCT116-b3	HCT116 Sample3	90 min	N4(Deamidated/0.9840); N5(NGlycan/1216.4229)	6.78	N,N	3	331332	4,5	0.0002	0.015	151.5	151.5	764.662	764.667	-6.79	0	2290.96	2290.98	6.56	6	2	5250	1223	6.78	5.4	7.22	0	0.837	600000		3	92009
P07602|SAP_HUMAN Prosaposin OS=Homo sapiens GN=PSAP PE=1 SV=2	P07602|SAP	K.LIDnnKTEK.E	328	336	HexNAc(2)Hex(5)	N5(NGlycan/1216.4229)	5	332	N332	169000	169000	346.59	s(HCT116_90min) r(3)	HCT116	HCT116-b3	HCT116 Sample3	90 min	N4(Deamidated/0.9840); N5(NGlycan/1216.4229)	6.78	N,N	3	331332	4,5	1.8e-05	0.0014	143	143	764.666	764.667	-0.69	0	2290.98	2290.98	6.6	6	2	5250	1236	6.78	5.4	7.22	0	0.839	600000		3	92014
P07602|SAP_HUMAN Prosaposin OS=Homo sapiens GN=PSAP PE=1 SV=2	P07602|SAP	K.LIDnnKTEK.E	328	336	HexNAc(2)Hex(5)	N5(NGlycan/1216.4229)	5	332	N332	169000	169000	461.89	s(HCT116_90min) r(3)	HCT116	HCT116-b3	HCT116 Sample3	90 min	N4(Deamidated/0.9840); N5(NGlycan/1216.4229)	6.78	N,N	3	331332	4,5	8e-06	0.0006	123	123	764.662	764.667	-6.15	0	2290.96	2290.98	6.62	6	2	5250	1242	6.78	5.4	7.22	0	0.837	600000		3	92017
P07602|SAP_HUMAN Prosaposin OS=Homo sapiens GN=PSAP PE=1 SV=2	P07602|SAP	K.LIDnnKTEK.E	328	336	HexNAc(2)Hex(5)	N5(NGlycan/1216.4229)	5	332	N332	169000	169000	428.65	s(HCT116_90min) r(3)	HCT116	HCT116-b3	HCT116 Sample3	90 min	N4(Deamidated/0.9840); N5(NGlycan/1216.4229)	6.78	N,N	3	331332	4,5	3.7e-06	0.00028	191.8	191.8	764.664	764.667	-3.86	0	2290.97	2290.98	6.64	6	2	5250	1248	6.78	5.4	7.22	0	0.838	600000		3	92021
P07602|SAP_HUMAN Prosaposin OS=Homo sapiens GN=PSAP PE=1 SV=2	P07602|SAP	K.LIDnnKTEK.E	328	336	HexNAc(2)Hex(5)	N5(NGlycan/1216.4229)	5	332	N332	169000	169000	389.16	s(HCT116_90min) r(3)	HCT116	HCT116-b3	HCT116 Sample3	90 min	N4(Deamidated/0.9840); N5(NGlycan/1216.4229)	6.78	N,N	3	331332	4,5	5e-05	0.0038	131.1	131.1	764.667	764.667	-0.08	0	2290.98	2290.98	6.66	6	2	5250	1255	6.78	5.4	7.22	0	0.838	600000		3	92024
P07602|SAP_HUMAN Prosaposin OS=Homo sapiens GN=PSAP PE=1 SV=2	P07602|SAP	K.LIDnnKTEK.E	328	336	HexNAc(2)Hex(5)	N5(NGlycan/1216.4229)	5	332	N332	169000	169000	453.73	s(HCT116_90min) r(3)	HCT116	HCT116-b3	HCT116 Sample3	90 min	N4(Deamidated/0.9840); N5(NGlycan/1216.4229)	6.78	N,N	3	331332	4,5	3.8e-06	0.00029	113.9	113.9	764.664	764.667	-2.97	0	2290.97	2290.98	6.68	6	2	5250	1261	6.78	5.4	7.22	0	0.838	600000		3	92027
P07602|SAP_HUMAN Prosaposin OS=Homo sapiens GN=PSAP PE=1 SV=2	P07602|SAP	K.LIDnnKTEK.E	328	336	HexNAc(2)Hex(5)	N5(NGlycan/1216.4229)	5	332	N332	169000	169000	357.34	s(HCT116_90min) r(3)	HCT116	HCT116-b3	HCT116 Sample3	90 min	N4(Deamidated/0.9840); N5(NGlycan/1216.4229)	6.78	N,N	3	331332	4,5	1.3e-05	0.00098	160.1	160.1	764.666	764.667	-0.84	0	2290.98	2290.98	6.72	6	2	5250	1279	6.78	5.4	7.22	0	0.837	600000		3	92033
P07602|SAP_HUMAN Prosaposin OS=Homo sapiens GN=PSAP PE=1 SV=2	P07602|SAP	K.LIDnnKTEK.E	328	336	HexNAc(2)Hex(5)	N5(NGlycan/1216.4229)	5	332	N332	169000	169000	444.25	s(HCT116_90min) r(3)	HCT116	HCT116-b3	HCT116 Sample3	90 min	N4(Deamidated/0.9840); N5(NGlycan/1216.4229)	6.78	N,N	3	331332	4,5	5.7e-07	4.3e-05	184.1	184.1	764.667	764.667	0.5	0	2290.98	2290.98	6.74	6	2	5250	1288	6.78	5.4	7.22	0	0.839	600000		3	92037
P07602|SAP_HUMAN Prosaposin OS=Homo sapiens GN=PSAP PE=1 SV=2	P07602|SAP	K.LIDnnKTEK.E	328	336	HexNAc(2)Hex(5)	N5(NGlycan/1216.4229)	5	332	N332	169000	169000	318.06	s(HCT116_90min) r(3)	HCT116	HCT116-b3	HCT116 Sample3	90 min	N4(Deamidated/0.9840); N5(NGlycan/1216.4229)	6.78	N,N	3	331332	4,5	0.00059	0.043	90.5	90.5	764.665	764.667	-2.48	0	2290.97	2290.98	6.75	6	2	5250	1296	6.78	5.4	7.22	0	0.838	600000		3	92040
P07602|SAP_HUMAN Prosaposin OS=Homo sapiens GN=PSAP PE=1 SV=2	P07602|SAP	K.LIDnnKTEK.E	328	336	HexNAc(2)Hex(5)	N5(NGlycan/1216.4229)	5	332	N332	169000	169000	303.92	s(HCT116_90min) r(3)	HCT116	HCT116-b3	HCT116 Sample3	90 min	N4(Deamidated/0.9840); N5(NGlycan/1216.4229)	6.78	N,N	3	331332	4,5	0.0016	0.11	95.3	95.3	764.665	764.667	-2.86	0	2290.97	2290.98	6.77	6	2	5250	1303	6.78	5.4	7.22	0	0.837	600000		3	92042
P07602|SAP_HUMAN Prosaposin OS=Homo sapiens GN=PSAP PE=1 SV=2	P07602|SAP	K.LIDnnKTEK.E	328	336	HexNAc(2)Hex(5)	N5(NGlycan/1216.4229)	5	332	N332	169000	169000	459.22	s(HCT116_90min) r(3)	HCT116	HCT116-b3	HCT116 Sample3	90 min	N4(Deamidated/0.9840); N5(NGlycan/1216.4229)	6.78	N,N	3	331332	4,5	3e-06	0.00022	139.2	139.2	764.666	764.667	-1.5	0	2290.98	2290.98	6.81	6	2	5250	1321	6.78	5.4	7.22	0	0.839	600000		3	92046
P07602|SAP_HUMAN Prosaposin OS=Homo sapiens GN=PSAP PE=1 SV=2	P07602|SAP	K.LIDnnKTEK.E	328	336	HexNAc(2)Hex(5)	N5(NGlycan/1216.4229)	5	332	N332	169000	169000	394.25	s(HCT116_90min) r(3)	HCT116	HCT116-b3	HCT116 Sample3	90 min	N4(Deamidated/0.9840); N5(NGlycan/1216.4229)	6.78	N,N	3	331332	4,5	9.6e-06	0.00072	127.8	127.8	764.667	764.667	-0.06	0	2290.98	2290.98	6.83	6	2	5250	1328	6.78	5.4	7.22	0	0.844	600000		3	92048
P07602|SAP_HUMAN Prosaposin OS=Homo sapiens GN=PSAP PE=1 SV=2	P07602|SAP	K.LIDnnKTEK.E	328	336	HexNAc(2)Hex(5)	N5(NGlycan/1216.4229)	5	332	N332	169000	169000	457.87	s(HCT116_90min) r(3)	HCT116	HCT116-b3	HCT116 Sample3	90 min	N4(Deamidated/0.9840); N5(NGlycan/1216.4229)	6.78	N,N	3	331332	4,5	9.3e-07	7e-05	172.4	172.4	764.664	764.667	-3.1	0	2290.97	2290.98	6.85	6	2	5250	1335	6.78	5.4	7.22	0	0.84	600000		3	92050
P07602|SAP_HUMAN Prosaposin OS=Homo sapiens GN=PSAP PE=1 SV=2	P07602|SAP	K.LIDnnKTEK.E	328	336	HexNAc(2)Hex(5)	N5(NGlycan/1216.4229)	5	332	N332	169000	169000	357.6	s(HCT116_90min) r(3)	HCT116	HCT116-b3	HCT116 Sample3	90 min	N4(Deamidated/0.9840); N5(NGlycan/1216.4229)	6.78	N,N	3	331332	4,5	0.00013	0.01	124.3	124.3	764.666	764.667	-1.59	0	2290.97	2290.98	6.87	6	2	5250	1343	6.78	5.4	7.22	0	0.839	600000		3	92052
P07602|SAP_HUMAN Prosaposin OS=Homo sapiens GN=PSAP PE=1 SV=2	P07602|SAP	K.LIDnnKTEK.E	328	336	HexNAc(2)Hex(5)	N5(NGlycan/1216.4229)	5	332	N332	169000	169000	370.84	s(HCT116_90min) r(3)	HCT116	HCT116-b3	HCT116 Sample3	90 min	N4(Deamidated/0.9840); N5(NGlycan/1216.4229)	6.78	N,N	3	331332	4,5	0.00022	0.016	92.2	92.2	764.666	764.667	-1.49	0	2290.98	2290.98	6.89	6	2	5250	1354	6.78	5.4	7.22	0	0.839	600000		3	92057
P07602|SAP_HUMAN Prosaposin OS=Homo sapiens GN=PSAP PE=1 SV=2	P07602|SAP	K.LIDnnKTEK.E	328	336	HexNAc(2)Hex(6)	N5(NGlycan/1378.4757)	5	332	N332	289000	289000	500.69	s(DKO1_90min) r(1)	DKO1	DKO1-b1	DKO1 Sample1	90 min	N4(Deamidated/0.9840); N5(NGlycan/1378.4757)	6.44	N,N	3	331332	4,5	3.8e-08	1.8e-06	216.1	216.1	818.685	818.684	0.61	0	2453.03	2453.03	6.34	1	2	7270	1140	6.44	2.03	7.87	0	0.888	1000000	0.41	1	239
P07602|SAP_HUMAN Prosaposin OS=Homo sapiens GN=PSAP PE=1 SV=2	P07602|SAP	K.LIDnnKTEK.E	328	336	HexNAc(2)Hex(6)	N5(NGlycan/1378.4757)	5	332	N332	289000	289000	351.7	s(DKO1_90min) r(1)	DKO1	DKO1-b1	DKO1 Sample1	90 min	N4(Deamidated/0.9840); N5(NGlycan/1378.4757)	6.44	N,N	3	331332	4,5	3.9e-05	0.0018	91.7	91.7	818.685	818.684	0.37	0	2453.03	2453.03	2.55	1	2	7270	563	6.44	2.03	7.87	0	0.899	1000000		1	118
P07602|SAP_HUMAN Prosaposin OS=Homo sapiens GN=PSAP PE=1 SV=2	P07602|SAP	K.LIDnnKTEK.E	328	336	HexNAc(2)Hex(6)	N5(NGlycan/1378.4757)	5	332	N332	289000	289000	386.37	s(DKO1_90min) r(1)	DKO1	DKO1-b1	DKO1 Sample1	90 min	N4(Deamidated/0.9840); N5(NGlycan/1378.4757)	6.44	N,N	3	331332	4,5	5.8e-05	0.0027	71	71	818.685	818.684	0.85	0	2453.03	2453.03	5.99	1	2	7270	1039	6.44	2.03	7.87	0	0.888	1000000		1	190
P07602|SAP_HUMAN Prosaposin OS=Homo sapiens GN=PSAP PE=1 SV=2	P07602|SAP	K.LIDnnKTEK.E	328	336	HexNAc(2)Hex(6)	N5(NGlycan/1378.4757)	5	332	N332	289000	289000	312.45	s(DKO1_90min) r(1)	DKO1	DKO1-b1	DKO1 Sample1	90 min	N4(Deamidated/0.9840); N5(NGlycan/1378.4757)	6.44	N,N	3	331332	4,5	0.0013	0.055	107.8	107.8	818.684	818.684	-0.83	0	2453.03	2453.03	6.01	1	2	7270	1045	6.44	2.03	7.87	0	0.888	1000000		1	192
P07602|SAP_HUMAN Prosaposin OS=Homo sapiens GN=PSAP PE=1 SV=2	P07602|SAP	K.LIDnnKTEK.E	328	336	HexNAc(2)Hex(6)	N5(NGlycan/1378.4757)	5	332	N332	289000	289000	300.03	s(DKO1_90min) r(1)	DKO1	DKO1-b1	DKO1 Sample1	90 min	N4(Deamidated/0.9840); N5(NGlycan/1378.4757)	6.44	N,N	3	331332	4,5	0.00031	0.014	106.6	106.6	818.686	818.684	1.58	0	2453.04	2453.03	6.05	1	2	7270	1055	6.44	2.03	7.87	0	0.887	1000000		1	196
P07602|SAP_HUMAN Prosaposin OS=Homo sapiens GN=PSAP PE=1 SV=2	P07602|SAP	K.LIDnnKTEK.E	328	336	HexNAc(2)Hex(6)	N5(NGlycan/1378.4757)	5	332	N332	289000	289000	379.56	s(DKO1_90min) r(1)	DKO1	DKO1-b1	DKO1 Sample1	90 min	N4(Deamidated/0.9840); N5(NGlycan/1378.4757)	6.44	N,N	3	331332	4,5	0.002	0.085	35.8	35.8	818.683	818.684	-1.05	0	2453.03	2453.03	6.07	1	2	7270	1059	6.44	2.03	7.87	0	0.888	1000000		1	198
P07602|SAP_HUMAN Prosaposin OS=Homo sapiens GN=PSAP PE=1 SV=2	P07602|SAP	K.LIDnnKTEK.E	328	336	HexNAc(2)Hex(6)	N5(NGlycan/1378.4757)	5	332	N332	289000	289000	455.68	s(DKO1_90min) r(1)	DKO1	DKO1-b1	DKO1 Sample1	90 min	N4(Deamidated/0.9840); N5(NGlycan/1378.4757)	6.44	N,N	3	331332	4,5	4.9e-07	2.3e-05	206.5	206.5	818.686	818.684	1.84	0	2453.04	2453.03	6.19	1	2	7270	1088	6.44	2.03	7.87	0	0.887	1000000		1	215
P07602|SAP_HUMAN Prosaposin OS=Homo sapiens GN=PSAP PE=1 SV=2	P07602|SAP	K.LIDnnKTEK.E	328	336	HexNAc(2)Hex(6)	N5(NGlycan/1378.4757)	5	332	N332	289000	289000	390.61	s(DKO1_90min) r(1)	DKO1	DKO1-b1	DKO1 Sample1	90 min	N4(Deamidated/0.9840); N5(NGlycan/1378.4757)	6.44	N,N	3	331332	4,5	7.6e-06	0.00035	130	130	818.687	818.684	3.43	0	2453.04	2453.03	6.21	1	2	7270	1094	6.44	2.03	7.87	0	0.89	1000000		1	218
P07602|SAP_HUMAN Prosaposin OS=Homo sapiens GN=PSAP PE=1 SV=2	P07602|SAP	K.LIDnnKTEK.E	328	336	HexNAc(2)Hex(6)	N5(NGlycan/1378.4757)	5	332	N332	289000	289000	425.51	s(DKO1_90min) r(1)	DKO1	DKO1-b1	DKO1 Sample1	90 min	N4(Deamidated/0.9840); N5(NGlycan/1378.4757)	6.44	N,N	3	331332	4,5	1.5e-05	0.0007	91	91	818.687	818.684	2.92	0	2453.04	2453.03	6.25	1	2	7270	1106	6.44	2.03	7.87	0	0.889	1000000		1	225
P07602|SAP_HUMAN Prosaposin OS=Homo sapiens GN=PSAP PE=1 SV=2	P07602|SAP	K.LIDnnKTEK.E	328	336	HexNAc(2)Hex(6)	N5(NGlycan/1378.4757)	5	332	N332	289000	289000	336.33	s(DKO1_90min) r(1)	DKO1	DKO1-b1	DKO1 Sample1	90 min	N4(Deamidated/0.9840); N5(NGlycan/1378.4757)	6.44	N,N	3	331332	4,5	0.00029	0.013	84.3	84.3	818.687	818.684	2.95	0	2453.04	2453.03	6.27	1	2	7270	1112	6.44	2.03	7.87	0	0.887	1000000		1	229
P07602|SAP_HUMAN Prosaposin OS=Homo sapiens GN=PSAP PE=1 SV=2	P07602|SAP	K.LIDnnKTEK.E	328	336	HexNAc(2)Hex(6)	N5(NGlycan/1378.4757)	5	332	N332	289000	289000	422.13	s(DKO1_90min) r(1)	DKO1	DKO1-b1	DKO1 Sample1	90 min	N4(Deamidated/0.9840); N5(NGlycan/1378.4757)	6.44	N,N	3	331332	4,5	3.9e-06	0.00018	137.4	137.4	818.687	818.684	3.21	0	2453.04	2453.03	6.29	1	2	7270	1119	6.44	2.03	7.87	0	0.888	1000000		1	232
P07602|SAP_HUMAN Prosaposin OS=Homo sapiens GN=PSAP PE=1 SV=2	P07602|SAP	K.LIDnnKTEK.E	328	336	HexNAc(2)Hex(6)	N5(NGlycan/1378.4757)	5	332	N332	289000	289000	468.29	s(DKO1_90min) r(1)	DKO1	DKO1-b1	DKO1 Sample1	90 min	N4(Deamidated/0.9840); N5(NGlycan/1378.4757)	6.44	N,N	3	331332	4,5	2.1e-07	9.7e-06	181.7	181.7	818.684	818.684	-0.63	0	2453.03	2453.03	6.31	1	2	7270	1126	6.44	2.03	7.87	0	0.885	1000000		1	235
P07602|SAP_HUMAN Prosaposin OS=Homo sapiens GN=PSAP PE=1 SV=2	P07602|SAP	K.LIDnnKTEK.E	328	336	HexNAc(2)Hex(6)	N5(NGlycan/1378.4757)	5	332	N332	289000	289000	405.29	s(DKO1_90min) r(1)	DKO1	DKO1-b1	DKO1 Sample1	90 min	N4(Deamidated/0.9840); N5(NGlycan/1378.4757)	6.44	N,N	3	331332	4,5	4.1e-06	0.00019	150.3	150.3	818.686	818.684	2.08	0	2453.04	2453.03	6.32	1	2	7270	1133	6.44	2.03	7.87	0	0.888	1000000		1	237
P07602|SAP_HUMAN Prosaposin OS=Homo sapiens GN=PSAP PE=1 SV=2	P07602|SAP	K.LIDnnKTEK.E	328	336	HexNAc(2)Hex(6)	N5(NGlycan/1378.4757)	5	332	N332	289000	289000	376.64	s(DKO1_90min) r(1)	DKO1	DKO1-b1	DKO1 Sample1	90 min	N4(Deamidated/0.9840); N5(NGlycan/1378.4757)	6.44	N,N	3	331332	4,5	1.1e-05	0.00052	132.7	132.7	818.685	818.684	1.09	0	2453.03	2453.03	6.36	1	2	7270	1147	6.44	2.03	7.87	0	0.887	1000000		1	241
P07602|SAP_HUMAN Prosaposin OS=Homo sapiens GN=PSAP PE=1 SV=2	P07602|SAP	K.LIDnnKTEK.E	328	336	HexNAc(2)Hex(6)	N5(NGlycan/1378.4757)	5	332	N332	289000	289000	444.34	s(DKO1_90min) r(1)	DKO1	DKO1-b1	DKO1 Sample1	90 min	N4(Deamidated/0.9840); N5(NGlycan/1378.4757)	6.44	N,N	3	331332	4,5	3e-07	1.4e-05	196.7	196.7	818.687	818.684	3.15	0	2453.04	2453.03	6.38	1	2	7270	1154	6.44	2.03	7.87	0	0.887	1000000		1	244
P07602|SAP_HUMAN Prosaposin OS=Homo sapiens GN=PSAP PE=1 SV=2	P07602|SAP	K.LIDnnKTEK.E	328	336	HexNAc(2)Hex(6)	N5(NGlycan/1378.4757)	5	332	N332	289000	289000	423.67	s(DKO1_90min) r(1)	DKO1	DKO1-b1	DKO1 Sample1	90 min	N4(Deamidated/0.9840); N5(NGlycan/1378.4757)	6.44	N,N	3	331332	4,5	1.9e-06	8.8e-05	134.8	134.8	818.687	818.684	3.67	0	2453.04	2453.03	6.4	1	2	7270	1161	6.44	2.03	7.87	0	0.888	1000000		1	246
P07602|SAP_HUMAN Prosaposin OS=Homo sapiens GN=PSAP PE=1 SV=2	P07602|SAP	K.LIDnnKTEK.E	328	336	HexNAc(2)Hex(6)	N5(NGlycan/1378.4757)	5	332	N332	289000	289000	404.03	s(DKO1_90min) r(1)	DKO1	DKO1-b1	DKO1 Sample1	90 min	N4(Deamidated/0.9840); N5(NGlycan/1378.4757)	6.44	N,N	3	331332	4,5	1.5e-06	6.9e-05	141.2	141.2	818.685	818.684	0.58	0	2453.03	2453.03	6.42	1	2	7270	1169	6.44	2.03	7.87	0	0.888	1000000		1	248
P07602|SAP_HUMAN Prosaposin OS=Homo sapiens GN=PSAP PE=1 SV=2	P07602|SAP	K.LIDnnKTEK.E	328	336	HexNAc(2)Hex(6)	N5(NGlycan/1378.4757)	5	332	N332	289000	289000	404.53	s(DKO1_90min) r(1)	DKO1	DKO1-b1	DKO1 Sample1	90 min	N4(Deamidated/0.9840); N5(NGlycan/1378.4757)	6.44	N,N	3	331332	4,5	4.1e-06	0.00019	130	130	818.686	818.684	1.73	0	2453.04	2453.03	6.44	1	2	7270	1178	6.44	2.03	7.87	0	0.888	1000000		1	250
P07602|SAP_HUMAN Prosaposin OS=Homo sapiens GN=PSAP PE=1 SV=2	P07602|SAP	K.LIDnnKTEK.E	328	336	HexNAc(2)Hex(6)	N5(NGlycan/1378.4757)	5	332	N332	289000	289000	437.26	s(DKO1_90min) r(1)	DKO1	DKO1-b1	DKO1 Sample1	90 min	N4(Deamidated/0.9840); N5(NGlycan/1378.4757)	6.44	N,N	3	331332	4,5	6.8e-07	3.2e-05	147.6	147.6	818.687	818.684	3.22	0	2453.04	2453.03	6.46	1	2	7270	1186	6.44	2.03	7.87	0	0.887	1000000		1	252
P07602|SAP_HUMAN Prosaposin OS=Homo sapiens GN=PSAP PE=1 SV=2	P07602|SAP	K.LIDnnKTEK.E	328	336	HexNAc(2)Hex(6)	N5(NGlycan/1378.4757)	5	332	N332	289000	289000	441.82	s(DKO1_90min) r(1)	DKO1	DKO1-b1	DKO1 Sample1	90 min	N4(Deamidated/0.9840); N5(NGlycan/1378.4757)	6.44	N,N	3	331332	4,5	1e-07	4.8e-06	152.7	152.7	818.685	818.684	0.8	0	2453.03	2453.03	6.48	1	2	7270	1194	6.44	2.03	7.87	0	0.888	1000000		1	254
P07602|SAP_HUMAN Prosaposin OS=Homo sapiens GN=PSAP PE=1 SV=2	P07602|SAP	K.LIDnnKTEK.E	328	336	HexNAc(2)Hex(6)	N5(NGlycan/1378.4757)	5	332	N332	289000	289000	376.22	s(DKO1_90min) r(1)	DKO1	DKO1-b1	DKO1 Sample1	90 min	N4(Deamidated/0.9840); N5(NGlycan/1378.4757)	6.44	N,N	3	331332	4,5	6.2e-05	0.0029	112.9	112.9	818.687	818.684	3.19	0	2453.04	2453.03	6.5	1	2	7270	1202	6.44	2.03	7.87	0	0.887	1000000		1	256
P07602|SAP_HUMAN Prosaposin OS=Homo sapiens GN=PSAP PE=1 SV=2	P07602|SAP	K.LIDnnKTEK.E	328	336	HexNAc(2)Hex(6)	N5(NGlycan/1378.4757)	5	332	N332	289000	289000	386.21	s(DKO1_90min) r(1)	DKO1	DKO1-b1	DKO1 Sample1	90 min	N4(Deamidated/0.9840); N5(NGlycan/1378.4757)	6.44	N,N	3	331332	4,5	7.7e-06	0.00036	149.6	149.6	818.685	818.684	0.94	0	2453.03	2453.03	6.52	1	2	7270	1209	6.44	2.03	7.87	0	0.887	1000000		1	257
P07602|SAP_HUMAN Prosaposin OS=Homo sapiens GN=PSAP PE=1 SV=2	P07602|SAP	K.LIDnnKTEK.E	328	336	HexNAc(2)Hex(6)	N5(NGlycan/1378.4757)	5	332	N332	430000	430000	434.14	s(DKO1_90min) r(2)	DKO1	DKO1-b2	DKO1 Sample2	90 min	N4(Deamidated/0.9840); N5(NGlycan/1378.4757)	2.13	N,N	3	331332	4,5	5.7e-07	3.8e-05	114	114	818.687	818.684	3.59	0	2453.04	2453.03	2.5	2	2	14100	514	2.13	0.87	2.58	0	0.91	2000000		2	17412
P07602|SAP_HUMAN Prosaposin OS=Homo sapiens GN=PSAP PE=1 SV=2	P07602|SAP	K.LIDnnKTEK.E	328	336	HexNAc(2)Hex(6)	N5(NGlycan/1378.4757)	5	332	N332	264000	264000	439.34	s(DKO1_90min) r(3)	DKO1	DKO1-b3	DKO1 Sample3	90 min	N4(Deamidated/0.9840); N5(NGlycan/1378.4757)	6.48	N,N	3	331332	4,5	7.3e-07	3.7e-05	144	144	818.687	818.684	2.8	0	2453.04	2453.03	6.36	3	2	8470	1149	6.48	5.18	7.12	0	0.889	1000000	0.39	3	35202
P07602|SAP_HUMAN Prosaposin OS=Homo sapiens GN=PSAP PE=1 SV=2	P07602|SAP	K.LIDnnKTEK.E	328	336	HexNAc(2)Hex(6)	N5(NGlycan/1378.4757)	5	332	N332	264000	264000	318.01	s(DKO1_90min) r(3)	DKO1	DKO1-b3	DKO1 Sample3	90 min	N4(Deamidated/0.9840); N5(NGlycan/1378.4757)	6.48	N,N	3	331332	4,5	0.0006	0.029	107.2	107.2	818.69	818.684	6.5	0	2453.05	2453.03	6.03	3	2	8470	1054	6.48	5.18	7.12	0	0.888	1000000		3	35154
P07602|SAP_HUMAN Prosaposin OS=Homo sapiens GN=PSAP PE=1 SV=2	P07602|SAP	K.LIDnnKTEK.E	328	336	HexNAc(2)Hex(6)	N5(NGlycan/1378.4757)	5	332	N332	264000	264000	341.45	s(DKO1_90min) r(3)	DKO1	DKO1-b3	DKO1 Sample3	90 min	N4(Deamidated/0.9840); N5(NGlycan/1378.4757)	6.48	N,N	3	331332	4,5	2.1e-05	0.0011	110.2	110.2	818.682	818.684	-2.43	0	2453.03	2453.03	6.07	3	2	8470	1064	6.48	5.18	7.12	0	0.887	1000000		3	35159
P07602|SAP_HUMAN Prosaposin OS=Homo sapiens GN=PSAP PE=1 SV=2	P07602|SAP	K.LIDnnKTEK.E	328	336	HexNAc(2)Hex(6)	N5(NGlycan/1378.4757)	5	332	N332	264000	264000	361.55	s(DKO1_90min) r(3)	DKO1	DKO1-b3	DKO1 Sample3	90 min	N4(Deamidated/0.9840); N5(NGlycan/1378.4757)	6.48	N,N	3	331332	4,5	1.4e-05	0.00072	136.1	136.1	818.685	818.684	0.62	0	2453.03	2453.03	6.09	3	2	8470	1070	6.48	5.18	7.12	0	0.888	1000000		3	35162
P07602|SAP_HUMAN Prosaposin OS=Homo sapiens GN=PSAP PE=1 SV=2	P07602|SAP	K.LIDnnKTEK.E	328	336	HexNAc(2)Hex(6)	N5(NGlycan/1378.4757)	5	332	N332	264000	264000	310.8	s(DKO1_90min) r(3)	DKO1	DKO1-b3	DKO1 Sample3	90 min	N4(Deamidated/0.9840); N5(NGlycan/1378.4757)	6.48	N,N	3	331332	4,5	0.0026	0.12	59.8	59.8	818.684	818.684	-0.2	0	2453.03	2453.03	6.11	3	2	8470	1076	6.48	5.18	7.12	0	0.889	1000000		3	35165
P07602|SAP_HUMAN Prosaposin OS=Homo sapiens GN=PSAP PE=1 SV=2	P07602|SAP	K.LIDnnKTEK.E	328	336	HexNAc(2)Hex(6)	N5(NGlycan/1378.4757)	5	332	N332	264000	264000	392.77	s(DKO1_90min) r(3)	DKO1	DKO1-b3	DKO1 Sample3	90 min	N4(Deamidated/0.9840); N5(NGlycan/1378.4757)	6.48	N,N	3	331332	4,5	1.2e-05	0.00059	133.8	133.8	818.687	818.684	2.65	0	2453.04	2453.03	6.23	3	2	8470	1105	6.48	5.18	7.12	0	0.887	1000000		3	35181
P07602|SAP_HUMAN Prosaposin OS=Homo sapiens GN=PSAP PE=1 SV=2	P07602|SAP	K.LIDnnKTEK.E	328	336	HexNAc(2)Hex(6)	N5(NGlycan/1378.4757)	5	332	N332	264000	264000	339.28	s(DKO1_90min) r(3)	DKO1	DKO1-b3	DKO1 Sample3	90 min	N4(Deamidated/0.9840); N5(NGlycan/1378.4757)	6.48	N,N	3	331332	4,5	0.00041	0.021	130.2	130.2	818.686	818.684	1.58	0	2453.04	2453.03	6.25	3	2	8470	1111	6.48	5.18	7.12	0	0.887	1000000		3	35184
P07602|SAP_HUMAN Prosaposin OS=Homo sapiens GN=PSAP PE=1 SV=2	P07602|SAP	K.LIDnnKTEK.E	328	336	HexNAc(2)Hex(6)	N5(NGlycan/1378.4757)	5	332	N332	264000	264000	414.17	s(DKO1_90min) r(3)	DKO1	DKO1-b3	DKO1 Sample3	90 min	N4(Deamidated/0.9840); N5(NGlycan/1378.4757)	6.48	N,N	3	331332	4,5	1.2e-06	6.1e-05	176.8	176.8	818.687	818.684	2.56	0	2453.04	2453.03	6.28	3	2	8470	1123	6.48	5.18	7.12	0	0.887	1000000		3	35190
P07602|SAP_HUMAN Prosaposin OS=Homo sapiens GN=PSAP PE=1 SV=2	P07602|SAP	K.LIDnnKTEK.E	328	336	HexNAc(2)Hex(6)	N5(NGlycan/1378.4757)	5	332	N332	264000	264000	369.31	s(DKO1_90min) r(3)	DKO1	DKO1-b3	DKO1 Sample3	90 min	N4(Deamidated/0.9840); N5(NGlycan/1378.4757)	6.48	N,N	3	331332	4,5	0.00054	0.027	71.2	71.2	818.686	818.684	1.89	0	2453.04	2453.03	6.3	3	2	8470	1129	6.48	5.18	7.12	0	0.887	1000000		3	35194
P07602|SAP_HUMAN Prosaposin OS=Homo sapiens GN=PSAP PE=1 SV=2	P07602|SAP	K.LIDnnKTEK.E	328	336	HexNAc(2)Hex(6)	N5(NGlycan/1378.4757)	5	332	N332	264000	264000	506.58	s(DKO1_90min) r(3)	DKO1	DKO1-b3	DKO1 Sample3	90 min	N4(Deamidated/0.9840); N5(NGlycan/1378.4757)	6.48	N,N	3	331332	4,5	1.2e-06	6.2e-05	128.5	128.5	818.682	818.684	-2.41	0	2453.03	2453.03	6.32	3	2	8470	1135	6.48	5.18	7.12	0	0.889	1000000		3	35197
P07602|SAP_HUMAN Prosaposin OS=Homo sapiens GN=PSAP PE=1 SV=2	P07602|SAP	K.LIDnnKTEK.E	328	336	HexNAc(2)Hex(6)	N5(NGlycan/1378.4757)	5	332	N332	264000	264000	525.97	s(DKO1_90min) r(3)	DKO1	DKO1-b3	DKO1 Sample3	90 min	N4(Deamidated/0.9840); N5(NGlycan/1378.4757)	6.48	N,N	3	331332	4,5	5.8e-08	3e-06	189.5	189.5	818.687	818.684	2.54	0	2453.04	2453.03	6.34	3	2	8470	1142	6.48	5.18	7.12	0	0.887	1000000		3	35200
P07602|SAP_HUMAN Prosaposin OS=Homo sapiens GN=PSAP PE=1 SV=2	P07602|SAP	K.LIDnnKTEK.E	328	336	HexNAc(2)Hex(6)	N5(NGlycan/1378.4757)	5	332	N332	264000	264000	395.52	s(DKO1_90min) r(3)	DKO1	DKO1-b3	DKO1 Sample3	90 min	N4(Deamidated/0.9840); N5(NGlycan/1378.4757)	6.48	N,N	3	331332	4,5	2.2e-06	0.00011	220.5	220.5	818.688	818.684	4.28	0	2453.04	2453.03	6.38	3	2	8470	1155	6.48	5.18	7.12	0	0.888	1000000		3	35204
P07602|SAP_HUMAN Prosaposin OS=Homo sapiens GN=PSAP PE=1 SV=2	P07602|SAP	K.LIDnnKTEK.E	328	336	HexNAc(2)Hex(6)	N5(NGlycan/1378.4757)	5	332	N332	264000	264000	422.93	s(DKO1_90min) r(3)	DKO1	DKO1-b3	DKO1 Sample3	90 min	N4(Deamidated/0.9840); N5(NGlycan/1378.4757)	6.48	N,N	3	331332	4,5	1.2e-07	6.2e-06	172.8	172.8	818.687	818.684	2.74	0	2453.04	2453.03	6.4	3	2	8470	1161	6.48	5.18	7.12	0	0.886	1000000		3	35206
P07602|SAP_HUMAN Prosaposin OS=Homo sapiens GN=PSAP PE=1 SV=2	P07602|SAP	K.LIDnnKTEK.E	328	336	HexNAc(2)Hex(6)	N5(NGlycan/1378.4757)	5	332	N332	264000	264000	443.88	s(DKO1_90min) r(3)	DKO1	DKO1-b3	DKO1 Sample3	90 min	N4(Deamidated/0.9840); N5(NGlycan/1378.4757)	6.48	N,N	3	331332	4,5	1.4e-07	6.8e-06	169.4	169.4	818.687	818.684	2.95	0	2453.04	2453.03	6.42	3	2	8470	1165	6.48	5.18	7.12	0	0.887	1000000		3	35207
P07602|SAP_HUMAN Prosaposin OS=Homo sapiens GN=PSAP PE=1 SV=2	P07602|SAP	K.LIDnnKTEK.E	328	336	HexNAc(2)Hex(6)	N5(NGlycan/1378.4757)	5	332	N332	264000	264000	448.46	s(DKO1_90min) r(3)	DKO1	DKO1-b3	DKO1 Sample3	90 min	N4(Deamidated/0.9840); N5(NGlycan/1378.4757)	6.48	N,N	3	331332	4,5	1.4e-07	6.8e-06	162.6	162.6	818.687	818.684	2.53	0	2453.04	2453.03	6.44	3	2	8470	1171	6.48	5.18	7.12	0	0.887	1000000		3	35208
P07602|SAP_HUMAN Prosaposin OS=Homo sapiens GN=PSAP PE=1 SV=2	P07602|SAP	K.LIDnnKTEK.E	328	336	HexNAc(2)Hex(6)Phospho(1)	N5(NGlycan/1458.4420)	5	332	N332	224000	224000	439.73	s(HCT116_90min) r(1)	HCT116	HCT116-b1	HCT116 Sample1	90 min	N4(Deamidated/0.9840); N5(NGlycan/1458.4420)	9.43	N,N	2	331332	4,5	1.4e-06	0.0001	162.2	162.2	1267.51	1267.51	0.68	0	2533	2533	9.45	4	2	18900	2441	9.43	8.16	9.96	0	1.261	1000000	0.09	1	54150
P07602|SAP_HUMAN Prosaposin OS=Homo sapiens GN=PSAP PE=1 SV=2	P07602|SAP	K.LIDnnKTEK.E	328	336	HexNAc(2)Hex(6)Phospho(1)	N5(NGlycan/1458.4420)	5	332	N332	224000	224000	341.57	s(HCT116_90min) r(1)	HCT116	HCT116-b1	HCT116 Sample1	90 min	N4(Deamidated/0.9840); N5(NGlycan/1458.4420)	9.43	N,N	2	331332	4,5	0.00053	0.036	71.6	71.6	1267.51	1267.51	-0.36	0	2533	2533	8.73	4	2	18900	2053	9.43	8.16	9.96	0	1.22	1000000		1	54051
P07602|SAP_HUMAN Prosaposin OS=Homo sapiens GN=PSAP PE=1 SV=2	P07602|SAP	K.LIDnnKTEK.E	328	336	HexNAc(2)Hex(6)Phospho(1)	N5(NGlycan/1458.4420)	5	332	N332	224000	224000	434.16	s(HCT116_90min) r(1)	HCT116	HCT116-b1	HCT116 Sample1	90 min	N4(Deamidated/0.9840); N5(NGlycan/1458.4420)	9.43	N,N	2	331332	4,5	8.5e-07	5.9e-05	180.9	180.9	1267.51	1267.51	0.7	0	2533	2533	9.41	4	2	18900	2421	9.43	8.16	9.96	0	1.214	1000000		1	54144
P07602|SAP_HUMAN Prosaposin OS=Homo sapiens GN=PSAP PE=1 SV=2	P07602|SAP	K.LIDnnKTEK.E	328	336	HexNAc(2)Hex(6)Phospho(1)	N5(NGlycan/1458.4420)	5	332	N332	224000	224000	430.8	s(HCT116_90min) r(1)	HCT116	HCT116-b1	HCT116 Sample1	90 min	N4(Deamidated/0.9840); N5(NGlycan/1458.4420)	9.43	N,N	2	331332	4,5	9.2e-07	6.4e-05	181.8	181.8	1267.5	1267.51	-1.13	0	2532.99	2533	9.43	4	2	18900	2433	9.43	8.16	9.96	0	1.218	1000000		1	54148
P07602|SAP_HUMAN Prosaposin OS=Homo sapiens GN=PSAP PE=1 SV=2	P07602|SAP	K.LIDnnKTEK.E	328	336	HexNAc(2)Hex(6)Phospho(1)	N5(NGlycan/1458.4420)	5	332	N332	224000	224000	355.27	s(HCT116_90min) r(1)	HCT116	HCT116-b1	HCT116 Sample1	90 min	N4(Deamidated/0.9840); N5(NGlycan/1458.4420)	9.43	N,N	2	331332	4,5	3.3e-05	0.0023	153.8	153.8	1267.51	1267.51	-0.55	0	2533	2533	9.49	4	2	18900	2460	9.43	8.16	9.96	0	1.263	1000000		1	54152
P07602|SAP_HUMAN Prosaposin OS=Homo sapiens GN=PSAP PE=1 SV=2	P07602|SAP	K.LIDnnKTEK.E	328	336	HexNAc(2)Hex(6)Phospho(1)	N5(NGlycan/1458.4420)	5	332	N332	215000	215000	534.5	s(HCT116_90min) r(2)	HCT116	HCT116-b2	HCT116 Sample2	90 min	N4(Deamidated/0.9840); N5(NGlycan/1458.4420)	9.43	N,N	2	331332	4,5	5.8e-07	4.7e-05	244.1	244.1	1267.51	1267.51	-0.45	0	2533	2533	9.45	5	2	18800	2622	9.43	9.06	10.84	0	1.269	900000	0.08	2	72858
P07602|SAP_HUMAN Prosaposin OS=Homo sapiens GN=PSAP PE=1 SV=2	P07602|SAP	K.LIDnnKTEK.E	328	336	HexNAc(2)Hex(6)Phospho(1)	N5(NGlycan/1458.4420)	5	332	N332	215000	215000	434.81	s(HCT116_90min) r(2)	HCT116	HCT116-b2	HCT116 Sample2	90 min	N4(Deamidated/0.9840); N5(NGlycan/1458.4420)	9.43	N,N	2	331332	4,5	4e-06	0.00032	177.3	177.3	1267.51	1267.51	-0.2	0	2533	2533	9.41	5	2	18800	2600	9.43	9.06	10.84	0	1.23	900000		2	72851
P07602|SAP_HUMAN Prosaposin OS=Homo sapiens GN=PSAP PE=1 SV=2	P07602|SAP	K.LIDnnKTEK.E	328	336	HexNAc(2)Hex(6)Phospho(1)	N5(NGlycan/1458.4420)	5	332	N332	215000	215000	490.5	s(HCT116_90min) r(2)	HCT116	HCT116-b2	HCT116 Sample2	90 min	N4(Deamidated/0.9840); N5(NGlycan/1458.4420)	9.43	N,N	2	331332	4,5	1.5e-06	0.00012	208.3	208.3	1267.5	1267.51	-1.32	0	2532.99	2533	9.43	5	2	18800	2611	9.43	9.06	10.84	0	1.222	900000		2	72855
P07602|SAP_HUMAN Prosaposin OS=Homo sapiens GN=PSAP PE=1 SV=2	P07602|SAP	K.LIDnnKTEK.E	328	336	HexNAc(2)Hex(6)Phospho(1)	N5(NGlycan/1458.4420)	5	332	N332	291000	291000	414.26	s(HCT116_90min) r(3)	HCT116	HCT116-b3	HCT116 Sample3	90 min	N4(Deamidated/0.9840); N5(NGlycan/1458.4420)	9.43	N,N	2	331332	4,5	4.7e-06	0.00035	136	136	1267.51	1267.51	-0.92	0	2533	2533	9.43	6	2	24900	2630	9.43	8.02	10.25	0	1.268	1000000	0.08	3	92431
P07602|SAP_HUMAN Prosaposin OS=Homo sapiens GN=PSAP PE=1 SV=2	P07602|SAP	K.LIDnnKTEK.E	328	336	HexNAc(2)Hex(6)Phospho(1)	N5(NGlycan/1458.4420)	5	332	N332	291000	291000	494.94	s(HCT116_90min) r(3)	HCT116	HCT116-b3	HCT116 Sample3	90 min	N4(Deamidated/0.9840); N5(NGlycan/1458.4420)	9.43	N,N	2	331332	4,5	6.9e-07	5.2e-05	224.2	224.2	1267.51	1267.51	-0.92	0	2533	2533	9.43	6	2	24900	2631	9.43	8.02	10.25	0	1.224	1000000		3	92432
P07602|SAP_HUMAN Prosaposin OS=Homo sapiens GN=PSAP PE=1 SV=2	P07602|SAP	K.LIDnnKTEK.E	328	336	HexNAc(2)Hex(6)Phospho(1)	N5(NGlycan/1458.4420)	5	332	N332	291000	291000	434.82	s(HCT116_90min) r(3)	HCT116	HCT116-b3	HCT116 Sample3	90 min	N4(Deamidated/0.9840); N5(NGlycan/1458.4420)	9.43	N,N	2	331332	4,5	0.00012	0.0086	134.2	134.2	1267.51	1267.51	-0.66	0	2533	2533	9.45	6	2	24900	2642	9.43	8.02	10.25	0	1.27	1000000		3	92437
P07602|SAP_HUMAN Prosaposin OS=Homo sapiens GN=PSAP PE=1 SV=2	P07602|SAP	K.LIDnnKTEK.E	328	336	HexNAc(2)Hex(6)Phospho(1)	N5(NGlycan/1458.4420)	5	332	N332	53800	53800	405.85	s(DKO1_90min) r(1)	DKO1	DKO1-b1	DKO1 Sample1	90 min	N4(Deamidated/0.9840); N5(NGlycan/1458.4420)	9.59	N,N	3	331332	4,5	1.7e-05	0.00077	110.9	110.9	845.341	845.34	1.36	0	2533	2533	9.6	1	2	5610	2851	9.59	9.1	9.9	0	0.898	200000	0.09	1	705
P07602|SAP_HUMAN Prosaposin OS=Homo sapiens GN=PSAP PE=1 SV=2	P07602|SAP	K.LIDnnKTEK.E	328	336	HexNAc(2)Hex(6)Phospho(1)	N5(NGlycan/1458.4420)	5	332	N332	53800	53800	495.48	s(DKO1_90min) r(1)	DKO1	DKO1-b1	DKO1 Sample1	90 min	N4(Deamidated/0.9840); N5(NGlycan/1458.4420)	9.59	N,N	3	331332	4,5	6e-08	2.8e-06	175.1	175.1	845.343	845.34	3.49	0	2533.01	2533	9.56	1	2	5610	2829	9.59	9.1	9.9	0	0.898	200000		1	701
P07602|SAP_HUMAN Prosaposin OS=Homo sapiens GN=PSAP PE=1 SV=2	P07602|SAP	K.LIDnnKTEK.E	328	336	HexNAc(2)Hex(6)Phospho(1)	N5(NGlycan/1458.4420)	5	332	N332	53800	53800	375.1	s(DKO1_90min) r(1)	DKO1	DKO1-b1	DKO1 Sample1	90 min	N4(Deamidated/0.9840); N5(NGlycan/1458.4420)	9.59	N,N	3	331332	4,5	1.4e-05	0.00064	86.8	86.8	845.342	845.34	3.05	0	2533.01	2533	9.58	1	2	5610	2841	9.59	9.1	9.9	0	0.898	200000		1	702
P07602|SAP_HUMAN Prosaposin OS=Homo sapiens GN=PSAP PE=1 SV=2	P07602|SAP	K.LIDnnKTEK.E	328	336	HexNAc(2)Hex(6)Phospho(1)	N5(NGlycan/1458.4420)	5	332	N332	53800	53800	303.8	s(DKO1_90min) r(1)	DKO1	DKO1-b1	DKO1 Sample1	90 min	N4(Deamidated/0.9840); N5(NGlycan/1458.4420)	9.59	N,N	3	331332	4,5	0.021	0.51	19.1	19.1	845.337	845.34	-3.76	0	2532.99	2533	9.62	1	2	5610	2864	9.59	9.1	9.9	0	0.898	200000		1	710
P07602|SAP_HUMAN Prosaposin OS=Homo sapiens GN=PSAP PE=1 SV=2	P07602|SAP	K.LIDnnKTEK.E	328	336	HexNAc(2)Hex(6)Phospho(1)	N5(NGlycan/1458.4420)	5	332	N332	37700	37700	341.27	s(DKO1_90min) r(2)	DKO1	DKO1-b2	DKO1 Sample2	90 min	N4(Deamidated/0.9840); N5(NGlycan/1458.4420)	9.54	N,N	3	331332	4,5	0.00011	0.0071	74.5	74.5	845.34	845.34	0.48	0	2533	2533	9.56	2	2	5800	2674	9.54	9.43	9.91	0	0.902	200000	0.07	2	17936
P07602|SAP_HUMAN Prosaposin OS=Homo sapiens GN=PSAP PE=1 SV=2	P07602|SAP	K.LIDnnKTEK.E	328	336	HexNAc(2)Hex(6)Phospho(1)	N5(NGlycan/1458.4420)	5	332	N332	37700	37700	483.35	s(DKO1_90min) r(2)	DKO1	DKO1-b2	DKO1 Sample2	90 min	N4(Deamidated/0.9840); N5(NGlycan/1458.4420)	9.54	N,N	3	331332	4,5	9.9e-08	6.6e-06	145.5	145.5	845.34	845.34	0.28	0	2533	2533	9.52	2	2	5800	2654	9.54	9.43	9.91	0	0.9	200000		2	17931
P07602|SAP_HUMAN Prosaposin OS=Homo sapiens GN=PSAP PE=1 SV=2	P07602|SAP	K.LIDnnKTEK.E	328	336	HexNAc(2)Hex(6)Phospho(1)	N5(NGlycan/1458.4420)	5	332	N332	37700	37700	488.35	s(DKO1_90min) r(2)	DKO1	DKO1-b2	DKO1 Sample2	90 min	N4(Deamidated/0.9840); N5(NGlycan/1458.4420)	9.54	N,N	3	331332	4,5	5.4e-08	3.6e-06	161.6	161.6	845.342	845.34	2.71	0	2533	2533	9.54	2	2	5800	2663	9.54	9.43	9.91	0	0.901	200000		2	17934
P07602|SAP_HUMAN Prosaposin OS=Homo sapiens GN=PSAP PE=1 SV=2	P07602|SAP	K.LIDnnKTEK.E	328	336	HexNAc(2)Hex(6)Phospho(1)	N5(NGlycan/1458.4420)	5	332	N332	44300	44300	480.56	s(DKO1_90min) r(3)	DKO1	DKO1-b3	DKO1 Sample3	90 min	N4(Deamidated/0.9840); N5(NGlycan/1458.4420)	9.62	N,N	3	331332	4,5	7.2e-08	3.6e-06	184.7	184.7	845.343	845.34	4.01	0	2533.01	2533	9.64	3	2	6360	2827	9.62	9.53	10.03	0	0.899	200000	0.07	3	35644
P07602|SAP_HUMAN Prosaposin OS=Homo sapiens GN=PSAP PE=1 SV=2	P07602|SAP	K.LIDnnKTEK.E	328	336	HexNAc(2)Hex(6)Phospho(1)	N5(NGlycan/1458.4420)	5	332	N332	44300	44300	464.68	s(DKO1_90min) r(3)	DKO1	DKO1-b3	DKO1 Sample3	90 min	N4(Deamidated/0.9840); N5(NGlycan/1458.4420)	9.62	N,N	3	331332	4,5	2e-07	9.9e-06	154	154	845.34	845.34	0.4	0	2533	2533	9.62	3	2	6360	2817	9.62	9.53	10.03	0	0.898	200000		3	35641
P07602|SAP_HUMAN Prosaposin OS=Homo sapiens GN=PSAP PE=1 SV=2	P07602|SAP	K.LIDnnKTEK.E	328	336	HexNAc(2)Hex(6)Phospho(1)	N5(NGlycan/1458.4420)	5	332	N332	522000	522000	496.43	s(HCT116_90min) r(1)	HCT116	HCT116-b1	HCT116 Sample1	90 min	N4(Deamidated/0.9840); N5(NGlycan/1458.4420)	9.43	N,N	3	331332	4,5	2.4e-07	1.7e-05	164.1	164.1	845.34	845.34	-0.27	0	2533	2533	8.73	4	2	49400	2058	9.43	8.63	10	0	0.904	2000000		1	54054
P07602|SAP_HUMAN Prosaposin OS=Homo sapiens GN=PSAP PE=1 SV=2	P07602|SAP	K.LIDnnKTEK.E	328	336	HexNAc(2)Hex(6)Phospho(1)	N5(NGlycan/1458.4420)	5	332	N332	522000	522000	506.4	s(HCT116_90min) r(1)	HCT116	HCT116-b1	HCT116 Sample1	90 min	N4(Deamidated/0.9840); N5(NGlycan/1458.4420)	9.43	N,N	3	331332	4,5	1.6e-07	1.1e-05	158	158	845.341	845.34	1.01	0	2533	2533	8.75	4	2	49400	2069	9.43	8.63	10	0	0.904	2000000		1	54058
P07602|SAP_HUMAN Prosaposin OS=Homo sapiens GN=PSAP PE=1 SV=2	P07602|SAP	K.LIDnnKTEK.E	328	336	HexNAc(2)Hex(6)Phospho(1)	N5(NGlycan/1458.4420)	5	332	N332	522000	522000	415.31	s(HCT116_90min) r(1)	HCT116	HCT116-b1	HCT116 Sample1	90 min	N4(Deamidated/0.9840); N5(NGlycan/1458.4420)	9.43	N,N	3	331332	4,5	1.5e-06	0.00011	119	119	845.34	845.34	-0.46	0	2533	2533	8.9	4	2	49400	2159	9.43	8.63	10	0	0.883	2000000		1	54092
P07602|SAP_HUMAN Prosaposin OS=Homo sapiens GN=PSAP PE=1 SV=2	P07602|SAP	K.LIDnnKTEK.E	328	336	HexNAc(2)Hex(6)Phospho(1)	N5(NGlycan/1458.4420)	5	332	N332	522000	522000	559.74	s(HCT116_90min) r(1)	HCT116	HCT116-b1	HCT116 Sample1	90 min	N4(Deamidated/0.9840); N5(NGlycan/1458.4420)	9.43	N,N	3	331332	4,5	7.6e-08	5.3e-06	201.3	201.3	845.339	845.34	-1.33	0	2532.99	2533	9.39	4	2	49400	2413	9.43	8.63	10	0	0.9	2000000		1	54142
P07602|SAP_HUMAN Prosaposin OS=Homo sapiens GN=PSAP PE=1 SV=2	P07602|SAP	K.LIDnnKTEK.E	328	336	HexNAc(2)Hex(6)Phospho(1)	N5(NGlycan/1458.4420)	5	332	N332	522000	522000	538.67	s(HCT116_90min) r(1)	HCT116	HCT116-b1	HCT116 Sample1	90 min	N4(Deamidated/0.9840); N5(NGlycan/1458.4420)	9.43	N,N	3	331332	4,5	6.8e-08	4.7e-06	187.3	187.3	845.341	845.34	0.74	0	2533	2533	9.41	4	2	49400	2425	9.43	8.63	10	0	0.899	2000000		1	54146
P07602|SAP_HUMAN Prosaposin OS=Homo sapiens GN=PSAP PE=1 SV=2	P07602|SAP	K.LIDnnKTEK.E	328	336	HexNAc(2)Hex(6)Phospho(1)	N5(NGlycan/1458.4420)	5	332	N332	466000	466000	429.91	s(HCT116_90min) r(2)	HCT116	HCT116-b2	HCT116 Sample2	90 min	N4(Deamidated/0.9840); N5(NGlycan/1458.4420)	9.43	N,N	3	331332	4,5	6e-06	0.00049	179.2	179.2	845.34	845.34	0.09	0	2533	2533	8.92	5	2	44500	2342	9.43	8.01	10.2	0	0.887	2000000	0.08	2	72805
P07602|SAP_HUMAN Prosaposin OS=Homo sapiens GN=PSAP PE=1 SV=2	P07602|SAP	K.LIDnnKTEK.E	328	336	HexNAc(2)Hex(6)Phospho(1)	N5(NGlycan/1458.4420)	5	332	N332	466000	466000	514.5	s(HCT116_90min) r(2)	HCT116	HCT116-b2	HCT116 Sample2	90 min	N4(Deamidated/0.9840); N5(NGlycan/1458.4420)	9.43	N,N	3	331332	4,5	3.7e-07	3e-05	203.2	203.2	845.34	845.34	0.53	0	2533	2533	8.73	5	2	44500	2227	9.43	8.01	10.2	0	0.907	2000000		2	72763
P07602|SAP_HUMAN Prosaposin OS=Homo sapiens GN=PSAP PE=1 SV=2	P07602|SAP	K.LIDnnKTEK.E	328	336	HexNAc(2)Hex(6)Phospho(1)	N5(NGlycan/1458.4420)	5	332	N332	466000	466000	580.32	s(HCT116_90min) r(2)	HCT116	HCT116-b2	HCT116 Sample2	90 min	N4(Deamidated/0.9840); N5(NGlycan/1458.4420)	9.43	N,N	3	331332	4,5	2.1e-08	1.7e-06	169.8	169.8	845.338	845.34	-2.12	0	2532.99	2533	8.75	5	2	44500	2237	9.43	8.01	10.2	0	0.906	2000000		2	72767
P07602|SAP_HUMAN Prosaposin OS=Homo sapiens GN=PSAP PE=1 SV=2	P07602|SAP	K.LIDnnKTEK.E	328	336	HexNAc(2)Hex(6)Phospho(1)	N5(NGlycan/1458.4420)	5	332	N332	466000	466000	398.14	s(HCT116_90min) r(2)	HCT116	HCT116-b2	HCT116 Sample2	90 min	N4(Deamidated/0.9840); N5(NGlycan/1458.4420)	9.43	N,N	3	331332	4,5	6.2e-05	0.005	111.7	111.7	845.338	845.34	-2.14	0	2532.99	2533	8.91	5	2	44500	2333	9.43	8.01	10.2	0	0.888	2000000		2	72803
P07602|SAP_HUMAN Prosaposin OS=Homo sapiens GN=PSAP PE=1 SV=2	P07602|SAP	K.LIDnnKTEK.E	328	336	HexNAc(2)Hex(6)Phospho(1)	N5(NGlycan/1458.4420)	5	332	N332	466000	466000	382.58	s(HCT116_90min) r(2)	HCT116	HCT116-b2	HCT116 Sample2	90 min	N4(Deamidated/0.9840); N5(NGlycan/1458.4420)	9.43	N,N	3	331332	4,5	0.0004	0.031	77.8	77.8	845.338	845.34	-2.24	0	2532.99	2533	8.94	5	2	44500	2352	9.43	8.01	10.2	0	0.887	2000000		2	72809
P07602|SAP_HUMAN Prosaposin OS=Homo sapiens GN=PSAP PE=1 SV=2	P07602|SAP	K.LIDnnKTEK.E	328	336	HexNAc(2)Hex(6)Phospho(1)	N5(NGlycan/1458.4420)	5	332	N332	466000	466000	510.38	s(HCT116_90min) r(2)	HCT116	HCT116-b2	HCT116 Sample2	90 min	N4(Deamidated/0.9840); N5(NGlycan/1458.4420)	9.43	N,N	3	331332	4,5	3.1e-07	2.5e-05	168.5	168.5	845.339	845.34	-1.29	0	2532.99	2533	9.39	5	2	44500	2592	9.43	8.01	10.2	0	0.9	2000000		2	72848
P07602|SAP_HUMAN Prosaposin OS=Homo sapiens GN=PSAP PE=1 SV=2	P07602|SAP	K.LIDnnKTEK.E	328	336	HexNAc(2)Hex(6)Phospho(1)	N5(NGlycan/1458.4420)	5	332	N332	466000	466000	536.37	s(HCT116_90min) r(2)	HCT116	HCT116-b2	HCT116 Sample2	90 min	N4(Deamidated/0.9840); N5(NGlycan/1458.4420)	9.43	N,N	3	331332	4,5	2e-07	1.7e-05	190.5	190.5	845.339	845.34	-1.23	0	2532.99	2533	9.41	5	2	44500	2604	9.43	8.01	10.2	0	0.902	2000000		2	72853
P07602|SAP_HUMAN Prosaposin OS=Homo sapiens GN=PSAP PE=1 SV=2	P07602|SAP	K.LIDnnKTEK.E	328	336	HexNAc(2)Hex(6)Phospho(1)	N5(NGlycan/1458.4420)	5	332	N332	582000	582000	331.78	s(HCT116_90min) r(3)	HCT116	HCT116-b3	HCT116 Sample3	90 min	N4(Deamidated/0.9840); N5(NGlycan/1458.4420)	9.43	N,N	3	331332	4,5	0.00024	0.018	78.2	78.2	845.338	845.34	-1.83	0	2532.99	2533	8.96	6	2	61400	2388	9.43	7.99	10.01	0	0.887	3000000	0.08	3	92380
P07602|SAP_HUMAN Prosaposin OS=Homo sapiens GN=PSAP PE=1 SV=2	P07602|SAP	K.LIDnnKTEK.E	328	336	HexNAc(2)Hex(6)Phospho(1)	N5(NGlycan/1458.4420)	5	332	N332	582000	582000	492.22	s(HCT116_90min) r(3)	HCT116	HCT116-b3	HCT116 Sample3	90 min	N4(Deamidated/0.9840); N5(NGlycan/1458.4420)	9.43	N,N	3	331332	4,5	1.4e-06	0.0001	135.5	135.5	845.337	845.34	-2.98	0	2532.99	2533	8.74	6	2	61400	2266	9.43	7.99	10.01	0	0.909	3000000		3	92331
P07602|SAP_HUMAN Prosaposin OS=Homo sapiens GN=PSAP PE=1 SV=2	P07602|SAP	K.LIDnnKTEK.E	328	336	HexNAc(2)Hex(6)Phospho(1)	N5(NGlycan/1458.4420)	5	332	N332	582000	582000	562.51	s(HCT116_90min) r(3)	HCT116	HCT116-b3	HCT116 Sample3	90 min	N4(Deamidated/0.9840); N5(NGlycan/1458.4420)	9.43	N,N	3	331332	4,5	1.2e-07	8.8e-06	204.9	204.9	845.338	845.34	-2.39	0	2532.99	2533	8.76	6	2	61400	2277	9.43	7.99	10.01	0	0.907	3000000		3	92335
P07602|SAP_HUMAN Prosaposin OS=Homo sapiens GN=PSAP PE=1 SV=2	P07602|SAP	K.LIDnnKTEK.E	328	336	HexNAc(2)Hex(6)Phospho(1)	N5(NGlycan/1458.4420)	5	332	N332	582000	582000	370.6	s(HCT116_90min) r(3)	HCT116	HCT116-b3	HCT116 Sample3	90 min	N4(Deamidated/0.9840); N5(NGlycan/1458.4420)	9.43	N,N	3	331332	4,5	0.00022	0.016	116.4	116.4	845.339	845.34	-1.25	0	2532.99	2533	8.94	6	2	61400	2378	9.43	7.99	10.01	0	0.887	3000000		3	92376
P07602|SAP_HUMAN Prosaposin OS=Homo sapiens GN=PSAP PE=1 SV=2	P07602|SAP	K.LIDnnKTEK.E	328	336	HexNAc(2)Hex(6)Phospho(1)	N5(NGlycan/1458.4420)	5	332	N332	582000	582000	528.6	s(HCT116_90min) r(3)	HCT116	HCT116-b3	HCT116 Sample3	90 min	N4(Deamidated/0.9840); N5(NGlycan/1458.4420)	9.43	N,N	3	331332	4,5	1.9e-07	1.5e-05	177.1	177.1	845.339	845.34	-0.87	0	2533	2533	9.39	6	2	61400	2615	9.43	7.99	10.01	0	0.901	3000000		3	92425
P07602|SAP_HUMAN Prosaposin OS=Homo sapiens GN=PSAP PE=1 SV=2	P07602|SAP	K.LIDnnKTEK.E	328	336	HexNAc(2)Hex(6)Phospho(1)	N5(NGlycan/1458.4420)	5	332	N332	582000	582000	507.11	s(HCT116_90min) r(3)	HCT116	HCT116-b3	HCT116 Sample3	90 min	N4(Deamidated/0.9840); N5(NGlycan/1458.4420)	9.43	N,N	3	331332	4,5	4.3e-07	3.2e-05	129.9	129.9	845.339	845.34	-1.14	0	2532.99	2533	9.43	6	2	61400	2636	9.43	7.99	10.01	0	0.904	3000000		3	92435
P07602|SAP_HUMAN Prosaposin OS=Homo sapiens GN=PSAP PE=1 SV=2	P07602|SAP	K.LIDnnKTEK.E	328	336	HexNAc(2)Hex(6)Phospho(1)	N5(NGlycan/1458.4420)	5	332	N332	582000	582000	404.65	s(HCT116_90min) r(3)	HCT116	HCT116-b3	HCT116 Sample3	90 min	N4(Deamidated/0.9840); N5(NGlycan/1458.4420)	9.43	N,N	3	331332	4,5	2e-06	0.00015	111.1	111.1	845.339	845.34	-0.79	0	2533	2533	9.68	6	2	61400	2782	9.43	7.99	10.01	0	0.888	3000000		3	92463
P07602|SAP_HUMAN Prosaposin OS=Homo sapiens GN=PSAP PE=1 SV=2	P07602|SAP	K.LIDnnKTEK.E	328	336	HexNAc(3)Hex(4)NeuAc(1)	N5(NGlycan/1548.5448)	5	332	N332	61400	61400	482.27	s(HCT116_90min) r(1)	HCT116	HCT116-b1	HCT116 Sample1	90 min	N4(Deamidated/0.9840); N5(NGlycan/1548.5448)	10.7	N,N	3	331332	4,5	6.2e-06	0.00043	69	69	875.372	875.374	-2.24	0	2623.09	2623.1	10.7	4	2	6490	3113	10.7	10.31	11.67	1	0.896	300000	0.08	1	54270
P07602|SAP_HUMAN Prosaposin OS=Homo sapiens GN=PSAP PE=1 SV=2	P07602|SAP	K.LIDnnKTEK.E	328	336	HexNAc(3)Hex(4)NeuAc(1)	N5(NGlycan/1548.5448)	5	332	N332	79600	79600	344.29	s(HCT116_90min) r(2)	HCT116	HCT116-b2	HCT116 Sample2	90 min	N4(Deamidated/0.9840); N5(NGlycan/1548.5448)	10.67	N,N	3	331332	4,5	0.00093	0.07	104	104	875.377	875.374	2.78	0	2623.11	2623.1	10.72	5	2	7660	3372	10.67	10.29	11.66	0	0.906	400000	0.08	2	73010
P07602|SAP_HUMAN Prosaposin OS=Homo sapiens GN=PSAP PE=1 SV=2	P07602|SAP	K.LIDnnKTEK.E	328	336	HexNAc(3)Hex(4)NeuAc(1)	N5(NGlycan/1548.5448)	5	332	N332	79600	79600	460.9	s(HCT116_90min) r(2)	HCT116	HCT116-b2	HCT116 Sample2	90 min	N4(Deamidated/0.9840); N5(NGlycan/1548.5448)	10.67	N,N	3	331332	4,5	2.3e-06	0.00018	107.7	107.7	875.373	875.374	-1.09	0	2623.1	2623.1	10.68	5	2	7660	3351	10.67	10.29	11.66	0	0.901	400000		2	73006
P07602|SAP_HUMAN Prosaposin OS=Homo sapiens GN=PSAP PE=1 SV=2	P07602|SAP	K.LIDnnKTEK.E	328	336	HexNAc(3)Hex(4)NeuAc(1)	N5(NGlycan/1548.5448)	5	332	N332	61800	61800	471.05	s(HCT116_90min) r(3)	HCT116	HCT116-b3	HCT116 Sample3	90 min	N4(Deamidated/0.9840); N5(NGlycan/1548.5448)	10.62	N,N	3	331332	4,5	2.3e-06	0.00017	132.1	132.1	875.372	875.374	-2.41	0	2623.09	2623.1	10.66	6	2	6930	3342	10.62	10.21	11.63	0	0.899	300000	0.07	3	92556
P07602|SAP_HUMAN Prosaposin OS=Homo sapiens GN=PSAP PE=1 SV=2	P07602|SAP	K.LIDnnKTEK.E	328	336	HexNAc(3)Hex(4)NeuAc(1)	N5(NGlycan/1548.5448)	5	332	N332	61800	61800	414.15	s(HCT116_90min) r(3)	HCT116	HCT116-b3	HCT116 Sample3	90 min	N4(Deamidated/0.9840); N5(NGlycan/1548.5448)	10.62	N,N	3	331332	4,5	9.1e-06	0.00069	128	128	875.374	875.374	-0.34	0	2623.1	2623.1	10.64	6	2	6930	3333	10.62	10.21	11.63	0	0.901	300000		3	92553
P07602|SAP_HUMAN Prosaposin OS=Homo sapiens GN=PSAP PE=1 SV=2	P07602|SAP	K.LIDnnKTEK.E	328	336	HexNAc(2)Hex(2)	N5(NGlycan/730.2644)	5	332	N332	128000	128000	435.63	s(DKO1_90min) r(1)	DKO1	DKO1-b1	DKO1 Sample1	90 min	N4(Deamidated/0.9840); N5(NGlycan/730.2644)	7.83	N,N	2	331332	4,5	0.00036	0.016	179.8	179.8	903.415	903.417	-2.83	0	1804.82	1804.82	7.79	1	2	10400	1834	7.83	7.09	8.77	0	1.083	400000	0.16	1	472
P07602|SAP_HUMAN Prosaposin OS=Homo sapiens GN=PSAP PE=1 SV=2	P07602|SAP	K.LIDnnKTEK.E	328	336	HexNAc(2)Hex(2)	N5(NGlycan/730.2644)	5	332	N332	128000	128000	303.69	s(DKO1_90min) r(1)	DKO1	DKO1-b1	DKO1 Sample1	90 min	N4(Deamidated/0.9840); N5(NGlycan/730.2644)	7.83	N,N	2	331332	4,5	0.015	0.41	44.1	44.1	903.418	903.417	0.85	0	1804.82	1804.82	7.26	1	2	10400	1557	7.83	7.09	8.77	0	1.045	400000		1	371
P07602|SAP_HUMAN Prosaposin OS=Homo sapiens GN=PSAP PE=1 SV=2	P07602|SAP	K.LIDnnKTEK.E	328	336	HexNAc(2)Hex(2)	N5(NGlycan/730.2644)	5	332	N332	128000	128000	447.49	s(DKO1_90min) r(1)	DKO1	DKO1-b1	DKO1 Sample1	90 min	N4(Deamidated/0.9840); N5(NGlycan/730.2644)	7.83	N,N	2	331332	4,5	1.3e-05	0.00059	209.4	209.4	903.419	903.417	1.45	0	1804.82	1804.82	7.77	1	2	10400	1820	7.83	7.09	8.77	0	1.084	400000		1	466
P07602|SAP_HUMAN Prosaposin OS=Homo sapiens GN=PSAP PE=1 SV=2	P07602|SAP	K.LIDnnKTEK.E	328	336	HexNAc(2)Hex(2)	N5(NGlycan/730.2644)	5	332	N332	128000	128000	459.71	s(DKO1_90min) r(1)	DKO1	DKO1-b1	DKO1 Sample1	90 min	N4(Deamidated/0.9840); N5(NGlycan/730.2644)	7.83	N,N	2	331332	4,5	3.3e-06	0.00015	154.9	154.9	903.418	903.417	1.23	0	1804.82	1804.82	7.81	1	2	10400	1847	7.83	7.09	8.77	0	1.084	400000		1	480
P07602|SAP_HUMAN Prosaposin OS=Homo sapiens GN=PSAP PE=1 SV=2	P07602|SAP	K.LIDnnKTEK.E	328	336	HexNAc(2)Hex(2)	N5(NGlycan/730.2644)	5	332	N332	128000	128000	501.65	s(DKO1_90min) r(1)	DKO1	DKO1-b1	DKO1 Sample1	90 min	N4(Deamidated/0.9840); N5(NGlycan/730.2644)	7.83	N,N	2	331332	4,5	1.2e-06	5.6e-05	215.8	215.8	903.419	903.417	1.44	0	1804.82	1804.82	7.83	1	2	10400	1858	7.83	7.09	8.77	0	1.084	400000		1	486
P07602|SAP_HUMAN Prosaposin OS=Homo sapiens GN=PSAP PE=1 SV=2	P07602|SAP	K.LIDnnKTEK.E	328	336	HexNAc(2)Hex(2)	N5(NGlycan/730.2644)	5	332	N332	126000	126000	477.09	s(DKO1_90min) r(2)	DKO1	DKO1-b2	DKO1 Sample2	90 min	N4(Deamidated/0.9840); N5(NGlycan/730.2644)	7.75	N,N	2	331332	4,5	3.7e-06	0.00025	222	222	903.419	903.417	1.53	0	1804.82	1804.82	7.71	2	2	12900	1733	7.75	6.81	8.25	0	1.088	400000	0.1	2	17719
P07602|SAP_HUMAN Prosaposin OS=Homo sapiens GN=PSAP PE=1 SV=2	P07602|SAP	K.LIDnnKTEK.E	328	336	HexNAc(2)Hex(2)	N5(NGlycan/730.2644)	5	332	N332	126000	126000	473.43	s(DKO1_90min) r(2)	DKO1	DKO1-b2	DKO1 Sample2	90 min	N4(Deamidated/0.9840); N5(NGlycan/730.2644)	7.75	N,N	2	331332	4,5	2.7e-05	0.0018	168.5	168.5	903.417	903.417	-0.49	0	1804.82	1804.82	7.69	2	2	12900	1723	7.75	6.81	8.25	0	1.086	400000		2	17714
P07602|SAP_HUMAN Prosaposin OS=Homo sapiens GN=PSAP PE=1 SV=2	P07602|SAP	K.LIDnnKTEK.E	328	336	HexNAc(2)Hex(2)	N5(NGlycan/730.2644)	5	332	N332	126000	126000	518.61	s(DKO1_90min) r(2)	DKO1	DKO1-b2	DKO1 Sample2	90 min	N4(Deamidated/0.9840); N5(NGlycan/730.2644)	7.75	N,N	2	331332	4,5	3.2e-07	2.1e-05	190.6	190.6	903.419	903.417	2.17	0	1804.82	1804.82	7.73	2	2	12900	1745	7.75	6.81	8.25	0	1.087	400000		2	17723
P07602|SAP_HUMAN Prosaposin OS=Homo sapiens GN=PSAP PE=1 SV=2	P07602|SAP	K.LIDnnKTEK.E	328	336	HexNAc(2)Hex(2)	N5(NGlycan/730.2644)	5	332	N332	126000	126000	486.52	s(DKO1_90min) r(2)	DKO1	DKO1-b2	DKO1 Sample2	90 min	N4(Deamidated/0.9840); N5(NGlycan/730.2644)	7.75	N,N	2	331332	4,5	1.1e-06	7e-05	231.3	231.3	903.419	903.417	2.36	0	1804.82	1804.82	7.75	2	2	12900	1756	7.75	6.81	8.25	0	1.087	400000		2	17728
P07602|SAP_HUMAN Prosaposin OS=Homo sapiens GN=PSAP PE=1 SV=2	P07602|SAP	K.LIDnnKTEK.E	328	336	HexNAc(2)Hex(2)	N5(NGlycan/730.2644)	5	332	N332	86200	86200	479.51	s(DKO1_90min) r(3)	DKO1	DKO1-b3	DKO1 Sample3	90 min	N4(Deamidated/0.9840); N5(NGlycan/730.2644)	7.88	N,N	2	331332	4,5	1.5e-05	0.00074	198.8	198.8	903.418	903.417	0.81	0	1804.82	1804.82	7.88	3	2	9220	1879	7.88	7.79	8.2	0	1.084	300000	0.12	3	35446
P07602|SAP_HUMAN Prosaposin OS=Homo sapiens GN=PSAP PE=1 SV=2	P07602|SAP	K.LIDnnKTEK.E	328	336	HexNAc(2)Hex(2)	N5(NGlycan/730.2644)	5	332	N332	86200	86200	501.3	s(DKO1_90min) r(3)	DKO1	DKO1-b3	DKO1 Sample3	90 min	N4(Deamidated/0.9840); N5(NGlycan/730.2644)	7.88	N,N	2	331332	4,5	1.3e-05	0.00065	187.1	187.1	903.423	903.417	6.05	0	1804.83	1804.82	7.84	3	2	9220	1856	7.88	7.79	8.2	0	1.083	300000		3	35434
P07602|SAP_HUMAN Prosaposin OS=Homo sapiens GN=PSAP PE=1 SV=2	P07602|SAP	K.LIDnnKTEK.E	328	336	HexNAc(2)Hex(2)	N5(NGlycan/730.2644)	5	332	N332	86200	86200	482.17	s(DKO1_90min) r(3)	DKO1	DKO1-b3	DKO1 Sample3	90 min	N4(Deamidated/0.9840); N5(NGlycan/730.2644)	7.88	N,N	2	331332	4,5	6.4e-06	0.00032	203.5	203.5	903.419	903.417	2.07	0	1804.82	1804.82	7.86	3	2	9220	1867	7.88	7.79	8.2	0	1.083	300000		3	35439
P07602|SAP_HUMAN Prosaposin OS=Homo sapiens GN=PSAP PE=1 SV=2	P07602|SAP	K.LIDnnKTEK.E	328	336	HexNAc(2)Hex(2)	N5(NGlycan/730.2644)	5	332	N332	86200	86200	475.46	s(DKO1_90min) r(3)	DKO1	DKO1-b3	DKO1 Sample3	90 min	N4(Deamidated/0.9840); N5(NGlycan/730.2644)	7.88	N,N	2	331332	4,5	4.2e-06	0.00021	230.4	230.4	903.418	903.417	0.28	0	1804.82	1804.82	7.9	3	2	9220	1891	7.88	7.79	8.2	0	1.084	300000		3	35452
P07602|SAP_HUMAN Prosaposin OS=Homo sapiens GN=PSAP PE=1 SV=2	P07602|SAP	K.LIDnnKTEK.E	328	336	HexNAc(2)Hex(2)	N5(NGlycan/730.2644)	5	332	N332	42100	42100	387.93	s(HCT116_90min) r(1)	HCT116	HCT116-b1	HCT116 Sample1	90 min	N4(Deamidated/0.9840); N5(NGlycan/730.2644)	7.6	N,N	2	331332	4,5	0.0003	0.02	152	152	903.414	903.417	-3.48	0	1804.81	1804.82	7.62	4	2	3350	1524	7.6	7.44	8.42	0	1.081	100000	0.23	1	53921
P07602|SAP_HUMAN Prosaposin OS=Homo sapiens GN=PSAP PE=1 SV=2	P07602|SAP	K.LIDnnKTEK.E	328	336	HexNAc(2)Hex(2)	N5(NGlycan/730.2644)	5	332	N332	42100	42100	385.55	s(HCT116_90min) r(1)	HCT116	HCT116-b1	HCT116 Sample1	90 min	N4(Deamidated/0.9840); N5(NGlycan/730.2644)	7.6	N,N	2	331332	4,5	0.00031	0.021	157.9	157.9	903.417	903.417	-0.17	0	1804.82	1804.82	7.56	4	2	3350	1495	7.6	7.44	8.42	0	1.079	100000		1	53909
P07602|SAP_HUMAN Prosaposin OS=Homo sapiens GN=PSAP PE=1 SV=2	P07602|SAP	K.LIDnnKTEK.E	328	336	HexNAc(2)Hex(2)	N5(NGlycan/730.2644)	5	332	N332	42100	42100	386.29	s(HCT116_90min) r(1)	HCT116	HCT116-b1	HCT116 Sample1	90 min	N4(Deamidated/0.9840); N5(NGlycan/730.2644)	7.6	N,N	2	331332	4,5	0.0055	0.28	88.2	88.2	903.408	903.417	-10.34	0	1804.8	1804.82	7.58	4	2	3350	1504	7.6	7.44	8.42	0	1.081	100000		1	53912
P07602|SAP_HUMAN Prosaposin OS=Homo sapiens GN=PSAP PE=1 SV=2	P07602|SAP	K.LIDnnKTEK.E	328	336	HexNAc(2)Hex(2)	N5(NGlycan/730.2644)	5	332	N332	42100	42100	333.08	s(HCT116_90min) r(1)	HCT116	HCT116-b1	HCT116 Sample1	90 min	N4(Deamidated/0.9840); N5(NGlycan/730.2644)	7.6	N,N	2	331332	4,5	0.003	0.18	114.8	114.8	903.413	903.417	-4.53	0	1804.81	1804.82	7.6	4	2	3350	1514	7.6	7.44	8.42	0	1.079	100000		1	53917
P07602|SAP_HUMAN Prosaposin OS=Homo sapiens GN=PSAP PE=1 SV=2	P07602|SAP	K.LIDnnKTEK.E	328	336	HexNAc(2)Hex(2)	N5(NGlycan/730.2644)	5	332	N332	42100	42100	340.94	s(HCT116_90min) r(1)	HCT116	HCT116-b1	HCT116 Sample1	90 min	N4(Deamidated/0.9840); N5(NGlycan/730.2644)	7.6	N,N	2	331332	4,5	0.0006	0.041	104.4	104.4	903.417	903.417	-0.2	0	1804.82	1804.82	7.64	4	2	3350	1534	7.6	7.44	8.42	0	1.08	100000		1	53926
P07602|SAP_HUMAN Prosaposin OS=Homo sapiens GN=PSAP PE=1 SV=2	P07602|SAP	K.LIDnnKTEK.E	328	336	HexNAc(2)Hex(2)	N5(NGlycan/730.2644)	5	332	N332	42100	42100	348.91	s(HCT116_90min) r(1)	HCT116	HCT116-b1	HCT116 Sample1	90 min	N4(Deamidated/0.9840); N5(NGlycan/730.2644)	7.6	N,N	2	331332	4,5	0.00079	0.052	147.2	147.2	903.411	903.417	-7.06	0	1804.81	1804.82	7.66	4	2	3350	1550	7.6	7.44	8.42	0	1.081	100000		1	53932
P07602|SAP_HUMAN Prosaposin OS=Homo sapiens GN=PSAP PE=1 SV=2	P07602|SAP	K.LIDnnKTEK.E	328	336	HexNAc(2)Hex(2)	N5(NGlycan/730.2644)	5	332	N332	66500	66500	308.82	s(HCT116_90min) r(2)	HCT116	HCT116-b2	HCT116 Sample2	90 min	N4(Deamidated/0.9840); N5(NGlycan/730.2644)	7.64	N,N	2	331332	4,5	0.0056	0.32	113.4	113.4	903.419	903.417	2.27	0	1804.82	1804.82	7.62	5	2	4870	1661	7.64	7.15	7.81	0	1.085	200000	0.24	2	72627
P07602|SAP_HUMAN Prosaposin OS=Homo sapiens GN=PSAP PE=1 SV=2	P07602|SAP	K.LIDnnKTEK.E	328	336	HexNAc(2)Hex(2)	N5(NGlycan/730.2644)	5	332	N332	66500	66500	370.28	s(HCT116_90min) r(2)	HCT116	HCT116-b2	HCT116 Sample2	90 min	N4(Deamidated/0.9840); N5(NGlycan/730.2644)	7.64	N,N	2	331332	4,5	0.0055	0.31	119	119	903.409	903.417	-8.72	0	1804.8	1804.82	7.52	5	2	4870	1603	7.64	7.15	7.81	0	1.083	200000		2	72604
P07602|SAP_HUMAN Prosaposin OS=Homo sapiens GN=PSAP PE=1 SV=2	P07602|SAP	K.LIDnnKTEK.E	328	336	HexNAc(2)Hex(2)	N5(NGlycan/730.2644)	5	332	N332	66500	66500	435.35	s(HCT116_90min) r(2)	HCT116	HCT116-b2	HCT116 Sample2	90 min	N4(Deamidated/0.9840); N5(NGlycan/730.2644)	7.64	N,N	2	331332	4,5	0.00021	0.017	185.5	185.5	903.416	903.417	-1.8	0	1804.82	1804.82	7.54	5	2	4870	1614	7.64	7.15	7.81	0	1.084	200000		2	72608
P07602|SAP_HUMAN Prosaposin OS=Homo sapiens GN=PSAP PE=1 SV=2	P07602|SAP	K.LIDnnKTEK.E	328	336	HexNAc(2)Hex(2)	N5(NGlycan/730.2644)	5	332	N332	66500	66500	407.19	s(HCT116_90min) r(2)	HCT116	HCT116-b2	HCT116 Sample2	90 min	N4(Deamidated/0.9840); N5(NGlycan/730.2644)	7.64	N,N	2	331332	4,5	0.0004	0.032	154.1	154.1	903.418	903.417	0.6	0	1804.82	1804.82	7.56	5	2	4870	1626	7.64	7.15	7.81	0	1.083	200000		2	72613
P07602|SAP_HUMAN Prosaposin OS=Homo sapiens GN=PSAP PE=1 SV=2	P07602|SAP	K.LIDnnKTEK.E	328	336	HexNAc(2)Hex(2)	N5(NGlycan/730.2644)	5	332	N332	66500	66500	465.39	s(HCT116_90min) r(2)	HCT116	HCT116-b2	HCT116 Sample2	90 min	N4(Deamidated/0.9840); N5(NGlycan/730.2644)	7.64	N,N	2	331332	4,5	2.9e-05	0.0023	216.9	216.9	903.418	903.417	0.55	0	1804.82	1804.82	7.58	5	2	4870	1640	7.64	7.15	7.81	0	1.085	200000		2	72616
P07602|SAP_HUMAN Prosaposin OS=Homo sapiens GN=PSAP PE=1 SV=2	P07602|SAP	K.LIDnnKTEK.E	328	336	HexNAc(2)Hex(2)	N5(NGlycan/730.2644)	5	332	N332	66500	66500	376.59	s(HCT116_90min) r(2)	HCT116	HCT116-b2	HCT116 Sample2	90 min	N4(Deamidated/0.9840); N5(NGlycan/730.2644)	7.64	N,N	2	331332	4,5	0.00081	0.061	147.6	147.6	903.415	903.417	-2.39	0	1804.82	1804.82	7.6	5	2	4870	1651	7.64	7.15	7.81	0	1.085	200000		2	72622
P07602|SAP_HUMAN Prosaposin OS=Homo sapiens GN=PSAP PE=1 SV=2	P07602|SAP	K.LIDnnKTEK.E	328	336	HexNAc(2)Hex(2)	N5(NGlycan/730.2644)	5	332	N332	66500	66500	407.22	s(HCT116_90min) r(2)	HCT116	HCT116-b2	HCT116 Sample2	90 min	N4(Deamidated/0.9840); N5(NGlycan/730.2644)	7.64	N,N	2	331332	4,5	0.00012	0.0094	155	155	903.417	903.417	-0.45	0	1804.82	1804.82	7.64	5	2	4870	1674	7.64	7.15	7.81	0	1.084	200000		2	72632
P07602|SAP_HUMAN Prosaposin OS=Homo sapiens GN=PSAP PE=1 SV=2	P07602|SAP	K.LIDnnKTEK.E	328	336	HexNAc(2)Hex(2)	N5(NGlycan/730.2644)	5	332	N332	66500	66500	404.67	s(HCT116_90min) r(2)	HCT116	HCT116-b2	HCT116 Sample2	90 min	N4(Deamidated/0.9840); N5(NGlycan/730.2644)	7.64	N,N	2	331332	4,5	0.00021	0.017	167.8	167.8	903.415	903.417	-2.25	0	1804.82	1804.82	7.66	5	2	4870	1687	7.64	7.15	7.81	0	1.084	200000		2	72637
P07602|SAP_HUMAN Prosaposin OS=Homo sapiens GN=PSAP PE=1 SV=2	P07602|SAP	K.LIDnnKTEK.E	328	336	HexNAc(2)Hex(2)	N5(NGlycan/730.2644)	5	332	N332	66500	66500	333.8	s(HCT116_90min) r(2)	HCT116	HCT116-b2	HCT116 Sample2	90 min	N4(Deamidated/0.9840); N5(NGlycan/730.2644)	7.64	N,N	2	331332	4,5	0.0012	0.089	140.9	140.9	903.414	903.417	-3.73	0	1804.81	1804.82	7.68	5	2	4870	1697	7.64	7.15	7.81	0	1.083	200000		2	72641
P07602|SAP_HUMAN Prosaposin OS=Homo sapiens GN=PSAP PE=1 SV=2	P07602|SAP	K.LIDnnKTEK.E	328	336	HexNAc(2)Hex(2)	N5(NGlycan/730.2644)	5	332	N332	66500	66500	325.42	s(HCT116_90min) r(2)	HCT116	HCT116-b2	HCT116 Sample2	90 min	N4(Deamidated/0.9840); N5(NGlycan/730.2644)	7.64	N,N	2	331332	4,5	0.0054	0.3	151.4	151.4	903.411	903.417	-6.77	0	1804.81	1804.82	7.7	5	2	4870	1710	7.64	7.15	7.81	0	1.084	200000		2	72646
P07602|SAP_HUMAN Prosaposin OS=Homo sapiens GN=PSAP PE=1 SV=2	P07602|SAP	K.LIDnnKTEK.E	328	336	HexNAc(2)Hex(2)	N5(NGlycan/730.2644)	5	332	N332	49900	49900	441.58	s(HCT116_90min) r(3)	HCT116	HCT116-b3	HCT116 Sample3	90 min	N4(Deamidated/0.9840); N5(NGlycan/730.2644)	7.65	N,N	2	331332	4,5	6.5e-05	0.0049	186.6	186.6	903.417	903.417	-0.49	0	1804.82	1804.82	7.65	6	2	5770	1743	7.65	7.07	8.06	0	1.085	100000	0.12	3	92203
P07602|SAP_HUMAN Prosaposin OS=Homo sapiens GN=PSAP PE=1 SV=2	P07602|SAP	K.LIDnnKTEK.E	328	336	HexNAc(2)Hex(2)	N5(NGlycan/730.2644)	5	332	N332	49900	49900	351.25	s(HCT116_90min) r(3)	HCT116	HCT116-b3	HCT116 Sample3	90 min	N4(Deamidated/0.9840); N5(NGlycan/730.2644)	7.65	N,N	2	331332	4,5	0.0051	0.28	109.3	109.3	903.409	903.417	-9.6	0	1804.8	1804.82	7.59	6	2	5770	1703	7.65	7.07	8.06	0	1.083	100000		3	92184
P07602|SAP_HUMAN Prosaposin OS=Homo sapiens GN=PSAP PE=1 SV=2	P07602|SAP	K.LIDnnKTEK.E	328	336	HexNAc(2)Hex(2)	N5(NGlycan/730.2644)	5	332	N332	49900	49900	381.64	s(HCT116_90min) r(3)	HCT116	HCT116-b3	HCT116 Sample3	90 min	N4(Deamidated/0.9840); N5(NGlycan/730.2644)	7.65	N,N	2	331332	4,5	0.00039	0.028	144.8	144.8	903.412	903.417	-6.08	0	1804.81	1804.82	7.61	6	2	5770	1715	7.65	7.07	8.06	0	1.085	100000		3	92192
P07602|SAP_HUMAN Prosaposin OS=Homo sapiens GN=PSAP PE=1 SV=2	P07602|SAP	K.LIDnnKTEK.E	328	336	HexNAc(2)Hex(2)	N5(NGlycan/730.2644)	5	332	N332	49900	49900	447.24	s(HCT116_90min) r(3)	HCT116	HCT116-b3	HCT116 Sample3	90 min	N4(Deamidated/0.9840); N5(NGlycan/730.2644)	7.65	N,N	2	331332	4,5	9.3e-05	0.0069	215.4	215.4	903.415	903.417	-2.55	0	1804.82	1804.82	7.63	6	2	5770	1730	7.65	7.07	8.06	0	1.085	100000		3	92198
P07602|SAP_HUMAN Prosaposin OS=Homo sapiens GN=PSAP PE=1 SV=2	P07602|SAP	K.LIDnnKTEK.E	328	336	HexNAc(2)Hex(2)	N5(NGlycan/730.2644)	5	332	N332	49900	49900	408.99	s(HCT116_90min) r(3)	HCT116	HCT116-b3	HCT116 Sample3	90 min	N4(Deamidated/0.9840); N5(NGlycan/730.2644)	7.65	N,N	2	331332	4,5	0.00023	0.017	157.2	157.2	903.416	903.417	-1.66	0	1804.82	1804.82	7.67	6	2	5770	1754	7.65	7.07	8.06	0	1.086	100000		3	92208
P07602|SAP_HUMAN Prosaposin OS=Homo sapiens GN=PSAP PE=1 SV=2	P07602|SAP	K.LIDnnKTEK.E	328	336	HexNAc(2)Hex(2)	N5(NGlycan/730.2644)	5	332	N332	49900	49900	467.83	s(HCT116_90min) r(3)	HCT116	HCT116-b3	HCT116 Sample3	90 min	N4(Deamidated/0.9840); N5(NGlycan/730.2644)	7.65	N,N	2	331332	4,5	0.00013	0.0099	175.2	175.2	903.416	903.417	-1.71	0	1804.82	1804.82	7.69	6	2	5770	1765	7.65	7.07	8.06	0	1.085	100000		3	92211
P07602|SAP_HUMAN Prosaposin OS=Homo sapiens GN=PSAP PE=1 SV=2	P07602|SAP	K.LIDnnKTEK.E	328	336	HexNAc(2)Hex(2)	N5(NGlycan/730.2644)	5	332	N332	49900	49900	348.15	s(HCT116_90min) r(3)	HCT116	HCT116-b3	HCT116 Sample3	90 min	N4(Deamidated/0.9840); N5(NGlycan/730.2644)	7.65	N,N	2	331332	4,5	0.0019	0.13	93.5	93.5	903.417	903.417	-0.23	0	1804.82	1804.82	7.71	6	2	5770	1779	7.65	7.07	8.06	0	1.085	100000		3	92217
P07602|SAP_HUMAN Prosaposin OS=Homo sapiens GN=PSAP PE=1 SV=2	P07602|SAP	K.LIDnnKTEK.E	328	336	HexNAc(2)Hex(2)	N5(NGlycan/730.2644)	5	332	N332	1090000	1090000	375.7	s(DKO1_90min) r(1)	DKO1	DKO1-b1	DKO1 Sample1	90 min	N4(Deamidated/0.9840); N5(NGlycan/730.2644)	7.83	N,N	3	331332	4,5	2e-05	0.00093	179.6	179.6	602.615	602.614	2.09	0	1804.82	1804.82	7.24	1	2	81200	1551	7.83	7.01	8.88	0	0.755	3000000	0.15	1	367
P07602|SAP_HUMAN Prosaposin OS=Homo sapiens GN=PSAP PE=1 SV=2	P07602|SAP	K.LIDnnKTEK.E	328	336	HexNAc(2)Hex(2)	N5(NGlycan/730.2644)	5	332	N332	1090000	1090000	332.5	s(DKO1_90min) r(1)	DKO1	DKO1-b1	DKO1 Sample1	90 min	N4(Deamidated/0.9840); N5(NGlycan/730.2644)	7.83	N,N	3	331332	4,5	0.0024	0.1	77.6	77.6	602.615	602.614	1.41	0	1804.82	1804.82	7.12	1	2	81200	1463	7.83	7.01	8.88	0	0.756	3000000		1	333
P07602|SAP_HUMAN Prosaposin OS=Homo sapiens GN=PSAP PE=1 SV=2	P07602|SAP	K.LIDnnKTEK.E	328	336	HexNAc(2)Hex(2)	N5(NGlycan/730.2644)	5	332	N332	1090000	1090000	337.47	s(DKO1_90min) r(1)	DKO1	DKO1-b1	DKO1 Sample1	90 min	N4(Deamidated/0.9840); N5(NGlycan/730.2644)	7.83	N,N	3	331332	4,5	0.0008	0.036	102.3	102.3	602.616	602.614	2.82	0	1804.83	1804.82	7.17	1	2	81200	1495	7.83	7.01	8.88	0	0.817	3000000		1	347
P07602|SAP_HUMAN Prosaposin OS=Homo sapiens GN=PSAP PE=1 SV=2	P07602|SAP	K.LIDnnKTEK.E	328	336	HexNAc(2)Hex(2)	N5(NGlycan/730.2644)	5	332	N332	1090000	1090000	341.45	s(DKO1_90min) r(1)	DKO1	DKO1-b1	DKO1 Sample1	90 min	N4(Deamidated/0.9840); N5(NGlycan/730.2644)	7.83	N,N	3	331332	4,5	0.0013	0.056	94.4	94.4	602.616	602.614	2.82	0	1804.83	1804.82	7.17	1	2	81200	1496	7.83	7.01	8.88	0	0.758	3000000		1	348
P07602|SAP_HUMAN Prosaposin OS=Homo sapiens GN=PSAP PE=1 SV=2	P07602|SAP	K.LIDnnKTEK.E	328	336	HexNAc(2)Hex(2)	N5(NGlycan/730.2644)	5	332	N332	1090000	1090000	356.46	s(DKO1_90min) r(1)	DKO1	DKO1-b1	DKO1 Sample1	90 min	N4(Deamidated/0.9840); N5(NGlycan/730.2644)	7.83	N,N	3	331332	4,5	0.00026	0.012	128.5	128.5	602.616	602.614	2.82	0	1804.83	1804.82	7.18	1	2	81200	1510	7.83	7.01	8.88	0	0.818	3000000		1	353
P07602|SAP_HUMAN Prosaposin OS=Homo sapiens GN=PSAP PE=1 SV=2	P07602|SAP	K.LIDnnKTEK.E	328	336	HexNAc(2)Hex(2)	N5(NGlycan/730.2644)	5	332	N332	1090000	1090000	436.16	s(DKO1_90min) r(1)	DKO1	DKO1-b1	DKO1 Sample1	90 min	N4(Deamidated/0.9840); N5(NGlycan/730.2644)	7.83	N,N	3	331332	4,5	9.3e-07	4.3e-05	146.7	146.7	602.616	602.614	2.82	0	1804.83	1804.82	7.18	1	2	81200	1511	7.83	7.01	8.88	0	0.749	3000000		1	354
P07602|SAP_HUMAN Prosaposin OS=Homo sapiens GN=PSAP PE=1 SV=2	P07602|SAP	K.LIDnnKTEK.E	328	336	HexNAc(2)Hex(2)	N5(NGlycan/730.2644)	5	332	N332	1090000	1090000	318.39	s(DKO1_90min) r(1)	DKO1	DKO1-b1	DKO1 Sample1	90 min	N4(Deamidated/0.9840); N5(NGlycan/730.2644)	7.83	N,N	3	331332	4,5	0.0019	0.081	93.2	93.2	602.615	602.614	2.38	0	1804.82	1804.82	7.2	1	2	81200	1526	7.83	7.01	8.88	0	0.756	3000000		1	360
P07602|SAP_HUMAN Prosaposin OS=Homo sapiens GN=PSAP PE=1 SV=2	P07602|SAP	K.LIDnnKTEK.E	328	336	HexNAc(2)Hex(2)	N5(NGlycan/730.2644)	5	332	N332	1090000	1090000	371.77	s(DKO1_90min) r(1)	DKO1	DKO1-b1	DKO1 Sample1	90 min	N4(Deamidated/0.9840); N5(NGlycan/730.2644)	7.83	N,N	3	331332	4,5	4.6e-05	0.0021	162.3	162.3	602.615	602.614	2.41	0	1804.82	1804.82	7.22	1	2	81200	1541	7.83	7.01	8.88	0	0.756	3000000		1	363
P07602|SAP_HUMAN Prosaposin OS=Homo sapiens GN=PSAP PE=1 SV=2	P07602|SAP	K.LIDnnKTEK.E	328	336	HexNAc(2)Hex(2)	N5(NGlycan/730.2644)	5	332	N332	1090000	1090000	352.63	s(DKO1_90min) r(1)	DKO1	DKO1-b1	DKO1 Sample1	90 min	N4(Deamidated/0.9840); N5(NGlycan/730.2644)	7.83	N,N	3	331332	4,5	5.1e-05	0.0024	135.5	135.5	602.616	602.614	3.64	0	1804.83	1804.82	7.28	1	2	81200	1570	7.83	7.01	8.88	0	0.756	3000000		1	378
P07602|SAP_HUMAN Prosaposin OS=Homo sapiens GN=PSAP PE=1 SV=2	P07602|SAP	K.LIDnnKTEK.E	328	336	HexNAc(2)Hex(2)	N5(NGlycan/730.2644)	5	332	N332	1090000	1090000	319.94	s(DKO1_90min) r(1)	DKO1	DKO1-b1	DKO1 Sample1	90 min	N4(Deamidated/0.9840); N5(NGlycan/730.2644)	7.83	N,N	3	331332	4,5	0.0017	0.074	73.5	73.5	602.616	602.614	3.34	0	1804.83	1804.82	7.32	1	2	81200	1592	7.83	7.01	8.88	0	0.756	3000000		1	387
P07602|SAP_HUMAN Prosaposin OS=Homo sapiens GN=PSAP PE=1 SV=2	P07602|SAP	K.LIDnnKTEK.E	328	336	HexNAc(2)Hex(2)	N5(NGlycan/730.2644)	5	332	N332	1090000	1090000	370.71	s(DKO1_90min) r(1)	DKO1	DKO1-b1	DKO1 Sample1	90 min	N4(Deamidated/0.9840); N5(NGlycan/730.2644)	7.83	N,N	3	331332	4,5	0.00013	0.0061	123.5	123.5	602.616	602.614	3.9	0	1804.83	1804.82	7.78	1	2	81200	1826	7.83	7.01	8.88	0	0.821	3000000		1	469
P07602|SAP_HUMAN Prosaposin OS=Homo sapiens GN=PSAP PE=1 SV=2	P07602|SAP	K.LIDnnKTEK.E	328	336	HexNAc(2)Hex(2)	N5(NGlycan/730.2644)	5	332	N332	1090000	1090000	406.95	s(DKO1_90min) r(1)	DKO1	DKO1-b1	DKO1 Sample1	90 min	N4(Deamidated/0.9840); N5(NGlycan/730.2644)	7.83	N,N	3	331332	4,5	2.6e-05	0.0012	109.7	109.7	602.616	602.614	3.9	0	1804.83	1804.82	7.79	1	2	81200	1838	7.83	7.01	8.88	0	0.822	3000000		1	476
P07602|SAP_HUMAN Prosaposin OS=Homo sapiens GN=PSAP PE=1 SV=2	P07602|SAP	K.LIDnnKTEK.E	328	336	HexNAc(2)Hex(2)	N5(NGlycan/730.2644)	5	332	N332	1090000	1090000	357.29	s(DKO1_90min) r(1)	DKO1	DKO1-b1	DKO1 Sample1	90 min	N4(Deamidated/0.9840); N5(NGlycan/730.2644)	7.83	N,N	3	331332	4,5	0.0019	0.082	68.3	68.3	602.617	602.614	4.97	0	1804.83	1804.82	7.83	1	2	81200	1862	7.83	7.01	8.88	0	0.807	3000000		1	490
P07602|SAP_HUMAN Prosaposin OS=Homo sapiens GN=PSAP PE=1 SV=2	P07602|SAP	K.LIDnnKTEK.E	328	336	HexNAc(2)Hex(2)	N5(NGlycan/730.2644)	5	332	N332	845000	845000	315.8	s(DKO1_90min) r(2)	DKO1	DKO1-b2	DKO1 Sample2	90 min	N4(Deamidated/0.9840); N5(NGlycan/730.2644)	7.75	N,N	3	331332	4,5	0.00065	0.041	114	114	602.615	602.614	2.45	0	1804.82	1804.82	7.12	2	2	81200	1461	7.75	6.03	8.76	0	0.759	2000000	0.1	2	17619
P07602|SAP_HUMAN Prosaposin OS=Homo sapiens GN=PSAP PE=1 SV=2	P07602|SAP	K.LIDnnKTEK.E	328	336	HexNAc(2)Hex(2)	N5(NGlycan/730.2644)	5	332	N332	845000	845000	305.52	s(DKO1_90min) r(2)	DKO1	DKO1-b2	DKO1 Sample2	90 min	N4(Deamidated/0.9840); N5(NGlycan/730.2644)	7.75	N,N	3	331332	4,5	0.0016	0.095	63.8	63.8	602.616	602.614	3.52	0	1804.83	1804.82	7.01	2	2	81200	1394	7.75	6.03	8.76	0	0.823	2000000		2	17599
P07602|SAP_HUMAN Prosaposin OS=Homo sapiens GN=PSAP PE=1 SV=2	P07602|SAP	K.LIDnnKTEK.E	328	336	HexNAc(2)Hex(2)	N5(NGlycan/730.2644)	5	332	N332	845000	845000	320.3	s(DKO1_90min) r(2)	DKO1	DKO1-b2	DKO1 Sample2	90 min	N4(Deamidated/0.9840); N5(NGlycan/730.2644)	7.75	N,N	3	331332	4,5	0.00025	0.016	113.9	113.9	602.616	602.614	3.52	0	1804.83	1804.82	7.01	2	2	81200	1395	7.75	6.03	8.76	0	0.759	2000000		2	17600
P07602|SAP_HUMAN Prosaposin OS=Homo sapiens GN=PSAP PE=1 SV=2	P07602|SAP	K.LIDnnKTEK.E	328	336	HexNAc(2)Hex(2)	N5(NGlycan/730.2644)	5	332	N332	845000	845000	305.06	s(DKO1_90min) r(2)	DKO1	DKO1-b2	DKO1 Sample2	90 min	N4(Deamidated/0.9840); N5(NGlycan/730.2644)	7.75	N,N	3	331332	4,5	0.0068	0.31	34.4	34.4	602.617	602.614	4.38	0	1804.83	1804.82	7.02	2	2	81200	1407	7.75	6.03	8.76	0	0.759	2000000		2	17605
P07602|SAP_HUMAN Prosaposin OS=Homo sapiens GN=PSAP PE=1 SV=2	P07602|SAP	K.LIDnnKTEK.E	328	336	HexNAc(2)Hex(2)	N5(NGlycan/730.2644)	5	332	N332	845000	845000	301.76	s(DKO1_90min) r(2)	DKO1	DKO1-b2	DKO1 Sample2	90 min	N4(Deamidated/0.9840); N5(NGlycan/730.2644)	7.75	N,N	3	331332	4,5	0.00065	0.041	108.4	108.4	602.615	602.614	2.34	0	1804.82	1804.82	7.04	2	2	81200	1416	7.75	6.03	8.76	0	0.761	2000000		2	17609
P07602|SAP_HUMAN Prosaposin OS=Homo sapiens GN=PSAP PE=1 SV=2	P07602|SAP	K.LIDnnKTEK.E	328	336	HexNAc(2)Hex(2)	N5(NGlycan/730.2644)	5	332	N332	845000	845000	341.17	s(DKO1_90min) r(2)	DKO1	DKO1-b2	DKO1 Sample2	90 min	N4(Deamidated/0.9840); N5(NGlycan/730.2644)	7.75	N,N	3	331332	4,5	1.4e-05	0.00096	141.4	141.4	602.616	602.614	3.21	0	1804.83	1804.82	7.08	2	2	81200	1439	7.75	6.03	8.76	0	0.758	2000000		2	17615
P07602|SAP_HUMAN Prosaposin OS=Homo sapiens GN=PSAP PE=1 SV=2	P07602|SAP	K.LIDnnKTEK.E	328	336	HexNAc(2)Hex(2)	N5(NGlycan/730.2644)	5	332	N332	845000	845000	316.57	s(DKO1_90min) r(2)	DKO1	DKO1-b2	DKO1 Sample2	90 min	N4(Deamidated/0.9840); N5(NGlycan/730.2644)	7.75	N,N	3	331332	4,5	0.00068	0.043	82.4	82.4	602.616	602.614	3.03	0	1804.83	1804.82	7.1	2	2	81200	1449	7.75	6.03	8.76	0	0.758	2000000		2	17618
P07602|SAP_HUMAN Prosaposin OS=Homo sapiens GN=PSAP PE=1 SV=2	P07602|SAP	K.LIDnnKTEK.E	328	336	HexNAc(2)Hex(2)	N5(NGlycan/730.2644)	5	332	N332	845000	845000	461.08	s(DKO1_90min) r(2)	DKO1	DKO1-b2	DKO1 Sample2	90 min	N4(Deamidated/0.9840); N5(NGlycan/730.2644)	7.75	N,N	3	331332	4,5	3.7e-07	2.4e-05	141.8	141.8	602.616	602.614	3.44	0	1804.83	1804.82	7.69	2	2	81200	1727	7.75	6.03	8.76	0	0.829	2000000		2	17717
P07602|SAP_HUMAN Prosaposin OS=Homo sapiens GN=PSAP PE=1 SV=2	P07602|SAP	K.LIDnnKTEK.E	328	336	HexNAc(2)Hex(2)	N5(NGlycan/730.2644)	5	332	N332	845000	845000	360.94	s(DKO1_90min) r(2)	DKO1	DKO1-b2	DKO1 Sample2	90 min	N4(Deamidated/0.9840); N5(NGlycan/730.2644)	7.75	N,N	3	331332	4,5	5.8e-05	0.0038	145.4	145.4	602.618	602.614	6.3	0	1804.83	1804.82	7.71	2	2	81200	1737	7.75	6.03	8.76	0	0.826	2000000		2	17722
P07602|SAP_HUMAN Prosaposin OS=Homo sapiens GN=PSAP PE=1 SV=2	P07602|SAP	K.LIDnnKTEK.E	328	336	HexNAc(2)Hex(2)	N5(NGlycan/730.2644)	5	332	N332	845000	845000	358.08	s(DKO1_90min) r(2)	DKO1	DKO1-b2	DKO1 Sample2	90 min	N4(Deamidated/0.9840); N5(NGlycan/730.2644)	7.75	N,N	3	331332	4,5	0.00081	0.051	131.3	131.3	602.619	602.614	8.47	0	1804.84	1804.82	7.75	2	2	81200	1760	7.75	6.03	8.76	0	0.808	2000000		2	17730
P07602|SAP_HUMAN Prosaposin OS=Homo sapiens GN=PSAP PE=1 SV=2	P07602|SAP	K.LIDnnKTEK.E	328	336	HexNAc(2)Hex(2)	N5(NGlycan/730.2644)	5	332	N332	845000	845000	359.87	s(DKO1_90min) r(2)	DKO1	DKO1-b2	DKO1 Sample2	90 min	N4(Deamidated/0.9840); N5(NGlycan/730.2644)	7.75	N,N	3	331332	4,5	0.00024	0.016	135.7	135.7	602.618	602.614	6.9	0	1804.83	1804.82	7.77	2	2	81200	1772	7.75	6.03	8.76	0	0.832	2000000		2	17735
P07602|SAP_HUMAN Prosaposin OS=Homo sapiens GN=PSAP PE=1 SV=2	P07602|SAP	K.LIDnnKTEK.E	328	336	HexNAc(2)Hex(2)	N5(NGlycan/730.2644)	5	332	N332	881000	881000	316.48	s(DKO1_90min) r(3)	DKO1	DKO1-b3	DKO1 Sample3	90 min	N4(Deamidated/0.9840); N5(NGlycan/730.2644)	7.88	N,N	3	331332	4,5	0.0098	0.34	43.2	43.2	602.615	602.614	1.24	0	1804.82	1804.82	7.18	3	2	73800	1491	7.88	7.03	8.92	0	0.754	3000000		3	35293
P07602|SAP_HUMAN Prosaposin OS=Homo sapiens GN=PSAP PE=1 SV=2	P07602|SAP	K.LIDnnKTEK.E	328	336	HexNAc(2)Hex(2)	N5(NGlycan/730.2644)	5	332	N332	881000	881000	349.22	s(DKO1_90min) r(3)	DKO1	DKO1-b3	DKO1 Sample3	90 min	N4(Deamidated/0.9840); N5(NGlycan/730.2644)	7.88	N,N	3	331332	4,5	0.00064	0.032	115.8	115.8	602.615	602.614	2.13	0	1804.82	1804.82	7.22	3	2	73800	1526	7.88	7.03	8.92	0	0.813	3000000		3	35310
P07602|SAP_HUMAN Prosaposin OS=Homo sapiens GN=PSAP PE=1 SV=2	P07602|SAP	K.LIDnnKTEK.E	328	336	HexNAc(2)Hex(2)	N5(NGlycan/730.2644)	5	332	N332	881000	881000	302.87	s(DKO1_90min) r(3)	DKO1	DKO1-b3	DKO1 Sample3	90 min	N4(Deamidated/0.9840); N5(NGlycan/730.2644)	7.88	N,N	3	331332	4,5	0.00086	0.042	127.3	127.3	602.615	602.614	2.13	0	1804.82	1804.82	7.24	3	2	73800	1542	7.88	7.03	8.92	0	0.755	3000000		3	35316
P07602|SAP_HUMAN Prosaposin OS=Homo sapiens GN=PSAP PE=1 SV=2	P07602|SAP	K.LIDnnKTEK.E	328	336	HexNAc(2)Hex(2)	N5(NGlycan/730.2644)	5	332	N332	881000	881000	395.18	s(DKO1_90min) r(3)	DKO1	DKO1-b3	DKO1 Sample3	90 min	N4(Deamidated/0.9840); N5(NGlycan/730.2644)	7.88	N,N	3	331332	4,5	8.7e-05	0.0044	150.8	150.8	602.616	602.614	3.21	0	1804.83	1804.82	7.26	3	2	73800	1556	7.88	7.03	8.92	0	0.757	3000000		3	35320
P07602|SAP_HUMAN Prosaposin OS=Homo sapiens GN=PSAP PE=1 SV=2	P07602|SAP	K.LIDnnKTEK.E	328	336	HexNAc(2)Hex(2)	N5(NGlycan/730.2644)	5	332	N332	881000	881000	380.18	s(DKO1_90min) r(3)	DKO1	DKO1-b3	DKO1 Sample3	90 min	N4(Deamidated/0.9840); N5(NGlycan/730.2644)	7.88	N,N	3	331332	4,5	1.5e-05	0.00077	153.6	153.6	602.614	602.614	0.59	0	1804.82	1804.82	7.28	3	2	73800	1567	7.88	7.03	8.92	0	0.754	3000000		3	35324
P07602|SAP_HUMAN Prosaposin OS=Homo sapiens GN=PSAP PE=1 SV=2	P07602|SAP	K.LIDnnKTEK.E	328	336	HexNAc(2)Hex(2)	N5(NGlycan/730.2644)	5	332	N332	881000	881000	337.58	s(DKO1_90min) r(3)	DKO1	DKO1-b3	DKO1 Sample3	90 min	N4(Deamidated/0.9840); N5(NGlycan/730.2644)	7.88	N,N	3	331332	4,5	0.0016	0.074	79.1	79.1	602.616	602.614	3.26	0	1804.83	1804.82	7.82	3	2	73800	1848	7.88	7.03	8.92	0	0.824	3000000		3	35431
P07602|SAP_HUMAN Prosaposin OS=Homo sapiens GN=PSAP PE=1 SV=2	P07602|SAP	K.LIDnnKTEK.E	328	336	HexNAc(2)Hex(2)	N5(NGlycan/730.2644)	5	332	N332	881000	881000	305.78	s(DKO1_90min) r(3)	DKO1	DKO1-b3	DKO1 Sample3	90 min	N4(Deamidated/0.9840); N5(NGlycan/730.2644)	7.88	N,N	3	331332	4,5	0.0028	0.12	88.6	88.6	602.618	602.614	6.6	0	1804.83	1804.82	7.86	3	2	73800	1871	7.88	7.03	8.92	0	0.821	3000000		3	35443
P07602|SAP_HUMAN Prosaposin OS=Homo sapiens GN=PSAP PE=1 SV=2	P07602|SAP	K.LIDnnKTEK.E	328	336	HexNAc(2)Hex(2)	N5(NGlycan/730.2644)	5	332	N332	881000	881000	322.83	s(DKO1_90min) r(3)	DKO1	DKO1-b3	DKO1 Sample3	90 min	N4(Deamidated/0.9840); N5(NGlycan/730.2644)	7.88	N,N	3	331332	4,5	0.0015	0.073	97.6	97.6	602.618	602.614	6.13	0	1804.83	1804.82	7.92	3	2	73800	1912	7.88	7.03	8.92	0	0.797	3000000		3	35456
P07602|SAP_HUMAN Prosaposin OS=Homo sapiens GN=PSAP PE=1 SV=2	P07602|SAP	K.LIDnnKTEK.E	328	336	HexNAc(2)Hex(2)	N5(NGlycan/730.2644)	5	332	N332	881000	881000	350.37	s(DKO1_90min) r(3)	DKO1	DKO1-b3	DKO1 Sample3	90 min	N4(Deamidated/0.9840); N5(NGlycan/730.2644)	7.88	N,N	3	331332	4,5	0.002	0.09	100.9	100.9	602.619	602.614	7.81	0	1804.83	1804.82	7.94	3	2	73800	1925	7.88	7.03	8.92	0	0.79	3000000		3	35459
P07602|SAP_HUMAN Prosaposin OS=Homo sapiens GN=PSAP PE=1 SV=2	P07602|SAP	K.LIDnnKTEK.E	328	336	HexNAc(2)Hex(2)	N5(NGlycan/730.2644)	5	332	N332	309000	309000	319.56	s(HCT116_90min) r(1)	HCT116	HCT116-b1	HCT116 Sample1	90 min	N4(Deamidated/0.9840); N5(NGlycan/730.2644)	7.58	N,N	3	331332	4,5	0.00079	0.052	106.4	106.4	602.613	602.614	-1.37	0	1804.82	1804.82	7.52	4	2	21200	1480	7.58	7.42	8.69	0	0.807	900000		1	53903
P07602|SAP_HUMAN Prosaposin OS=Homo sapiens GN=PSAP PE=1 SV=2	P07602|SAP	K.LIDnnKTEK.E	328	336	HexNAc(2)Hex(2)	N5(NGlycan/730.2644)	5	332	N332	309000	309000	354.72	s(HCT116_90min) r(1)	HCT116	HCT116-b1	HCT116 Sample1	90 min	N4(Deamidated/0.9840); N5(NGlycan/730.2644)	7.58	N,N	3	331332	4,5	0.00029	0.02	173.4	173.4	602.615	602.614	1.61	0	1804.82	1804.82	7.54	4	2	21200	1488	7.58	7.42	8.69	0	0.824	900000		1	53905
P07602|SAP_HUMAN Prosaposin OS=Homo sapiens GN=PSAP PE=1 SV=2	P07602|SAP	K.LIDnnKTEK.E	328	336	HexNAc(2)Hex(2)	N5(NGlycan/730.2644)	5	332	N332	309000	309000	323.92	s(HCT116_90min) r(1)	HCT116	HCT116-b1	HCT116 Sample1	90 min	N4(Deamidated/0.9840); N5(NGlycan/730.2644)	7.58	N,N	3	331332	4,5	0.00053	0.036	89.3	89.3	602.615	602.614	1.39	0	1804.82	1804.82	7.64	4	2	21200	1538	7.58	7.42	8.69	0	0.8	900000		1	53929
P07602|SAP_HUMAN Prosaposin OS=Homo sapiens GN=PSAP PE=1 SV=2	P07602|SAP	K.LIDnnKTEK.E	328	336	HexNAc(2)Hex(2)	N5(NGlycan/730.2644)	5	332	N332	607000	607000	357.7	s(HCT116_90min) r(2)	HCT116	HCT116-b2	HCT116 Sample2	90 min	N4(Deamidated/0.9840); N5(NGlycan/730.2644)	7.56	N,N	3	331332	4,5	0.00038	0.03	111.5	111.5	602.614	602.614	-0.31	0	1804.82	1804.82	7.52	5	2	31900	1606	7.56	2.46	8.54	0	0.826	2000000	0.22	2	72606
P07602|SAP_HUMAN Prosaposin OS=Homo sapiens GN=PSAP PE=1 SV=2	P07602|SAP	K.LIDnnKTEK.E	328	336	HexNAc(2)Hex(2)	N5(NGlycan/730.2644)	5	332	N332	607000	607000	335.72	s(HCT116_90min) r(2)	HCT116	HCT116-b2	HCT116 Sample2	90 min	N4(Deamidated/0.9840); N5(NGlycan/730.2644)	7.56	N,N	3	331332	4,5	0.0012	0.089	85.2	85.2	602.614	602.614	-0.31	0	1804.82	1804.82	7.51	5	2	31900	1597	7.56	2.46	8.54	0	0.819	2000000		2	72602
P07602|SAP_HUMAN Prosaposin OS=Homo sapiens GN=PSAP PE=1 SV=2	P07602|SAP	K.LIDnnKTEK.E	328	336	HexNAc(2)Hex(2)	N5(NGlycan/730.2644)	5	332	N332	607000	607000	356.79	s(HCT116_90min) r(2)	HCT116	HCT116-b2	HCT116 Sample2	90 min	N4(Deamidated/0.9840); N5(NGlycan/730.2644)	7.56	N,N	3	331332	4,5	0.00041	0.032	89.4	89.4	602.614	602.614	0.18	0	1804.82	1804.82	7.6	5	2	31900	1655	7.56	2.46	8.54	0	0.804	2000000		2	72625
P07602|SAP_HUMAN Prosaposin OS=Homo sapiens GN=PSAP PE=1 SV=2	P07602|SAP	K.LIDnnKTEK.E	328	336	HexNAc(2)Hex(2)	N5(NGlycan/730.2644)	5	332	N332	519000	519000	313.35	s(HCT116_90min) r(3)	HCT116	HCT116-b3	HCT116 Sample3	90 min	N4(Deamidated/0.9840); N5(NGlycan/730.2644)	7.65	N,N	3	331332	4,5	0.0011	0.078	82.5	82.5	602.612	602.614	-3.87	0	1804.81	1804.82	7.57	6	2	48200	1697	7.65	6.56	8.8	0	0.825	2000000	0.11	3	92183
P07602|SAP_HUMAN Prosaposin OS=Homo sapiens GN=PSAP PE=1 SV=2	P07602|SAP	K.LIDnnKTEK.E	328	336	HexNAc(2)Hex(2)	N5(NGlycan/730.2644)	5	332	N332	519000	519000	350.55	s(HCT116_90min) r(3)	HCT116	HCT116-b3	HCT116 Sample3	90 min	N4(Deamidated/0.9840); N5(NGlycan/730.2644)	7.65	N,N	3	331332	4,5	0.00028	0.02	110	110	602.613	602.614	-2.37	0	1804.82	1804.82	7.59	6	2	48200	1707	7.65	6.56	8.8	0	0.825	2000000		3	92187
P07602|SAP_HUMAN Prosaposin OS=Homo sapiens GN=PSAP PE=1 SV=2	P07602|SAP	K.LIDnnKTEK.E	328	336	HexNAc(2)Hex(2)	N5(NGlycan/730.2644)	5	332	N332	519000	519000	322.28	s(HCT116_90min) r(3)	HCT116	HCT116-b3	HCT116 Sample3	90 min	N4(Deamidated/0.9840); N5(NGlycan/730.2644)	7.65	N,N	3	331332	4,5	0.0019	0.13	70.8	70.8	602.613	602.614	-2.15	0	1804.82	1804.82	7.61	6	2	48200	1718	7.65	6.56	8.8	0	0.826	2000000		3	92194
P07602|SAP_HUMAN Prosaposin OS=Homo sapiens GN=PSAP PE=1 SV=2	P07602|SAP	K.LIDnnKTEK.E	328	336	HexNAc(2)Hex(2)	N5(NGlycan/730.2644)	5	332	N332	519000	519000	371.5	s(HCT116_90min) r(3)	HCT116	HCT116-b3	HCT116 Sample3	90 min	N4(Deamidated/0.9840); N5(NGlycan/730.2644)	7.65	N,N	3	331332	4,5	0.00024	0.017	103.2	103.2	602.613	602.614	-0.96	0	1804.82	1804.82	7.63	6	2	48200	1735	7.65	6.56	8.8	0	0.808	2000000		3	92201
P07602|SAP_HUMAN Prosaposin OS=Homo sapiens GN=PSAP PE=1 SV=2	P07602|SAP	K.LIDnnKTEK.E	328	336	HexNAc(2)Hex(3)	N5(NGlycan/892.3172)	5	332	N332	40600	40600	316.9	s(DKO1_90min) r(1)	DKO1	DKO1-b1	DKO1 Sample1	90 min	N4(Deamidated/0.9840); N5(NGlycan/892.3172)	7.53	N,N	2	331332	4,5	0.0021	0.088	126.3	126.3	984.445	984.444	1.35	0	1966.88	1966.87	7.51	1	2	3470	1696	7.53	7.4	7.98	1	1.125	100000	0.23	1	429
P07602|SAP_HUMAN Prosaposin OS=Homo sapiens GN=PSAP PE=1 SV=2	P07602|SAP	K.LIDnnKTEK.E	328	336	HexNAc(2)Hex(3)	N5(NGlycan/892.3172)	5	332	N332	42500	42500	452.23	s(DKO1_90min) r(2)	DKO1	DKO1-b2	DKO1 Sample2	90 min	N4(Deamidated/0.9840); N5(NGlycan/892.3172)	7.46	N,N	2	331332	4,5	1.5e-06	0.0001	194.3	194.3	984.446	984.444	2.03	0	1966.88	1966.87	7.45	2	2	3320	1619	7.46	6.89	7.77	0	1.129	100000	0.23	2	17677
P07602|SAP_HUMAN Prosaposin OS=Homo sapiens GN=PSAP PE=1 SV=2	P07602|SAP	K.LIDnnKTEK.E	328	336	HexNAc(2)Hex(3)	N5(NGlycan/892.3172)	5	332	N332	42500	42500	353.97	s(DKO1_90min) r(2)	DKO1	DKO1-b2	DKO1 Sample2	90 min	N4(Deamidated/0.9840); N5(NGlycan/892.3172)	7.46	N,N	2	331332	4,5	0.00042	0.027	142.2	142.2	984.443	984.444	-0.3	0	1966.87	1966.87	7.41	2	2	3320	1599	7.46	6.89	7.77	0	1.128	100000		2	17667
P07602|SAP_HUMAN Prosaposin OS=Homo sapiens GN=PSAP PE=1 SV=2	P07602|SAP	K.LIDnnKTEK.E	328	336	HexNAc(2)Hex(3)	N5(NGlycan/892.3172)	5	332	N332	42500	42500	388.67	s(DKO1_90min) r(2)	DKO1	DKO1-b2	DKO1 Sample2	90 min	N4(Deamidated/0.9840); N5(NGlycan/892.3172)	7.46	N,N	2	331332	4,5	3.1e-05	0.002	123.9	123.9	984.448	984.444	4.61	0	1966.88	1966.87	7.43	2	2	3320	1610	7.46	6.89	7.77	0	1.128	100000		2	17674
P07602|SAP_HUMAN Prosaposin OS=Homo sapiens GN=PSAP PE=1 SV=2	P07602|SAP	K.LIDnnKTEK.E	328	336	HexNAc(2)Hex(3)	N5(NGlycan/892.3172)	5	332	N332	42500	42500	311.77	s(DKO1_90min) r(2)	DKO1	DKO1-b2	DKO1 Sample2	90 min	N4(Deamidated/0.9840); N5(NGlycan/892.3172)	7.46	N,N	2	331332	4,5	0.0014	0.087	106.9	106.9	984.449	984.444	5.29	0	1966.88	1966.87	7.47	2	2	3320	1628	7.46	6.89	7.77	0	1.128	100000		2	17681
P07602|SAP_HUMAN Prosaposin OS=Homo sapiens GN=PSAP PE=1 SV=2	P07602|SAP	K.LIDnnKTEK.E	328	336	HexNAc(2)Hex(3)	N5(NGlycan/892.3172)	5	332	N332	42500	42500	395.18	s(DKO1_90min) r(2)	DKO1	DKO1-b2	DKO1 Sample2	90 min	N4(Deamidated/0.9840); N5(NGlycan/892.3172)	7.46	N,N	2	331332	4,5	4.3e-05	0.0029	142.6	142.6	984.443	984.444	-0.25	0	1966.87	1966.87	7.49	2	2	3320	1638	7.46	6.89	7.77	0	1.127	100000		2	17685
P07602|SAP_HUMAN Prosaposin OS=Homo sapiens GN=PSAP PE=1 SV=2	P07602|SAP	K.LIDnnKTEK.E	328	336	HexNAc(2)Hex(3)	N5(NGlycan/892.3172)	5	332	N332	40200	40200	324.3	s(DKO1_90min) r(3)	DKO1	DKO1-b3	DKO1 Sample3	90 min	N4(Deamidated/0.9840); N5(NGlycan/892.3172)	7.57	N,N	2	331332	4,5	0.0048	0.2	78.6	78.6	984.444	984.444	0.75	0	1966.87	1966.87	7.61	3	2	3760	1747	7.57	7.46	7.9	0	1.125	100000	0.18	3	35393
P07602|SAP_HUMAN Prosaposin OS=Homo sapiens GN=PSAP PE=1 SV=2	P07602|SAP	K.LIDnnKTEK.E	328	336	HexNAc(2)Hex(3)	N5(NGlycan/892.3172)	5	332	N332	40200	40200	399.95	s(DKO1_90min) r(3)	DKO1	DKO1-b3	DKO1 Sample3	90 min	N4(Deamidated/0.9840); N5(NGlycan/892.3172)	7.57	N,N	2	331332	4,5	2.9e-05	0.0015	187.9	187.9	984.445	984.444	0.98	0	1966.87	1966.87	7.55	3	2	3760	1715	7.57	7.46	7.9	0	1.123	100000		3	35382
P07602|SAP_HUMAN Prosaposin OS=Homo sapiens GN=PSAP PE=1 SV=2	P07602|SAP	K.LIDnnKTEK.E	328	336	HexNAc(2)Hex(3)	N5(NGlycan/892.3172)	5	332	N332	40200	40200	370.67	s(DKO1_90min) r(3)	DKO1	DKO1-b3	DKO1 Sample3	90 min	N4(Deamidated/0.9840); N5(NGlycan/892.3172)	7.57	N,N	2	331332	4,5	0.00087	0.042	109.1	109.1	984.444	984.444	0.72	0	1966.87	1966.87	7.57	3	2	3760	1726	7.57	7.46	7.9	0	1.124	100000		3	35384
P07602|SAP_HUMAN Prosaposin OS=Homo sapiens GN=PSAP PE=1 SV=2	P07602|SAP	K.LIDnnKTEK.E	328	336	HexNAc(2)Hex(3)	N5(NGlycan/892.3172)	5	332	N332	40200	40200	433.86	s(DKO1_90min) r(3)	DKO1	DKO1-b3	DKO1 Sample3	90 min	N4(Deamidated/0.9840); N5(NGlycan/892.3172)	7.57	N,N	2	331332	4,5	3e-06	0.00015	147.8	147.8	984.448	984.444	4.07	0	1966.88	1966.87	7.59	3	2	3760	1737	7.57	7.46	7.9	0	1.124	100000		3	35389
P07602|SAP_HUMAN Prosaposin OS=Homo sapiens GN=PSAP PE=1 SV=2	P07602|SAP	K.LIDnnKTEK.E	328	336	HexNAc(2)Hex(3)	N5(NGlycan/892.3172)	5	332	N332	40200	40200	410.77	s(DKO1_90min) r(3)	DKO1	DKO1-b3	DKO1 Sample3	90 min	N4(Deamidated/0.9840); N5(NGlycan/892.3172)	7.57	N,N	2	331332	4,5	9e-06	0.00046	147.2	147.2	984.443	984.444	-0.51	0	1966.87	1966.87	7.63	3	2	3760	1756	7.57	7.46	7.9	0	1.123	100000		3	35397
P07602|SAP_HUMAN Prosaposin OS=Homo sapiens GN=PSAP PE=1 SV=2	P07602|SAP	K.LIDnnKTEK.E	328	336	HexNAc(2)Hex(3)	N5(NGlycan/892.3172)	5	332	N332	40200	40200	351.56	s(DKO1_90min) r(3)	DKO1	DKO1-b3	DKO1 Sample3	90 min	N4(Deamidated/0.9840); N5(NGlycan/892.3172)	7.57	N,N	2	331332	4,5	0.00064	0.031	122.7	122.7	984.45	984.444	6.06	0	1966.88	1966.87	7.65	3	2	3760	1764	7.57	7.46	7.9	0	1.123	100000		3	35399
P07602|SAP_HUMAN Prosaposin OS=Homo sapiens GN=PSAP PE=1 SV=2	P07602|SAP	K.LIDnnKTEK.E	328	336	HexNAc(2)Hex(3)	N5(NGlycan/892.3172)	5	332	N332	67400	67400	384.35	s(HCT116_90min) r(1)	HCT116	HCT116-b1	HCT116 Sample1	90 min	N4(Deamidated/0.9840); N5(NGlycan/892.3172)	7.19	N,N	2	331332	4,5	0.0003	0.021	114.2	114.2	984.446	984.444	2.2	0	1966.88	1966.87	7.27	4	2	4270	1370	7.19	6.72	8.73	0	1.122	200000	0.23	1	53874
P07602|SAP_HUMAN Prosaposin OS=Homo sapiens GN=PSAP PE=1 SV=2	P07602|SAP	K.LIDnnKTEK.E	328	336	HexNAc(2)Hex(3)	N5(NGlycan/892.3172)	5	332	N332	67400	67400	398.26	s(HCT116_90min) r(1)	HCT116	HCT116-b1	HCT116 Sample1	90 min	N4(Deamidated/0.9840); N5(NGlycan/892.3172)	7.19	N,N	2	331332	4,5	6.9e-06	0.00048	134	134	984.443	984.444	-0.29	0	1966.87	1966.87	7.22	4	2	4270	1346	7.19	6.72	8.73	0	1.122	200000		1	53865
P07602|SAP_HUMAN Prosaposin OS=Homo sapiens GN=PSAP PE=1 SV=2	P07602|SAP	K.LIDnnKTEK.E	328	336	HexNAc(2)Hex(3)	N5(NGlycan/892.3172)	5	332	N332	67400	67400	374.64	s(HCT116_90min) r(1)	HCT116	HCT116-b1	HCT116 Sample1	90 min	N4(Deamidated/0.9840); N5(NGlycan/892.3172)	7.19	N,N	2	331332	4,5	0.00029	0.02	124.5	124.5	984.442	984.444	-2.09	0	1966.87	1966.87	7.25	4	2	4270	1361	7.19	6.72	8.73	0	1.123	200000		1	53870
P07602|SAP_HUMAN Prosaposin OS=Homo sapiens GN=PSAP PE=1 SV=2	P07602|SAP	K.LIDnnKTEK.E	328	336	HexNAc(2)Hex(3)	N5(NGlycan/892.3172)	5	332	N332	67400	67400	372.08	s(HCT116_90min) r(1)	HCT116	HCT116-b1	HCT116 Sample1	90 min	N4(Deamidated/0.9840); N5(NGlycan/892.3172)	7.19	N,N	2	331332	4,5	0.00051	0.035	102.6	102.6	984.44	984.444	-3.92	0	1966.87	1966.87	7.31	4	2	4270	1389	7.19	6.72	8.73	0	1.121	200000		1	53881
P07602|SAP_HUMAN Prosaposin OS=Homo sapiens GN=PSAP PE=1 SV=2	P07602|SAP	K.LIDnnKTEK.E	328	336	HexNAc(2)Hex(3)	N5(NGlycan/892.3172)	5	332	N332	67400	67400	399.86	s(HCT116_90min) r(1)	HCT116	HCT116-b1	HCT116 Sample1	90 min	N4(Deamidated/0.9840); N5(NGlycan/892.3172)	7.19	N,N	2	331332	4,5	0.00029	0.02	107.7	107.7	984.444	984.444	-0.13	0	1966.87	1966.87	7.32	4	2	4270	1399	7.19	6.72	8.73	0	1.122	200000		1	53885
P07602|SAP_HUMAN Prosaposin OS=Homo sapiens GN=PSAP PE=1 SV=2	P07602|SAP	K.LIDnnKTEK.E	328	336	HexNAc(2)Hex(3)	N5(NGlycan/892.3172)	5	332	N332	68300	68300	344.81	s(HCT116_90min) r(2)	HCT116	HCT116-b2	HCT116 Sample2	90 min	N4(Deamidated/0.9840); N5(NGlycan/892.3172)	7.17	N,N	2	331332	4,5	0.00037	0.029	131.3	131.3	984.441	984.444	-3.02	0	1966.87	1966.87	7.07	5	2	4060	1398	7.17	6.78	8.26	1	1.126	200000	0.25	2	72550
P07602|SAP_HUMAN Prosaposin OS=Homo sapiens GN=PSAP PE=1 SV=2	P07602|SAP	K.LIDnnKTEK.E	328	336	HexNAc(2)Hex(3)	N5(NGlycan/892.3172)	5	332	N332	140000	140000	485.09	s(HCT116_90min) r(3)	HCT116	HCT116-b3	HCT116 Sample3	90 min	N4(Deamidated/0.9840); N5(NGlycan/892.3172)	2.48	N,N	2	331332	4,5	1.2e-05	0.00089	192.9	192.9	984.441	984.444	-2.85	0	1966.87	1966.87	7.32	6	2	36300	1576	2.48	2.44	7.73	0	1.126	400000	0.02	3	92135
P07602|SAP_HUMAN Prosaposin OS=Homo sapiens GN=PSAP PE=1 SV=2	P07602|SAP	K.LIDnnKTEK.E	328	336	HexNAc(2)Hex(3)	N5(NGlycan/892.3172)	5	332	N332	140000	140000	408.96	s(HCT116_90min) r(3)	HCT116	HCT116-b3	HCT116 Sample3	90 min	N4(Deamidated/0.9840); N5(NGlycan/892.3172)	2.48	N,N	2	331332	4,5	0.00025	0.018	109.5	109.5	984.444	984.444	0.1	0	1966.87	1966.87	7.28	6	2	36300	1553	2.48	2.44	7.73	0	1.127	400000		3	92127
P07602|SAP_HUMAN Prosaposin OS=Homo sapiens GN=PSAP PE=1 SV=2	P07602|SAP	K.LIDnnKTEK.E	328	336	HexNAc(2)Hex(3)	N5(NGlycan/892.3172)	5	332	N332	140000	140000	382.81	s(HCT116_90min) r(3)	HCT116	HCT116-b3	HCT116 Sample3	90 min	N4(Deamidated/0.9840); N5(NGlycan/892.3172)	2.48	N,N	2	331332	4,5	0.00023	0.017	148.3	148.3	984.443	984.444	-0.9	0	1966.87	1966.87	7.3	6	2	36300	1567	2.48	2.44	7.73	0	1.126	400000		3	92132
P07602|SAP_HUMAN Prosaposin OS=Homo sapiens GN=PSAP PE=1 SV=2	P07602|SAP	K.LIDnnKTEK.E	328	336	HexNAc(2)Hex(3)	N5(NGlycan/892.3172)	5	332	N332	140000	140000	420.98	s(HCT116_90min) r(3)	HCT116	HCT116-b3	HCT116 Sample3	90 min	N4(Deamidated/0.9840); N5(NGlycan/892.3172)	2.48	N,N	2	331332	4,5	0.00011	0.008	160.6	160.6	984.444	984.444	-0.13	0	1966.87	1966.87	7.34	6	2	36300	1586	2.48	2.44	7.73	0	1.126	400000		3	92139
P07602|SAP_HUMAN Prosaposin OS=Homo sapiens GN=PSAP PE=1 SV=2	P07602|SAP	K.LIDnnKTEK.E	328	336	HexNAc(2)Hex(3)	N5(NGlycan/892.3172)	5	332	N332	140000	140000	441.3	s(HCT116_90min) r(3)	HCT116	HCT116-b3	HCT116 Sample3	90 min	N4(Deamidated/0.9840); N5(NGlycan/892.3172)	2.48	N,N	2	331332	4,5	1.9e-05	0.0014	211.1	211.1	984.443	984.444	-0.62	0	1966.87	1966.87	7.36	6	2	36300	1596	2.48	2.44	7.73	0	1.126	400000		3	92145
P07602|SAP_HUMAN Prosaposin OS=Homo sapiens GN=PSAP PE=1 SV=2	P07602|SAP	K.LIDnnKTEK.E	328	336	HexNAc(2)Hex(3)	N5(NGlycan/892.3172)	5	332	N332	140000	140000	378.56	s(HCT116_90min) r(3)	HCT116	HCT116-b3	HCT116 Sample3	90 min	N4(Deamidated/0.9840); N5(NGlycan/892.3172)	2.48	N,N	2	331332	4,5	0.00023	0.017	163	163	984.439	984.444	-4.32	0	1966.86	1966.87	7.38	6	2	36300	1605	2.48	2.44	7.73	0	1.126	400000		3	92150
P07602|SAP_HUMAN Prosaposin OS=Homo sapiens GN=PSAP PE=1 SV=2	P07602|SAP	K.LIDnnKTEK.E	328	336	HexNAc(2)Hex(3)	N5(NGlycan/892.3172)	5	332	N332	140000	140000	388.71	s(HCT116_90min) r(3)	HCT116	HCT116-b3	HCT116 Sample3	90 min	N4(Deamidated/0.9840); N5(NGlycan/892.3172)	2.48	N,N	2	331332	4,5	0.00023	0.017	143.1	143.1	984.439	984.444	-4.76	0	1966.86	1966.87	7.4	6	2	36300	1615	2.48	2.44	7.73	0	1.126	400000		3	92156
P07602|SAP_HUMAN Prosaposin OS=Homo sapiens GN=PSAP PE=1 SV=2	P07602|SAP	K.LIDnnKTEK.E	328	336	HexNAc(2)Hex(3)	N5(NGlycan/892.3172)	5	332	N332	480000	480000	375.74	s(DKO1_90min) r(1)	DKO1	DKO1-b1	DKO1 Sample1	90 min	N4(Deamidated/0.9840); N5(NGlycan/892.3172)	7.52	N,N	3	331332	4,5	2.3e-05	0.0011	156	156	656.633	656.632	2.48	0	1966.88	1966.87	7.49	1	2	23300	1689	7.52	6.25	8.88	0	0.829	2000000	0.22	1	427
P07602|SAP_HUMAN Prosaposin OS=Homo sapiens GN=PSAP PE=1 SV=2	P07602|SAP	K.LIDnnKTEK.E	328	336	HexNAc(2)Hex(3)	N5(NGlycan/892.3172)	5	332	N332	480000	480000	325.25	s(DKO1_90min) r(1)	DKO1	DKO1-b1	DKO1 Sample1	90 min	N4(Deamidated/0.9840); N5(NGlycan/892.3172)	7.52	N,N	3	331332	4,5	0.0041	0.16	34.1	34.1	656.634	656.632	3.01	0	1966.88	1966.87	6.85	1	2	23300	1338	7.52	6.25	8.88	0	0.843	2000000		1	283
P07602|SAP_HUMAN Prosaposin OS=Homo sapiens GN=PSAP PE=1 SV=2	P07602|SAP	K.LIDnnKTEK.E	328	336	HexNAc(2)Hex(3)	N5(NGlycan/892.3172)	5	332	N332	480000	480000	331.22	s(DKO1_90min) r(1)	DKO1	DKO1-b1	DKO1 Sample1	90 min	N4(Deamidated/0.9840); N5(NGlycan/892.3172)	7.52	N,N	3	331332	4,5	0.00027	0.012	183.8	183.8	656.631	656.632	-0.75	0	1966.87	1966.87	6.87	1	2	23300	1346	7.52	6.25	8.88	0	0.844	2000000		1	286
P07602|SAP_HUMAN Prosaposin OS=Homo sapiens GN=PSAP PE=1 SV=2	P07602|SAP	K.LIDnnKTEK.E	328	336	HexNAc(2)Hex(3)	N5(NGlycan/892.3172)	5	332	N332	480000	480000	333.52	s(DKO1_90min) r(1)	DKO1	DKO1-b1	DKO1 Sample1	90 min	N4(Deamidated/0.9840); N5(NGlycan/892.3172)	7.52	N,N	3	331332	4,5	0.0038	0.15	68.9	68.9	656.632	656.632	0.92	0	1966.87	1966.87	6.89	1	2	23300	1353	7.52	6.25	8.88	0	0.844	2000000		1	289
P07602|SAP_HUMAN Prosaposin OS=Homo sapiens GN=PSAP PE=1 SV=2	P07602|SAP	K.LIDnnKTEK.E	328	336	HexNAc(2)Hex(3)	N5(NGlycan/892.3172)	5	332	N332	480000	480000	361.14	s(DKO1_90min) r(1)	DKO1	DKO1-b1	DKO1 Sample1	90 min	N4(Deamidated/0.9840); N5(NGlycan/892.3172)	7.52	N,N	3	331332	4,5	5.9e-05	0.0027	152.4	152.4	656.633	656.632	1.75	0	1966.88	1966.87	6.91	1	2	23300	1362	7.52	6.25	8.88	0	0.842	2000000		1	292
P07602|SAP_HUMAN Prosaposin OS=Homo sapiens GN=PSAP PE=1 SV=2	P07602|SAP	K.LIDnnKTEK.E	328	336	HexNAc(2)Hex(3)	N5(NGlycan/892.3172)	5	332	N332	480000	480000	342.59	s(DKO1_90min) r(1)	DKO1	DKO1-b1	DKO1 Sample1	90 min	N4(Deamidated/0.9840); N5(NGlycan/892.3172)	7.52	N,N	3	331332	4,5	0.00023	0.011	143.5	143.5	656.631	656.632	-0.16	0	1966.87	1966.87	6.93	1	2	23300	1370	7.52	6.25	8.88	0	0.843	2000000		1	295
P07602|SAP_HUMAN Prosaposin OS=Homo sapiens GN=PSAP PE=1 SV=2	P07602|SAP	K.LIDnnKTEK.E	328	336	HexNAc(2)Hex(3)	N5(NGlycan/892.3172)	5	332	N332	480000	480000	309.57	s(DKO1_90min) r(1)	DKO1	DKO1-b1	DKO1 Sample1	90 min	N4(Deamidated/0.9840); N5(NGlycan/892.3172)	7.52	N,N	3	331332	4,5	0.0015	0.064	122.2	122.2	656.632	656.632	0.71	0	1966.87	1966.87	6.95	1	2	23300	1380	7.52	6.25	8.88	0	0.84	2000000		1	299
P07602|SAP_HUMAN Prosaposin OS=Homo sapiens GN=PSAP PE=1 SV=2	P07602|SAP	K.LIDnnKTEK.E	328	336	HexNAc(2)Hex(3)	N5(NGlycan/892.3172)	5	332	N332	480000	480000	327.5	s(DKO1_90min) r(1)	DKO1	DKO1-b1	DKO1 Sample1	90 min	N4(Deamidated/0.9840); N5(NGlycan/892.3172)	7.52	N,N	3	331332	4,5	0.00016	0.0076	146.5	146.5	656.634	656.632	2.94	0	1966.88	1966.87	6.99	1	2	23300	1395	7.52	6.25	8.88	0	0.838	2000000		1	305
P07602|SAP_HUMAN Prosaposin OS=Homo sapiens GN=PSAP PE=1 SV=2	P07602|SAP	K.LIDnnKTEK.E	328	336	HexNAc(2)Hex(3)	N5(NGlycan/892.3172)	5	332	N332	480000	480000	375.13	s(DKO1_90min) r(1)	DKO1	DKO1-b1	DKO1 Sample1	90 min	N4(Deamidated/0.9840); N5(NGlycan/892.3172)	7.52	N,N	3	331332	4,5	2.3e-05	0.0011	150.2	150.2	656.632	656.632	0.93	0	1966.87	1966.87	7.47	1	2	23300	1680	7.52	6.25	8.88	0	0.831	2000000		1	422
P07602|SAP_HUMAN Prosaposin OS=Homo sapiens GN=PSAP PE=1 SV=2	P07602|SAP	K.LIDnnKTEK.E	328	336	HexNAc(2)Hex(3)	N5(NGlycan/892.3172)	5	332	N332	480000	480000	386.46	s(DKO1_90min) r(1)	DKO1	DKO1-b1	DKO1 Sample1	90 min	N4(Deamidated/0.9840); N5(NGlycan/892.3172)	7.52	N,N	3	331332	4,5	2.3e-06	0.00011	180.1	180.1	656.633	656.632	1.72	0	1966.88	1966.87	7.55	1	2	23300	1721	7.52	6.25	8.88	0	0.799	2000000		1	436
P07602|SAP_HUMAN Prosaposin OS=Homo sapiens GN=PSAP PE=1 SV=2	P07602|SAP	K.LIDnnKTEK.E	328	336	HexNAc(2)Hex(3)	N5(NGlycan/892.3172)	5	332	N332	480000	480000	332.02	s(DKO1_90min) r(1)	DKO1	DKO1-b1	DKO1 Sample1	90 min	N4(Deamidated/0.9840); N5(NGlycan/892.3172)	7.52	N,N	3	331332	4,5	0.00032	0.014	126.6	126.6	656.633	656.632	2.07	0	1966.88	1966.87	7.57	1	2	23300	1730	7.52	6.25	8.88	0	0.801	2000000		1	438
P07602|SAP_HUMAN Prosaposin OS=Homo sapiens GN=PSAP PE=1 SV=2	P07602|SAP	K.LIDnnKTEK.E	328	336	HexNAc(2)Hex(3)	N5(NGlycan/892.3172)	5	332	N332	480000	480000	413.99	s(DKO1_90min) r(1)	DKO1	DKO1-b1	DKO1 Sample1	90 min	N4(Deamidated/0.9840); N5(NGlycan/892.3172)	7.52	N,N	3	331332	4,5	1.1e-05	0.00049	148	148	656.633	656.632	2.68	0	1966.88	1966.87	7.59	1	2	23300	1738	7.52	6.25	8.88	0	0.809	2000000		1	441
P07602|SAP_HUMAN Prosaposin OS=Homo sapiens GN=PSAP PE=1 SV=2	P07602|SAP	K.LIDnnKTEK.E	328	336	HexNAc(2)Hex(3)	N5(NGlycan/892.3172)	5	332	N332	480000	480000	319.58	s(DKO1_90min) r(1)	DKO1	DKO1-b1	DKO1 Sample1	90 min	N4(Deamidated/0.9840); N5(NGlycan/892.3172)	7.52	N,N	3	331332	4,5	0.00018	0.0083	143.7	143.7	656.633	656.632	1.74	0	1966.88	1966.87	7.61	1	2	23300	1749	7.52	6.25	8.88	0	0.782	2000000		1	443
P07602|SAP_HUMAN Prosaposin OS=Homo sapiens GN=PSAP PE=1 SV=2	P07602|SAP	K.LIDnnKTEK.E	328	336	HexNAc(2)Hex(3)	N5(NGlycan/892.3172)	5	332	N332	480000	480000	327.78	s(DKO1_90min) r(1)	DKO1	DKO1-b1	DKO1 Sample1	90 min	N4(Deamidated/0.9840); N5(NGlycan/892.3172)	7.52	N,N	3	331332	4,5	7.1e-05	0.0033	112.2	112.2	656.633	656.632	2.05	0	1966.88	1966.87	7.77	1	2	23300	1824	7.52	6.25	8.88	0	0.79	2000000		1	468
P07602|SAP_HUMAN Prosaposin OS=Homo sapiens GN=PSAP PE=1 SV=2	P07602|SAP	K.LIDnnKTEK.E	328	336	HexNAc(2)Hex(3)	N5(NGlycan/892.3172)	5	332	N332	374000	374000	342.52	s(DKO1_90min) r(2)	DKO1	DKO1-b2	DKO1 Sample2	90 min	N4(Deamidated/0.9840); N5(NGlycan/892.3172)	7.44	N,N	3	331332	4,5	0.00025	0.016	105.5	105.5	656.634	656.632	3.53	0	1966.88	1966.87	7.47	2	2	21200	1632	7.44	6.15	8.8	0	0.816	1000000	0.22	2	17683
P07602|SAP_HUMAN Prosaposin OS=Homo sapiens GN=PSAP PE=1 SV=2	P07602|SAP	K.LIDnnKTEK.E	328	336	HexNAc(2)Hex(3)	N5(NGlycan/892.3172)	5	332	N332	374000	374000	339.97	s(DKO1_90min) r(2)	DKO1	DKO1-b2	DKO1 Sample2	90 min	N4(Deamidated/0.9840); N5(NGlycan/892.3172)	7.44	N,N	3	331332	4,5	0.00046	0.03	125.3	125.3	656.632	656.632	-0.03	0	1966.87	1966.87	6.67	2	2	21200	1257	7.44	6.15	8.8	0	0.845	1000000		2	17541
P07602|SAP_HUMAN Prosaposin OS=Homo sapiens GN=PSAP PE=1 SV=2	P07602|SAP	K.LIDnnKTEK.E	328	336	HexNAc(2)Hex(3)	N5(NGlycan/892.3172)	5	332	N332	374000	374000	412.74	s(DKO1_90min) r(2)	DKO1	DKO1-b2	DKO1 Sample2	90 min	N4(Deamidated/0.9840); N5(NGlycan/892.3172)	7.44	N,N	3	331332	4,5	5.8e-06	0.00039	164.7	164.7	656.633	656.632	2.05	0	1966.88	1966.87	7.38	2	2	21200	1583	7.44	6.15	8.8	0	0.835	1000000		2	17661
P07602|SAP_HUMAN Prosaposin OS=Homo sapiens GN=PSAP PE=1 SV=2	P07602|SAP	K.LIDnnKTEK.E	328	336	HexNAc(2)Hex(3)	N5(NGlycan/892.3172)	5	332	N332	374000	374000	410.13	s(DKO1_90min) r(2)	DKO1	DKO1-b2	DKO1 Sample2	90 min	N4(Deamidated/0.9840); N5(NGlycan/892.3172)	7.44	N,N	3	331332	4,5	3.9e-06	0.00026	162.9	162.9	656.633	656.632	2.45	0	1966.88	1966.87	7.4	2	2	21200	1593	7.44	6.15	8.8	0	0.837	1000000		2	17664
P07602|SAP_HUMAN Prosaposin OS=Homo sapiens GN=PSAP PE=1 SV=2	P07602|SAP	K.LIDnnKTEK.E	328	336	HexNAc(2)Hex(3)	N5(NGlycan/892.3172)	5	332	N332	374000	374000	398.18	s(DKO1_90min) r(2)	DKO1	DKO1-b2	DKO1 Sample2	90 min	N4(Deamidated/0.9840); N5(NGlycan/892.3172)	7.44	N,N	3	331332	4,5	6.2e-06	0.00041	158.9	158.9	656.633	656.632	2.31	0	1966.88	1966.87	7.41	2	2	21200	1603	7.44	6.15	8.8	0	0.836	1000000		2	17671
P07602|SAP_HUMAN Prosaposin OS=Homo sapiens GN=PSAP PE=1 SV=2	P07602|SAP	K.LIDnnKTEK.E	328	336	HexNAc(2)Hex(3)	N5(NGlycan/892.3172)	5	332	N332	374000	374000	377.17	s(DKO1_90min) r(2)	DKO1	DKO1-b2	DKO1 Sample2	90 min	N4(Deamidated/0.9840); N5(NGlycan/892.3172)	7.44	N,N	3	331332	4,5	1.1e-05	0.00073	169	169	656.634	656.632	3.75	0	1966.88	1966.87	7.51	2	2	21200	1649	7.44	6.15	8.8	0	0.813	1000000		2	17692
P07602|SAP_HUMAN Prosaposin OS=Homo sapiens GN=PSAP PE=1 SV=2	P07602|SAP	K.LIDnnKTEK.E	328	336	HexNAc(2)Hex(3)	N5(NGlycan/892.3172)	5	332	N332	374000	374000	415.78	s(DKO1_90min) r(2)	DKO1	DKO1-b2	DKO1 Sample2	90 min	N4(Deamidated/0.9840); N5(NGlycan/892.3172)	7.44	N,N	3	331332	4,5	1e-06	6.9e-05	149.2	149.2	656.634	656.632	4.24	0	1966.88	1966.87	7.53	2	2	21200	1657	7.44	6.15	8.8	0	0.809	1000000		2	17695
P07602|SAP_HUMAN Prosaposin OS=Homo sapiens GN=PSAP PE=1 SV=2	P07602|SAP	K.LIDnnKTEK.E	328	336	HexNAc(2)Hex(3)	N5(NGlycan/892.3172)	5	332	N332	374000	374000	467.07	s(DKO1_90min) r(2)	DKO1	DKO1-b2	DKO1 Sample2	90 min	N4(Deamidated/0.9840); N5(NGlycan/892.3172)	7.44	N,N	3	331332	4,5	3.1e-07	2.1e-05	177	177	656.634	656.632	3.75	0	1966.88	1966.87	7.55	2	2	21200	1667	7.44	6.15	8.8	0	0.806	1000000		2	17699
P07602|SAP_HUMAN Prosaposin OS=Homo sapiens GN=PSAP PE=1 SV=2	P07602|SAP	K.LIDnnKTEK.E	328	336	HexNAc(2)Hex(3)	N5(NGlycan/892.3172)	5	332	N332	479000	479000	322.38	s(DKO1_90min) r(3)	DKO1	DKO1-b3	DKO1 Sample3	90 min	N4(Deamidated/0.9840); N5(NGlycan/892.3172)	7.57	N,N	3	331332	4,5	0.00095	0.046	110.8	110.8	656.633	656.632	2.42	0	1966.88	1966.87	7.08	3	2	28100	1431	7.57	6.29	8.61	0	0.834	2000000	0.2	3	35266
P07602|SAP_HUMAN Prosaposin OS=Homo sapiens GN=PSAP PE=1 SV=2	P07602|SAP	K.LIDnnKTEK.E	328	336	HexNAc(2)Hex(3)	N5(NGlycan/892.3172)	5	332	N332	479000	479000	377.36	s(DKO1_90min) r(3)	DKO1	DKO1-b3	DKO1 Sample3	90 min	N4(Deamidated/0.9840); N5(NGlycan/892.3172)	7.57	N,N	3	331332	4,5	1.6e-05	0.0008	141.7	141.7	656.634	656.632	4.2	0	1966.88	1966.87	6.95	3	2	28100	1370	7.57	6.29	8.61	0	0.841	2000000		3	35242
P07602|SAP_HUMAN Prosaposin OS=Homo sapiens GN=PSAP PE=1 SV=2	P07602|SAP	K.LIDnnKTEK.E	328	336	HexNAc(2)Hex(3)	N5(NGlycan/892.3172)	5	332	N332	479000	479000	329.02	s(DKO1_90min) r(3)	DKO1	DKO1-b3	DKO1 Sample3	90 min	N4(Deamidated/0.9840); N5(NGlycan/892.3172)	7.57	N,N	3	331332	4,5	0.00046	0.023	127.9	127.9	656.633	656.632	2.51	0	1966.88	1966.87	6.97	3	2	28100	1379	7.57	6.29	8.61	0	0.845	2000000		3	35245
P07602|SAP_HUMAN Prosaposin OS=Homo sapiens GN=PSAP PE=1 SV=2	P07602|SAP	K.LIDnnKTEK.E	328	336	HexNAc(2)Hex(3)	N5(NGlycan/892.3172)	5	332	N332	479000	479000	317.88	s(DKO1_90min) r(3)	DKO1	DKO1-b3	DKO1 Sample3	90 min	N4(Deamidated/0.9840); N5(NGlycan/892.3172)	7.57	N,N	3	331332	4,5	0.00071	0.035	146.1	146.1	656.632	656.632	0.77	0	1966.87	1966.87	6.98	3	2	28100	1388	7.57	6.29	8.61	0	0.845	2000000		3	35248
P07602|SAP_HUMAN Prosaposin OS=Homo sapiens GN=PSAP PE=1 SV=2	P07602|SAP	K.LIDnnKTEK.E	328	336	HexNAc(2)Hex(3)	N5(NGlycan/892.3172)	5	332	N332	479000	479000	377.96	s(DKO1_90min) r(3)	DKO1	DKO1-b3	DKO1 Sample3	90 min	N4(Deamidated/0.9840); N5(NGlycan/892.3172)	7.57	N,N	3	331332	4,5	5.2e-05	0.0026	180.6	180.6	656.634	656.632	3.31	0	1966.88	1966.87	7	3	2	28100	1399	7.57	6.29	8.61	0	0.841	2000000		3	35252
P07602|SAP_HUMAN Prosaposin OS=Homo sapiens GN=PSAP PE=1 SV=2	P07602|SAP	K.LIDnnKTEK.E	328	336	HexNAc(2)Hex(3)	N5(NGlycan/892.3172)	5	332	N332	479000	479000	352.3	s(DKO1_90min) r(3)	DKO1	DKO1-b3	DKO1 Sample3	90 min	N4(Deamidated/0.9840); N5(NGlycan/892.3172)	7.57	N,N	3	331332	4,5	9.2e-05	0.0046	158.3	158.3	656.634	656.632	3.06	0	1966.88	1966.87	7.04	3	2	28100	1414	7.57	6.29	8.61	0	0.837	2000000		3	35259
P07602|SAP_HUMAN Prosaposin OS=Homo sapiens GN=PSAP PE=1 SV=2	P07602|SAP	K.LIDnnKTEK.E	328	336	HexNAc(2)Hex(3)	N5(NGlycan/892.3172)	5	332	N332	479000	479000	360.84	s(DKO1_90min) r(3)	DKO1	DKO1-b3	DKO1 Sample3	90 min	N4(Deamidated/0.9840); N5(NGlycan/892.3172)	7.57	N,N	3	331332	4,5	0.00028	0.014	115.3	115.3	656.633	656.632	1.93	0	1966.88	1966.87	7.53	3	2	28100	1709	7.57	6.29	8.61	0	0.833	2000000		3	35379
P07602|SAP_HUMAN Prosaposin OS=Homo sapiens GN=PSAP PE=1 SV=2	P07602|SAP	K.LIDnnKTEK.E	328	336	HexNAc(2)Hex(3)	N5(NGlycan/892.3172)	5	332	N332	479000	479000	401.96	s(DKO1_90min) r(3)	DKO1	DKO1-b3	DKO1 Sample3	90 min	N4(Deamidated/0.9840); N5(NGlycan/892.3172)	7.57	N,N	3	331332	4,5	3.8e-06	0.00019	140.3	140.3	656.634	656.632	3.55	0	1966.88	1966.87	7.57	3	2	28100	1731	7.57	6.29	8.61	0	0.806	2000000		3	35386
P07602|SAP_HUMAN Prosaposin OS=Homo sapiens GN=PSAP PE=1 SV=2	P07602|SAP	K.LIDnnKTEK.E	328	336	HexNAc(2)Hex(3)	N5(NGlycan/892.3172)	5	332	N332	479000	479000	347.98	s(DKO1_90min) r(3)	DKO1	DKO1-b3	DKO1 Sample3	90 min	N4(Deamidated/0.9840); N5(NGlycan/892.3172)	7.57	N,N	3	331332	4,5	0.00031	0.015	132.4	132.4	656.634	656.632	3.67	0	1966.88	1966.87	7.61	3	2	28100	1750	7.57	6.29	8.61	0	0.811	2000000		3	35394
P07602|SAP_HUMAN Prosaposin OS=Homo sapiens GN=PSAP PE=1 SV=2	P07602|SAP	K.LIDnnKTEK.E	328	336	HexNAc(2)Hex(3)	N5(NGlycan/892.3172)	5	332	N332	479000	479000	352.11	s(DKO1_90min) r(3)	DKO1	DKO1-b3	DKO1 Sample3	90 min	N4(Deamidated/0.9840); N5(NGlycan/892.3172)	7.57	N,N	3	331332	4,5	2e-05	0.001	172.9	172.9	656.634	656.632	3.16	0	1966.88	1966.87	7.67	3	2	28100	1775	7.57	6.29	8.61	0	0.814	2000000		3	35403
P07602|SAP_HUMAN Prosaposin OS=Homo sapiens GN=PSAP PE=1 SV=2	P07602|SAP	K.LIDnnKTEK.E	328	336	HexNAc(2)Hex(3)	N5(NGlycan/892.3172)	5	332	N332	834000	834000	320.35	s(HCT116_90min) r(1)	HCT116	HCT116-b1	HCT116 Sample1	90 min	N4(Deamidated/0.9840); N5(NGlycan/892.3172)	2.48	N,N	3	331332	4,5	0.00065	0.044	107.2	107.2	656.631	656.632	-0.24	0	1966.87	1966.87	7.27	4	2	49300	1374	2.48	1.78	8.48	0	0.81	3000000	0.02	1	53876
P07602|SAP_HUMAN Prosaposin OS=Homo sapiens GN=PSAP PE=1 SV=2	P07602|SAP	K.LIDnnKTEK.E	328	336	HexNAc(2)Hex(3)	N5(NGlycan/892.3172)	5	332	N332	834000	834000	346.74	s(HCT116_90min) r(1)	HCT116	HCT116-b1	HCT116 Sample1	90 min	N4(Deamidated/0.9840); N5(NGlycan/892.3172)	2.48	N,N	3	331332	4,5	0.00015	0.011	172.4	172.4	656.63	656.632	-2.06	0	1966.87	1966.87	7.03	4	2	49300	1253	2.48	1.78	8.48	0	0.826	3000000		1	53831
P07602|SAP_HUMAN Prosaposin OS=Homo sapiens GN=PSAP PE=1 SV=2	P07602|SAP	K.LIDnnKTEK.E	328	336	HexNAc(2)Hex(3)	N5(NGlycan/892.3172)	5	332	N332	834000	834000	338.13	s(HCT116_90min) r(1)	HCT116	HCT116-b1	HCT116 Sample1	90 min	N4(Deamidated/0.9840); N5(NGlycan/892.3172)	2.48	N,N	3	331332	4,5	0.00072	0.048	83.9	83.9	656.631	656.632	-0.25	0	1966.87	1966.87	7.05	4	2	49300	1263	2.48	1.78	8.48	0	0.826	3000000		1	53837
P07602|SAP_HUMAN Prosaposin OS=Homo sapiens GN=PSAP PE=1 SV=2	P07602|SAP	K.LIDnnKTEK.E	328	336	HexNAc(2)Hex(3)	N5(NGlycan/892.3172)	5	332	N332	834000	834000	352.44	s(HCT116_90min) r(1)	HCT116	HCT116-b1	HCT116 Sample1	90 min	N4(Deamidated/0.9840); N5(NGlycan/892.3172)	2.48	N,N	3	331332	4,5	0.00031	0.021	105.9	105.9	656.633	656.632	1.48	0	1966.88	1966.87	7.15	4	2	49300	1316	2.48	1.78	8.48	0	0.794	3000000		1	53854
P07602|SAP_HUMAN Prosaposin OS=Homo sapiens GN=PSAP PE=1 SV=2	P07602|SAP	K.LIDnnKTEK.E	328	336	HexNAc(2)Hex(3)	N5(NGlycan/892.3172)	5	332	N332	834000	834000	360.32	s(HCT116_90min) r(1)	HCT116	HCT116-b1	HCT116 Sample1	90 min	N4(Deamidated/0.9840); N5(NGlycan/892.3172)	2.48	N,N	3	331332	4,5	0.0003	0.02	132.2	132.2	656.632	656.632	0.58	0	1966.87	1966.87	7.21	4	2	49300	1343	2.48	1.78	8.48	0	0.83	3000000		1	53863
P07602|SAP_HUMAN Prosaposin OS=Homo sapiens GN=PSAP PE=1 SV=2	P07602|SAP	K.LIDnnKTEK.E	328	336	HexNAc(2)Hex(3)	N5(NGlycan/892.3172)	5	332	N332	834000	834000	484.36	s(HCT116_90min) r(1)	HCT116	HCT116-b1	HCT116 Sample1	90 min	N4(Deamidated/0.9840); N5(NGlycan/892.3172)	2.48	N,N	3	331332	4,5	2.4e-07	1.7e-05	156	156	656.633	656.632	2.11	0	1966.88	1966.87	7.23	4	2	49300	1356	2.48	1.78	8.48	0	0.8	3000000		1	53868
P07602|SAP_HUMAN Prosaposin OS=Homo sapiens GN=PSAP PE=1 SV=2	P07602|SAP	K.LIDnnKTEK.E	328	336	HexNAc(2)Hex(3)	N5(NGlycan/892.3172)	5	332	N332	834000	834000	356.55	s(HCT116_90min) r(1)	HCT116	HCT116-b1	HCT116 Sample1	90 min	N4(Deamidated/0.9840); N5(NGlycan/892.3172)	2.48	N,N	3	331332	4,5	0.00073	0.049	64.8	64.8	656.632	656.632	0.95	0	1966.87	1966.87	7.29	4	2	49300	1384	2.48	1.78	8.48	0	0.804	3000000		1	53880
P07602|SAP_HUMAN Prosaposin OS=Homo sapiens GN=PSAP PE=1 SV=2	P07602|SAP	K.LIDnnKTEK.E	328	336	HexNAc(2)Hex(3)	N5(NGlycan/892.3172)	5	332	N332	834000	834000	370.39	s(HCT116_90min) r(1)	HCT116	HCT116-b1	HCT116 Sample1	90 min	N4(Deamidated/0.9840); N5(NGlycan/892.3172)	2.48	N,N	3	331332	4,5	0.0003	0.021	114	114	656.631	656.632	-0.46	0	1966.87	1966.87	7.31	4	2	49300	1393	2.48	1.78	8.48	0	0.797	3000000		1	53883
P07602|SAP_HUMAN Prosaposin OS=Homo sapiens GN=PSAP PE=1 SV=2	P07602|SAP	K.LIDnnKTEK.E	328	336	HexNAc(2)Hex(3)	N5(NGlycan/892.3172)	5	332	N332	834000	834000	374.57	s(HCT116_90min) r(1)	HCT116	HCT116-b1	HCT116 Sample1	90 min	N4(Deamidated/0.9840); N5(NGlycan/892.3172)	2.48	N,N	3	331332	4,5	2.2e-05	0.0015	133.5	133.5	656.632	656.632	1	0	1966.87	1966.87	7.32	4	2	49300	1402	2.48	1.78	8.48	0	0.795	3000000		1	53887
P07602|SAP_HUMAN Prosaposin OS=Homo sapiens GN=PSAP PE=1 SV=2	P07602|SAP	K.LIDnnKTEK.E	328	336	HexNAc(2)Hex(3)	N5(NGlycan/892.3172)	5	332	N332	697000	697000	325.22	s(HCT116_90min) r(2)	HCT116	HCT116-b2	HCT116 Sample2	90 min	N4(Deamidated/0.9840); N5(NGlycan/892.3172)	7.17	N,N	3	331332	4,5	0.00036	0.029	120.8	120.8	656.63	656.632	-1.89	0	1966.87	1966.87	6.99	5	2	35000	1369	7.17	6.08	8.44	0	0.836	2000000	0.27	2	72537
P07602|SAP_HUMAN Prosaposin OS=Homo sapiens GN=PSAP PE=1 SV=2	P07602|SAP	K.LIDnnKTEK.E	328	336	HexNAc(2)Hex(3)	N5(NGlycan/892.3172)	5	332	N332	697000	697000	315.47	s(HCT116_90min) r(2)	HCT116	HCT116-b2	HCT116 Sample2	90 min	N4(Deamidated/0.9840); N5(NGlycan/892.3172)	7.17	N,N	3	331332	4,5	0.0049	0.29	54.5	54.5	656.631	656.632	-0.34	0	1966.87	1966.87	6.84	5	2	35000	1299	7.17	6.08	8.44	0	0.829	2000000		2	72509
P07602|SAP_HUMAN Prosaposin OS=Homo sapiens GN=PSAP PE=1 SV=2	P07602|SAP	K.LIDnnKTEK.E	328	336	HexNAc(2)Hex(3)	N5(NGlycan/892.3172)	5	332	N332	697000	697000	331.55	s(HCT116_90min) r(2)	HCT116	HCT116-b2	HCT116 Sample2	90 min	N4(Deamidated/0.9840); N5(NGlycan/892.3172)	7.17	N,N	3	331332	4,5	0.00037	0.029	142	142	656.631	656.632	-0.49	0	1966.87	1966.87	6.96	5	2	35000	1352	7.17	6.08	8.44	0	0.833	2000000		2	72532
P07602|SAP_HUMAN Prosaposin OS=Homo sapiens GN=PSAP PE=1 SV=2	P07602|SAP	K.LIDnnKTEK.E	328	336	HexNAc(2)Hex(3)	N5(NGlycan/892.3172)	5	332	N332	697000	697000	303.37	s(HCT116_90min) r(2)	HCT116	HCT116-b2	HCT116 Sample2	90 min	N4(Deamidated/0.9840); N5(NGlycan/892.3172)	7.17	N,N	3	331332	4,5	0.00053	0.042	126.8	126.8	656.631	656.632	-1.25	0	1966.87	1966.87	7.13	5	2	35000	1431	7.17	6.08	8.44	0	0.819	2000000		2	72556
P07602|SAP_HUMAN Prosaposin OS=Homo sapiens GN=PSAP PE=1 SV=2	P07602|SAP	K.LIDnnKTEK.E	328	336	HexNAc(2)Hex(3)	N5(NGlycan/892.3172)	5	332	N332	859000	859000	352.1	s(HCT116_90min) r(3)	HCT116	HCT116-b3	HCT116 Sample3	90 min	N4(Deamidated/0.9840); N5(NGlycan/892.3172)	7.34	N,N	3	331332	4,5	0.00023	0.017	133.4	133.4	656.631	656.632	-1.08	0	1966.87	1966.87	7.28	6	2	61700	1558	7.34	2.46	8.63	0	0.834	3000000	0.02	3	92129
P07602|SAP_HUMAN Prosaposin OS=Homo sapiens GN=PSAP PE=1 SV=2	P07602|SAP	K.LIDnnKTEK.E	328	336	HexNAc(2)Hex(3)	N5(NGlycan/892.3172)	5	332	N332	859000	859000	359.51	s(HCT116_90min) r(3)	HCT116	HCT116-b3	HCT116 Sample3	90 min	N4(Deamidated/0.9840); N5(NGlycan/892.3172)	7.34	N,N	3	331332	4,5	0.00039	0.029	122.7	122.7	656.634	656.632	3.78	0	1966.88	1966.87	2.5	6	2	61700	494	7.34	2.46	8.63	0	0.862	3000000		3	91821
P07602|SAP_HUMAN Prosaposin OS=Homo sapiens GN=PSAP PE=1 SV=2	P07602|SAP	K.LIDnnKTEK.E	328	336	HexNAc(2)Hex(3)	N5(NGlycan/892.3172)	5	332	N332	859000	859000	303.17	s(HCT116_90min) r(3)	HCT116	HCT116-b3	HCT116 Sample3	90 min	N4(Deamidated/0.9840); N5(NGlycan/892.3172)	7.34	N,N	3	331332	4,5	0.00044	0.032	137.5	137.5	656.632	656.632	0.35	0	1966.87	1966.87	2.53	6	2	61700	534	7.34	2.46	8.63	0	0.854	3000000		3	91836
P07602|SAP_HUMAN Prosaposin OS=Homo sapiens GN=PSAP PE=1 SV=2	P07602|SAP	K.LIDnnKTEK.E	328	336	HexNAc(2)Hex(3)	N5(NGlycan/892.3172)	5	332	N332	859000	859000	388.39	s(HCT116_90min) r(3)	HCT116	HCT116-b3	HCT116 Sample3	90 min	N4(Deamidated/0.9840); N5(NGlycan/892.3172)	7.34	N,N	3	331332	4,5	2.2e-05	0.0017	162.1	162.1	656.63	656.632	-1.86	0	1966.87	1966.87	7.22	6	2	61700	1523	7.34	2.46	8.63	0	0.833	3000000		3	92119
P07602|SAP_HUMAN Prosaposin OS=Homo sapiens GN=PSAP PE=1 SV=2	P07602|SAP	K.LIDnnKTEK.E	328	336	HexNAc(2)Hex(3)	N5(NGlycan/892.3172)	5	332	N332	859000	859000	360.48	s(HCT116_90min) r(3)	HCT116	HCT116-b3	HCT116 Sample3	90 min	N4(Deamidated/0.9840); N5(NGlycan/892.3172)	7.34	N,N	3	331332	4,5	0.00022	0.017	116	116	656.631	656.632	-0.37	0	1966.87	1966.87	7.36	6	2	61700	1600	7.34	2.46	8.63	0	0.8	3000000		3	92148
P07602|SAP_HUMAN Prosaposin OS=Homo sapiens GN=PSAP PE=1 SV=2	P07602|SAP	K.LIDNnKTEK.E	328	336	HexNAc(2)Hex(6)	N5(NGlycan/1378.4757)	5	332	N332	69300	69300	324.42	s(DKO1_90min) r(1)	DKO1	DKO1-b1	DKO1 Sample1	90 min	N5(NGlycan/1378.4757)	2.52	N	3	332	5	5.4e-05	0.0025	93.9	93.9	818.36	818.356	3.96	0	2452.06	2452.05	2.46	1	2	6470	517	2.52	1.88	3.32	0	0.885	200000	0.1	1	103
P07602|SAP_HUMAN Prosaposin OS=Homo sapiens GN=PSAP PE=1 SV=2	P07602|SAP	K.LIDNnKTEK.E	328	336	HexNAc(2)Hex(6)	N5(NGlycan/1378.4757)	5	332	N332	69300	69300	320.96	s(DKO1_90min) r(1)	DKO1	DKO1-b1	DKO1 Sample1	90 min	N5(NGlycan/1378.4757)	2.52	N	3	332	5	4.8e-06	0.00022	142.5	142.5	818.358	818.356	1.59	0	2452.05	2452.05	2.44	1	2	6470	512	2.52	1.88	3.32	0	0.886	200000		1	102
P07602|SAP_HUMAN Prosaposin OS=Homo sapiens GN=PSAP PE=1 SV=2	P07602|SAP	K.LIDNnKTEK.E	328	336	HexNAc(2)Hex(6)	N5(NGlycan/1378.4757)	5	332	N332	69300	69300	320.61	s(DKO1_90min) r(1)	DKO1	DKO1-b1	DKO1 Sample1	90 min	N5(NGlycan/1378.4757)	2.52	N	3	332	5	3.4e-05	0.0016	148.3	148.3	818.358	818.356	2.13	0	2452.05	2452.05	2.48	1	2	6470	521	2.52	1.88	3.32	0	0.888	200000		1	104
P07602|SAP_HUMAN Prosaposin OS=Homo sapiens GN=PSAP PE=1 SV=2	P07602|SAP	K.LIDNnKTEK.E	328	336	HexNAc(2)Hex(6)	N5(NGlycan/1378.4757)	5	332	N332	818000	818000	494.67	s(DKO1_90min) r(2)	DKO1	DKO1-b2	DKO1 Sample2	90 min	N5(NGlycan/1378.4757)	2.13	N	3	332	5	4.1e-08	2.7e-06	210.7	210.7	818.36	818.356	3.95	0	2452.06	2452.05	1.99	2	2	25100	373	2.13	0.85	3.35	0	0.896	3000000	0.49	2	17365
P07602|SAP_HUMAN Prosaposin OS=Homo sapiens GN=PSAP PE=1 SV=2	P07602|SAP	K.LIDNnKTEK.E	328	336	HexNAc(2)Hex(6)	N5(NGlycan/1378.4757)	5	332	N332	818000	818000	364.58	s(DKO1_90min) r(2)	DKO1	DKO1-b2	DKO1 Sample2	90 min	N5(NGlycan/1378.4757)	2.13	N	3	332	5	5.5e-06	0.00036	168.2	168.2	818.356	818.356	-0.89	0	2452.05	2452.05	1.45	2	2	25100	251	2.13	0.85	3.35	0	0.892	3000000		2	17332
P07602|SAP_HUMAN Prosaposin OS=Homo sapiens GN=PSAP PE=1 SV=2	P07602|SAP	K.LIDNnKTEK.E	328	336	HexNAc(2)Hex(6)	N5(NGlycan/1378.4757)	5	332	N332	818000	818000	421.53	s(DKO1_90min) r(2)	DKO1	DKO1-b2	DKO1 Sample2	90 min	N5(NGlycan/1378.4757)	2.13	N	3	332	5	8.1e-08	5.4e-06	180.9	180.9	818.359	818.356	3.1	0	2452.05	2452.05	1.49	2	2	25100	259	2.13	0.85	3.35	0	0.887	3000000		2	17334
P07602|SAP_HUMAN Prosaposin OS=Homo sapiens GN=PSAP PE=1 SV=2	P07602|SAP	K.LIDNnKTEK.E	328	336	HexNAc(2)Hex(6)	N5(NGlycan/1378.4757)	5	332	N332	818000	818000	423.56	s(DKO1_90min) r(2)	DKO1	DKO1-b2	DKO1 Sample2	90 min	N5(NGlycan/1378.4757)	2.13	N	3	332	5	5.7e-07	3.8e-05	118.7	118.7	818.36	818.356	4.39	0	2452.06	2452.05	1.51	2	2	25100	262	2.13	0.85	3.35	0	0.892	3000000		2	17335
P07602|SAP_HUMAN Prosaposin OS=Homo sapiens GN=PSAP PE=1 SV=2	P07602|SAP	K.LIDNnKTEK.E	328	336	HexNAc(2)Hex(6)	N5(NGlycan/1378.4757)	5	332	N332	818000	818000	354.83	s(DKO1_90min) r(2)	DKO1	DKO1-b2	DKO1 Sample2	90 min	N5(NGlycan/1378.4757)	2.13	N	3	332	5	9.6e-06	0.00064	199.1	199.1	818.362	818.356	6.51	0	2452.06	2452.05	1.53	2	2	25100	265	2.13	0.85	3.35	0	0.891	3000000		2	17336
P07602|SAP_HUMAN Prosaposin OS=Homo sapiens GN=PSAP PE=1 SV=2	P07602|SAP	K.LIDNnKTEK.E	328	336	HexNAc(2)Hex(6)	N5(NGlycan/1378.4757)	5	332	N332	818000	818000	407.67	s(DKO1_90min) r(2)	DKO1	DKO1-b2	DKO1 Sample2	90 min	N5(NGlycan/1378.4757)	2.13	N	3	332	5	2e-06	0.00013	186.8	186.8	818.359	818.356	3.54	0	2452.06	2452.05	1.55	2	2	25100	268	2.13	0.85	3.35	0	0.891	3000000		2	17337
P07602|SAP_HUMAN Prosaposin OS=Homo sapiens GN=PSAP PE=1 SV=2	P07602|SAP	K.LIDNnKTEK.E	328	336	HexNAc(2)Hex(6)	N5(NGlycan/1378.4757)	5	332	N332	818000	818000	403.87	s(DKO1_90min) r(2)	DKO1	DKO1-b2	DKO1 Sample2	90 min	N5(NGlycan/1378.4757)	2.13	N	3	332	5	1.4e-05	0.00094	111.6	111.6	818.36	818.356	3.78	0	2452.06	2452.05	1.57	2	2	25100	272	2.13	0.85	3.35	0	0.891	3000000		2	17338
P07602|SAP_HUMAN Prosaposin OS=Homo sapiens GN=PSAP PE=1 SV=2	P07602|SAP	K.LIDNnKTEK.E	328	336	HexNAc(2)Hex(6)	N5(NGlycan/1378.4757)	5	332	N332	818000	818000	496.23	s(DKO1_90min) r(2)	DKO1	DKO1-b2	DKO1 Sample2	90 min	N5(NGlycan/1378.4757)	2.13	N	3	332	5	5.4e-08	3.6e-06	172.9	172.9	818.359	818.356	3.42	0	2452.06	2452.05	1.58	2	2	25100	275	2.13	0.85	3.35	0	0.889	3000000		2	17339
P07602|SAP_HUMAN Prosaposin OS=Homo sapiens GN=PSAP PE=1 SV=2	P07602|SAP	K.LIDNnKTEK.E	328	336	HexNAc(2)Hex(6)	N5(NGlycan/1378.4757)	5	332	N332	818000	818000	391.95	s(DKO1_90min) r(2)	DKO1	DKO1-b2	DKO1 Sample2	90 min	N5(NGlycan/1378.4757)	2.13	N	3	332	5	4.6e-06	0.00031	147.9	147.9	818.359	818.356	3.02	0	2452.05	2452.05	1.6	2	2	25100	278	2.13	0.85	3.35	0	0.893	3000000		2	17340
P07602|SAP_HUMAN Prosaposin OS=Homo sapiens GN=PSAP PE=1 SV=2	P07602|SAP	K.LIDNnKTEK.E	328	336	HexNAc(2)Hex(6)	N5(NGlycan/1378.4757)	5	332	N332	818000	818000	463.41	s(DKO1_90min) r(2)	DKO1	DKO1-b2	DKO1 Sample2	90 min	N5(NGlycan/1378.4757)	2.13	N	3	332	5	6.3e-08	4.2e-06	189.5	189.5	818.358	818.356	2.14	0	2452.05	2452.05	1.62	2	2	25100	282	2.13	0.85	3.35	0	0.892	3000000		2	17341
P07602|SAP_HUMAN Prosaposin OS=Homo sapiens GN=PSAP PE=1 SV=2	P07602|SAP	K.LIDNnKTEK.E	328	336	HexNAc(2)Hex(6)	N5(NGlycan/1378.4757)	5	332	N332	818000	818000	474.83	s(DKO1_90min) r(2)	DKO1	DKO1-b2	DKO1 Sample2	90 min	N5(NGlycan/1378.4757)	2.13	N	3	332	5	5.1e-08	3.4e-06	212.6	212.6	818.359	818.356	3.46	0	2452.06	2452.05	1.64	2	2	25100	286	2.13	0.85	3.35	0	0.893	3000000		2	17343
P07602|SAP_HUMAN Prosaposin OS=Homo sapiens GN=PSAP PE=1 SV=2	P07602|SAP	K.LIDNnKTEK.E	328	336	HexNAc(2)Hex(6)	N5(NGlycan/1378.4757)	5	332	N332	818000	818000	516.01	s(DKO1_90min) r(2)	DKO1	DKO1-b2	DKO1 Sample2	90 min	N5(NGlycan/1378.4757)	2.13	N	3	332	5	4.3e-08	2.9e-06	225.3	225.3	818.359	818.356	3.25	0	2452.06	2452.05	1.66	2	2	25100	289	2.13	0.85	3.35	0	0.891	3000000		2	17344
P07602|SAP_HUMAN Prosaposin OS=Homo sapiens GN=PSAP PE=1 SV=2	P07602|SAP	K.LIDNnKTEK.E	328	336	HexNAc(2)Hex(6)	N5(NGlycan/1378.4757)	5	332	N332	818000	818000	481.6	s(DKO1_90min) r(2)	DKO1	DKO1-b2	DKO1 Sample2	90 min	N5(NGlycan/1378.4757)	2.13	N	3	332	5	4.7e-08	3.1e-06	222.4	222.4	818.358	818.356	1.47	0	2452.05	2452.05	1.68	2	2	25100	294	2.13	0.85	3.35	0	0.892	3000000		2	17346
P07602|SAP_HUMAN Prosaposin OS=Homo sapiens GN=PSAP PE=1 SV=2	P07602|SAP	K.LIDNnKTEK.E	328	336	HexNAc(2)Hex(6)	N5(NGlycan/1378.4757)	5	332	N332	818000	818000	433	s(DKO1_90min) r(2)	DKO1	DKO1-b2	DKO1 Sample2	90 min	N5(NGlycan/1378.4757)	2.13	N	3	332	5	9.1e-07	6e-05	172.1	172.1	818.361	818.356	5.47	0	2452.06	2452.05	1.7	2	2	25100	299	2.13	0.85	3.35	0	0.893	3000000		2	17348
P07602|SAP_HUMAN Prosaposin OS=Homo sapiens GN=PSAP PE=1 SV=2	P07602|SAP	K.LIDNnKTEK.E	328	336	HexNAc(2)Hex(6)	N5(NGlycan/1378.4757)	5	332	N332	818000	818000	431.12	s(DKO1_90min) r(2)	DKO1	DKO1-b2	DKO1 Sample2	90 min	N5(NGlycan/1378.4757)	2.13	N	3	332	5	1.2e-07	7.9e-06	200.7	200.7	818.358	818.356	2.47	0	2452.05	2452.05	1.72	2	2	25100	304	2.13	0.85	3.35	0	0.894	3000000		2	17350
P07602|SAP_HUMAN Prosaposin OS=Homo sapiens GN=PSAP PE=1 SV=2	P07602|SAP	K.LIDNnKTEK.E	328	336	HexNAc(2)Hex(6)	N5(NGlycan/1378.4757)	5	332	N332	818000	818000	326.57	s(DKO1_90min) r(2)	DKO1	DKO1-b2	DKO1 Sample2	90 min	N5(NGlycan/1378.4757)	2.13	N	3	332	5	0.00031	0.02	46.8	46.8	818.358	818.356	2.47	0	2452.05	2452.05	1.72	2	2	25100	305	2.13	0.85	3.35	0	0.837	3000000		2	17351
P07602|SAP_HUMAN Prosaposin OS=Homo sapiens GN=PSAP PE=1 SV=2	P07602|SAP	K.LIDNnKTEK.E	328	336	HexNAc(2)Hex(6)	N5(NGlycan/1378.4757)	5	332	N332	818000	818000	456.13	s(DKO1_90min) r(2)	DKO1	DKO1-b2	DKO1 Sample2	90 min	N5(NGlycan/1378.4757)	2.13	N	3	332	5	5.8e-08	3.8e-06	189.6	189.6	818.359	818.356	3.07	0	2452.05	2452.05	1.74	2	2	25100	309	2.13	0.85	3.35	0	0.892	3000000		2	17352
P07602|SAP_HUMAN Prosaposin OS=Homo sapiens GN=PSAP PE=1 SV=2	P07602|SAP	K.LIDNnKTEK.E	328	336	HexNAc(2)Hex(6)	N5(NGlycan/1378.4757)	5	332	N332	818000	818000	583.35	s(DKO1_90min) r(2)	DKO1	DKO1-b2	DKO1 Sample2	90 min	N5(NGlycan/1378.4757)	2.13	N	3	332	5	3.4e-09	2.3e-07	256.2	256.2	818.359	818.356	3.39	0	2452.06	2452.05	1.76	2	2	25100	314	2.13	0.85	3.35	0	0.895	3000000		2	17354
P07602|SAP_HUMAN Prosaposin OS=Homo sapiens GN=PSAP PE=1 SV=2	P07602|SAP	K.LIDNnKTEK.E	328	336	HexNAc(2)Hex(6)	N5(NGlycan/1378.4757)	5	332	N332	818000	818000	438.33	s(DKO1_90min) r(2)	DKO1	DKO1-b2	DKO1 Sample2	90 min	N5(NGlycan/1378.4757)	2.13	N	3	332	5	8.1e-08	5.4e-06	185.3	185.3	818.359	818.356	3.37	0	2452.06	2452.05	1.78	2	2	25100	318	2.13	0.85	3.35	0	0.879	3000000		2	17355
P07602|SAP_HUMAN Prosaposin OS=Homo sapiens GN=PSAP PE=1 SV=2	P07602|SAP	K.LIDNnKTEK.E	328	336	HexNAc(2)Hex(6)	N5(NGlycan/1378.4757)	5	332	N332	818000	818000	354.29	s(DKO1_90min) r(2)	DKO1	DKO1-b2	DKO1 Sample2	90 min	N5(NGlycan/1378.4757)	2.13	N	3	332	5	0.00034	0.022	60.4	60.4	818.361	818.356	5.16	0	2452.06	2452.05	1.8	2	2	25100	324	2.13	0.85	3.35	0	0.851	3000000		2	17357
P07602|SAP_HUMAN Prosaposin OS=Homo sapiens GN=PSAP PE=1 SV=2	P07602|SAP	K.LIDNnKTEK.E	328	336	HexNAc(2)Hex(6)	N5(NGlycan/1378.4757)	5	332	N332	818000	818000	382.71	s(DKO1_90min) r(2)	DKO1	DKO1-b2	DKO1 Sample2	90 min	N5(NGlycan/1378.4757)	2.13	N	3	332	5	9e-07	6e-05	165.4	165.4	818.36	818.356	3.98	0	2452.06	2452.05	1.82	2	2	25100	328	2.13	0.85	3.35	0	0.848	3000000		2	17358
P07602|SAP_HUMAN Prosaposin OS=Homo sapiens GN=PSAP PE=1 SV=2	P07602|SAP	K.LIDNnKTEK.E	328	336	HexNAc(2)Hex(6)	N5(NGlycan/1378.4757)	5	332	N332	818000	818000	366.11	s(DKO1_90min) r(2)	DKO1	DKO1-b2	DKO1 Sample2	90 min	N5(NGlycan/1378.4757)	2.13	N	3	332	5	3.8e-06	0.00026	111.7	111.7	818.359	818.356	3.71	0	2452.06	2452.05	1.88	2	2	25100	343	2.13	0.85	3.35	0	0.849	3000000		2	17360
P07602|SAP_HUMAN Prosaposin OS=Homo sapiens GN=PSAP PE=1 SV=2	P07602|SAP	K.LIDNnKTEK.E	328	336	HexNAc(2)Hex(6)	N5(NGlycan/1378.4757)	5	332	N332	818000	818000	354.13	s(DKO1_90min) r(2)	DKO1	DKO1-b2	DKO1 Sample2	90 min	N5(NGlycan/1378.4757)	2.13	N	3	332	5	0.00034	0.022	75.2	75.2	818.359	818.356	2.97	0	2452.05	2452.05	1.92	2	2	25100	351	2.13	0.85	3.35	0	0.869	3000000		2	17361
P07602|SAP_HUMAN Prosaposin OS=Homo sapiens GN=PSAP PE=1 SV=2	P07602|SAP	K.LIDNnKTEK.E	328	336	HexNAc(2)Hex(6)	N5(NGlycan/1378.4757)	5	332	N332	818000	818000	323.99	s(DKO1_90min) r(2)	DKO1	DKO1-b2	DKO1 Sample2	90 min	N5(NGlycan/1378.4757)	2.13	N	3	332	5	2.9e-05	0.0019	119.6	119.6	818.361	818.356	5.3	0	2452.06	2452.05	1.93	2	2	25100	357	2.13	0.85	3.35	0	0.832	3000000		2	17362
P07602|SAP_HUMAN Prosaposin OS=Homo sapiens GN=PSAP PE=1 SV=2	P07602|SAP	K.LIDNnKTEK.E	328	336	HexNAc(2)Hex(6)	N5(NGlycan/1378.4757)	5	332	N332	818000	818000	302.02	s(DKO1_90min) r(2)	DKO1	DKO1-b2	DKO1 Sample2	90 min	N5(NGlycan/1378.4757)	2.13	N	3	332	5	0.00035	0.023	72.6	72.6	818.359	818.356	3.28	0	2452.06	2452.05	1.95	2	2	25100	362	2.13	0.85	3.35	0	0.814	3000000		2	17363
P07602|SAP_HUMAN Prosaposin OS=Homo sapiens GN=PSAP PE=1 SV=2	P07602|SAP	K.LIDNnKTEK.E	328	336	HexNAc(2)Hex(6)	N5(NGlycan/1378.4757)	5	332	N332	818000	818000	368.74	s(DKO1_90min) r(2)	DKO1	DKO1-b2	DKO1 Sample2	90 min	N5(NGlycan/1378.4757)	2.13	N	3	332	5	5.9e-06	0.00039	128.9	128.9	818.36	818.356	3.95	0	2452.06	2452.05	1.99	2	2	25100	374	2.13	0.85	3.35	0	0.849	3000000		2	17366
P07602|SAP_HUMAN Prosaposin OS=Homo sapiens GN=PSAP PE=1 SV=2	P07602|SAP	K.LIDNnKTEK.E	328	336	HexNAc(2)Hex(6)	N5(NGlycan/1378.4757)	5	332	N332	818000	818000	483.17	s(DKO1_90min) r(2)	DKO1	DKO1-b2	DKO1 Sample2	90 min	N5(NGlycan/1378.4757)	2.13	N	3	332	5	3.7e-08	2.5e-06	184	184	818.359	818.356	3.19	0	2452.06	2452.05	2.01	2	2	25100	379	2.13	0.85	3.35	0	0.865	3000000		2	17368
P07602|SAP_HUMAN Prosaposin OS=Homo sapiens GN=PSAP PE=1 SV=2	P07602|SAP	K.LIDNnKTEK.E	328	336	HexNAc(2)Hex(6)	N5(NGlycan/1378.4757)	5	332	N332	818000	818000	365.97	s(DKO1_90min) r(2)	DKO1	DKO1-b2	DKO1 Sample2	90 min	N5(NGlycan/1378.4757)	2.13	N	3	332	5	7.9e-06	0.00053	128.7	128.7	818.358	818.356	2.44	0	2452.05	2452.05	2.03	2	2	25100	385	2.13	0.85	3.35	0	0.854	3000000		2	17369
P07602|SAP_HUMAN Prosaposin OS=Homo sapiens GN=PSAP PE=1 SV=2	P07602|SAP	K.LIDNnKTEK.E	328	336	HexNAc(2)Hex(6)	N5(NGlycan/1378.4757)	5	332	N332	818000	818000	349.38	s(DKO1_90min) r(2)	DKO1	DKO1-b2	DKO1 Sample2	90 min	N5(NGlycan/1378.4757)	2.13	N	3	332	5	2.7e-06	0.00018	102.9	102.9	818.358	818.356	2.44	0	2452.05	2452.05	2.03	2	2	25100	386	2.13	0.85	3.35	0	0.808	3000000		2	17370
P07602|SAP_HUMAN Prosaposin OS=Homo sapiens GN=PSAP PE=1 SV=2	P07602|SAP	K.LIDNnKTEK.E	328	336	HexNAc(2)Hex(6)	N5(NGlycan/1378.4757)	5	332	N332	818000	818000	407.39	s(DKO1_90min) r(2)	DKO1	DKO1-b2	DKO1 Sample2	90 min	N5(NGlycan/1378.4757)	2.13	N	3	332	5	2.3e-07	1.5e-05	144.6	144.6	818.359	818.356	3.56	0	2452.06	2452.05	2.05	2	2	25100	392	2.13	0.85	3.35	0	0.834	3000000		2	17372
P07602|SAP_HUMAN Prosaposin OS=Homo sapiens GN=PSAP PE=1 SV=2	P07602|SAP	K.LIDNnKTEK.E	328	336	HexNAc(2)Hex(6)	N5(NGlycan/1378.4757)	5	332	N332	818000	818000	531.57	s(DKO1_90min) r(2)	DKO1	DKO1-b2	DKO1 Sample2	90 min	N5(NGlycan/1378.4757)	2.13	N	3	332	5	3.6e-08	2.4e-06	175.7	175.7	818.359	818.356	3.04	0	2452.05	2452.05	2.07	2	2	25100	397	2.13	0.85	3.35	0	0.89	3000000		2	17374
P07602|SAP_HUMAN Prosaposin OS=Homo sapiens GN=PSAP PE=1 SV=2	P07602|SAP	K.LIDNnKTEK.E	328	336	HexNAc(2)Hex(6)	N5(NGlycan/1378.4757)	5	332	N332	818000	818000	354.71	s(DKO1_90min) r(2)	DKO1	DKO1-b2	DKO1 Sample2	90 min	N5(NGlycan/1378.4757)	2.13	N	3	332	5	1.7e-05	0.0011	79.2	79.2	818.358	818.356	2.29	0	2452.05	2452.05	2.07	2	2	25100	398	2.13	0.85	3.35	0	0.816	3000000		2	17375
P07602|SAP_HUMAN Prosaposin OS=Homo sapiens GN=PSAP PE=1 SV=2	P07602|SAP	K.LIDNnKTEK.E	328	336	HexNAc(2)Hex(6)	N5(NGlycan/1378.4757)	5	332	N332	818000	818000	458	s(DKO1_90min) r(2)	DKO1	DKO1-b2	DKO1 Sample2	90 min	N5(NGlycan/1378.4757)	2.13	N	3	332	5	6.3e-08	4.2e-06	205.7	205.7	818.36	818.356	4.32	0	2452.06	2452.05	2.09	2	2	25100	403	2.13	0.85	3.35	0	0.881	3000000		2	17377
P07602|SAP_HUMAN Prosaposin OS=Homo sapiens GN=PSAP PE=1 SV=2	P07602|SAP	K.LIDNnKTEK.E	328	336	HexNAc(2)Hex(6)	N5(NGlycan/1378.4757)	5	332	N332	818000	818000	316.91	s(DKO1_90min) r(2)	DKO1	DKO1-b2	DKO1 Sample2	90 min	N5(NGlycan/1378.4757)	2.13	N	3	332	5	0.00017	0.011	75.1	75.1	818.359	818.356	2.94	0	2452.05	2452.05	2.09	2	2	25100	404	2.13	0.85	3.35	0	0.818	3000000		2	17378
P07602|SAP_HUMAN Prosaposin OS=Homo sapiens GN=PSAP PE=1 SV=2	P07602|SAP	K.LIDNnKTEK.E	328	336	HexNAc(2)Hex(6)	N5(NGlycan/1378.4757)	5	332	N332	818000	818000	474.69	s(DKO1_90min) r(2)	DKO1	DKO1-b2	DKO1 Sample2	90 min	N5(NGlycan/1378.4757)	2.13	N	3	332	5	6.8e-08	4.5e-06	161.5	161.5	818.359	818.356	3.02	0	2452.05	2452.05	2.11	2	2	25100	409	2.13	0.85	3.35	0	0.854	3000000		2	17379
P07602|SAP_HUMAN Prosaposin OS=Homo sapiens GN=PSAP PE=1 SV=2	P07602|SAP	K.LIDNnKTEK.E	328	336	HexNAc(2)Hex(6)	N5(NGlycan/1378.4757)	5	332	N332	818000	818000	457.18	s(DKO1_90min) r(2)	DKO1	DKO1-b2	DKO1 Sample2	90 min	N5(NGlycan/1378.4757)	2.13	N	3	332	5	7.8e-08	5.2e-06	186.1	186.1	818.358	818.356	1.56	0	2452.05	2452.05	2.13	2	2	25100	414	2.13	0.85	3.35	0	0.874	3000000		2	17381
P07602|SAP_HUMAN Prosaposin OS=Homo sapiens GN=PSAP PE=1 SV=2	P07602|SAP	K.LIDNnKTEK.E	328	336	HexNAc(2)Hex(6)	N5(NGlycan/1378.4757)	5	332	N332	818000	818000	479.94	s(DKO1_90min) r(2)	DKO1	DKO1-b2	DKO1 Sample2	90 min	N5(NGlycan/1378.4757)	2.13	N	3	332	5	6.8e-08	4.5e-06	165.7	165.7	818.359	818.356	3.01	0	2452.05	2452.05	2.17	2	2	25100	425	2.13	0.85	3.35	0	0.892	3000000		2	17384
P07602|SAP_HUMAN Prosaposin OS=Homo sapiens GN=PSAP PE=1 SV=2	P07602|SAP	K.LIDNnKTEK.E	328	336	HexNAc(2)Hex(6)	N5(NGlycan/1378.4757)	5	332	N332	818000	818000	339.02	s(DKO1_90min) r(2)	DKO1	DKO1-b2	DKO1 Sample2	90 min	N5(NGlycan/1378.4757)	2.13	N	3	332	5	4.9e-05	0.0033	117.6	117.6	818.359	818.356	3.1	0	2452.05	2452.05	2.19	2	2	25100	432	2.13	0.85	3.35	0	0.856	3000000		2	17387
P07602|SAP_HUMAN Prosaposin OS=Homo sapiens GN=PSAP PE=1 SV=2	P07602|SAP	K.LIDNnKTEK.E	328	336	HexNAc(2)Hex(6)	N5(NGlycan/1378.4757)	5	332	N332	818000	818000	395.79	s(DKO1_90min) r(2)	DKO1	DKO1-b2	DKO1 Sample2	90 min	N5(NGlycan/1378.4757)	2.13	N	3	332	5	9.5e-07	6.3e-05	106.3	106.3	818.359	818.356	2.67	0	2452.05	2452.05	2.21	2	2	25100	437	2.13	0.85	3.35	0	0.876	3000000		2	17389
P07602|SAP_HUMAN Prosaposin OS=Homo sapiens GN=PSAP PE=1 SV=2	P07602|SAP	K.LIDNnKTEK.E	328	336	HexNAc(2)Hex(6)	N5(NGlycan/1378.4757)	5	332	N332	818000	818000	423.59	s(DKO1_90min) r(2)	DKO1	DKO1-b2	DKO1 Sample2	90 min	N5(NGlycan/1378.4757)	2.13	N	3	332	5	2.1e-07	1.4e-05	151.8	151.8	818.358	818.356	2.34	0	2452.05	2452.05	2.23	2	2	25100	442	2.13	0.85	3.35	0	0.882	3000000		2	17391
P07602|SAP_HUMAN Prosaposin OS=Homo sapiens GN=PSAP PE=1 SV=2	P07602|SAP	K.LIDNnKTEK.E	328	336	HexNAc(2)Hex(6)	N5(NGlycan/1378.4757)	5	332	N332	818000	818000	308.9	s(DKO1_90min) r(2)	DKO1	DKO1-b2	DKO1 Sample2	90 min	N5(NGlycan/1378.4757)	2.13	N	3	332	5	7.1e-05	0.0047	102.8	102.8	818.359	818.356	3.51	0	2452.06	2452.05	2.27	2	2	25100	452	2.13	0.85	3.35	0	0.874	3000000		2	17395
P07602|SAP_HUMAN Prosaposin OS=Homo sapiens GN=PSAP PE=1 SV=2	P07602|SAP	K.LIDNnKTEK.E	328	336	HexNAc(2)Hex(6)	N5(NGlycan/1378.4757)	5	332	N332	818000	818000	419.3	s(DKO1_90min) r(2)	DKO1	DKO1-b2	DKO1 Sample2	90 min	N5(NGlycan/1378.4757)	2.13	N	3	332	5	4.4e-06	0.00029	101.6	101.6	818.358	818.356	1.79	0	2452.05	2452.05	2.3	2	2	25100	462	2.13	0.85	3.35	0	0.894	3000000		2	17398
P07602|SAP_HUMAN Prosaposin OS=Homo sapiens GN=PSAP PE=1 SV=2	P07602|SAP	K.LIDNnKTEK.E	328	336	HexNAc(2)Hex(6)	N5(NGlycan/1378.4757)	5	332	N332	818000	818000	354.74	s(DKO1_90min) r(2)	DKO1	DKO1-b2	DKO1 Sample2	90 min	N5(NGlycan/1378.4757)	2.13	N	3	332	5	5.9e-06	0.00039	126.4	126.4	818.357	818.356	1.15	0	2452.05	2452.05	2.38	2	2	25100	482	2.13	0.85	3.35	0	0.891	3000000		2	17403
P07602|SAP_HUMAN Prosaposin OS=Homo sapiens GN=PSAP PE=1 SV=2	P07602|SAP	K.LIDNnKTEK.E	328	336	HexNAc(2)Hex(6)	N5(NGlycan/1378.4757)	5	332	N332	86200	86200	325.4	s(DKO1_90min) r(3)	DKO1	DKO1-b3	DKO1 Sample3	90 min	N5(NGlycan/1378.4757)	2.48	N	3	332	5	0.00023	0.012	104.2	104.2	818.359	818.356	2.96	0	2452.05	2452.05	2.44	3	2	6550	507	2.48	1.66	2.68	0	0.889	300000	0.14	3	35067
P07602|SAP_HUMAN Prosaposin OS=Homo sapiens GN=PSAP PE=1 SV=2	P07602|SAP	K.LIDNnKTEK.E	328	336	HexNAc(2)Hex(6)	N5(NGlycan/1378.4757)	5	332	N332	86200	86200	357.14	s(DKO1_90min) r(3)	DKO1	DKO1-b3	DKO1 Sample3	90 min	N5(NGlycan/1378.4757)	2.48	N	3	332	5	6.7e-06	0.00034	142.8	142.8	818.359	818.356	3.14	0	2452.06	2452.05	2.46	3	2	6550	511	2.48	1.66	2.68	0	0.888	300000		3	35068
P07602|SAP_HUMAN Prosaposin OS=Homo sapiens GN=PSAP PE=1 SV=2	P07602|SAP	K.LIDNnKTEK.E	328	336	HexNAc(2)Hex(6)	N5(NGlycan/1378.4757)	5	332	N332	86200	86200	454.83	s(DKO1_90min) r(3)	DKO1	DKO1-b3	DKO1 Sample3	90 min	N5(NGlycan/1378.4757)	2.48	N	3	332	5	2.4e-07	1.2e-05	144.2	144.2	818.356	818.356	0.11	0	2452.05	2452.05	2.48	3	2	6550	515	2.48	1.66	2.68	0	0.886	300000		3	35069
P07602|SAP_HUMAN Prosaposin OS=Homo sapiens GN=PSAP PE=1 SV=2	P07602|SAP	K.LIDNnKTEK.E	328	336	HexNAc(2)Hex(6)	N5(NGlycan/1378.4757)	5	332	N332	86200	86200	441.18	s(DKO1_90min) r(3)	DKO1	DKO1-b3	DKO1 Sample3	90 min	N5(NGlycan/1378.4757)	2.48	N	3	332	5	1.6e-07	7.9e-06	151.1	151.1	818.359	818.356	3.09	0	2452.05	2452.05	2.5	3	2	6550	519	2.48	1.66	2.68	0	0.888	300000		3	35070
P07602|SAP_HUMAN Prosaposin OS=Homo sapiens GN=PSAP PE=1 SV=2	P07602|SAP	K.LIDNnKTEK.E	328	336	HexNAc(2)Hex(6)Phospho(1)	N5(NGlycan/1458.4420)	5	332	N332	91600	91600	327.34	s(DKO1_90min) r(1)	DKO1	DKO1-b1	DKO1 Sample1	90 min	N5(NGlycan/1458.4420)	6.25	N	2	332	5	0.0022	0.094	44.1	44.1	1267.02	1267.01	7.93	0	2532.03	2532.01	6.23	1	2	4820	1097	6.25	5.86	6.97	0	1.228	300000		1	219
P07602|SAP_HUMAN Prosaposin OS=Homo sapiens GN=PSAP PE=1 SV=2	P07602|SAP	K.LIDNnKTEK.E	328	336	HexNAc(2)Hex(6)Phospho(1)	N5(NGlycan/1458.4420)	5	332	N332	91600	91600	363.41	s(DKO1_90min) r(1)	DKO1	DKO1-b1	DKO1 Sample1	90 min	N5(NGlycan/1458.4420)	6.25	N	2	332	5	6.2e-06	0.00029	111.3	111.3	1267.02	1267.01	0.92	0	2532.02	2532.01	6.27	1	2	4820	1109	6.25	5.86	6.97	0	1.231	300000		1	226
P07602|SAP_HUMAN Prosaposin OS=Homo sapiens GN=PSAP PE=1 SV=2	P07602|SAP	K.LIDNnKTEK.E	328	336	HexNAc(2)Hex(6)Phospho(1)	N5(NGlycan/1458.4420)	5	332	N332	91600	91600	315.42	s(DKO1_90min) r(1)	DKO1	DKO1-b1	DKO1 Sample1	90 min	N5(NGlycan/1458.4420)	6.25	N	2	332	5	0.00021	0.0094	111	111	1267.02	1267.01	1.22	0	2532.02	2532.01	6.29	1	2	4820	1115	6.25	5.86	6.97	0	1.23	300000		1	230
P07602|SAP_HUMAN Prosaposin OS=Homo sapiens GN=PSAP PE=1 SV=2	P07602|SAP	K.LIDNnKTEK.E	328	336	HexNAc(2)Hex(6)Phospho(1)	N5(NGlycan/1458.4420)	5	332	N332	86500	86500	307.12	s(DKO1_90min) r(3)	DKO1	DKO1-b3	DKO1 Sample3	90 min	N5(NGlycan/1458.4420)	6.29	N	2	332	5	2.1e-05	0.0011	136.9	136.9	1267.02	1267.01	0.89	0	2532.02	2532.01	6.28	3	2	5200	1120	6.29	6.01	6.83	0	1.227	300000	0.18	3	35188
P07602|SAP_HUMAN Prosaposin OS=Homo sapiens GN=PSAP PE=1 SV=2	P07602|SAP	K.LIDNnKTEK.E	328	336	HexNAc(2)Hex(6)Phospho(1)	N5(NGlycan/1458.4420)	5	332	N332	86500	86500	311.5	s(DKO1_90min) r(3)	DKO1	DKO1-b3	DKO1 Sample3	90 min	N5(NGlycan/1458.4420)	6.29	N	2	332	5	2.1e-05	0.0011	129.3	129.3	1267.02	1267.01	1.22	0	2532.02	2532.01	6.25	3	2	5200	1108	6.29	6.01	6.83	0	1.226	300000		3	35182
P07602|SAP_HUMAN Prosaposin OS=Homo sapiens GN=PSAP PE=1 SV=2	P07602|SAP	K.LIDNnKTEK.E	328	336	HexNAc(2)Hex(6)Phospho(1)	N5(NGlycan/1458.4420)	5	332	N332	86500	86500	344.22	s(DKO1_90min) r(3)	DKO1	DKO1-b3	DKO1 Sample3	90 min	N5(NGlycan/1458.4420)	6.29	N	2	332	5	8.4e-06	0.00043	120.9	120.9	1267.01	1267.01	-0.8	0	2532.01	2532.01	6.3	3	2	5200	1126	6.29	6.01	6.83	0	1.227	300000		3	35191
P07602|SAP_HUMAN Prosaposin OS=Homo sapiens GN=PSAP PE=1 SV=2	P07602|SAP	K.LIDNnKTEK.E	328	336	HexNAc(2)Hex(6)Phospho(1)	N5(NGlycan/1458.4420)	5	332	N332	86500	86500	326.7	s(DKO1_90min) r(3)	DKO1	DKO1-b3	DKO1 Sample3	90 min	N5(NGlycan/1458.4420)	6.29	N	2	332	5	2.2e-05	0.0011	143.9	143.9	1267.02	1267.01	2.49	0	2532.02	2532.01	6.32	3	2	5200	1132	6.29	6.01	6.83	0	1.227	300000		3	35195
P07602|SAP_HUMAN Prosaposin OS=Homo sapiens GN=PSAP PE=1 SV=2	P07602|SAP	K.LIDNnKTEK.E	328	336	HexNAc(2)Hex(6)Phospho(1)	N5(NGlycan/1458.4420)	5	332	N332	87200	87200	476.45	s(HCT116_90min) r(2)	HCT116	HCT116-b2	HCT116 Sample2	90 min	N5(NGlycan/1458.4420)	2.5	N	2	332	5	1.5e-06	0.00012	223.4	223.4	1267.01	1267.01	0.38	0	2532.01	2532.01	2.5	5	2	37100	528	2.5	1.92	2.62	0	1.238	300000		2	72414
P07602|SAP_HUMAN Prosaposin OS=Homo sapiens GN=PSAP PE=1 SV=2	P07602|SAP	K.LIDNnKTEK.E	328	336	HexNAc(2)Hex(6)Phospho(1)	N5(NGlycan/1458.4420)	5	332	N332	734000	734000	312.7	s(HCT116_90min) r(3)	HCT116	HCT116-b3	HCT116 Sample3	90 min	N5(NGlycan/1458.4420)	2.5	N	2	332	5	0.00022	0.017	87.4	87.4	1267.01	1267.01	-0.98	0	2532.01	2532.01	5.74	6	2	160000	991	2.5	1.32	6.54	0	1.236	2000000	0.02	3	91959
P07602|SAP_HUMAN Prosaposin OS=Homo sapiens GN=PSAP PE=1 SV=2	P07602|SAP	K.LIDNnKTEK.E	328	336	HexNAc(2)Hex(6)Phospho(1)	N5(NGlycan/1458.4420)	5	332	N332	734000	734000	406.26	s(HCT116_90min) r(3)	HCT116	HCT116-b3	HCT116 Sample3	90 min	N5(NGlycan/1458.4420)	2.5	N	2	332	5	2.1e-05	0.0016	157.8	157.8	1267.02	1267.01	1.86	0	2532.02	2532.01	2.52	6	2	160000	515	2.5	1.32	6.54	0	1.238	2000000		3	91825
P07602|SAP_HUMAN Prosaposin OS=Homo sapiens GN=PSAP PE=1 SV=2	P07602|SAP	K.LIDNnKTEK.E	328	336	HexNAc(2)Hex(6)Phospho(1)	N5(NGlycan/1458.4420)	5	332	N332	734000	734000	386.74	s(HCT116_90min) r(3)	HCT116	HCT116-b3	HCT116 Sample3	90 min	N5(NGlycan/1458.4420)	2.5	N	2	332	5	4e-05	0.003	132.1	132.1	1267.01	1267.01	-0.57	0	2532.01	2532.01	2.52	6	2	160000	527	2.5	1.32	6.54	0	1.225	2000000		3	91832
P07602|SAP_HUMAN Prosaposin OS=Homo sapiens GN=PSAP PE=1 SV=2	P07602|SAP	K.LIDNnKTEK.E	328	336	HexNAc(2)Hex(6)Phospho(1)	N5(NGlycan/1458.4420)	5	332	N332	734000	734000	368.88	s(HCT116_90min) r(3)	HCT116	HCT116-b3	HCT116 Sample3	90 min	N5(NGlycan/1458.4420)	2.5	N	2	332	5	5.6e-06	0.00042	179.4	179.4	1267.01	1267.01	-0.9	0	2532.01	2532.01	2.58	6	2	160000	566	2.5	1.32	6.54	0	1.266	2000000		3	91844
P07602|SAP_HUMAN Prosaposin OS=Homo sapiens GN=PSAP PE=1 SV=2	P07602|SAP	K.LIDNnKTEK.E	328	336	HexNAc(2)Hex(6)Phospho(1)	N5(NGlycan/1458.4420)	5	332	N332	734000	734000	333.37	s(HCT116_90min) r(3)	HCT116	HCT116-b3	HCT116 Sample3	90 min	N5(NGlycan/1458.4420)	2.5	N	2	332	5	1.3e-05	0.00099	143.8	143.8	1267.01	1267.01	-0.27	0	2532.01	2532.01	2.65	6	2	160000	590	2.5	1.32	6.54	0	1.201	2000000		3	91853
P07602|SAP_HUMAN Prosaposin OS=Homo sapiens GN=PSAP PE=1 SV=2	P07602|SAP	K.LIDNnKTEK.E	328	336	HexNAc(2)Hex(6)Phospho(1)	N5(NGlycan/1458.4420)	5	332	N332	734000	734000	301.21	s(HCT116_90min) r(3)	HCT116	HCT116-b3	HCT116 Sample3	90 min	N5(NGlycan/1458.4420)	2.5	N	2	332	5	0.00024	0.017	110.4	110.4	1267.01	1267.01	-1.19	0	2532.01	2532.01	3.03	6	2	160000	646	2.5	1.32	6.54	0	1.227	2000000		3	91869
P07602|SAP_HUMAN Prosaposin OS=Homo sapiens GN=PSAP PE=1 SV=2	P07602|SAP	K.LIDNnKTEK.E	328	336	HexNAc(2)Hex(6)Phospho(1)	N5(NGlycan/1458.4420)	5	332	N332	734000	734000	312.05	s(HCT116_90min) r(3)	HCT116	HCT116-b3	HCT116 Sample3	90 min	N5(NGlycan/1458.4420)	2.5	N	2	332	5	0.00017	0.012	108	108	1267.01	1267.01	-0.51	0	2532.01	2532.01	3.09	6	2	160000	660	2.5	1.32	6.54	0	1.228	2000000		3	91876
P07602|SAP_HUMAN Prosaposin OS=Homo sapiens GN=PSAP PE=1 SV=2	P07602|SAP	K.LIDNnKTEK.E	328	336	HexNAc(2)Hex(6)Phospho(1)	N5(NGlycan/1458.4420)	5	332	N332	734000	734000	305.16	s(HCT116_90min) r(3)	HCT116	HCT116-b3	HCT116 Sample3	90 min	N5(NGlycan/1458.4420)	2.5	N	2	332	5	2.2e-05	0.0017	148.3	148.3	1267.01	1267.01	-1.21	0	2532.01	2532.01	5.76	6	2	160000	996	2.5	1.32	6.54	0	1.243	2000000		3	91960
P07602|SAP_HUMAN Prosaposin OS=Homo sapiens GN=PSAP PE=1 SV=2	P07602|SAP	K.LIDNnKTEK.E	328	336	HexNAc(2)Hex(6)Phospho(1)	N5(NGlycan/1458.4420)	5	332	N332	734000	734000	322.29	s(HCT116_90min) r(3)	HCT116	HCT116-b3	HCT116 Sample3	90 min	N5(NGlycan/1458.4420)	2.5	N	2	332	5	2.1e-05	0.0015	122.6	122.6	1267.01	1267.01	-1.57	0	2532.01	2532.01	5.88	6	2	160000	1019	2.5	1.32	6.54	0	1.238	2000000		3	91962
P07602|SAP_HUMAN Prosaposin OS=Homo sapiens GN=PSAP PE=1 SV=2	P07602|SAP	K.LIDNnKTEK.E	328	336	HexNAc(2)Hex(6)Phospho(1)	N5(NGlycan/1458.4420)	5	332	N332	734000	734000	374.58	s(HCT116_90min) r(3)	HCT116	HCT116-b3	HCT116 Sample3	90 min	N5(NGlycan/1458.4420)	2.5	N	2	332	5	2.7e-05	0.002	128.8	128.8	1267.02	1267.01	1.04	0	2532.02	2532.01	5.94	6	2	160000	1032	2.5	1.32	6.54	0	1.239	2000000		3	91967
P07602|SAP_HUMAN Prosaposin OS=Homo sapiens GN=PSAP PE=1 SV=2	P07602|SAP	K.LIDNnKTEK.E	328	336	HexNAc(2)Hex(6)Phospho(1)	N5(NGlycan/1458.4420)	5	332	N332	734000	734000	352.64	s(HCT116_90min) r(3)	HCT116	HCT116-b3	HCT116 Sample3	90 min	N5(NGlycan/1458.4420)	2.5	N	2	332	5	3.9e-05	0.003	112.6	112.6	1267.01	1267.01	-0.8	0	2532.01	2532.01	6.02	6	2	160000	1050	2.5	1.32	6.54	0	1.217	2000000		3	91974
P07602|SAP_HUMAN Prosaposin OS=Homo sapiens GN=PSAP PE=1 SV=2	P07602|SAP	K.LIDNnKTEK.E	328	336	HexNAc(2)Hex(6)Phospho(1)	N5(NGlycan/1458.4420)	5	332	N332	734000	734000	321.1	s(HCT116_90min) r(3)	HCT116	HCT116-b3	HCT116 Sample3	90 min	N5(NGlycan/1458.4420)	2.5	N	2	332	5	0.00025	0.019	42.5	42.5	1267.01	1267.01	-2.23	0	2532.01	2532.01	6.04	6	2	160000	1055	2.5	1.32	6.54	0	1.229	2000000		3	91977
P07602|SAP_HUMAN Prosaposin OS=Homo sapiens GN=PSAP PE=1 SV=2	P07602|SAP	K.LIDNnKTEK.E	328	336	HexNAc(2)Hex(6)Phospho(1)	N5(NGlycan/1458.4420)	5	332	N332	485000	485000	514.61	s(DKO1_90min) r(1)	DKO1	DKO1-b1	DKO1 Sample1	90 min	N5(NGlycan/1458.4420)	6.25	N	3	332	5	3.8e-08	1.8e-06	203.8	203.8	845.014	845.012	2.69	0	2532.02	2532.01	6.17	1	2	26800	1081	6.25	4.73	7.26	0	0.902	2000000	0.2	1	210
P07602|SAP_HUMAN Prosaposin OS=Homo sapiens GN=PSAP PE=1 SV=2	P07602|SAP	K.LIDNnKTEK.E	328	336	HexNAc(2)Hex(6)Phospho(1)	N5(NGlycan/1458.4420)	5	332	N332	485000	485000	432.36	s(DKO1_90min) r(1)	DKO1	DKO1-b1	DKO1 Sample1	90 min	N5(NGlycan/1458.4420)	6.25	N	3	332	5	5.7e-08	2.7e-06	211.9	211.9	845.015	845.012	3.3	0	2532.02	2532.01	6.09	1	2	26800	1063	6.25	4.73	7.26	0	0.913	2000000		1	200
P07602|SAP_HUMAN Prosaposin OS=Homo sapiens GN=PSAP PE=1 SV=2	P07602|SAP	K.LIDNnKTEK.E	328	336	HexNAc(2)Hex(6)Phospho(1)	N5(NGlycan/1458.4420)	5	332	N332	485000	485000	471.52	s(DKO1_90min) r(1)	DKO1	DKO1-b1	DKO1 Sample1	90 min	N5(NGlycan/1458.4420)	6.25	N	3	332	5	6.2e-08	2.9e-06	189.5	189.5	845.012	845.012	0.47	0	2532.01	2532.01	6.11	1	2	26800	1068	6.25	4.73	7.26	0	0.9	2000000		1	203
P07602|SAP_HUMAN Prosaposin OS=Homo sapiens GN=PSAP PE=1 SV=2	P07602|SAP	K.LIDNnKTEK.E	328	336	HexNAc(2)Hex(6)Phospho(1)	N5(NGlycan/1458.4420)	5	332	N332	485000	485000	504.62	s(DKO1_90min) r(1)	DKO1	DKO1-b1	DKO1 Sample1	90 min	N5(NGlycan/1458.4420)	6.25	N	3	332	5	3.3e-08	1.5e-06	236.3	236.3	845.014	845.012	2.5	0	2532.02	2532.01	6.13	1	2	26800	1072	6.25	4.73	7.26	0	0.906	2000000		1	205
P07602|SAP_HUMAN Prosaposin OS=Homo sapiens GN=PSAP PE=1 SV=2	P07602|SAP	K.LIDNnKTEK.E	328	336	HexNAc(2)Hex(6)Phospho(1)	N5(NGlycan/1458.4420)	5	332	N332	485000	485000	471.52	s(DKO1_90min) r(1)	DKO1	DKO1-b1	DKO1 Sample1	90 min	N5(NGlycan/1458.4420)	6.25	N	3	332	5	6.4e-08	3e-06	206.4	206.4	845.013	845.012	1.38	0	2532.02	2532.01	6.15	1	2	26800	1076	6.25	4.73	7.26	0	0.91	2000000		1	207
P07602|SAP_HUMAN Prosaposin OS=Homo sapiens GN=PSAP PE=1 SV=2	P07602|SAP	K.LIDNnKTEK.E	328	336	HexNAc(2)Hex(6)Phospho(1)	N5(NGlycan/1458.4420)	5	332	N332	485000	485000	349.17	s(DKO1_90min) r(1)	DKO1	DKO1-b1	DKO1 Sample1	90 min	N5(NGlycan/1458.4420)	6.25	N	3	332	5	1.9e-06	8.8e-05	119.5	119.5	845.014	845.012	2.87	0	2532.02	2532.01	6.19	1	2	26800	1082	6.25	4.73	7.26	0	0.918	2000000		1	211
P07602|SAP_HUMAN Prosaposin OS=Homo sapiens GN=PSAP PE=1 SV=2	P07602|SAP	K.LIDNnKTEK.E	328	336	HexNAc(2)Hex(6)Phospho(1)	N5(NGlycan/1458.4420)	5	332	N332	485000	485000	335.74	s(DKO1_90min) r(1)	DKO1	DKO1-b1	DKO1 Sample1	90 min	N5(NGlycan/1458.4420)	6.25	N	3	332	5	2.1e-05	0.00096	153	153	845.014	845.012	2.87	0	2532.02	2532.01	6.19	1	2	26800	1087	6.25	4.73	7.26	0	0.942	2000000		1	214
P07602|SAP_HUMAN Prosaposin OS=Homo sapiens GN=PSAP PE=1 SV=2	P07602|SAP	K.LIDNnKTEK.E	328	336	HexNAc(2)Hex(6)Phospho(1)	N5(NGlycan/1458.4420)	5	332	N332	485000	485000	484.37	s(DKO1_90min) r(1)	DKO1	DKO1-b1	DKO1 Sample1	90 min	N5(NGlycan/1458.4420)	6.25	N	3	332	5	3.8e-08	1.8e-06	229.1	229.1	845.013	845.012	1.44	0	2532.02	2532.01	6.23	1	2	26800	1099	6.25	4.73	7.26	0	0.919	2000000		1	221
P07602|SAP_HUMAN Prosaposin OS=Homo sapiens GN=PSAP PE=1 SV=2	P07602|SAP	K.LIDNnKTEK.E	328	336	HexNAc(2)Hex(6)Phospho(1)	N5(NGlycan/1458.4420)	5	332	N332	358000	358000	509.48	s(DKO1_90min) r(2)	DKO1	DKO1-b2	DKO1 Sample2	90 min	N5(NGlycan/1458.4420)	5.67	N	3	332	5	6.9e-08	4.6e-06	216.2	216.2	845.014	845.012	1.92	0	2532.02	2532.01	5.66	2	2	8330	1006	5.67	4.42	6.52	0	0.917	1000000	0.52	2	17483
P07602|SAP_HUMAN Prosaposin OS=Homo sapiens GN=PSAP PE=1 SV=2	P07602|SAP	K.LIDNnKTEK.E	328	336	HexNAc(2)Hex(6)Phospho(1)	N5(NGlycan/1458.4420)	5	332	N332	358000	358000	320.93	s(DKO1_90min) r(2)	DKO1	DKO1-b2	DKO1 Sample2	90 min	N5(NGlycan/1458.4420)	5.67	N	3	332	5	1.9e-05	0.0012	109.7	109.7	845.011	845.012	-1	0	2532.01	2532.01	5.16	2	2	8330	907	5.67	4.42	6.52	0	0.906	1000000		2	17439
P07602|SAP_HUMAN Prosaposin OS=Homo sapiens GN=PSAP PE=1 SV=2	P07602|SAP	K.LIDNnKTEK.E	328	336	HexNAc(2)Hex(6)Phospho(1)	N5(NGlycan/1458.4420)	5	332	N332	358000	358000	337.97	s(DKO1_90min) r(2)	DKO1	DKO1-b2	DKO1 Sample2	90 min	N5(NGlycan/1458.4420)	5.67	N	3	332	5	1.2e-05	0.00082	95.3	95.3	845.018	845.012	7.43	0	2532.03	2532.01	5.28	2	2	8330	927	5.67	4.42	6.52	0	0.91	1000000		2	17445
P07602|SAP_HUMAN Prosaposin OS=Homo sapiens GN=PSAP PE=1 SV=2	P07602|SAP	K.LIDNnKTEK.E	328	336	HexNAc(2)Hex(6)Phospho(1)	N5(NGlycan/1458.4420)	5	332	N332	358000	358000	314.64	s(DKO1_90min) r(2)	DKO1	DKO1-b2	DKO1 Sample2	90 min	N5(NGlycan/1458.4420)	5.67	N	3	332	5	7e-06	0.00047	143.5	143.5	845.011	845.012	-1.24	0	2532.01	2532.01	5.33	2	2	8330	938	5.67	4.42	6.52	0	0.916	1000000		2	17450
P07602|SAP_HUMAN Prosaposin OS=Homo sapiens GN=PSAP PE=1 SV=2	P07602|SAP	K.LIDNnKTEK.E	328	336	HexNAc(2)Hex(6)Phospho(1)	N5(NGlycan/1458.4420)	5	332	N332	358000	358000	381.86	s(DKO1_90min) r(2)	DKO1	DKO1-b2	DKO1 Sample2	90 min	N5(NGlycan/1458.4420)	5.67	N	3	332	5	2.7e-07	1.8e-05	150.2	150.2	845.014	845.012	2.66	0	2532.02	2532.01	5.37	2	2	8330	946	5.67	4.42	6.52	0	0.916	1000000		2	17454
P07602|SAP_HUMAN Prosaposin OS=Homo sapiens GN=PSAP PE=1 SV=2	P07602|SAP	K.LIDNnKTEK.E	328	336	HexNAc(2)Hex(6)Phospho(1)	N5(NGlycan/1458.4420)	5	332	N332	358000	358000	404.13	s(DKO1_90min) r(2)	DKO1	DKO1-b2	DKO1 Sample2	90 min	N5(NGlycan/1458.4420)	5.67	N	3	332	5	1.7e-07	1.1e-05	204.7	204.7	845.012	845.012	0.68	0	2532.02	2532.01	5.39	2	2	8330	950	5.67	4.42	6.52	0	0.91	1000000		2	17456
P07602|SAP_HUMAN Prosaposin OS=Homo sapiens GN=PSAP PE=1 SV=2	P07602|SAP	K.LIDNnKTEK.E	328	336	HexNAc(2)Hex(6)Phospho(1)	N5(NGlycan/1458.4420)	5	332	N332	358000	358000	371.55	s(DKO1_90min) r(2)	DKO1	DKO1-b2	DKO1 Sample2	90 min	N5(NGlycan/1458.4420)	5.67	N	3	332	5	1.7e-05	0.0011	116.7	116.7	845.013	845.012	1.46	0	2532.02	2532.01	5.41	2	2	8330	954	5.67	4.42	6.52	0	0.908	1000000		2	17457
P07602|SAP_HUMAN Prosaposin OS=Homo sapiens GN=PSAP PE=1 SV=2	P07602|SAP	K.LIDNnKTEK.E	328	336	HexNAc(2)Hex(6)Phospho(1)	N5(NGlycan/1458.4420)	5	332	N332	358000	358000	355.43	s(DKO1_90min) r(2)	DKO1	DKO1-b2	DKO1 Sample2	90 min	N5(NGlycan/1458.4420)	5.67	N	3	332	5	2.7e-06	0.00018	118.3	118.3	845.012	845.012	0.34	0	2532.01	2532.01	5.43	2	2	8330	958	5.67	4.42	6.52	0	0.912	1000000		2	17459
P07602|SAP_HUMAN Prosaposin OS=Homo sapiens GN=PSAP PE=1 SV=2	P07602|SAP	K.LIDNnKTEK.E	328	336	HexNAc(2)Hex(6)Phospho(1)	N5(NGlycan/1458.4420)	5	332	N332	358000	358000	413.93	s(DKO1_90min) r(2)	DKO1	DKO1-b2	DKO1 Sample2	90 min	N5(NGlycan/1458.4420)	5.67	N	3	332	5	1.7e-07	1.1e-05	161.8	161.8	845.015	845.012	3.39	0	2532.02	2532.01	5.45	2	2	8330	962	5.67	4.42	6.52	0	0.917	1000000		2	17461
P07602|SAP_HUMAN Prosaposin OS=Homo sapiens GN=PSAP PE=1 SV=2	P07602|SAP	K.LIDNnKTEK.E	328	336	HexNAc(2)Hex(6)Phospho(1)	N5(NGlycan/1458.4420)	5	332	N332	358000	358000	418.04	s(DKO1_90min) r(2)	DKO1	DKO1-b2	DKO1 Sample2	90 min	N5(NGlycan/1458.4420)	5.67	N	3	332	5	1.7e-07	1.1e-05	178.8	178.8	845.015	845.012	3.27	0	2532.02	2532.01	5.47	2	2	8330	966	5.67	4.42	6.52	0	0.913	1000000		2	17463
P07602|SAP_HUMAN Prosaposin OS=Homo sapiens GN=PSAP PE=1 SV=2	P07602|SAP	K.LIDNnKTEK.E	328	336	HexNAc(2)Hex(6)Phospho(1)	N5(NGlycan/1458.4420)	5	332	N332	358000	358000	361.35	s(DKO1_90min) r(2)	DKO1	DKO1-b2	DKO1 Sample2	90 min	N5(NGlycan/1458.4420)	5.67	N	3	332	5	5.2e-07	3.5e-05	158.3	158.3	845.017	845.012	6.05	0	2532.03	2532.01	5.49	2	2	8330	970	5.67	4.42	6.52	0	0.91	1000000		2	17465
P07602|SAP_HUMAN Prosaposin OS=Homo sapiens GN=PSAP PE=1 SV=2	P07602|SAP	K.LIDNnKTEK.E	328	336	HexNAc(2)Hex(6)Phospho(1)	N5(NGlycan/1458.4420)	5	332	N332	358000	358000	359.94	s(DKO1_90min) r(2)	DKO1	DKO1-b2	DKO1 Sample2	90 min	N5(NGlycan/1458.4420)	5.67	N	3	332	5	4.3e-06	0.00029	122.8	122.8	845.014	845.012	3.06	0	2532.02	2532.01	5.51	2	2	8330	974	5.67	4.42	6.52	0	0.912	1000000		2	17467
[truncated: 162,480 more rows]

## Sheet: All N-glyco score>=300
Protein_x000D_ name	Uniprot #|name	peptide Sequence	Peptide Start AA	Peptide End AA	N-Glycan composition	N-glycan Modification	N-glycan position in peptide	N-glycan position in protein	N-glycosite in protein	XIC area_x000D_ summed	XIC_x000D_ AUC	Byonic Score	MS_x000D_ Alias name	cell line	Sample run name	Sample name	LC time	All Mod. Summary	Apex Time_x000D_ (Posit)	All Mod. AAs	z	All Mod. Var. Pos. Protein	All Mod. Var. Pos. Peptide	PEP_x000D_ 2D	PEP_x000D_ 1D	Delta_x000D_ Score	Delta Mod._x000D_ Score	Obs._x000D_ m/z	Calc._x000D_ m/z	ppm	Off-_x000D_ By-X	Obs.M	Calc.M	Scan Time(s)_x000D_ (Posit)	MS_x000D_ Id	_prot_id	Apex Int._x000D_ (Posit)	Scan Number(s)_x000D_ (Posit)	Obs. time_x000D_ Var (min)	XIC_x000D_ Start	XIC_x000D_ End	Quant_x000D_ level	Mobility_x000D_ value(s)	Total XIC AUC_x000D_ Averagine	FWHM	Replicate	PID
[truncated: 69,003 more rows]

[truncated: 1 more sheets: For Fig. 1c]
