# Supplementary material for: Comparative site-specific N-glycoproteome analysis reveals aberrant N-glycosylation and gives insights into mannose-6-phosphate pathway in cancer
Source: Commun Biol. 2023 Jan 13;6:48. doi: 10.1038/s42003-023-04439-4 (PMC9839730; doi:10.1038/s42003-023-04439-4)
Supplement: Supplementary file 8 — Supplemental Data 5 [file 42003_2023_4439_MOESM8_ESM.xlsx]

## Sheet: Full summary N-glycoproteomes
Legend:
	DKO1	HCT116	DKO1	HCT116
Uniprot # | protein name	N-glyco PSM		Relative N-glycosylation abundance (RGA)
N-glycosite in the above protein
N-glycan attached the above N-glycosite
Data:
Count of XIC	Column Labels
Row Labels	DKO1	HCT116	DKO1	HCT116
A2RU67|K1467	7	20	1	1
N237	6	19	0.857143	0.95
HexNAc(2)Hex(5)		11	0	0.55
HexNAc(2)Hex(7)	4	2	0.571429	0.1
HexNAc(2)Hex(9)	1		0.142857	0
HexNAc(3)Hex(6)	1	6	0.142857	0.3
N396	1	1	0.142857	0.05
HexNAc(2)Hex(6)	1		0.142857	0
HexNAc(4)Hex(5)NeuAc(1)		1	0	0.05
A6NHR9|SMHD1	1		1
N787	1		1
HexNAc(2)Hex(5)	1		1
O00115|DNS2A	4	4	1	1
N212	4	4	1	1
HexNAc(2)Hex(3)	1		0.25	0
HexNAc(2)Hex(4)	3	3	0.75	0.75
HexNAc(2)Hex(5)		1	0	0.25
O00459|P85B	1		1
N628	1		1
HexNAc(6)Hex(6)Fuc(2)NeuAc(1)	1		1
O00462|MANBA	18	22	1	1
N77	18	22	1	1
HexNAc(2)Hex(3)	13	19	0.722222	0.863636
HexNAc(2)Hex(4)	1	1	0.0555556	0.0454545
HexNAc(2)Hex(8)	4	2	0.222222	0.0909091
O00468|AGRIN	7		1
N135	1		0.142857
HexNAc(2)Hex(8)	1		0.142857
N250	6		0.857143
HexNAc(2)Hex(8)	4		0.571429
HexNAc(2)Hex(9)	2		0.285714
O00469|PLOD2	127	58	1	1
N209	31	22	0.244094	0.37931
HexNAc(2)Hex(8)	13	10	0.102362	0.172414
HexNAc(2)Hex(9)	14	9	0.110236	0.155172
HexNAc(3)Hex(5)Fuc(1)NeuAc(2)	3	2	0.023622	0.0344828
HexNAc(6)Hex(4)	1	1	0.00787402	0.0172414
N365	1		0.00787402	0
HexNAc(2)Hex(8)	1		0.00787402	0
N63	37	8	0.291339	0.137931
HexNAc(2)Hex(6)	1		0.00787402	0
HexNAc(2)Hex(7)	2		0.015748	0
HexNAc(2)Hex(8)	21	8	0.165354	0.137931
HexNAc(2)Hex(9)	12		0.0944882	0
HexNAc(3)Hex(5)Fuc(1)NeuAc(2)	1		0.00787402	0
N696	58	28	0.456693	0.482759
HexNAc(2)Hex(6)		1	0	0.0172414
HexNAc(2)Hex(7)	3		0.023622	0
HexNAc(2)Hex(8)	52	27	0.409449	0.465517
HexNAc(2)Hex(9)	3		0.023622	0
O00541|PESC	1		1
N455	1		1
HexNAc(3)Hex(4)NeuAc(1)	1		1
O00584|RNT2	17	45	1	1
N106	17	42	1	0.933333
HexNAc(2)Hex(2)	3	4	0.176471	0.0888889
HexNAc(2)Hex(3)	5	7	0.294118	0.155556
HexNAc(2)Hex(4)	3	10	0.176471	0.222222
HexNAc(2)Hex(5)	3	5	0.176471	0.111111
HexNAc(2)Hex(6)	3		0.176471	0
HexNAc(2)Hex(6)Phospho(1)		16	0	0.355556
N212		1	0	0.0222222
HexNAc(2)Hex(8)		1	0	0.0222222
N76		2	0	0.0444444
HexNAc(2)Hex(2)		2	0	0.0444444
O00712|NFIB	4	2	1	1
N219	4	2	1	1
HexNAc(2)Hex(9)	4	2	1	1
O00754|MA2B1	130	39	1	1
N133	5		0.0384615	0
HexNAc(2)Hex(3)	5		0.0384615	0
N367	52	18	0.4	0.461538
HexNAc(2)Hex(5)	10		0.0769231	0
HexNAc(2)Hex(6)	19	5	0.146154	0.128205
HexNAc(2)Hex(6)Phospho(1)		11	0	0.282051
HexNAc(2)Hex(7)	22	2	0.169231	0.0512821
HexNAc(3)Hex(5)Fuc(1)	1		0.00769231	0
N692	18	7	0.138462	0.179487
HexNAc(2)Hex(3)	18	7	0.138462	0.179487
N766	28	13	0.215385	0.333333
HexNAc(2)Hex(3)	28	13	0.215385	0.333333
N930	27	1	0.207692	0.025641
HexNAc(2)Hex(4)	2		0.0153846	0
HexNAc(2)Hex(5)	4		0.0307692	0
HexNAc(2)Hex(6)	14		0.107692	0
HexNAc(2)Hex(6)Phospho(1)		1	0	0.025641
HexNAc(2)Hex(7)	7		0.0538462	0
O14497|ARI1A		2		1
N1216		2		1
HexNAc(2)Hex(5)		2		1
O14647|CHD2	1		1
N1083	1		1
HexNAc(2)Hex(10)	1		1
O14657|TOR1B	39	23	1	1
N64	39	23	1	1
HexNAc(2)Hex(10)	1		0.025641	0
HexNAc(2)Hex(5)	1		0.025641	0
HexNAc(2)Hex(6)	8	8	0.205128	0.347826
HexNAc(2)Hex(7)	8	2	0.205128	0.0869565
HexNAc(2)Hex(8)	16	10	0.410256	0.434783
HexNAc(2)Hex(9)	5	3	0.128205	0.130435
O14672|ADA10	239	286	1	1
N267	31	29	0.129707	0.101399
HexNAc(2)Hex(5)	11	10	0.0460251	0.034965
HexNAc(2)Hex(6)	5	4	0.0209205	0.013986
HexNAc(2)Hex(7)	1		0.0041841	0
HexNAc(2)Hex(8)	4	4	0.0167364	0.013986
HexNAc(2)Hex(9)	10	11	0.041841	0.0384615
N278	43	51	0.179916	0.178322
HexNAc(2)Hex(7)	1		0.0041841	0
HexNAc(2)Hex(8)	5	5	0.0209205	0.0174825
HexNAc(2)Hex(9)	36	42	0.150628	0.146853
HexNAc(4)Hex(5)NeuAc(1)		2	0	0.00699301
HexNAc(6)Hex(4)	1	1	0.0041841	0.0034965
HexNAc(6)Hex(5)		1	0	0.0034965
N439	153	166	0.640167	0.58042
HexNAc(2)Hex(10)	4	6	0.0167364	0.020979
HexNAc(2)Hex(4)	3		0.0125523	0
HexNAc(2)Hex(5)	23	25	0.0962343	0.0874126
HexNAc(2)Hex(6)	19	29	0.0794979	0.101399
HexNAc(2)Hex(7)	22	19	0.0920502	0.0664336
HexNAc(2)Hex(8)	36	32	0.150628	0.111888
HexNAc(2)Hex(9)	39	51	0.16318	0.178322
HexNAc(3)Hex(4)Fuc(1)	7	4	0.0292887	0.013986
N551	12	40	0.0502092	0.13986
HexNAc(2)Hex(8)	7	10	0.0292887	0.034965
HexNAc(2)Hex(9)	1	1	0.0041841	0.0034965
HexNAc(4)Hex(5)NeuAc(1)	4	29	0.0167364	0.101399
O14773|TPP1	198	162	1	1
N443	198	162	1	1
HexNAc(2)Hex(3)	197	157	0.994949	0.969136
HexNAc(2)Hex(5)	1		0.00505051	0
HexNAc(3)Hex(4)NeuAc(1)		5	0	0.0308642
O14786|NRP1	4		1
N150	4		1
HexNAc(4)Hex(5)NeuAc(1)	4		1
O14976|GAK		1		1
N1152		1		1
HexNAc(2)Hex(6)		1		1
O15031|PLXB2	267	263	1	1
N1002	36	32	0.134831	0.121673
HexNAc(2)Hex(8)	18	21	0.0674157	0.0798479
HexNAc(2)Hex(9)	18	11	0.0674157	0.0418251
N1049	15	37	0.0561798	0.140684
HexNAc(2)Hex(8)	1		0.00374532	0
HexNAc(2)Hex(9)		2	0	0.00760456
HexNAc(4)Hex(5)	2		0.00749064	0
HexNAc(4)Hex(5)NeuAc(1)	12	34	0.0449438	0.129278
HexNAc(5)Hex(5)Fuc(1)		1	0	0.00380228
N1099	13	22	0.0486891	0.0836502
HexNAc(2)Hex(8)	2		0.00749064	0
HexNAc(2)Hex(9)	6	4	0.0224719	0.0152091
HexNAc(3)Hex(5)Fuc(1)NeuAc(1)		1	0	0.00380228
HexNAc(4)Hex(5)	2	3	0.00749064	0.0114068
HexNAc(4)Hex(5)NeuAc(1)	3	14	0.011236	0.0532319
N127	32	25	0.11985	0.095057
HexNAc(2)Hex(5)	2		0.00749064	0
HexNAc(2)Hex(6)	4	5	0.0149813	0.0190114
HexNAc(2)Hex(7)	3	1	0.011236	0.00380228
HexNAc(2)Hex(8)	15	12	0.0561798	0.0456274
HexNAc(2)Hex(9)	2		0.00749064	0
HexNAc(3)Hex(4)		1	0	0.00380228
HexNAc(4)Hex(3)	3		0.011236	0
HexNAc(4)Hex(5)NeuAc(1)		6	0	0.0228137
HexNAc(4)Hex(5)NeuAc(2)	3		0.011236	0
N528	20	18	0.0749064	0.0684411
HexNAc(2)Hex(8)	5	1	0.0187266	0.00380228
HexNAc(2)Hex(9)	12	9	0.0449438	0.0342205
HexNAc(4)Hex(5)NeuAc(1)		6	0	0.0228137
HexNAc(4)Hex(5)NeuAc(2)	2	2	0.00749064	0.00760456
HexNAc(6)Hex(4)	1		0.00374532	0
N733	72	63	0.269663	0.239544
HexNAc(2)Hex(5)		1	0	0.00380228
HexNAc(2)Hex(6)	3	1	0.011236	0.00380228
HexNAc(2)Hex(8)	12	9	0.0449438	0.0342205
HexNAc(2)Hex(9)	9	8	0.0337079	0.0304183
HexNAc(4)Hex(5)	8	9	0.0299625	0.0342205
HexNAc(4)Hex(5)Fuc(2)NeuAc(1)	2	3	0.00749064	0.0114068
HexNAc(4)Hex(5)NeuAc(1)	16	18	0.0599251	0.0684411
HexNAc(4)Hex(5)NeuAc(2)	21	14	0.0786517	0.0532319
HexNAc(6)Hex(3)	1		0.00374532	0
N759	70	53	0.262172	0.201521
HexNAc(2)Hex(5)	13	19	0.0486891	0.0722433
HexNAc(2)Hex(6)	8	13	0.0299625	0.0494297
HexNAc(2)Hex(8)	5	2	0.0187266	0.00760456
HexNAc(2)Hex(9)	12	7	0.0449438	0.026616
HexNAc(3)Hex(5)NeuAc(1)	22	10	0.082397	0.0380228
HexNAc(3)Hex(6)NeuAc(1)	8	2	0.0299625	0.00760456
HexNAc(4)Hex(5)NeuAc(1)	1		0.00374532	0
HexNAc(4)Hex(5)NeuAc(2)	1		0.00374532	0
N844	9	13	0.0337079	0.0494297
HexNAc(2)Hex(8)	1	1	0.00374532	0.00380228
HexNAc(2)Hex(9)	8	11	0.0299625	0.0418251
HexNAc(6)Hex(3)		1	0	0.00380228
O15042-2|SR140	1	3	1	1
N252	1	3	1	1
HexNAc(3)Hex(4)	1	3	1	1
O15067|PUR4	1		1
N272	1		1
HexNAc(2)Hex(6)Fuc(1)	1		1
O15118|NPC1		2		1
N185		2		1
HexNAc(5)Hex(6)		2		1
O15230|LAMA5	23	41	1	1
N1330	8	12	0.347826	0.292683
HexNAc(2)Hex(9)	8	12	0.347826	0.292683
N2209	1		0.0434783	0
HexNAc(2)Hex(8)	1		0.0434783	0
N2303	1	1	0.0434783	0.0243902
HexNAc(2)Hex(8)	1	1	0.0434783	0.0243902
N2423		4	0	0.097561
HexNAc(2)Hex(8)		3	0	0.0731707
HexNAc(2)Hex(9)		1	0	0.0243902
N3107	1		0.0434783	0
HexNAc(2)Hex(8)	1		0.0434783	0
N3287	1	3	0.0434783	0.0731707
HexNAc(2)Hex(5)		3	0	0.0731707
HexNAc(2)Hex(6)	1		0.0434783	0
N95	11	21	0.478261	0.512195
HexNAc(2)Hex(5)		3	0	0.0731707
HexNAc(2)Hex(6)		3	0	0.0731707
HexNAc(2)Hex(8)	11	14	0.478261	0.341463
HexNAc(6)Hex(3)		1	0	0.0243902
O15270|SPTC2		1		1
N157		1		1
HexNAc(2)Hex(5)		1		1
O15321|TM9S1	5	8	1	1
N178	5	8	1	1
HexNAc(3)Hex(4)NeuAc(1)		2	0	0.25
HexNAc(3)Hex(5)NeuAc(1)		2	0	0.25
HexNAc(3)Hex(6)NeuAc(1)		4	0	0.5
HexNAc(4)Hex(5)NeuAc(2)	5		1	0
O15342|VA0E1	93	92	1	1
N70	93	92	1	1
HexNAc(2)Hex(5)		5	0	0.0543478
HexNAc(2)Hex(6)	16	29	0.172043	0.315217
HexNAc(2)Hex(7)	13	18	0.139785	0.195652
HexNAc(2)Hex(8)	32	19	0.344086	0.206522
HexNAc(2)Hex(9)	32	21	0.344086	0.228261
O15460|P4HA2	91	36	1	1
N264	91	36	1	1
HexNAc(2)Hex(3)	8		0.0879121	0
HexNAc(2)Hex(5)	18	3	0.197802	0.0833333
HexNAc(2)Hex(6)	33	15	0.362637	0.416667
HexNAc(2)Hex(7)	2	1	0.021978	0.0277778
HexNAc(2)Hex(8)	25	14	0.274725	0.388889
HexNAc(3)Hex(3)Fuc(1)	2		0.021978	0
HexNAc(3)Hex(4)Fuc(1)	2	3	0.021978	0.0833333
HexNAc(6)Hex(3)	1		0.010989	0
O43291|SPIT2		5		1
N94		5		1
HexNAc(2)Hex(8)		5		1
O43303|CP110	3	3	1	1
N257	3	3	1	1
HexNAc(2)Hex(9)	3	3	1	1
O43399-2|TPD54		1		1
N92		1		1
HexNAc(2)Hex(6)Phospho(1)		1		1
O43493-4|TGON2	4		1
N39	4		1
HexNAc(4)Hex(5)Fuc(2)NeuAc(1)	1		0.25
HexNAc(4)Hex(5)NeuAc(2)	3		0.75
O43556|SGCE	15	1	1	1
N200	15	1	1	1
HexNAc(2)Hex(5)	3	1	0.2	1
HexNAc(2)Hex(6)	10		0.666667	0
HexNAc(2)Hex(9)	2		0.133333	0
O43657|TSN6	11	3	1	1
N134	11	3	1	1
HexNAc(2)Hex(3)	11	3	1	1
O43852|CALU	357	268	1	1
N131	357	268	1	1
HexNAc(2)Hex(2)	2		0.00560224	0
HexNAc(2)Hex(3)	71	40	0.19888	0.149254
HexNAc(2)Hex(4)	1		0.00280112	0
HexNAc(2)Hex(5)	17	37	0.047619	0.13806
HexNAc(2)Hex(6)	52	66	0.145658	0.246269
HexNAc(2)Hex(6)Fuc(1)	2		0.00560224	0
HexNAc(2)Hex(8)	8		0.022409	0
HexNAc(3)Hex(3)	81	61	0.226891	0.227612
HexNAc(3)Hex(4)NeuAc(1)	3		0.00840336	0
HexNAc(3)Hex(6)	6		0.0168067	0
HexNAc(4)Hex(3)	78	40	0.218487	0.149254
HexNAc(5)Hex(3)	30	22	0.0840336	0.0820896
HexNAc(6)Hex(3)	5	2	0.0140056	0.00746269
HexNAc(6)Hex(6)Fuc(2)NeuAc(2)	1		0.00280112	0
O43852-2|CALU	93	25	1	1
N131	93	25	1	1
HexNAc(2)Hex(3)	33	1	0.354839	0.04
HexNAc(2)Hex(5)	12	21	0.129032	0.84
HexNAc(2)Hex(6)	5	2	0.0537634	0.08
HexNAc(3)Hex(3)	24	1	0.258065	0.04
HexNAc(4)Hex(3)	18		0.193548	0
HexNAc(5)Hex(3)	1		0.0107527	0
O43921|EFNA2	24	21	1	1
N42	24	21	1	1
HexNAc(2)Hex(6)	18	10	0.75	0.47619
HexNAc(2)Hex(7)	6	11	0.25	0.52381
O60449|LY75	2		1
N135	1		0.5
HexNAc(2)Hex(8)	1		0.5
N934	1		0.5
HexNAc(2)Hex(9)	1		0.5
O60449-2|LY75	14		1
N1103	1		0.0714286
HexNAc(2)Hex(8)	1		0.0714286
N135	3		0.214286
HexNAc(2)Hex(8)	3		0.214286
N865	2		0.142857
HexNAc(2)Hex(8)	1		0.0714286
HexNAc(2)Hex(9)	1		0.0714286
N934	8		0.571429
HexNAc(2)Hex(8)	4		0.285714
HexNAc(2)Hex(9)	4		0.285714
O60568|PLOD3	184	162	1	1
N548	96	78	0.521739	0.481481
HexNAc(2)Hex(3)	1		0.00543478	0
HexNAc(2)Hex(5)	13	15	0.0706522	0.0925926
HexNAc(2)Hex(6)	17	16	0.0923913	0.0987654
HexNAc(2)Hex(7)	19	11	0.103261	0.0679012
HexNAc(2)Hex(8)	12	12	0.0652174	0.0740741
HexNAc(2)Hex(9)	21	21	0.11413	0.12963
HexNAc(3)Hex(3)	9		0.048913	0
HexNAc(4)Hex(3)	4	3	0.0217391	0.0185185
N63	88	84	0.478261	0.518519
HexNAc(2)Hex(5)	8	13	0.0434783	0.0802469
HexNAc(2)Hex(6)	16	15	0.0869565	0.0925926
HexNAc(2)Hex(7)	13	9	0.0706522	0.0555556
HexNAc(2)Hex(8)	22	21	0.119565	0.12963
HexNAc(2)Hex(9)	27	26	0.146739	0.160494
HexNAc(3)Hex(3)	2		0.0108696	0
O60635|TSN1		52		1
N141		33		0.634615
HexNAc(2)Hex(5)		4		0.0769231
HexNAc(2)Hex(6)		7		0.134615
HexNAc(2)Hex(7)		2		0.0384615
HexNAc(3)Hex(5)NeuAc(1)		3		0.0576923
HexNAc(3)Hex(6)NeuAc(1)		17		0.326923
N154		19		0.365385
HexNAc(2)Hex(5)		3		0.0576923
HexNAc(3)Hex(5)Fuc(1)NeuAc(1)		6		0.115385
HexNAc(3)Hex(6)NeuAc(1)		10		0.192308
O60637|TSN3	81	37	1	1
N127	3	1	0.037037	0.027027
HexNAc(2)Hex(3)	3		0.037037	0
HexNAc(2)Hex(8)		1	0	0.027027
N152	1		0.0123457	0
HexNAc(2)Hex(3)	1		0.0123457	0
N167	76	36	0.938272	0.972973
HexNAc(2)Hex(3)	10		0.123457	0
HexNAc(2)Hex(4)	12		0.148148	0
HexNAc(2)Hex(5)	5	10	0.0617284	0.27027
HexNAc(2)Hex(6)	5	2	0.0617284	0.0540541
HexNAc(2)Hex(7)	1		0.0123457	0
HexNAc(2)Hex(8)		1	0	0.027027
HexNAc(3)Hex(4)	13	6	0.160494	0.162162
HexNAc(3)Hex(5)	17	7	0.209877	0.189189
HexNAc(3)Hex(6)	9	8	0.111111	0.216216
HexNAc(4)Hex(5)	4	2	0.0493827	0.0540541
N183	1		0.0123457	0
HexNAc(2)Hex(3)	1		0.0123457	0
O60911|CATL2	29		1
N221	29		1
HexNAc(2)Hex(2)	3		0.103448
HexNAc(2)Hex(4)	1		0.0344828
HexNAc(2)Hex(5)	11		0.37931
HexNAc(2)Hex(6)	10		0.344828
HexNAc(2)Hex(6)Phospho(1)	3		0.103448
HexNAc(2)Hex(8)	1		0.0344828
O75054|IGSF3	22		1
N101	3		0.136364
HexNAc(4)Hex(5)NeuAc(1)	3		0.136364
N700	19		0.863636
HexNAc(2)Hex(5)	4		0.181818
HexNAc(2)Hex(6)	2		0.0909091
HexNAc(2)Hex(7)	1		0.0454545
HexNAc(3)Hex(5)	12		0.545455
O75131|CPNE3		1		1
N36		1		1
HexNAc(2)Hex(5)		1		1
O75326|SEM7A		1		1
N258		1		1
HexNAc(2)Hex(6)		1		1
O75462|CRLF1	62	10	1	1
N168	18	1	0.290323	0.1
HexNAc(2)Hex(8)	12	1	0.193548	0.1
HexNAc(2)Hex(9)	5		0.0806452	0
HexNAc(6)Hex(4)	1		0.016129	0
N292	44	9	0.709677	0.9
HexNAc(2)Hex(6)	2		0.0322581	0
HexNAc(2)Hex(7)	4		0.0645161	0
HexNAc(2)Hex(8)	26	8	0.419355	0.8
HexNAc(2)Hex(9)	12	1	0.193548	0.1
O75477|ERLN1	42	47	1	1
N106	42	47	1	1
HexNAc(2)Hex(4)	2		0.047619	0
HexNAc(2)Hex(5)	5	2	0.119048	0.0425532
HexNAc(2)Hex(6)	7	9	0.166667	0.191489
HexNAc(2)Hex(7)	5	4	0.119048	0.0851064
HexNAc(2)Hex(8)	13	15	0.309524	0.319149
HexNAc(2)Hex(9)	10	17	0.238095	0.361702
O75503|CLN5	67	57	1	1
N178	2		0.0298507	0
HexNAc(2)Hex(7)	2		0.0298507	0
N203	28	19	0.41791	0.333333
HexNAc(2)Hex(9)	27	18	0.402985	0.315789
HexNAc(6)Hex(4)	1	1	0.0149254	0.0175439
N255	35	38	0.522388	0.666667
HexNAc(2)Hex(3)	15	18	0.223881	0.315789
HexNAc(2)Hex(5)		1	0	0.0175439
HexNAc(2)Hex(6)	1		0.0149254	0
HexNAc(2)Hex(9)	5	4	0.0746269	0.0701754
HexNAc(3)Hex(4)	14	14	0.208955	0.245614
HexNAc(4)Hex(5)NeuAc(1)		1	0	0.0175439
N281	2		0.0298507	0
HexNAc(5)Hex(6)Fuc(1)	2		0.0298507	0
O75629|CREG1	251	102	1	1
N160	196	84	0.780876	0.823529
HexNAc(2)Hex(2)	2		0.00796813	0
HexNAc(2)Hex(3)	14	3	0.0557769	0.0294118
HexNAc(2)Hex(4)	20		0.0796813	0
HexNAc(2)Hex(5)	39	12	0.155378	0.117647
HexNAc(2)Hex(6)	55	20	0.219124	0.196078
HexNAc(2)Hex(6)Phospho(1)	22	41	0.0876494	0.401961
HexNAc(2)Hex(7)	40	8	0.159363	0.0784314
HexNAc(2)Hex(8)	1		0.00398406	0
HexNAc(3)Hex(4)Fuc(1)	2		0.00796813	0
HexNAc(3)Hex(5)Fuc(1)	1		0.00398406	0
N193	6	2	0.0239044	0.0196078
HexNAc(2)Hex(3)	6	2	0.0239044	0.0196078
N216	49	16	0.195219	0.156863
HexNAc(2)Hex(4)	1		0.00398406	0
HexNAc(2)Hex(5)	3		0.0119522	0
HexNAc(2)Hex(6)	33		0.131474	0
HexNAc(2)Hex(6)Phospho(1)	2	16	0.00796813	0.156863
HexNAc(2)Hex(7)	10		0.0398406	0
O75718|CRTAP	115	24	1	1
N363	65	14	0.565217	0.583333
HexNAc(2)Hex(5)	9		0.0782609	0
HexNAc(2)Hex(6)	17	10	0.147826	0.416667
HexNAc(2)Hex(7)	13	1	0.113043	0.0416667
HexNAc(2)Hex(8)	11	3	0.0956522	0.125
HexNAc(2)Hex(9)	13		0.113043	0
HexNAc(3)Hex(4)Fuc(1)	1		0.00869565	0
HexNAc(6)Hex(3)	1		0.00869565	0
N87	50	10	0.434783	0.416667
HexNAc(1)Fuc(1)	1		0.00869565	0
HexNAc(2)Hex(2)		1	0	0.0416667
HexNAc(2)Hex(6)	12	3	0.104348	0.125
HexNAc(2)Hex(7)	5		0.0434783	0
HexNAc(2)Hex(8)	16	6	0.13913	0.25
HexNAc(2)Hex(9)	15		0.130435	0
HexNAc(5)Hex(5)	1		0.00869565	0
O75882|ATRN	151	84	1	1
N1043	2		0.013245	0
HexNAc(6)Hex(3)	2		0.013245	0
N1054	10	8	0.0662252	0.0952381
HexNAc(2)Hex(5)	6	8	0.0397351	0.0952381
HexNAc(2)Hex(6)	3		0.0198675	0
HexNAc(6)Hex(4)	1		0.00662252	0
N1073	1		0.00662252	0
HexNAc(2)Hex(8)	1		0.00662252	0
N1198	15	12	0.0993377	0.142857
HexNAc(2)Hex(8)	10	9	0.0662252	0.107143
HexNAc(2)Hex(9)	5	3	0.0331126	0.0357143
N264	2		0.013245	0
HexNAc(2)Hex(9)	2		0.013245	0
N300	4		0.0264901	0
HexNAc(2)Hex(9)	4		0.0264901	0
N325	3	1	0.0198675	0.0119048
HexNAc(2)Hex(9)	2	1	0.013245	0.0119048
HexNAc(6)Hex(4)	1		0.00662252	0
N383	23	14	0.152318	0.166667
HexNAc(2)Hex(8)	12		0.0794702	0
HexNAc(2)Hex(9)	11	14	0.0728477	0.166667
N416	51	14	0.337748	0.166667
HexNAc(2)Hex(6)	10	3	0.0662252	0.0357143
HexNAc(2)Hex(7)	2		0.013245	0
HexNAc(2)Hex(8)	13	2	0.0860927	0.0238095
HexNAc(2)Hex(9)	26	9	0.172185	0.107143
N428	32	29	0.211921	0.345238
HexNAc(2)Hex(5)	13	19	0.0860927	0.22619
HexNAc(2)Hex(6)	6	1	0.0397351	0.0119048
HexNAc(2)Hex(7)	1		0.00662252	0
HexNAc(2)Hex(9)	12	9	0.0794702	0.107143
N731	8	6	0.0529801	0.0714286
HexNAc(2)Hex(6)	1		0.00662252	0
HexNAc(2)Hex(8)	4	3	0.0264901	0.0357143
HexNAc(2)Hex(9)	3	3	0.0198675	0.0357143
O75976|CBPD	146	107	1	1
N1070	42	13	0.287671	0.121495
HexNAc(2)Hex(5)	1		0.00684932	0
HexNAc(2)Hex(6)	1		0.00684932	0
HexNAc(2)Hex(7)	4		0.0273973	0
HexNAc(2)Hex(8)	6		0.0410959	0
HexNAc(2)Hex(9)	13		0.0890411	0
HexNAc(4)Hex(5)	3	4	0.0205479	0.0373832
HexNAc(4)Hex(5)Fuc(2)NeuAc(1)	2		0.0136986	0
HexNAc(4)Hex(5)NeuAc(1)	11	9	0.0753425	0.0841121
HexNAc(6)Hex(3)	1		0.00684932	0
N172	27	20	0.184932	0.186916
HexNAc(2)Hex(7)	2		0.0136986	0
HexNAc(2)Hex(8)	8		0.0547945	0
HexNAc(2)Hex(9)	3		0.0205479	0
HexNAc(4)Hex(5)Fuc(2)NeuAc(1)	2	3	0.0136986	0.0280374
HexNAc(4)Hex(5)NeuAc(1)	1	11	0.00684932	0.102804
HexNAc(4)Hex(5)NeuAc(2)	11	6	0.0753425	0.0560748
N522	14	7	0.0958904	0.0654206
HexNAc(2)Hex(7)	5		0.0342466	0
HexNAc(2)Hex(8)	5		0.0342466	0
HexNAc(3)Hex(4)Fuc(1)NeuAc(1)	2		0.0136986	0
HexNAc(4)Hex(5)NeuAc(1)		4	0	0.0373832
HexNAc(4)Hex(5)NeuAc(2)	2	3	0.0136986	0.0280374
N626	17	8	0.116438	0.0747664
HexNAc(2)Hex(7)	3		0.0205479	0
HexNAc(2)Hex(8)	8		0.0547945	0
HexNAc(2)Hex(9)	3		0.0205479	0
HexNAc(3)Hex(5)NeuAc(1)	3	4	0.0205479	0.0373832
HexNAc(3)Hex(6)NeuAc(1)		4	0	0.0373832
N811	6	13	0.0410959	0.121495
HexNAc(2)Hex(5)		12	0	0.11215
HexNAc(2)Hex(8)	2		0.0136986	0
HexNAc(2)Hex(9)	4		0.0273973	0
HexNAc(3)Hex(5)		1	0	0.00934579
N867	9	19	0.0616438	0.17757
HexNAc(2)Hex(5)	3	15	0.0205479	0.140187
HexNAc(2)Hex(6)	2	4	0.0136986	0.0373832
HexNAc(2)Hex(9)	4		0.0273973	0
N955	17	16	0.116438	0.149533
HexNAc(2)Hex(5)	9	14	0.0616438	0.130841
HexNAc(2)Hex(6)	2	1	0.0136986	0.00934579
HexNAc(2)Hex(8)	5		0.0342466	0
HexNAc(2)Hex(9)	1		0.00684932	0
HexNAc(3)Hex(3)Fuc(1)		1	0	0.00934579
N978	14	11	0.0958904	0.102804
HexNAc(2)Hex(8)	8		0.0547945	0
HexNAc(2)Hex(9)	3		0.0205479	0
HexNAc(4)Hex(5)NeuAc(1)	3	11	0.0205479	0.102804
O76024|WFS1	69	18	1	1
N661	14	2	0.202899	0.111111
HexNAc(2)Hex(7)	3		0.0434783	0
HexNAc(2)Hex(8)	8	2	0.115942	0.111111
HexNAc(3)Hex(5)NeuAc(1)	3		0.0434783	0
N746	55	16	0.797101	0.888889
HexNAc(2)Hex(4)Fuc(1)	6		0.0869565	0
HexNAc(2)Hex(5)	5	4	0.0724638	0.222222
HexNAc(2)Hex(5)Fuc(1)	7	10	0.101449	0.555556
HexNAc(2)Hex(6)	16	2	0.231884	0.111111
HexNAc(2)Hex(7)	2		0.0289855	0
HexNAc(2)Hex(7)Fuc(1)	16		0.231884	0
HexNAc(2)Hex(8)	3		0.0434783	0
O76094|SRP72	3		1
N77	3		1
HexNAc(2)Hex(9)	2		0.666667
HexNAc(6)Hex(4)	1		0.333333
O94856|NFASC	1		1
N446	1		1
HexNAc(2)Hex(5)	1		1
O94898|LRIG2	8	1	1	1
N173	6	1	0.75	1
HexNAc(2)Hex(8)	2		0.25	0
HexNAc(2)Hex(9)	4	1	0.5	1
N189	1		0.125	0
HexNAc(2)Hex(8)	1		0.125	0
N728	1		0.125	0
HexNAc(2)Hex(9)	1		0.125	0
O94901|SUN1	97	73	1	1
N588	7	29	0.0721649	0.39726
HexNAc(2)Hex(8)	7	29	0.0721649	0.39726
N732	90	44	0.927835	0.60274
HexNAc(2)Hex(5)	12	10	0.123711	0.136986
HexNAc(2)Hex(6)	25	14	0.257732	0.191781
HexNAc(2)Hex(7)	13	3	0.134021	0.0410959
HexNAc(2)Hex(8)	40	17	0.412371	0.232877
O94901-5|SUN1	72	64	1	1
N478	42	41	0.583333	0.640625
HexNAc(2)Hex(3)	1		0.0138889	0
HexNAc(2)Hex(4)	3		0.0416667	0
HexNAc(2)Hex(5)	1		0.0138889	0
HexNAc(2)Hex(6)	6		0.0833333	0
HexNAc(2)Hex(8)	31	41	0.430556	0.640625
N622	30	23	0.416667	0.359375
HexNAc(2)Hex(5)	5	3	0.0694444	0.046875
HexNAc(2)Hex(6)	11	11	0.152778	0.171875
HexNAc(2)Hex(7)	6	2	0.0833333	0.03125
HexNAc(2)Hex(8)	3	2	0.0416667	0.03125
HexNAc(2)Hex(9)	4	5	0.0555556	0.078125
HexNAc(3)Hex(3)	1		0.0138889	0
O94905|ERLN2	20	30	1	1
N106	20	30	1	1
HexNAc(2)Hex(6)	1	1	0.05	0.0333333
HexNAc(2)Hex(7)	1	12	0.05	0.4
HexNAc(2)Hex(8)	10	9	0.5	0.3
HexNAc(2)Hex(9)	8	8	0.4	0.266667
O94915|FRYL	2	4	1	1
N491	2	4	1	1
HexNAc(2)Hex(3)	2	4	1	1
O95158|NXPH4	5		1
N72	5		1
HexNAc(2)Hex(8)	3		0.6
HexNAc(6)Hex(3)	2		0.4
O95297|MPZL1	5	1	1	1
N130	1		0.2	0
HexNAc(5)Hex(6)NeuAc(2)	1		0.2	0
N50	4	1	0.8	1
HexNAc(2)Hex(8)	4	1	0.8	1
O95302|FKBP9	116	120	1	1
N174	48	61	0.413793	0.508333
HexNAc(2)Hex(4)	3		0.0258621	0
HexNAc(2)Hex(5)	1	2	0.00862069	0.0166667
HexNAc(2)Hex(6)	2	6	0.0172414	0.05
HexNAc(2)Hex(7)	6	9	0.0517241	0.075
HexNAc(2)Hex(8)	35	44	0.301724	0.366667
HexNAc(2)Hex(9)	1		0.00862069	0
N286	27	15	0.232759	0.125
HexNAc(2)Hex(5)	3	1	0.0258621	0.00833333
HexNAc(2)Hex(8)	13	7	0.112069	0.0583333
HexNAc(2)Hex(9)	9	7	0.0775862	0.0583333
HexNAc(4)Hex(5)NeuAc(1)	2		0.0172414	0
N397	41	44	0.353448	0.366667
HexNAc(2)Hex(6)	3	8	0.0258621	0.0666667
HexNAc(2)Hex(7)	15	13	0.12931	0.108333
HexNAc(2)Hex(8)	16	16	0.137931	0.133333
HexNAc(2)Hex(9)	1	3	0.00862069	0.025
HexNAc(6)Hex(3)	6	4	0.0517241	0.0333333
O95479|G6PE	23	26	1	1
N157	23	26	1	1
HexNAc(2)Hex(3)	3		0.130435	0
HexNAc(2)Hex(5)	4	12	0.173913	0.461538
HexNAc(2)Hex(6)	16	14	0.695652	0.538462
O95502|NPTXR	11	2	1	1
N216	9	2	0.818182	1
HexNAc(2)Hex(8)	9	2	0.818182	1
N42	2		0.181818	0
HexNAc(2)Hex(8)	2		0.181818	0
O95602|RPA1	1		1
N1565	1		1
HexNAc(2)Hex(6)	1		1
O95674|CDS2	2	1	1	1
N295	2	1	1	1
HexNAc(2)Hex(7)Fuc(1)	1		0.5	0
HexNAc(6)Hex(3)		1	0	1
HexNAc(6)Hex(4)	1		0.5	0
O95754|SEM4F	1		1
N509	1		1
HexNAc(2)Hex(9)	1		1
O95757|HS74L		1		1
N96		1		1
HexNAc(3)Hex(6)		1		1
O95897|NOE2	2		1
N74	2		1
HexNAc(2)Hex(9)	1		0.5
HexNAc(6)Hex(3)	1		0.5
O95905|SGT1	1		1
N133	1		1
HexNAc(2)Hex(8)	1		1
O96005|CLPT1	157	182	1	1
N241	1	4	0.00636943	0.021978
HexNAc(2)Hex(9)	1	3	0.00636943	0.0164835
HexNAc(6)Hex(4)		1	0	0.00549451
N295	156	178	0.993631	0.978022
HexNAc(2)Hex(6)	43	67	0.273885	0.368132
HexNAc(2)Hex(7)	23	42	0.146497	0.230769
HexNAc(2)Hex(8)	83	65	0.528662	0.357143
HexNAc(2)Hex(9)	3		0.0191083	0
HexNAc(3)Hex(4)Fuc(1)		4	0	0.021978
HexNAc(6)Hex(3)	4		0.0254777	0
O96014|WNT11	3		1
N40	2		0.666667
HexNAc(2)Hex(8)	1		0.333333
HexNAc(2)Hex(9)	1		0.333333
N90	1		0.333333
HexNAc(2)Hex(8)	1		0.333333
P00367|DHE3	2		1
N192	2		1
HexNAc(2)Hex(6)	1		0.5
HexNAc(2)Hex(8)	1		0.5
P00533|EGFR	65	119	1	1
N175		14	0	0.117647
HexNAc(4)Hex(5)		1	0	0.00840336
HexNAc(4)Hex(5)NeuAc(1)		13	0	0.109244
N352	40	67	0.615385	0.563025
HexNAc(2)Hex(5)	13	15	0.2	0.12605
HexNAc(2)Hex(6)	21	32	0.323077	0.268908
HexNAc(2)Hex(7)	6	15	0.0923077	0.12605
HexNAc(2)Hex(8)		4	0	0.0336134
HexNAc(2)Hex(9)		1	0	0.00840336
N361	25	35	0.384615	0.294118
HexNAc(2)Hex(5)	2	9	0.0307692	0.0756303
HexNAc(2)Hex(6)	6	4	0.0923077	0.0336134
HexNAc(2)Hex(7)	10	8	0.153846	0.0672269
HexNAc(2)Hex(8)	7	11	0.107692	0.092437
HexNAc(2)Hex(9)		3	0	0.0252101
N603		3	0	0.0252101
HexNAc(4)Hex(5)NeuAc(1)		3	0	0.0252101
P00750|TPA	5		1
N152	5		1
HexNAc(2)Hex(5)	2		0.4
HexNAc(2)Hex(6)	3		0.6
P01033|TIMP1	7	5	1	1
N53	7	5	1	1
HexNAc(2)Hex(8)	6	4	0.857143	0.8
HexNAc(2)Hex(9)	1	1	0.142857	0.2
P01130|LDLR	3	1	1	1
N657	3	1	1	1
HexNAc(4)Hex(5)Fuc(2)NeuAc(1)	1		0.333333	0
HexNAc(4)Hex(5)NeuAc(1)		1	0	1
HexNAc(4)Hex(5)NeuAc(2)	2		0.666667	0
P01137|TGFB1	2		1
N82	2		1
HexNAc(2)Hex(8)	2		1
P01892|1A02	247	135	1	1
N110	247	135	1	1
HexNAc(2)Hex(10)	15	15	0.0607287	0.111111
HexNAc(2)Hex(3)	3		0.0121457	0
HexNAc(2)Hex(5)	13	2	0.0526316	0.0148148
HexNAc(2)Hex(6)	3		0.0121457	0
HexNAc(2)Hex(7)	5		0.0202429	0
HexNAc(2)Hex(8)	28	14	0.11336	0.103704
HexNAc(2)Hex(9)	50	30	0.202429	0.222222
HexNAc(3)Hex(3)	5		0.0202429	0
HexNAc(4)Hex(3)	14	3	0.0566802	0.0222222
HexNAc(4)Hex(5)	5	4	0.0202429	0.0296296
HexNAc(4)Hex(5)Fuc(1)NeuAc(2)	2		0.00809717	0
HexNAc(4)Hex(5)NeuAc(1)	22	23	0.0890688	0.17037
HexNAc(4)Hex(5)NeuAc(2)	61	43	0.246964	0.318519
HexNAc(5)Hex(6)Fuc(2)NeuAc(1)	3		0.0121457	0
HexNAc(5)Hex(6)NeuAc(1)	3		0.0121457	0
HexNAc(5)Hex(6)NeuAc(2)	13	1	0.0526316	0.00740741
HexNAc(5)Hex(6)NeuAc(3)	2		0.00809717	0
P02452|CO1A1	3		1
N1365	3		1
HexNAc(2)Hex(9)	3		1
P02786|TFR1	425	601	1	1
N251	91	211	0.214118	0.351082
HexNAc(2)Hex(8)	2		0.00470588	0
HexNAc(4)Hex(5)Fuc(2)NeuAc(1)	1	4	0.00235294	0.00665557
HexNAc(4)Hex(5)Fuc(3)NeuAc(2)		1	0	0.00166389
HexNAc(4)Hex(5)NeuAc(1)	4	39	0.00941176	0.0648918
HexNAc(4)Hex(5)NeuAc(2)	10	17	0.0235294	0.0282862
HexNAc(4)Hex(6)Fuc(1)		2	0	0.00332779
HexNAc(5)Hex(6)		7	0	0.0116473
HexNAc(5)Hex(6)Fuc(2)NeuAc(1)		5	0	0.00831947
HexNAc(5)Hex(6)Fuc(2)NeuAc(2)	7	2	0.0164706	0.00332779
HexNAc(5)Hex(6)Fuc(4)NeuAc(1)		1	0	0.00166389
HexNAc(5)Hex(6)NeuAc(1)	8	78	0.0188235	0.129784
HexNAc(5)Hex(6)NeuAc(2)	7	38	0.0164706	0.063228
HexNAc(5)Hex(6)NeuAc(3)	47	14	0.110588	0.0232945
HexNAc(6)Hex(7)NeuAc(1)		3	0	0.00499168
HexNAc(6)Hex(7)NeuAc(4)	5		0.0117647	0
N727	334	390	0.785882	0.648918
HexNAc(2)Hex(10)		2	0	0.00332779
HexNAc(2)Hex(5)	26	29	0.0611765	0.0482529
HexNAc(2)Hex(6)	43	65	0.101176	0.108153
HexNAc(2)Hex(7)	97	128	0.228235	0.212978
HexNAc(2)Hex(8)	114	120	0.268235	0.199667
HexNAc(2)Hex(9)	48	45	0.112941	0.0748752
HexNAc(3)Hex(5)Fuc(1)	6	1	0.0141176	0.00166389
P04004|VTNC	50	10	1	1
N169	50	10	1	1
HexNAc(2)Hex(5)	12	6	0.24	0.6
HexNAc(2)Hex(6)	12	2	0.24	0.2
HexNAc(3)Hex(5)NeuAc(1)	6		0.12	0
HexNAc(3)Hex(6)NeuAc(1)	18	2	0.36	0.2
HexNAc(6)Hex(3)Fuc(2)	1		0.02	0
HexNAc(6)Hex(4)Fuc(2)	1		0.02	0
P04062|GLCM	356	215	1	1
N185	65	32	0.182584	0.148837
HexNAc(2)Hex(10)	9	3	0.0252809	0.0139535
HexNAc(2)Hex(2)	2		0.00561798	0
HexNAc(2)Hex(3)	19	10	0.0533708	0.0465116
HexNAc(2)Hex(8)	8		0.0224719	0
HexNAc(2)Hex(9)	6	6	0.0168539	0.027907
HexNAc(3)Hex(4)NeuAc(1)	17	13	0.0477528	0.0604651
HexNAc(3)Hex(5)Fuc(1)NeuAc(1)	1		0.00280899	0
HexNAc(4)Hex(5)NeuAc(2)	3		0.00842697	0
N309	269	171	0.755618	0.795349
HexNAc(2)Hex(10)	11	6	0.0308989	0.027907
HexNAc(2)Hex(2)	18	17	0.0505618	0.0790698
HexNAc(2)Hex(3)	47	54	0.132022	0.251163
HexNAc(2)Hex(3)Fuc(1)	3	4	0.00842697	0.0186047
HexNAc(2)Hex(4)	27	9	0.0758427	0.0418605
HexNAc(2)Hex(5)	27		0.0758427	0
HexNAc(2)Hex(6)	12		0.0337079	0
HexNAc(2)Hex(6)Phospho(1)		1	0	0.00465116
HexNAc(2)Hex(7)	1		0.00280899	0
HexNAc(2)Hex(8)	29	8	0.0814607	0.0372093
HexNAc(2)Hex(9)	29	13	0.0814607	0.0604651
HexNAc(3)Hex(4)		1	0	0.00465116
HexNAc(3)Hex(4)NeuAc(1)	56	53	0.157303	0.246512
HexNAc(4)Hex(5)NeuAc(1)	1	1	0.00280899	0.00465116
HexNAc(4)Hex(5)NeuAc(2)	5	3	0.0140449	0.0139535
HexNAc(6)Hex(4)	3		0.00842697	0
HexNAc(6)Hex(5)		1	0	0.00465116
N98	22	12	0.0617978	0.055814
HexNAc(2)Hex(2)	13	9	0.0365169	0.0418605
HexNAc(2)Hex(3)	7	2	0.0196629	0.00930233
HexNAc(2)Hex(8)	2		0.00561798	0
HexNAc(3)Hex(4)NeuAc(1)		1	0	0.00465116
P04066|FUCO	97	76	1	1
N268	61	51	0.628866	0.671053
HexNAc(2)Hex(2)	1		0.0103093	0
HexNAc(2)Hex(3)	47	50	0.484536	0.657895
HexNAc(2)Hex(4)	3	1	0.0309278	0.0131579
HexNAc(2)Hex(5)	5		0.0515464	0
HexNAc(2)Hex(6)	5		0.0515464	0
N382	36	25	0.371134	0.328947
HexNAc(2)Hex(4)	2		0.0206186	0
HexNAc(2)Hex(5)	8	5	0.0824742	0.0657895
HexNAc(2)Hex(6)	25	7	0.257732	0.0921053
HexNAc(2)Hex(6)Phospho(1)		13	0	0.171053
HexNAc(2)Hex(7)	1		0.0103093	0
P04156|PRIO	2		1
N197	2		1
HexNAc(2)Hex(8)	2		1
P04440|DPB1	3		1
N48	3		1
HexNAc(2)Hex(6)	1		0.333333
HexNAc(2)Hex(8)	2		0.666667
P04626|ERBB2	1	17	1	1
N530	1	17	1	1
HexNAc(4)Hex(5)NeuAc(1)	1	17	1	1
P04843|RPN1	50	41	1	1
N299	50	41	1	1
HexNAc(2)Hex(5)	3	3	0.06	0.0731707
HexNAc(2)Hex(6)	20	26	0.4	0.634146
HexNAc(2)Hex(7)	21	11	0.42	0.268293
HexNAc(2)Hex(8)	4		0.08	0
HexNAc(2)Hex(9)	1		0.02	0
HexNAc(3)Hex(4)Fuc(1)	1	1	0.02	0.0243902
P04844|RPN2	119	109	1	1
N106	119	109	1	1
HexNAc(2)Hex(5)	20	24	0.168067	0.220183
HexNAc(2)Hex(6)	48	41	0.403361	0.376147
HexNAc(2)Hex(7)	16	15	0.134454	0.137615
HexNAc(2)Hex(8)	23	17	0.193277	0.155963
HexNAc(3)Hex(3)Fuc(1)	2	1	0.0168067	0.00917431
HexNAc(3)Hex(4)Fuc(1)	9	10	0.0756303	0.0917431
HexNAc(3)Hex(4)Fuc(1)NeuAc(1)	1		0.00840336	0
HexNAc(6)Hex(3)		1	0	0.00917431
P04920|B3A2	2	2	1	1
N882	2	2	1	1
HexNAc(2)Hex(8)	2	2	1	1
P05106|ITB3	3		1
N125	3		1
HexNAc(2)Hex(7)	1		0.333333
HexNAc(2)Hex(8)	2		0.666667
P05155|IC1	5		1
N238	4		0.8
HexNAc(2)Hex(8)	3		0.6
HexNAc(2)Hex(9)	1		0.2
N69	1		0.2
HexNAc(2)Hex(8)	1		0.2
P05362|ICAM1	8		1
N145	6		0.75
HexNAc(2)Hex(8)	6		0.75
N267	2		0.25
HexNAc(2)Hex(9)	1		0.125
HexNAc(6)Hex(7)Fuc(2)NeuAc(3)	1		0.125
P05556|ITB1	366	689	1	1
N212	103	254	0.281421	0.36865
HexNAc(2)Hex(10)	2	3	0.00546448	0.00435414
HexNAc(2)Hex(5)	2	7	0.00546448	0.0101597
HexNAc(2)Hex(6)Phospho(1)		6	0	0.00870827
HexNAc(2)Hex(7)	4	6	0.010929	0.00870827
HexNAc(2)Hex(8)	41	34	0.112022	0.0493469
HexNAc(2)Hex(9)	41	46	0.112022	0.0667634
HexNAc(3)Hex(5)		1	0	0.00145138
HexNAc(4)Hex(4)		1	0	0.00145138
HexNAc(4)Hex(5)	1	27	0.00273224	0.0391872
HexNAc(4)Hex(5)Fuc(3)NeuAc(1)		23	0	0.0333817
HexNAc(4)Hex(5)Fuc(3)NeuAc(2)		6	0	0.00870827
HexNAc(4)Hex(5)NeuAc(1)	6	39	0.0163934	0.0566038
HexNAc(5)Hex(6)	2	15	0.00546448	0.0217707
HexNAc(5)Hex(6)NeuAc(1)	2	13	0.00546448	0.0188679
HexNAc(6)Hex(3)	1	1	0.00273224	0.00145138
HexNAc(6)Hex(5)	1		0.00273224	0
HexNAc(6)Hex(7)NeuAc(1)		25	0	0.0362845
HexNAc(6)Hex(7)NeuAc(2)		1	0	0.00145138
N406		11	0	0.0159652
HexNAc(4)Hex(5)NeuAc(1)		10	0	0.0145138
HexNAc(5)Hex(6)NeuAc(1)		1	0	0.00145138
N481	37	59	0.101093	0.0856313
HexNAc(2)Hex(5)	3	1	0.00819672	0.00145138
HexNAc(2)Hex(6)	2	6	0.00546448	0.00870827
HexNAc(2)Hex(7)	1	1	0.00273224	0.00145138
HexNAc(2)Hex(8)	13	11	0.0355191	0.0159652
HexNAc(2)Hex(9)	17	33	0.0464481	0.0478955
HexNAc(4)Hex(5)Fuc(3)NeuAc(2)		4	0	0.00580552
HexNAc(6)Hex(4)	1		0.00273224	0
HexNAc(6)Hex(7)NeuAc(1)		3	0	0.00435414
N50	60	108	0.163934	0.156749
HexNAc(2)Hex(6)	14	12	0.0382514	0.0174165
HexNAc(2)Hex(7)	1	2	0.00273224	0.00290276
HexNAc(2)Hex(8)	21	20	0.057377	0.0290276
HexNAc(2)Hex(9)	18	15	0.0491803	0.0217707
HexNAc(3)Hex(5)Fuc(1)	1		0.00273224	0
HexNAc(3)Hex(5)NeuAc(1)	1	3	0.00273224	0.00435414
HexNAc(3)Hex(6)NeuAc(1)	1		0.00273224	0
HexNAc(4)Hex(5)Fuc(3)NeuAc(2)		1	0	0.00145138
HexNAc(4)Hex(5)NeuAc(1)		13	0	0.0188679
HexNAc(5)Hex(6)NeuAc(1)		6	0	0.00870827
HexNAc(5)Hex(6)NeuAc(2)		2	0	0.00290276
HexNAc(6)Hex(3)		2	0	0.00290276
HexNAc(6)Hex(4)		7	0	0.0101597
HexNAc(6)Hex(7)Fuc(2)NeuAc(1)	1		0.00273224	0
HexNAc(6)Hex(7)Fuc(2)NeuAc(2)	1		0.00273224	0
HexNAc(6)Hex(7)NeuAc(1)		6	0	0.00870827
HexNAc(6)Hex(7)NeuAc(2)		19	0	0.0275762
HexNAc(6)Hex(7)NeuAc(4)	1		0.00273224	0
N520	62	104	0.169399	0.150943
HexNAc(2)Hex(5)	1		0.00273224	0
HexNAc(2)Hex(6)	5	15	0.0136612	0.0217707
HexNAc(2)Hex(7)	1	3	0.00273224	0.00435414
HexNAc(2)Hex(8)	42	55	0.114754	0.0798258
HexNAc(2)Hex(9)	8	27	0.0218579	0.0391872
HexNAc(3)Hex(4)Fuc(1)NeuAc(1)	1		0.00273224	0
HexNAc(6)Hex(3)	2	1	0.00546448	0.00145138
HexNAc(6)Hex(4)	2	1	0.00546448	0.00145138
HexNAc(6)Hex(7)NeuAc(1)		2	0	0.00290276
N669	104	153	0.284153	0.222061
HexNAc(2)Hex(5)	3	1	0.00819672	0.00145138
HexNAc(2)Hex(6)	16	26	0.0437158	0.0377358
HexNAc(2)Hex(7)	9	7	0.0245902	0.0101597
HexNAc(2)Hex(8)	23	22	0.0628415	0.0319303
HexNAc(2)Hex(9)	22	25	0.0601093	0.0362845
HexNAc(3)Hex(4)Fuc(1)		1	0	0.00145138
HexNAc(4)Hex(5)		1	0	0.00145138
HexNAc(4)Hex(5)Fuc(2)NeuAc(1)	1		0.00273224	0
HexNAc(4)Hex(5)NeuAc(1)	26	45	0.0710383	0.065312
HexNAc(4)Hex(5)NeuAc(2)	1	9	0.00273224	0.0130624
HexNAc(5)Hex(6)Fuc(2)NeuAc(1)		1	0	0.00145138
HexNAc(5)Hex(6)NeuAc(1)		9	0	0.0130624
HexNAc(5)Hex(6)NeuAc(2)	1	5	0.00273224	0.00725689
HexNAc(6)Hex(3)		1	0	0.00145138
HexNAc(6)Hex(3)Fuc(1)	2		0.00546448	0
P06213|INSR	16	50	1	1
N138	1	5	0.0625	0.1
HexNAc(2)Hex(9)	1	5	0.0625	0.1
N242	8	30	0.5	0.6
HexNAc(2)Hex(6)	3	9	0.1875	0.18
HexNAc(2)Hex(7)		5	0	0.1
HexNAc(2)Hex(8)	5	16	0.3125	0.32
N445	2	3	0.125	0.06
HexNAc(2)Hex(8)	1		0.0625	0
HexNAc(2)Hex(9)	1		0.0625	0
HexNAc(4)Hex(5)NeuAc(1)		1	0	0.02
HexNAc(5)Hex(6)NeuAc(1)		2	0	0.04
N920	5	12	0.3125	0.24
HexNAc(2)Hex(5)		11	0	0.22
HexNAc(2)Hex(8)	1		0.0625	0
HexNAc(2)Hex(9)	4		0.25	0
HexNAc(3)Hex(4)NeuAc(1)		1	0	0.02
P06280|AGAL	138	99	1	1
N139	78	38	0.565217	0.383838
HexNAc(2)Hex(2)	14	9	0.101449	0.0909091
HexNAc(2)Hex(3)	15	14	0.108696	0.141414
HexNAc(2)Hex(4)	1		0.00724638	0
HexNAc(2)Hex(5)	5	3	0.0362319	0.030303
HexNAc(2)Hex(6)	6	1	0.0434783	0.010101
HexNAc(2)Hex(8)	14	1	0.101449	0.010101
HexNAc(2)Hex(9)	21	5	0.152174	0.0505051
HexNAc(3)Hex(4)NeuAc(1)	2	5	0.0144928	0.0505051
N192	60	61	0.434783	0.616162
HexNAc(2)Hex(10)	2		0.0144928	0
HexNAc(2)Hex(3)	20	22	0.144928	0.222222
HexNAc(2)Hex(5)	3	6	0.0217391	0.0606061
HexNAc(2)Hex(6)	14	6	0.101449	0.0606061
HexNAc(2)Hex(6)Phospho(1)		12	0	0.121212
HexNAc(2)Hex(7)	17	15	0.123188	0.151515
HexNAc(2)Hex(9)	4		0.0289855	0
P06733|ENOA	1		1
N83	1		1
HexNAc(2)Hex(3)	1		1
P06744|G6PI	2		1
N91	2		1
HexNAc(2)Hex(7)	2		1
P06756|ITAV	97	161	1	1
N554	5	9	0.0515464	0.0559006
HexNAc(2)Hex(5)	1		0.0103093	0
HexNAc(2)Hex(8)	2	4	0.0206186	0.0248447
HexNAc(2)Hex(9)	2	5	0.0206186	0.0310559
N615	40	47	0.412371	0.291925
HexNAc(2)Hex(10)	3		0.0309278	0
HexNAc(2)Hex(8)	9	11	0.0927835	0.068323
HexNAc(2)Hex(9)	25	27	0.257732	0.167702
HexNAc(3)Hex(6)NeuAc(1)		1	0	0.00621118
HexNAc(4)Hex(5)NeuAc(1)	3	6	0.0309278	0.0372671
HexNAc(6)Hex(4)		2	0	0.0124224
N74	25	53	0.257732	0.329193
HexNAc(2)Hex(5)		1	0	0.00621118
HexNAc(2)Hex(8)	7	3	0.0721649	0.0186335
HexNAc(3)Hex(4)		6	0	0.0372671
HexNAc(3)Hex(5)	9	24	0.0927835	0.149068
HexNAc(4)Hex(5)	9	19	0.0927835	0.118012
N874	6	20	0.0618557	0.124224
HexNAc(2)Hex(6)		1	0	0.00621118
HexNAc(2)Hex(7)		1	0	0.00621118
HexNAc(2)Hex(8)	5	14	0.0515464	0.0869565
HexNAc(2)Hex(9)	1	3	0.0103093	0.0186335
HexNAc(4)Hex(5)NeuAc(1)		1	0	0.00621118
N945	21	32	0.216495	0.198758
HexNAc(2)Hex(5)	6	11	0.0618557	0.068323
HexNAc(2)Hex(6)	4	3	0.0412371	0.0186335
HexNAc(2)Hex(7)	2	1	0.0206186	0.00621118
HexNAc(2)Hex(8)	6	1	0.0618557	0.00621118
HexNAc(2)Hex(9)		1	0	0.00621118
HexNAc(3)Hex(4)		3	0	0.0186335
HexNAc(3)Hex(5)	2	1	0.0206186	0.00621118
HexNAc(3)Hex(5)NeuAc(1)		1	0	0.00621118
HexNAc(3)Hex(6)	1	3	0.0103093	0.0186335
HexNAc(4)Hex(5)		6	0	0.0372671
HexNAc(4)Hex(5)NeuAc(1)		1	0	0.00621118
P06865|HEXA	57	28	1	1
N157	57	28	1	1
HexNAc(2)Hex(6)	1		0.0175439	0
HexNAc(2)Hex(7)	16	4	0.280702	0.142857
HexNAc(2)Hex(8)	30	22	0.526316	0.785714
HexNAc(2)Hex(9)	7	1	0.122807	0.0357143
HexNAc(6)Hex(4)	3	1	0.0526316	0.0357143
P07093|GDN	9	4	1	1
N118	9	4	1	1
HexNAc(2)Hex(3)	8	2	0.888889	0.5
HexNAc(4)Hex(5)NeuAc(1)		2	0	0.5
HexNAc(4)Hex(5)NeuAc(2)	1		0.111111	0
P07339|CATD	233	163	1	1
N263	233	163	1	1
HexNAc(2)Hex(10)	8	1	0.0343348	0.00613497
HexNAc(2)Hex(2)	13	10	0.055794	0.0613497
HexNAc(2)Hex(3)	19	19	0.0815451	0.116564
HexNAc(2)Hex(4)	31	15	0.133047	0.0920245
HexNAc(2)Hex(5)	38	31	0.16309	0.190184
HexNAc(2)Hex(6)	44	19	0.188841	0.116564
HexNAc(2)Hex(6)Phospho(1)	31	51	0.133047	0.312883
HexNAc(2)Hex(7)	25	15	0.107296	0.0920245
HexNAc(2)Hex(8)	19	1	0.0815451	0.00613497
HexNAc(2)Hex(9)	5	1	0.0214592	0.00613497
P07384|CAN1	3	1	1	1
N468	3	1	1	1
HexNAc(2)Hex(6)	2	1	0.666667	1
HexNAc(2)Hex(8)	1		0.333333	0
P07602|SAP	2009	1913	1	1
N101	455	379	0.226481	0.198118
HexNAc(1)	5	3	0.0024888	0.00156822
HexNAc(2)	9	6	0.00447984	0.00313643
HexNAc(2)Hex(1)	6	11	0.00298656	0.00575013
HexNAc(2)Hex(2)	153	134	0.0761573	0.070047
HexNAc(2)Hex(3)	152	133	0.0756595	0.0695243
HexNAc(2)Hex(3)Fuc(1)		1	0	0.000522739
HexNAc(2)Hex(4)	16	14	0.00796416	0.00731835
HexNAc(2)Hex(5)	20	19	0.0099552	0.00993204
HexNAc(2)Hex(6)	11	8	0.00547536	0.00418191
HexNAc(2)Hex(6)Phospho(1)		9	0	0.00470465
HexNAc(2)Hex(7)	1		0.00049776	0
HexNAc(2)Hex(8)	22	9	0.0109507	0.00470465
HexNAc(2)Hex(9)	34	4	0.0169238	0.00209096
HexNAc(3)Hex(3)	2		0.00099552	0
HexNAc(3)Hex(4)	5	7	0.0024888	0.00365917
HexNAc(3)Hex(4)NeuAc(1)	13	18	0.00647088	0.0094093
HexNAc(3)Hex(6)		1	0	0.000522739
HexNAc(4)Hex(3)	3		0.00149328	0
HexNAc(4)Hex(4)Fuc(1)		1	0	0.000522739
HexNAc(4)Hex(5)	1		0.00049776	0
HexNAc(4)Hex(5)NeuAc(2)	2	1	0.00099552	0.000522739
N215	300	257	0.149328	0.134344
HexNAc(1)	14	8	0.00696864	0.00418191
HexNAc(2)	12	13	0.00597312	0.00679561
HexNAc(2)Hex(1)	26	19	0.0129418	0.00993204
HexNAc(2)Hex(2)	116	106	0.0577402	0.0554104
HexNAc(2)Hex(2)Fuc(1)	3	3	0.00149328	0.00156822
HexNAc(2)Hex(3)	58	49	0.0288701	0.0256142
HexNAc(2)Hex(3)Fuc(1)	3	1	0.00149328	0.000522739
HexNAc(2)Hex(4)	14	10	0.00696864	0.00522739
HexNAc(2)Hex(5)	31	20	0.0154306	0.0104548
HexNAc(2)Hex(6)	15		0.0074664	0
HexNAc(2)Hex(6)Phospho(1)		26	0	0.0135912
HexNAc(2)Hex(8)	5		0.0024888	0
HexNAc(2)Hex(9)	1	1	0.00049776	0.000522739
HexNAc(3)Hex(5)Fuc(1)NeuAc(1)	2		0.00099552	0
HexNAc(4)Hex(5)NeuAc(1)		1	0	0.000522739
N332	619	502	0.308113	0.262415
HexNAc(2)Hex(2)	141	46	0.0701842	0.024046
HexNAc(2)Hex(2)Fuc(1)	1		0.00049776	0
HexNAc(2)Hex(3)	113	102	0.0562469	0.0533194
HexNAc(2)Hex(4)	36	8	0.0179194	0.00418191
HexNAc(2)Hex(5)	37	38	0.0184171	0.0198641
HexNAc(2)Hex(6)	109	3	0.0542558	0.00156822
HexNAc(2)Hex(6)Phospho(1)	78	209	0.0388253	0.109252
HexNAc(2)Hex(7)	44	67	0.0219014	0.0350235
HexNAc(2)Hex(8)	40	1	0.0199104	0.000522739
HexNAc(2)Hex(9)	7		0.00348432	0
HexNAc(3)Hex(3)	1		0.00049776	0
HexNAc(3)Hex(4)	1		0.00049776	0
HexNAc(3)Hex(4)NeuAc(1)	6	23	0.00298656	0.012023
HexNAc(4)Hex(3)	1		0.00049776	0
HexNAc(4)Hex(4)	1		0.00049776	0
HexNAc(4)Hex(5)NeuAc(2)		5	0	0.0026137
HexNAc(6)Hex(3)	3		0.00149328	0
N426	232	248	0.11548	0.129639
HexNAc(2)Hex(2)	33	23	0.0164261	0.012023
HexNAc(2)Hex(3)	58	31	0.0288701	0.0162049
HexNAc(2)Hex(4)	26	15	0.0129418	0.00784109
HexNAc(2)Hex(5)	46	48	0.022897	0.0250915
HexNAc(2)Hex(6)	47	38	0.0233947	0.0198641
HexNAc(2)Hex(6)Phospho(1)	9	79	0.00447984	0.0412964
HexNAc(2)Hex(7)	13	13	0.00647088	0.00679561
HexNAc(4)Hex(5)		1	0	0.000522739
N80	403	527	0.200597	0.275484
HexNAc(1)	2	3	0.00099552	0.00156822
HexNAc(2)	2	6	0.00099552	0.00313643
HexNAc(2)Hex(1)	3	5	0.00149328	0.0026137
HexNAc(2)Hex(2)	32	60	0.0159283	0.0313643
HexNAc(2)Hex(3)	105	159	0.0522648	0.0831155
HexNAc(2)Hex(3)Fuc(1)	1	3	0.00049776	0.00156822
HexNAc(2)Hex(4)	41	26	0.0204082	0.0135912
HexNAc(2)Hex(5)	33	36	0.0164261	0.0188186
HexNAc(2)Hex(6)	49	37	0.0243902	0.0193413
HexNAc(2)Hex(6)Phospho(1)	4	75	0.00199104	0.0392054
HexNAc(2)Hex(7)	9		0.00447984	0
HexNAc(2)Hex(8)	32	12	0.0159283	0.00627287
HexNAc(2)Hex(9)	6	1	0.00298656	0.000522739
HexNAc(3)Hex(3)	2	1	0.00099552	0.000522739
HexNAc(3)Hex(3)Fuc(1)	2		0.00099552	0
HexNAc(3)Hex(4)	19	14	0.00945744	0.00731835
HexNAc(3)Hex(4)Fuc(1)NeuAc(1)	1		0.00049776	0
HexNAc(3)Hex(4)NeuAc(1)	47	80	0.0233947	0.0418191
HexNAc(4)Hex(3)	3		0.00149328	0
HexNAc(4)Hex(5)NeuAc(1)	1	1	0.00049776	0.000522739
HexNAc(4)Hex(5)NeuAc(2)	9	8	0.00447984	0.00418191
P07686|HEXB	15		1
N327	1		0.0666667
HexNAc(2)Hex(6)	1		0.0666667
N84	14		0.933333
HexNAc(2)Hex(5)	1		0.0666667
HexNAc(2)Hex(6)	2		0.133333
HexNAc(3)Hex(3)	11		0.733333
P07711|CATL1	268	131	1	1
N221	268	131	1	1
HexNAc(2)Hex(2)	49	27	0.182836	0.206107
HexNAc(2)Hex(3)	28	14	0.104478	0.10687
HexNAc(2)Hex(4)	68	12	0.253731	0.0916031
HexNAc(2)Hex(5)	76	24	0.283582	0.183206
HexNAc(2)Hex(6)	25	2	0.0932836	0.0152672
HexNAc(2)Hex(6)Phospho(1)	21	52	0.0783582	0.396947
HexNAc(3)Hex(4)Fuc(1)	1		0.00373134	0
P07858|CATB	39	17	1	1
N192	21	17	0.538462	1
HexNAc(2)Hex(2)	21	17	0.538462	1
N38	18		0.461538	0
HexNAc(2)Hex(8)	9		0.230769	0
HexNAc(2)Hex(9)	9		0.230769	0
P07942|LAMB1	1	33	1	1
N1279	1		1	0
HexNAc(2)Hex(8)	1		1	0
N1542		10	0	0.30303
HexNAc(2)Hex(5)		1	0	0.030303
HexNAc(2)Hex(6)		9	0	0.272727
N677		23	0	0.69697
HexNAc(2)Hex(5)		10	0	0.30303
HexNAc(2)Hex(6)		8	0	0.242424
HexNAc(2)Hex(8)		2	0	0.0606061
HexNAc(4)Hex(5)NeuAc(1)		3	0	0.0909091
P07996|TSP1	6		1
N1067	6		1
HexNAc(2)Hex(8)	3		0.5
HexNAc(2)Hex(9)	2		0.333333
HexNAc(6)Hex(3)	1		0.166667
P08174-6|DAF	10	19	1	1
N341		1	0	0.0526316
HexNAc(4)Hex(5)NeuAc(1)		1	0	0.0526316
N95	10	18	1	0.947368
HexNAc(4)Hex(5)NeuAc(1)		14	0	0.736842
HexNAc(4)Hex(5)NeuAc(2)	10	4	1	0.210526
P08195|4F2	17	46	1	1
N365	16	45	0.941176	0.978261
HexNAc(4)Hex(5)Fuc(2)NeuAc(1)	1		0.0588235	0
HexNAc(4)Hex(5)NeuAc(1)	3	9	0.176471	0.195652
HexNAc(4)Hex(5)NeuAc(2)	1	2	0.0588235	0.0434783
HexNAc(5)Hex(6)Fuc(2)		1	0	0.0217391
HexNAc(5)Hex(6)Fuc(2)NeuAc(1)	2	2	0.117647	0.0434783
HexNAc(5)Hex(6)Fuc(2)NeuAc(2)	2	4	0.117647	0.0869565
HexNAc(5)Hex(6)NeuAc(2)	1	16	0.0588235	0.347826
HexNAc(5)Hex(6)NeuAc(3)	6	10	0.352941	0.217391
HexNAc(6)Hex(7)NeuAc(3)		1	0	0.0217391
N424	1	1	0.0588235	0.0217391
HexNAc(2)Hex(5)	1		0.0588235	0
HexNAc(6)Hex(7)Fuc(2)NeuAc(1)		1	0	0.0217391
P08236|BGLR	227	121	1	1
N173	42	16	0.185022	0.132231
HexNAc(2)Hex(9)	31	16	0.136564	0.132231
HexNAc(4)Hex(5)	11		0.0484581	0
N272	185	105	0.814978	0.867769
HexNAc(2)Hex(10)	11	7	0.0484581	0.0578512
HexNAc(2)Hex(3)	30	14	0.132159	0.115702
HexNAc(2)Hex(4)	22	10	0.0969163	0.0826446
HexNAc(2)Hex(5)	29	35	0.127753	0.289256
HexNAc(2)Hex(6)	34	25	0.14978	0.206612
HexNAc(2)Hex(6)Phospho(1)		4	0	0.0330579
HexNAc(2)Hex(7)	17		0.0748899	0
HexNAc(2)Hex(8)	19	4	0.0837004	0.0330579
HexNAc(2)Hex(9)	20	5	0.0881057	0.0413223
HexNAc(3)Hex(4)Fuc(1)NeuAc(1)	1		0.00440529	0
HexNAc(3)Hex(5)Fuc(1)NeuAc(2)	2		0.00881057	0
HexNAc(6)Hex(4)		1	0	0.00826446
P08581|MET	1	80	1	1
N106		38	0	0.475
HexNAc(2)Hex(10)		2	0	0.025
HexNAc(2)Hex(6)		5	0	0.0625
HexNAc(2)Hex(8)		15	0	0.1875
HexNAc(2)Hex(9)		16	0	0.2
N607		2	0	0.025
HexNAc(5)Hex(4)		1	0	0.0125
HexNAc(5)Hex(4)Fuc(2)		1	0	0.0125
N785	1	40	1	0.5
HexNAc(2)Hex(5)		10	0	0.125
HexNAc(2)Hex(8)		1	0	0.0125
HexNAc(2)Hex(9)		11	0	0.1375
HexNAc(4)Hex(5)NeuAc(1)	1	18	1	0.225
P08582|TRFM	12	3	1	1
N135	8		0.666667	0
HexNAc(2)Hex(5)	1		0.0833333	0
HexNAc(2)Hex(6)	6		0.5	0
HexNAc(3)Hex(4)Fuc(1)	1		0.0833333	0
N515	4	3	0.333333	1
HexNAc(2)Hex(8)	1		0.0833333	0
HexNAc(4)Hex(5)NeuAc(1)		3	0	1
HexNAc(4)Hex(5)NeuAc(2)	3		0.25	0
P08648|ITA5	5	16	1	1
N297		2	0	0.125
HexNAc(4)Hex(5)NeuAc(2)		2	0	0.125
N84	3	10	0.6	0.625
HexNAc(4)Hex(5)	3	10	0.6	0.625
N868	2	4	0.4	0.25
HexNAc(2)Hex(8)	1		0.2	0
HexNAc(4)Hex(5)NeuAc(1)		3	0	0.1875
HexNAc(4)Hex(6)Fuc(2)	1	1	0.2	0.0625
P08962|CD63	157	49	1	1
N130	147	49	0.936306	1
HexNAc(2)Hex(10)	2	7	0.0127389	0.142857
HexNAc(2)Hex(3)	43	7	0.273885	0.142857
HexNAc(2)Hex(4)	4		0.0254777	0
HexNAc(2)Hex(5)	25	6	0.159236	0.122449
HexNAc(2)Hex(6)	1	1	0.00636943	0.0204082
HexNAc(2)Hex(7)	2		0.0127389	0
HexNAc(2)Hex(8)	13	6	0.0828025	0.122449
HexNAc(2)Hex(9)	5	11	0.0318471	0.22449
HexNAc(3)Hex(3)	7		0.044586	0
HexNAc(3)Hex(4)	13	2	0.0828025	0.0408163
HexNAc(4)Hex(3)	1		0.00636943	0
HexNAc(4)Hex(5)	4		0.0254777	0
HexNAc(4)Hex(5)NeuAc(1)	1	1	0.00636943	0.0204082
HexNAc(5)Hex(6)	5	2	0.0318471	0.0408163
HexNAc(5)Hex(6)Fuc(2)NeuAc(1)	2		0.0127389	0
HexNAc(5)Hex(6)Fuc(3)NeuAc(2)		1	0	0.0204082
HexNAc(5)Hex(6)NeuAc(1)	3		0.0191083	0
HexNAc(5)Hex(6)NeuAc(2)	14	4	0.089172	0.0816327
HexNAc(6)Hex(4)		1	0	0.0204082
HexNAc(6)Hex(7)NeuAc(2)	2		0.0127389	0
N150	10		0.0636943	0
HexNAc(2)Hex(2)Fuc(1)	3		0.0191083	0
HexNAc(2)Hex(3)	7		0.044586	0
P09382|LEG1	2	10	1	1
N96	2	10	1	1
HexNAc(2)Hex(5)	1	10	0.5	1
HexNAc(2)Hex(6)	1		0.5	0
P09486|SPRC	2		1
N116	2		1
HexNAc(2)Hex(9)	1		0.5
HexNAc(4)Hex(5)NeuAc(2)	1		0.5
P10253|LYAG	821	855	1	1
N140	127	103	0.154689	0.120468
HexNAc(2)Hex(2)	19	16	0.0231425	0.0187135
HexNAc(2)Hex(3)	6		0.00730816	0
HexNAc(2)Hex(4)	13	6	0.0158343	0.00701754
HexNAc(2)Hex(5)	37	22	0.045067	0.025731
HexNAc(2)Hex(6)	42	20	0.0511571	0.0233918
HexNAc(2)Hex(6)Phospho(1)		39	0	0.045614
HexNAc(2)Hex(7)	5		0.00609013	0
HexNAc(3)Hex(4)	1		0.00121803	0
HexNAc(3)Hex(4)Fuc(1)	2		0.00243605	0
HexNAc(3)Hex(5)	2		0.00243605	0
N390	75	98	0.091352	0.11462
HexNAc(2)Hex(3)	42	47	0.0511571	0.0549708
HexNAc(2)Hex(4)	11	23	0.0133983	0.0269006
HexNAc(2)Hex(5)	18	22	0.0219245	0.025731
HexNAc(2)Hex(6)	1	2	0.00121803	0.00233918
HexNAc(2)Hex(8)	1	1	0.00121803	0.00116959
HexNAc(2)Hex(9)	2	3	0.00243605	0.00350877
N470	249	225	0.303289	0.263158
HexNAc(1)	1		0.00121803	0
HexNAc(2)Hex(3)	8	6	0.00974421	0.00701754
HexNAc(2)Hex(4)	15	2	0.0182704	0.00233918
HexNAc(2)Hex(5)	71	41	0.0864799	0.0479532
HexNAc(2)Hex(6)	62	52	0.0755177	0.0608187
HexNAc(2)Hex(6)Phospho(1)	2	51	0.00243605	0.0596491
HexNAc(2)Hex(7)	75	53	0.091352	0.0619883
HexNAc(2)Hex(8)	9		0.0109622	0
HexNAc(2)Hex(9)	2	2	0.00243605	0.00233918
HexNAc(3)Hex(5)Fuc(1)	2	14	0.00243605	0.0163743
HexNAc(3)Hex(5)Fuc(1)NeuAc(2)	1		0.00121803	0
HexNAc(3)Hex(6)		2	0	0.00233918
HexNAc(6)Hex(4)	1		0.00121803	0
HexNAc(6)Hex(6)Fuc(1)NeuAc(1)		2	0	0.00233918
N882	188	212	0.228989	0.247953
HexNAc(2)Hex(2)	26	54	0.0316687	0.0631579
HexNAc(2)Hex(2)Fuc(1)	11	10	0.0133983	0.0116959
HexNAc(2)Hex(3)	57	53	0.0694275	0.0619883
HexNAc(2)Hex(3)Fuc(1)	13	13	0.0158343	0.0152047
HexNAc(2)Hex(4)	34	27	0.0414129	0.0315789
HexNAc(2)Hex(5)	24	11	0.0292326	0.0128655
HexNAc(2)Hex(6)	11	11	0.0133983	0.0128655
HexNAc(2)Hex(6)Phospho(1)		15	0	0.0175439
HexNAc(2)Hex(8)	9	13	0.0109622	0.0152047
HexNAc(2)Hex(9)	3	5	0.00365408	0.00584795
N925	182	217	0.221681	0.253801
HexNAc(2)Hex(2)	102	109	0.124239	0.127485
HexNAc(2)Hex(2)Fuc(1)		2	0	0.00233918
HexNAc(2)Hex(3)	76	90	0.09257	0.105263
HexNAc(2)Hex(3)Fuc(1)	2	14	0.00243605	0.0163743
HexNAc(2)Hex(4)	2	2	0.00243605	0.00233918
P10321|1C07	15	25	1	1
N110	15	25	1	1
HexNAc(2)Hex(10)	1	3	0.0666667	0.12
HexNAc(2)Hex(5)	1	1	0.0666667	0.04
HexNAc(2)Hex(6)	1		0.0666667	0
HexNAc(2)Hex(7)	3	1	0.2	0.04
HexNAc(2)Hex(7)Fuc(1)	2		0.133333	0
HexNAc(2)Hex(8)	1	5	0.0666667	0.2
HexNAc(2)Hex(9)	3	9	0.2	0.36
HexNAc(4)Hex(3)	1		0.0666667	0
HexNAc(4)Hex(5)NeuAc(1)		4	0	0.16
HexNAc(4)Hex(5)NeuAc(2)	2	2	0.133333	0.08
P10586|PTPRF	18	14	1	1
N721	16	11	0.888889	0.785714
HexNAc(4)Hex(5)		2	0	0.142857
HexNAc(4)Hex(5)NeuAc(1)	16	9	0.888889	0.642857
N966	2	3	0.111111	0.214286
HexNAc(4)Hex(5)NeuAc(1)	2	3	0.111111	0.214286
P10619|PPGB	127	112	1	1
N145	16	2	0.125984	0.0178571
HexNAc(2)Hex(6)	9		0.0708661	0
HexNAc(2)Hex(6)Phospho(1)		1	0	0.00892857
HexNAc(2)Hex(7)	5		0.0393701	0
HexNAc(3)Hex(5)Fuc(1)	2		0.015748	0
HexNAc(5)Hex(3)Fuc(1)		1	0	0.00892857
N333	111	110	0.874016	0.982143
HexNAc(2)Hex(3)	35	24	0.275591	0.214286
HexNAc(2)Hex(4)	22	11	0.173228	0.0982143
HexNAc(2)Hex(5)	15	25	0.11811	0.223214
HexNAc(2)Hex(6)	33	26	0.259843	0.232143
HexNAc(2)Hex(7)	1	2	0.00787402	0.0178571
HexNAc(3)Hex(3)Fuc(1)		8	0	0.0714286
HexNAc(3)Hex(4)	2	12	0.015748	0.107143
HexNAc(3)Hex(5)	3	2	0.023622	0.0178571
P10909|CLUS	10		1
N374	7		0.7
HexNAc(2)Hex(6)	1		0.1
HexNAc(2)Hex(8)	6		0.6
N86	3		0.3
HexNAc(2)Hex(9)	3		0.3
P11047|LAMC1	211	196	1	1
N1107	24	26	0.113744	0.132653
HexNAc(2)Hex(6)	10	16	0.0473934	0.0816327
HexNAc(2)Hex(7)	3	1	0.014218	0.00510204
HexNAc(2)Hex(8)	8	7	0.0379147	0.0357143
HexNAc(4)Hex(5)	3	2	0.014218	0.0102041
N1205	25	17	0.118483	0.0867347
HexNAc(2)Hex(5)		1	0	0.00510204
HexNAc(2)Hex(7)	8	7	0.0379147	0.0357143
HexNAc(2)Hex(8)	17	9	0.0805687	0.0459184
N1223	13	9	0.0616114	0.0459184
HexNAc(2)Hex(3)		1	0	0.00510204
HexNAc(2)Hex(6)	2	2	0.00947867	0.0102041
HexNAc(2)Hex(8)	11	6	0.0521327	0.0306122
N1241	50	65	0.236967	0.331633
HexNAc(2)Hex(5)	8	5	0.0379147	0.0255102
HexNAc(2)Hex(6)	10	22	0.0473934	0.112245
HexNAc(2)Hex(7)	11	11	0.0521327	0.0561224
HexNAc(2)Hex(8)	20	17	0.0947867	0.0867347
HexNAc(4)Hex(5)	1	2	0.00473934	0.0102041
HexNAc(4)Hex(5)NeuAc(1)		7	0	0.0357143
HexNAc(6)Hex(3)		1	0	0.00510204
N1395	22	14	0.104265	0.0714286
HexNAc(2)Hex(6)		6	0	0.0306122
HexNAc(2)Hex(7)	1		0.00473934	0
HexNAc(2)Hex(8)	21	8	0.0995261	0.0408163
N650	77	65	0.364929	0.331633
HexNAc(2)Hex(5)	2	17	0.00947867	0.0867347
HexNAc(2)Hex(6)	15	13	0.07109	0.0663265
HexNAc(2)Hex(7)	9	3	0.042654	0.0153061
HexNAc(2)Hex(8)	25	13	0.118483	0.0663265
HexNAc(2)Hex(9)	26	19	0.123223	0.0969388
P11117|PPAL	279	159	1	1
N133	31	17	0.111111	0.106918
HexNAc(2)Hex(3)	31	17	0.111111	0.106918
N167	86	46	0.308244	0.289308
HexNAc(2)Hex(3)	14		0.0501792	0
HexNAc(2)Hex(4)	1		0.00358423	0
HexNAc(2)Hex(5)	7	18	0.0250896	0.113208
HexNAc(2)Hex(6)	11	3	0.0394265	0.0188679
HexNAc(2)Hex(7)	27	9	0.0967742	0.0566038
HexNAc(2)Hex(8)	21	16	0.0752688	0.100629
HexNAc(2)Hex(9)	5		0.0179211	0
N177	8	3	0.0286738	0.0188679
HexNAc(2)Hex(3)	8	3	0.0286738	0.0188679
N267	19	10	0.0681004	0.0628931
HexNAc(2)Hex(6)	6		0.0215054	0
HexNAc(2)Hex(7)	3		0.0107527	0
HexNAc(2)Hex(8)	5	3	0.0179211	0.0188679
HexNAc(2)Hex(9)	5	7	0.0179211	0.0440252
N331	103	61	0.369176	0.383648
HexNAc(2)Hex(3)	23		0.0824373	0
HexNAc(2)Hex(5)	45	42	0.16129	0.264151
HexNAc(2)Hex(6)	28	17	0.100358	0.106918
HexNAc(2)Hex(7)	7	2	0.0250896	0.0125786
N92	32	22	0.114695	0.138365
HexNAc(2)Hex(3)	28	20	0.100358	0.125786
HexNAc(2)Hex(8)	3		0.0107527	0
HexNAc(4)Hex(5)NeuAc(1)		1	0	0.00628931
HexNAc(5)Hex(6)NeuAc(1)		1	0	0.00628931
HexNAc(5)Hex(6)NeuAc(2)	1		0.00358423	0
P11279|LAMP1	483	489	1	1
N103	212	162	0.438923	0.331288
HexNAc(2)Hex(3)	13	3	0.0269151	0.00613497
HexNAc(2)Hex(4)	12	13	0.0248447	0.0265849
HexNAc(2)Hex(5)	18	44	0.0372671	0.0899796
HexNAc(2)Hex(6)	15	11	0.0310559	0.0224949
HexNAc(2)Hex(7)	33	24	0.068323	0.0490798
HexNAc(3)Hex(3)	2		0.00414079	0
HexNAc(3)Hex(3)Fuc(1)		1	0	0.00204499
HexNAc(3)Hex(4)NeuAc(1)	2		0.00414079	0
HexNAc(3)Hex(5)	16	10	0.0331263	0.0204499
HexNAc(3)Hex(5)Fuc(1)	1	1	0.00207039	0.00204499
HexNAc(3)Hex(5)NeuAc(1)	37	13	0.0766046	0.0265849
HexNAc(3)Hex(6)	20	23	0.0414079	0.0470348
HexNAc(3)Hex(6)NeuAc(1)	33	19	0.068323	0.0388548
HexNAc(4)Hex(5)NeuAc(1)	9		0.0186335	0
HexNAc(4)Hex(6)Fuc(2)	1		0.00207039	0
N181		1	0	0.00204499
HexNAc(2)Hex(8)		1	0	0.00204499
N249	11	15	0.0227743	0.0306748
HexNAc(2)Hex(3)	1		0.00207039	0
HexNAc(2)Hex(5)	1		0.00207039	0
HexNAc(3)Hex(4)	1		0.00207039	0
HexNAc(3)Hex(4)NeuAc(1)		5	0	0.0102249
HexNAc(4)Hex(5)NeuAc(1)	4	7	0.00828157	0.0143149
HexNAc(4)Hex(5)NeuAc(2)	1	1	0.00207039	0.00204499
HexNAc(5)Hex(6)NeuAc(1)	1	1	0.00207039	0.00204499
HexNAc(5)Hex(6)NeuAc(2)	2	1	0.00414079	0.00204499
N261	193	240	0.399586	0.490798
HexNAc(2)Hex(3)	4	3	0.00828157	0.00613497
HexNAc(2)Hex(4)	5	5	0.010352	0.0102249
HexNAc(2)Hex(5)	18	22	0.0372671	0.0449898
HexNAc(2)Hex(6)	9	4	0.0186335	0.00817996
HexNAc(2)Hex(7)	9	3	0.0186335	0.00613497
HexNAc(2)Hex(8)	11	3	0.0227743	0.00613497
HexNAc(2)Hex(9)	8	4	0.0165631	0.00817996
HexNAc(3)Hex(3)		1	0	0.00204499
HexNAc(3)Hex(4)	8	24	0.0165631	0.0490798
HexNAc(3)Hex(4)NeuAc(1)	1	6	0.00207039	0.0122699
HexNAc(3)Hex(5)	31	27	0.0641822	0.0552147
HexNAc(3)Hex(5)NeuAc(1)	6	15	0.0124224	0.0306748
HexNAc(3)Hex(6)	17	16	0.0351967	0.0327198
HexNAc(3)Hex(6)NeuAc(1)		5	0	0.0102249
HexNAc(4)Hex(3)Fuc(1)		1	0	0.00204499
HexNAc(4)Hex(5)	34	33	0.0703934	0.0674847
HexNAc(4)Hex(5)Fuc(3)NeuAc(2)	3	1	0.00621118	0.00204499
HexNAc(4)Hex(5)NeuAc(1)	3	21	0.00621118	0.0429448
HexNAc(5)Hex(3)Fuc(1)		8	0	0.0163599
HexNAc(5)Hex(6)	23	37	0.047619	0.0756646
HexNAc(5)Hex(6)NeuAc(1)		1	0	0.00204499
HexNAc(6)Hex(7)NeuAc(1)	3		0.00621118	0
N62	11	11	0.0227743	0.0224949
HexNAc(2)Hex(3)	11	11	0.0227743	0.0224949
N76	10	14	0.0207039	0.0286299
HexNAc(2)Hex(3)	6	10	0.0124224	0.0204499
HexNAc(4)Hex(5)	3	3	0.00621118	0.00613497
HexNAc(5)Hex(6)		1	0	0.00204499
HexNAc(6)Hex(7)Fuc(2)NeuAc(1)	1		0.00207039	0
N84	46	46	0.0952381	0.0940695
HexNAc(2)Hex(2)	3	8	0.00621118	0.0163599
HexNAc(2)Hex(3)	35	28	0.0724638	0.0572597
HexNAc(3)Hex(3)	2	3	0.00414079	0.00613497
HexNAc(3)Hex(4)		7	0	0.0143149
HexNAc(6)Hex(7)NeuAc(2)	1		0.00207039	0
HexNAc(6)Hex(7)NeuAc(4)	5		0.010352	0
P11387|TOP1		1		1
N19		1		1
HexNAc(2)Hex(9)		1		1
P11717|MPRI	231	143	1	1
N112	1		0.004329	0
HexNAc(2)Hex(8)	1		0.004329	0
N1312	76	65	0.329004	0.454545
HexNAc(2)Hex(10)	5	4	0.021645	0.027972
HexNAc(2)Hex(4)	2		0.00865801	0
HexNAc(2)Hex(5)	4		0.017316	0
HexNAc(2)Hex(6)	5	9	0.021645	0.0629371
HexNAc(2)Hex(7)	13	10	0.0562771	0.0699301
HexNAc(2)Hex(8)	20	23	0.0865801	0.160839
HexNAc(2)Hex(9)	24	19	0.103896	0.132867
HexNAc(3)Hex(5)Fuc(1)	2		0.00865801	0
HexNAc(6)Hex(5)	1		0.004329	0
N1656	24	5	0.103896	0.034965
HexNAc(2)Hex(10)	2		0.00865801	0
HexNAc(2)Hex(3)		1	0	0.00699301
HexNAc(2)Hex(5)	1	1	0.004329	0.00699301
HexNAc(2)Hex(8)	5	1	0.021645	0.00699301
HexNAc(2)Hex(9)	3	2	0.012987	0.013986
HexNAc(4)Hex(5)NeuAc(2)	13		0.0562771	0
N2085		4	0	0.027972
HexNAc(4)Hex(5)NeuAc(1)		4	0	0.027972
N400	23		0.0995671	0
HexNAc(2)Hex(5)	5		0.021645	0
HexNAc(2)Hex(7)	1		0.004329	0
HexNAc(2)Hex(8)	2		0.00865801	0
HexNAc(2)Hex(9)	15		0.0649351	0
N435	16	3	0.0692641	0.020979
HexNAc(2)Hex(3)	3	1	0.012987	0.00699301
HexNAc(2)Hex(5)	1		0.004329	0
HexNAc(2)Hex(6)	4		0.017316	0
HexNAc(2)Hex(8)	1		0.004329	0
HexNAc(2)Hex(9)	7		0.030303	0
HexNAc(5)Hex(6)Fuc(2)		1	0	0.00699301
HexNAc(5)Hex(6)NeuAc(1)		1	0	0.00699301
N581	81	43	0.350649	0.300699
HexNAc(2)Hex(5)	16	17	0.0692641	0.118881
HexNAc(2)Hex(6)	40	23	0.17316	0.160839
HexNAc(2)Hex(7)	10	1	0.04329	0.00699301
HexNAc(2)Hex(8)	8	2	0.034632	0.013986
HexNAc(2)Hex(9)	6		0.025974	0
HexNAc(4)Hex(5)NeuAc(1)	1		0.004329	0
N747	9	9	0.038961	0.0629371
HexNAc(2)Hex(8)	2		0.00865801	0
HexNAc(2)Hex(9)	1		0.004329	0
HexNAc(4)Hex(5)NeuAc(1)	5	9	0.021645	0.0629371
HexNAc(4)Hex(5)NeuAc(2)	1		0.004329	0
N871	1	14	0.004329	0.0979021
HexNAc(2)Hex(9)	1		0.004329	0
HexNAc(4)Hex(5)NeuAc(1)		14	0	0.0979021
P12109|CO6A1	234	54	1	1
N212	135	38	0.576923	0.703704
HexNAc(2)Hex(5)	13		0.0555556	0
HexNAc(2)Hex(6)	37	14	0.15812	0.259259
HexNAc(2)Hex(6)Phospho(1)	1		0.0042735	0
HexNAc(2)Hex(7)	23		0.0982906	0
HexNAc(2)Hex(8)	50	24	0.213675	0.444444
HexNAc(2)Hex(9)	10		0.042735	0
HexNAc(6)Hex(3)	1		0.0042735	0
N516	9		0.0384615	0
HexNAc(2)Hex(8)	6		0.025641	0
HexNAc(3)Hex(5)Fuc(1)NeuAc(1)	1		0.0042735	0
HexNAc(6)Hex(4)	2		0.00854701	0
N537	4		0.017094	0
HexNAc(2)Hex(7)	1		0.0042735	0
HexNAc(2)Hex(8)	3		0.0128205	0
N804	86	16	0.367521	0.296296
HexNAc(2)Hex(3)	4		0.017094	0
HexNAc(2)Hex(4)	5		0.0213675	0
HexNAc(2)Hex(5)	4		0.017094	0
HexNAc(2)Hex(6)	15	3	0.0641026	0.0555556
HexNAc(2)Hex(7)	12		0.0512821	0
HexNAc(2)Hex(8)	31	8	0.132479	0.148148
HexNAc(2)Hex(9)	12	5	0.0512821	0.0925926
HexNAc(4)Hex(3)	3		0.0128205	0
P12110|CO6A2	128	38	1	1
N140	35	5	0.273438	0.131579
HexNAc(1)	5		0.0390625	0
HexNAc(2)Hex(6)	2		0.015625	0
HexNAc(2)Hex(8)	11		0.0859375	0
HexNAc(2)Hex(9)	17	5	0.132812	0.131579
N785	92	33	0.71875	0.868421
HexNAc(2)Hex(5)	3		0.0234375	0
HexNAc(2)Hex(6)	7		0.0546875	0
HexNAc(2)Hex(7)	6		0.046875	0
HexNAc(2)Hex(8)	37	11	0.289062	0.289474
HexNAc(2)Hex(9)	39	22	0.304688	0.578947
N954	1		0.0078125	0
HexNAc(6)Hex(3)	1		0.0078125	0
P12270|TPR	1		1
N1183	1		1
HexNAc(2)Hex(8)	1		1
P12821|ACE	15		1
N160	4		0.266667
HexNAc(4)Hex(5)	4		0.266667
N509	2		0.133333
HexNAc(2)Hex(8)	1		0.0666667
HexNAc(2)Hex(9)	1		0.0666667
N695	3		0.2
HexNAc(4)Hex(5)NeuAc(1)	3		0.2
N714	6		0.4
HexNAc(2)Hex(5)	2		0.133333
HexNAc(2)Hex(7)	4		0.266667
P13473|LAMP2	461	403	1	1
N257	113	108	0.245119	0.26799
HexNAc(2)Hex(3)	14	8	0.0303688	0.0198511
HexNAc(2)Hex(5)	3		0.00650759	0
HexNAc(2)Hex(8)	4		0.00867679	0
HexNAc(2)Hex(9)	10	1	0.021692	0.00248139
HexNAc(3)Hex(3)		4	0	0.00992556
HexNAc(3)Hex(5)		1	0	0.00248139
HexNAc(4)Hex(5)	2	1	0.00433839	0.00248139
HexNAc(4)Hex(5)Fuc(3)NeuAc(1)	22	14	0.0477223	0.0347395
HexNAc(4)Hex(5)Fuc(3)NeuAc(2)	3	8	0.00650759	0.0198511
HexNAc(5)Hex(6)	15	21	0.032538	0.0521092
HexNAc(5)Hex(6)Fuc(1)NeuAc(2)	2	1	0.00433839	0.00248139
HexNAc(5)Hex(6)Fuc(3)NeuAc(1)		3	0	0.00744417
HexNAc(5)Hex(6)NeuAc(1)	8	40	0.0173536	0.0992556
HexNAc(5)Hex(6)NeuAc(2)	1	3	0.0021692	0.00744417
HexNAc(6)Hex(3)	1		0.0021692	0
HexNAc(6)Hex(7)NeuAc(1)	17	3	0.0368764	0.00744417
HexNAc(6)Hex(7)NeuAc(2)	11		0.0238612	0
N275	23	22	0.0498915	0.0545906
HexNAc(2)Hex(3)	12	7	0.0260304	0.0173697
HexNAc(3)Hex(4)	1		0.0021692	0
HexNAc(4)Hex(5)NeuAc(1)	2	5	0.00433839	0.0124069
HexNAc(5)Hex(6)NeuAc(1)	3	10	0.00650759	0.0248139
HexNAc(6)Hex(7)NeuAc(1)	5		0.010846	0
N356	298	263	0.646421	0.652605
HexNAc(2)Hex(3)	17	8	0.0368764	0.0198511
HexNAc(2)Hex(5)	17	21	0.0368764	0.0521092
HexNAc(2)Hex(6)	19	12	0.0412148	0.0297767
HexNAc(2)Hex(7)	6	4	0.0130152	0.00992556
HexNAc(2)Hex(8)	4		0.00867679	0
HexNAc(2)Hex(9)	2		0.00433839	0
HexNAc(3)Hex(3)	1	1	0.0021692	0.00248139
HexNAc(3)Hex(4)	7	9	0.0151844	0.0223325
HexNAc(3)Hex(4)NeuAc(1)	15	32	0.032538	0.0794045
HexNAc(3)Hex(5)	13	14	0.0281996	0.0347395
HexNAc(3)Hex(5)NeuAc(1)	21	40	0.0455531	0.0992556
HexNAc(3)Hex(6)	19	19	0.0412148	0.0471464
HexNAc(3)Hex(6)NeuAc(1)	13	36	0.0281996	0.08933
HexNAc(4)Hex(5)	28	6	0.0607375	0.0148883
HexNAc(4)Hex(5)Fuc(3)NeuAc(1)	1		0.0021692	0
HexNAc(4)Hex(5)NeuAc(1)	66	51	0.143167	0.126551
HexNAc(5)Hex(6)	16	2	0.0347072	0.00496278
HexNAc(5)Hex(6)Fuc(4)	1		0.0021692	0
HexNAc(5)Hex(6)NeuAc(1)	28	8	0.0607375	0.0198511
HexNAc(5)Hex(6)NeuAc(2)	4		0.00867679	0
N49	19	8	0.0412148	0.0198511
HexNAc(2)Hex(2)	2		0.00433839	0
HexNAc(2)Hex(3)	13	5	0.0281996	0.0124069
HexNAc(3)Hex(3)	1		0.0021692	0
HexNAc(3)Hex(4)	1		0.0021692	0
HexNAc(4)Hex(5)NeuAc(1)	2	3	0.00433839	0.00744417
N75	8	2	0.0173536	0.00496278
HexNAc(2)Hex(3)	8	2	0.0173536	0.00496278
P13611|CSPG2	57		1
N1442	8		0.140351
HexNAc(2)Hex(8)	8		0.140351
N1663	12		0.210526
HexNAc(2)Hex(8)	12		0.210526
N1898	26		0.45614
HexNAc(2)Hex(6)	1		0.0175439
HexNAc(2)Hex(8)	25		0.438596
N2385	1		0.0175439
HexNAc(2)Hex(6)	1		0.0175439
N2496	4		0.0701754
HexNAc(2)Hex(8)	4		0.0701754
N330	1		0.0175439
HexNAc(4)Hex(5)NeuAc(1)	1		0.0175439
N57	1		0.0175439
HexNAc(2)Hex(8)	1		0.0175439
N809	4		0.0701754
HexNAc(2)Hex(8)	4		0.0701754
P13612|ITA4	5		1
N645	5		1
HexNAc(2)Hex(9)	1		0.2
HexNAc(4)Hex(5)	4		0.8
P13674|P4HA1	195	170	1	1
N113	195	170	1	1
HexNAc(2)Hex(4)	4		0.0205128	0
HexNAc(2)Hex(5)	25	15	0.128205	0.0882353
HexNAc(2)Hex(6)	41	26	0.210256	0.152941
HexNAc(2)Hex(7)	16	21	0.0820513	0.123529
HexNAc(2)Hex(8)	50	52	0.25641	0.305882
HexNAc(2)Hex(9)	56	55	0.287179	0.323529
HexNAc(3)Hex(3)	1		0.00512821	0
HexNAc(6)Hex(4)	2	1	0.0102564	0.00588235
P13726|TF	63	10	1	1
N156	63	9	1	0.9
HexNAc(2)Hex(8)	2		0.031746	0
HexNAc(2)Hex(9)	13		0.206349	0
HexNAc(3)Hex(5)	10	2	0.15873	0.2
HexNAc(3)Hex(5)NeuAc(1)	6	3	0.0952381	0.3
HexNAc(3)Hex(6)	7		0.111111	0
HexNAc(3)Hex(6)NeuAc(1)	1	1	0.015873	0.1
HexNAc(4)Hex(5)NeuAc(1)	2		0.031746	0
HexNAc(5)Hex(6)NeuAc(1)	5		0.0793651	0
HexNAc(5)Hex(6)NeuAc(2)	17	3	0.269841	0.3
N169		1	0	0.1
HexNAc(4)Hex(5)NeuAc(1)		1	0	0.1
P13747|HLAE	2	3	1	1
N107	2	3	1	1
HexNAc(2)Hex(9)	2	3	1	1
P13987|CD59		24		1
N43		24		1
HexNAc(4)Hex(5)Fuc(2)NeuAc(1)		3		0.125
HexNAc(4)Hex(5)NeuAc(1)		9		0.375
HexNAc(4)Hex(5)NeuAc(2)		7		0.291667
HexNAc(5)Hex(6)NeuAc(1)		3		0.125
HexNAc(5)Hex(6)NeuAc(2)		2		0.0833333
P14314|GLU2B	34	35	1	1
N476	7	11	0.205882	0.314286
HexNAc(2)Hex(5)		2	0	0.0571429
HexNAc(2)Hex(6)	3	8	0.0882353	0.228571
HexNAc(2)Hex(8)	3		0.0882353	0
HexNAc(2)Hex(9)	1	1	0.0294118	0.0285714
N72	27	24	0.794118	0.685714
HexNAc(2)Hex(5)	1		0.0294118	0
HexNAc(2)Hex(6)	17	8	0.5	0.228571
HexNAc(2)Hex(7)	1		0.0294118	0
HexNAc(2)Hex(8)	6	4	0.176471	0.114286
HexNAc(2)Hex(9)	1	12	0.0294118	0.342857
HexNAc(3)Hex(4)Fuc(1)	1		0.0294118	0
P14625|ENPL	1509	1110	1	1
N107	18	8	0.0119284	0.00720721
HexNAc(2)Hex(8)	14	7	0.00927767	0.00630631
HexNAc(2)Hex(9)	3	1	0.00198807	0.000900901
HexNAc(6)Hex(3)	1		0.000662691	0
N217	1309	910	0.867462	0.81982
HexNAc(1)Fuc(1)	1	1	0.000662691	0.000900901
HexNAc(2)Hex(3)	47	2	0.0311465	0.0018018
HexNAc(2)Hex(4)	15		0.00994036	0
HexNAc(2)Hex(5)	145	96	0.0960901	0.0864865
HexNAc(2)Hex(5)Fuc(1)	12	8	0.00795229	0.00720721
HexNAc(2)Hex(6)	407	421	0.269715	0.379279
HexNAc(2)Hex(6)Fuc(1)	4	1	0.00265076	0.000900901
HexNAc(2)Hex(6)Phospho(1)		1	0	0.000900901
HexNAc(2)Hex(7)	189	98	0.125249	0.0882883
HexNAc(2)Hex(7)Fuc(1)	3		0.00198807	0
HexNAc(2)Hex(8)	262	142	0.173625	0.127928
HexNAc(2)Hex(9)	65	43	0.0430749	0.0387387
HexNAc(3)Hex(3)	15		0.00994036	0
HexNAc(3)Hex(3)Fuc(1)	2	1	0.00132538	0.000900901
HexNAc(3)Hex(4)Fuc(1)	41	29	0.0271703	0.0261261
HexNAc(3)Hex(4)NeuAc(1)	1	1	0.000662691	0.000900901
HexNAc(3)Hex(5)	26	35	0.01723	0.0315315
HexNAc(3)Hex(5)Fuc(1)	7	5	0.00463883	0.0045045
HexNAc(3)Hex(5)NeuAc(1)	6	3	0.00397614	0.0027027
HexNAc(3)Hex(6)	15		0.00994036	0
HexNAc(3)Hex(6)NeuAc(1)		1	0	0.000900901
HexNAc(4)Hex(3)	5		0.00331345	0
HexNAc(4)Hex(4)		1	0	0.000900901
HexNAc(4)Hex(4)NeuAc(1)	5	1	0.00331345	0.000900901
HexNAc(4)Hex(5)Fuc(1)	1		0.000662691	0
HexNAc(4)Hex(5)NeuAc(1)	1	1	0.000662691	0.000900901
HexNAc(6)Hex(3)	33	19	0.0218688	0.0171171
HexNAc(6)Hex(4)	1		0.000662691	0
N445	10	40	0.00662691	0.036036
HexNAc(2)Hex(6)		8	0	0.00720721
HexNAc(2)Hex(8)	10	32	0.00662691	0.0288288
N481		2	0	0.0018018
HexNAc(2)Hex(6)		2	0	0.0018018
N502	55	72	0.036448	0.0648649
HexNAc(2)Hex(5)	3	6	0.00198807	0.00540541
HexNAc(2)Hex(6)	15	14	0.00994036	0.0126126
HexNAc(2)Hex(7)	10	15	0.00662691	0.0135135
HexNAc(2)Hex(8)	19	21	0.0125911	0.0189189
HexNAc(2)Hex(9)	8	15	0.00530152	0.0135135
HexNAc(3)Hex(4)Fuc(1)		1	0	0.000900901
N62	117	78	0.0775348	0.0702703
HexNAc(2)Hex(3)	8		0.00530152	0
HexNAc(2)Hex(5)	19	6	0.0125911	0.00540541
HexNAc(2)Hex(6)	35	32	0.0231942	0.0288288
HexNAc(2)Hex(7)	14	8	0.00927767	0.00720721
HexNAc(2)Hex(8)	32	21	0.0212061	0.0189189
HexNAc(2)Hex(9)	5	6	0.00331345	0.00540541
HexNAc(3)Hex(4)Fuc(1)	1		0.000662691	0
HexNAc(4)Hex(5)Fuc(1)NeuAc(2)	1		0.000662691	0
HexNAc(4)Hex(5)Fuc(3)NeuAc(1)	1	1	0.000662691	0.000900901
HexNAc(6)Hex(3)	1	4	0.000662691	0.0036036
P15144|AMPN	221		1
N128	142		0.642534
HexNAc(2)Hex(5)	27		0.122172
HexNAc(2)Hex(6)	16		0.0723982
HexNAc(2)Hex(7)	3		0.0135747
HexNAc(3)Hex(4)	2		0.00904977
HexNAc(3)Hex(5)	8		0.0361991
HexNAc(3)Hex(6)	9		0.040724
HexNAc(4)Hex(4)	3		0.0135747
HexNAc(4)Hex(5)	43		0.19457
HexNAc(4)Hex(5)NeuAc(1)	22		0.0995475
HexNAc(4)Hex(5)NeuAc(2)	4		0.0180995
HexNAc(5)Hex(6)	5		0.0226244
N234	60		0.271493
HexNAc(2)Hex(5)	15		0.0678733
HexNAc(2)Hex(7)	10		0.0452489
HexNAc(2)Hex(9)	1		0.00452489
HexNAc(3)Hex(5)NeuAc(1)	1		0.00452489
HexNAc(4)Hex(5)	11		0.0497738
HexNAc(4)Hex(5)NeuAc(1)	16		0.0723982
HexNAc(5)Hex(6)	6		0.0271493
N265	2		0.00904977
HexNAc(2)Hex(9)	1		0.00452489
HexNAc(5)Hex(6)NeuAc(3)	1		0.00452489
N681	12		0.0542986
HexNAc(4)Hex(5)NeuAc(1)	10		0.0452489
HexNAc(4)Hex(5)NeuAc(2)	1		0.00452489
HexNAc(5)Hex(6)NeuAc(1)	1		0.00452489
N818	5		0.0226244
HexNAc(2)Hex(3)	3		0.0135747
HexNAc(2)Hex(9)	2		0.00904977
P15151-2|PVR		5		1
N120		5		1
HexNAc(4)Hex(5)NeuAc(1)		5		1
P15151-3|PVR		2		1
N120		1		0.5
HexNAc(4)Hex(5)NeuAc(1)		1		0.5
N218		1		0.5
HexNAc(4)Hex(5)NeuAc(2)		1		0.5
P15514|AREG		7		1
N113		7		1
HexNAc(4)Hex(5)NeuAc(1)		6		0.857143
HexNAc(4)Hex(5)NeuAc(2)		1		0.142857
P15529|MCP	30	46	1	1
N273	22	44	0.733333	0.956522
HexNAc(2)Hex(8)	3	4	0.1	0.0869565
HexNAc(4)Hex(5)Fuc(2)NeuAc(1)	3	6	0.1	0.130435
HexNAc(4)Hex(5)NeuAc(1)	3	14	0.1	0.304348
HexNAc(4)Hex(5)NeuAc(2)	13	20	0.433333	0.434783
N83	8	2	0.266667	0.0434783
HexNAc(2)Hex(8)	8	1	0.266667	0.0217391
HexNAc(6)Hex(3)		1	0	0.0217391
P15586|GNS	350	159	1	1
N183	96	64	0.274286	0.402516
HexNAc(2)Hex(3)	72	61	0.205714	0.383648
HexNAc(2)Hex(4)	1		0.00285714	0
HexNAc(2)Hex(5)	7	2	0.02	0.0125786
HexNAc(2)Hex(6)	10	1	0.0285714	0.00628931
HexNAc(2)Hex(8)	3		0.00857143	0
HexNAc(2)Hex(9)	3		0.00857143	0
N279	119	34	0.34	0.213836
HexNAc(2)Hex(5)	5	1	0.0142857	0.00628931
HexNAc(2)Hex(6)	48	10	0.137143	0.0628931
HexNAc(2)Hex(6)Phospho(1)		18	0	0.113208
HexNAc(2)Hex(7)	44	1	0.125714	0.00628931
HexNAc(2)Hex(8)	20	1	0.0571429	0.00628931
HexNAc(2)Hex(9)	2		0.00571429	0
HexNAc(5)Hex(4)Fuc(1)		1	0	0.00628931
HexNAc(6)Hex(3)		2	0	0.0125786
N362	31	11	0.0885714	0.0691824
HexNAc(2)Hex(3)	1		0.00285714	0
HexNAc(2)Hex(4)	1		0.00285714	0
HexNAc(2)Hex(5)	2		0.00571429	0
HexNAc(2)Hex(6)	4		0.0114286	0
HexNAc(2)Hex(6)Phospho(1)	4	11	0.0114286	0.0691824
HexNAc(2)Hex(7)	9		0.0257143	0
HexNAc(2)Hex(8)	6		0.0171429	0
HexNAc(2)Hex(9)	2		0.00571429	0
HexNAc(3)Hex(5)Fuc(1)NeuAc(2)	2		0.00571429	0
N387	12	3	0.0342857	0.0188679
HexNAc(2)Hex(3)	12	3	0.0342857	0.0188679
N405	92	47	0.262857	0.295597
HexNAc(2)Hex(3)	1		0.00285714	0
HexNAc(2)Hex(4)	4		0.0114286	0
HexNAc(2)Hex(5)	11	3	0.0314286	0.0188679
HexNAc(2)Hex(6)	22	16	0.0628571	0.100629
HexNAc(2)Hex(6)Phospho(1)	11	16	0.0314286	0.100629
HexNAc(2)Hex(7)	39	10	0.111429	0.0628931
HexNAc(2)Hex(8)	3	1	0.00857143	0.00628931
HexNAc(2)Hex(9)	1	1	0.00285714	0.00628931
P15848|ARSB	10		1
N188	4		0.4
HexNAc(2)Hex(6)	4		0.4
N366	6		0.6
HexNAc(2)Hex(6)	5		0.5
HexNAc(2)Hex(9)	1		0.1
P15924|DESP	1		1
N2818	1		1
HexNAc(3)Hex(6)	1		1
P16070|CD44	154	200	1	1
N57	154	200	1	1
HexNAc(2)Hex(4)		2	0	0.01
HexNAc(2)Hex(6)		2	0	0.01
HexNAc(2)Hex(8)	19	3	0.123377	0.015
HexNAc(2)Hex(9)	8	1	0.0519481	0.005
HexNAc(3)Hex(5)Fuc(1)NeuAc(1)		1	0	0.005
HexNAc(3)Hex(5)NeuAc(1)		1	0	0.005
HexNAc(4)Hex(3)	3	1	0.0194805	0.005
HexNAc(4)Hex(5)		6	0	0.03
HexNAc(4)Hex(5)Fuc(1)NeuAc(2)		1	0	0.005
HexNAc(4)Hex(5)Fuc(2)NeuAc(1)		3	0	0.015
HexNAc(4)Hex(5)NeuAc(1)		35	0	0.175
HexNAc(4)Hex(5)NeuAc(2)	8	38	0.0519481	0.19
HexNAc(5)Hex(6)Fuc(2)NeuAc(1)		8	0	0.04
HexNAc(5)Hex(6)Fuc(2)NeuAc(2)	15	14	0.0974026	0.07
HexNAc(5)Hex(6)NeuAc(1)		18	0	0.09
HexNAc(5)Hex(6)NeuAc(2)		37	0	0.185
HexNAc(5)Hex(6)NeuAc(3)	37	25	0.24026	0.125
HexNAc(6)Hex(3)	4	1	0.025974	0.005
HexNAc(6)Hex(4)	1		0.00649351	0
HexNAc(6)Hex(6)Fuc(1)NeuAc(2)	1		0.00649351	0
HexNAc(6)Hex(7)Fuc(2)NeuAc(2)	2		0.012987	0
HexNAc(6)Hex(7)Fuc(2)NeuAc(3)	5		0.0324675	0
HexNAc(6)Hex(7)NeuAc(3)		2	0	0.01
HexNAc(6)Hex(7)NeuAc(4)	51	1	0.331169	0.005
P16144|ITB4	34	36	1	1
N327	32	35	0.941176	0.972222
HexNAc(2)Hex(7)		1	0	0.0277778
HexNAc(2)Hex(8)	16	13	0.470588	0.361111
HexNAc(2)Hex(9)	16	4	0.470588	0.111111
HexNAc(4)Hex(5)NeuAc(1)		16	0	0.444444
HexNAc(6)Hex(4)		1	0	0.0277778
N695	2	1	0.0588235	0.0277778
HexNAc(2)Hex(8)	2	1	0.0588235	0.0277778
P16278|BGAL	54	36	1	1
N247	3		0.0555556	0
HexNAc(2)Hex(6)Fuc(1)	1		0.0185185	0
HexNAc(2)Hex(7)	2		0.037037	0
N464	51	36	0.944444	1
HexNAc(2)Hex(3)	8	10	0.148148	0.277778
HexNAc(2)Hex(4)	1		0.0185185	0
HexNAc(2)Hex(5)	11	5	0.203704	0.138889
HexNAc(2)Hex(6)	23	2	0.425926	0.0555556
HexNAc(2)Hex(6)Phospho(1)		19	0	0.527778
HexNAc(2)Hex(7)	7		0.12963	0
HexNAc(2)Hex(8)	1		0.0185185	0
P16422|EPCAM		34		1
N111		12		0.352941
HexNAc(2)Hex(5)		2		0.0588235
HexNAc(2)Hex(7)Fuc(1)		1		0.0294118
HexNAc(3)Hex(4)Fuc(1)NeuAc(1)		2		0.0588235
HexNAc(3)Hex(5)Fuc(1)		7		0.205882
N198		19		0.558824
HexNAc(4)Hex(5)NeuAc(1)		19		0.558824
N74		3		0.0882353
HexNAc(4)Hex(5)NeuAc(2)		3		0.0882353
P17050|NAGAB	19	20	1	1
N124	4		0.210526	0
HexNAc(2)Hex(6)	4		0.210526	0
N177	15	20	0.789474	1
HexNAc(2)Hex(3)	12	13	0.631579	0.65
HexNAc(2)Hex(5)	3	7	0.157895	0.35
P17301|ITA2	59	316	1	1
N105		14	0	0.0443038
HexNAc(4)Hex(5)NeuAc(1)		14	0	0.0443038
N1057	1	11	0.0169492	0.0348101
HexNAc(4)Hex(5)NeuAc(1)	1	11	0.0169492	0.0348101
N1074	15	74	0.254237	0.234177
HexNAc(2)Hex(5)	5	13	0.0847458	0.0411392
HexNAc(2)Hex(6)	3	12	0.0508475	0.0379747
HexNAc(2)Hex(7)	6	11	0.101695	0.0348101
HexNAc(2)Hex(8)		24	0	0.0759494
HexNAc(3)Hex(6)	1	12	0.0169492	0.0379747
HexNAc(3)Hex(6)NeuAc(1)		2	0	0.00632911
N112	26	72	0.440678	0.227848
HexNAc(2)Hex(10)		3	0	0.00949367
HexNAc(2)Hex(8)	12	29	0.20339	0.0917722
HexNAc(2)Hex(9)	14	40	0.237288	0.126582
N343	17	114	0.288136	0.360759
HexNAc(2)Hex(5)		12	0	0.0379747
HexNAc(2)Hex(8)	6	29	0.101695	0.0917722
HexNAc(2)Hex(9)		8	0	0.0253165
HexNAc(4)Hex(5)		12	0	0.0379747
HexNAc(4)Hex(5)NeuAc(1)		34	0	0.107595
HexNAc(4)Hex(5)NeuAc(2)	11	11	0.186441	0.0348101
HexNAc(5)Hex(6)NeuAc(1)		7	0	0.0221519
HexNAc(5)Hex(6)NeuAc(2)		1	0	0.00316456
N432		29	0	0.0917722
HexNAc(2)Hex(4)Fuc(1)		8	0	0.0253165
HexNAc(2)Hex(5)		6	0	0.0189873
HexNAc(2)Hex(6)		1	0	0.00316456
HexNAc(2)Hex(7)		6	0	0.0189873
HexNAc(2)Hex(8)		7	0	0.0221519
HexNAc(6)Hex(3)		1	0	0.00316456
N699		2	0	0.00632911
HexNAc(2)Hex(8)		2	0	0.00632911
P17900|SAP3		1		1
N63		1		1
HexNAc(2)Hex(2)		1		1
P17980|PRS6A		1		1
N374		1		1
HexNAc(2)Hex(6)		1		1
P18084|ITB5	80	49	1	1
N347		2	0	0.0408163
HexNAc(2)Hex(5)		2	0	0.0408163
N586	32	23	0.4	0.469388
HexNAc(2)Hex(4)Fuc(1)	1		0.0125	0
HexNAc(2)Hex(5)	5	8	0.0625	0.163265
HexNAc(2)Hex(6)	5	6	0.0625	0.122449
HexNAc(2)Hex(7)	2		0.025	0
HexNAc(2)Hex(7)Fuc(1)	6		0.075	0
HexNAc(2)Hex(8)	11	9	0.1375	0.183673
HexNAc(2)Hex(9)	2		0.025	0
N654	18	9	0.225	0.183673
HexNAc(2)Hex(6)	1		0.0125	0
HexNAc(2)Hex(8)	11		0.1375	0
HexNAc(4)Hex(5)NeuAc(1)	5	6	0.0625	0.122449
HexNAc(5)Hex(6)NeuAc(1)		3	0	0.0612245
HexNAc(6)Hex(3)	1		0.0125	0
N705	30	15	0.375	0.306122
HexNAc(2)Hex(5)	2		0.025	0
[truncated: 4,044 more rows]

## Sheet: classified N-glycans
	C or Hyb (Complex or Hybrid N-glycan)		Fuc (Fucosylated N-glycan)		Fuc/Sia (Fucosylated and Sialylated N-glycan)		HM (High Mannose N-glycan)
	HexNAc(3)Hex(3)		HexNAc(2)Hex(5)Fuc(1)		HexNAc(3)Hex(4)Fuc(1)NeuAc(1)		HexNAc(2)Hex(10)
	HexNAc(3)Hex(4)		HexNAc(2)Hex(6)Fuc(1)		HexNAc(3)Hex(4)Fuc(2)NeuAc(1)		HexNAc(2)Hex(11)
	HexNAc(3)Hex(5)		HexNAc(2)Hex(7)Fuc(1)		HexNAc(3)Hex(5)Fuc(1)NeuAc(1)		HexNAc(2)Hex(5)
	HexNAc(3)Hex(6)		HexNAc(3)Hex(3)Fuc(1)		HexNAc(3)Hex(5)Fuc(1)NeuAc(2)		HexNAc(2)Hex(6)
	HexNAc(4)Hex(3)		HexNAc(3)Hex(4)Fuc(1)		HexNAc(3)Hex(6)Fuc(1)NeuAc(1)		HexNAc(2)Hex(7)
	HexNAc(4)Hex(4)		HexNAc(3)Hex(5)Fuc(1)		HexNAc(4)Hex(5)Fuc(1)NeuAc(1)		HexNAc(2)Hex(8)
	HexNAc(4)Hex(5)		HexNAc(4)Hex(3)Fuc(1)		HexNAc(4)Hex(5)Fuc(1)NeuAc(2)		HexNAc(2)Hex(9)
	HexNAc(5)Hex(3)		HexNAc(4)Hex(4)Fuc(1)		HexNAc(4)Hex(5)Fuc(2)NeuAc(1)
	HexNAc(5)Hex(4)		HexNAc(4)Hex(5)Fuc(1)		HexNAc(4)Hex(5)Fuc(2)NeuAc(2)		M6P (Mannose-6-Phosphate)
	HexNAc(5)Hex(5)		HexNAc(4)Hex(6)Fuc(1)		HexNAc(4)Hex(5)Fuc(3)NeuAc(1)		HexNAc(2)Hex(6)Phospho(1)
	HexNAc(5)Hex(6)		HexNAc(4)Hex(6)Fuc(2)		HexNAc(4)Hex(5)Fuc(3)NeuAc(2)
	HexNAc(6)Hex(3)		HexNAc(5)Hex(3)Fuc(1)		HexNAc(5)Hex(5)Fuc(1)NeuAc(1)		PauciM (Paucimannose N-glycan)
	HexNAc(6)Hex(4)		HexNAc(5)Hex(3)Fuc(2)		HexNAc(5)Hex(5)Fuc(1)NeuAc(2)		HexNAc(2)Hex(1)
	HexNAc(6)Hex(5)		HexNAc(5)Hex(4)Fuc(1)		HexNAc(5)Hex(6)Fuc(1)NeuAc(2)		HexNAc(2)Hex(1)Fuc(1)
			HexNAc(5)Hex(4)Fuc(2)		HexNAc(5)Hex(6)Fuc(2)NeuAc(1)		HexNAc(2)Hex(2)
	Sia (Sialylated N-glycan)		HexNAc(5)Hex(5)Fuc(1)		HexNAc(5)Hex(6)Fuc(2)NeuAc(2)		HexNAc(2)Hex(2)Fuc(1)
	HexNAc(3)Hex(4)NeuAc(1)		HexNAc(5)Hex(5)Fuc(3)		HexNAc(5)Hex(6)Fuc(3)NeuAc(1)		HexNAc(2)Hex(3)
	HexNAc(3)Hex(5)NeuAc(1)		HexNAc(5)Hex(6)Fuc(1)		HexNAc(5)Hex(6)Fuc(3)NeuAc(2)		HexNAc(2)Hex(3)Fuc(1)
	HexNAc(3)Hex(6)NeuAc(1)		HexNAc(5)Hex(6)Fuc(2)		HexNAc(5)Hex(6)Fuc(4)NeuAc(1)		HexNAc(2)Hex(4)
	HexNAc(4)Hex(4)NeuAc(1)		HexNAc(5)Hex(6)Fuc(3)		HexNAc(6)Hex(5)Fuc(2)NeuAc(1)		HexNAc(2)Hex(4)Fuc(1)
	HexNAc(4)Hex(5)NeuAc(1)		HexNAc(5)Hex(6)Fuc(4)		HexNAc(6)Hex(6)Fuc(1)NeuAc(1)
	HexNAc(4)Hex(5)NeuAc(2)		HexNAc(6)Hex(3)Fuc(1)		HexNAc(6)Hex(6)Fuc(1)NeuAc(2)		Mono or Di (Mono- or Di-saccharide)
	HexNAc(5)Hex(5)NeuAc(1)		HexNAc(6)Hex(3)Fuc(2)		HexNAc(6)Hex(6)Fuc(2)NeuAc(1)		HexNAc(1)
	HexNAc(5)Hex(5)NeuAc(2)		HexNAc(6)Hex(4)Fuc(1)		HexNAc(6)Hex(6)Fuc(2)NeuAc(2)		HexNAc(1)Fuc(1)
	HexNAc(5)Hex(6)NeuAc(1)		HexNAc(6)Hex(4)Fuc(2)		HexNAc(6)Hex(7)Fuc(1)NeuAc(1)		HexNAc(2)
	HexNAc(5)Hex(6)NeuAc(2)		HexNAc(6)Hex(5)Fuc(1)		HexNAc(6)Hex(7)Fuc(2)NeuAc(1)
	HexNAc(5)Hex(6)NeuAc(3)		HexNAc(6)Hex(5)Fuc(3)		HexNAc(6)Hex(7)Fuc(2)NeuAc(2)
	HexNAc(6)Hex(7)NeuAc(1)		HexNAc(6)Hex(6)Fuc(2)		HexNAc(6)Hex(7)Fuc(2)NeuAc(3)
	HexNAc(6)Hex(7)NeuAc(2)		HexNAc(6)Hex(7)Fuc(1)
	HexNAc(6)Hex(7)NeuAc(3)		HexNAc(6)Hex(7)Fuc(2)
	HexNAc(6)Hex(7)NeuAc(4)

## Sheet: glycoproteomes w glycan class
full Protein name	Uniprot #	Protein_x000D_ name	Uniprot #|name	Peptide Sequence	XIC area_x000D_ summed	XIC_x000D_ AUC	MS_x000D_ Alias name	cell line	Sample run name	All Mod. Summary (mod. Position in the peptide)	N-glycan mod only (N-glycosite pos in the peptide)	N-glycosite position in the peptide	N-glycosite position in the protein	N-glycosite position in the protein (text)	N symbo	N-glycosite	Start_x000D_ AA	End_x000D_ AA	PEP_x000D_ 2D	PEP_x000D_ 1D	Score	N-Glycans	Glycan type	Uniprot # --glycosite	Uniprot #|prot --glycosite	Uniprot/glycosite/ Glycan type	Uniprot/glycosite/N-glycan	glycosite + glycan type
sp|P07602|SAP_HUMAN Prosaposin OS=Homo sapiens GN=PSAP PE=1 SV=2	P07602	P07602|SAP_HUMAN Prosaposin OS=Homo sapiens GN=PSAP PE=1 SV=2	P07602|SAP	K.DnATEEEILVYLEK.T	71800	71800	s(DKO1_90min) r(1)	DKO1	DKO1-b1	N2(NGlycan/1054.3700)	N2(NGlycan/1054.3700)	2	80	80	N	N80	79	92	1.9e-09	8.7e-08	561.03	HexNAc(2)Hex(4)	PauciM	P07602 --N80	P07602|SAP--N80	P07602|SAP--N80 + PauciM	P07602|SAP--N80 + HexNAc(2)Hex(4)	N80 + PauciM
sp|P07602|SAP_HUMAN Prosaposin OS=Homo sapiens GN=PSAP PE=1 SV=2	P07602	P07602|SAP_HUMAN Prosaposin OS=Homo sapiens GN=PSAP PE=1 SV=2	P07602|SAP	K.DnATEEEILVYLEK.T	71800	71800	s(DKO1_90min) r(1)	DKO1	DKO1-b1	N2(NGlycan/1054.3700)	N2(NGlycan/1054.3700)	2	80	80	N	N80	79	92	4.7e-09	2.2e-07	502.32	HexNAc(2)Hex(4)	PauciM	P07602 --N80	P07602|SAP--N80	P07602|SAP--N80 + PauciM	P07602|SAP--N80 + HexNAc(2)Hex(4)	N80 + PauciM
sp|P07602|SAP_HUMAN Prosaposin OS=Homo sapiens GN=PSAP PE=1 SV=2	P07602	P07602|SAP_HUMAN Prosaposin OS=Homo sapiens GN=PSAP PE=1 SV=2	P07602|SAP	K.DnATEEEILVYLEK.T	71800	71800	s(DKO1_90min) r(1)	DKO1	DKO1-b1	N2(NGlycan/1054.3700)	N2(NGlycan/1054.3700)	2	80	80	N	N80	79	92	3.6e-12	1.7e-10	598.43	HexNAc(2)Hex(4)	PauciM	P07602 --N80	P07602|SAP--N80	P07602|SAP--N80 + PauciM	P07602|SAP--N80 + HexNAc(2)Hex(4)	N80 + PauciM
sp|P07602|SAP_HUMAN Prosaposin OS=Homo sapiens GN=PSAP PE=1 SV=2	P07602	P07602|SAP_HUMAN Prosaposin OS=Homo sapiens GN=PSAP PE=1 SV=2	P07602|SAP	K.DnATEEEILVYLEK.T	71800	71800	s(DKO1_90min) r(1)	DKO1	DKO1-b1	N2(NGlycan/1054.3700)	N2(NGlycan/1054.3700)	2	80	80	N	N80	79	92	4.1e-14	1.9e-12	663.73	HexNAc(2)Hex(4)	PauciM	P07602 --N80	P07602|SAP--N80	P07602|SAP--N80 + PauciM	P07602|SAP--N80 + HexNAc(2)Hex(4)	N80 + PauciM
sp|P07602|SAP_HUMAN Prosaposin OS=Homo sapiens GN=PSAP PE=1 SV=2	P07602	P07602|SAP_HUMAN Prosaposin OS=Homo sapiens GN=PSAP PE=1 SV=2	P07602|SAP	K.DnATEEEILVYLEK.T	71800	71800	s(DKO1_90min) r(1)	DKO1	DKO1-b1	N2(NGlycan/1054.3700)	N2(NGlycan/1054.3700)	2	80	80	N	N80	79	92	3.6e-14	1.7e-12	676.16	HexNAc(2)Hex(4)	PauciM	P07602 --N80	P07602|SAP--N80	P07602|SAP--N80 + PauciM	P07602|SAP--N80 + HexNAc(2)Hex(4)	N80 + PauciM
sp|P07602|SAP_HUMAN Prosaposin OS=Homo sapiens GN=PSAP PE=1 SV=2	P07602	P07602|SAP_HUMAN Prosaposin OS=Homo sapiens GN=PSAP PE=1 SV=2	P07602|SAP	K.DnATEEEILVYLEK.T	71800	71800	s(DKO1_90min) r(1)	DKO1	DKO1-b1	N2(NGlycan/1054.3700)	N2(NGlycan/1054.3700)	2	80	80	N	N80	79	92	1.3e-09	5.8e-08	574.51	HexNAc(2)Hex(4)	PauciM	P07602 --N80	P07602|SAP--N80	P07602|SAP--N80 + PauciM	P07602|SAP--N80 + HexNAc(2)Hex(4)	N80 + PauciM
sp|P07602|SAP_HUMAN Prosaposin OS=Homo sapiens GN=PSAP PE=1 SV=2	P07602	P07602|SAP_HUMAN Prosaposin OS=Homo sapiens GN=PSAP PE=1 SV=2	P07602|SAP	K.DnATEEEILVYLEK.T	71800	71800	s(DKO1_90min) r(1)	DKO1	DKO1-b1	N2(NGlycan/1054.3700)	N2(NGlycan/1054.3700)	2	80	80	N	N80	79	92	2.1e-08	9.7e-07	474.49	HexNAc(2)Hex(4)	PauciM	P07602 --N80	P07602|SAP--N80	P07602|SAP--N80 + PauciM	P07602|SAP--N80 + HexNAc(2)Hex(4)	N80 + PauciM
sp|P07602|SAP_HUMAN Prosaposin OS=Homo sapiens GN=PSAP PE=1 SV=2	P07602	P07602|SAP_HUMAN Prosaposin OS=Homo sapiens GN=PSAP PE=1 SV=2	P07602|SAP	K.DnATEEEILVYLEK.T	71800	71800	s(DKO1_90min) r(1)	DKO1	DKO1-b1	N2(NGlycan/1054.3700)	N2(NGlycan/1054.3700)	2	80	80	N	N80	79	92	4.7e-08	2.2e-06	378.4	HexNAc(2)Hex(4)	PauciM	P07602 --N80	P07602|SAP--N80	P07602|SAP--N80 + PauciM	P07602|SAP--N80 + HexNAc(2)Hex(4)	N80 + PauciM
sp|P07602|SAP_HUMAN Prosaposin OS=Homo sapiens GN=PSAP PE=1 SV=2	P07602	P07602|SAP_HUMAN Prosaposin OS=Homo sapiens GN=PSAP PE=1 SV=2	P07602|SAP	K.DnATEEEILVYLEK.T	71800	71800	s(DKO1_90min) r(1)	DKO1	DKO1-b1	N2(NGlycan/1054.3700)	N2(NGlycan/1054.3700)	2	80	80	N	N80	79	92	1.1e-07	4.9e-06	355.22	HexNAc(2)Hex(4)	PauciM	P07602 --N80	P07602|SAP--N80	P07602|SAP--N80 + PauciM	P07602|SAP--N80 + HexNAc(2)Hex(4)	N80 + PauciM
sp|P07602|SAP_HUMAN Prosaposin OS=Homo sapiens GN=PSAP PE=1 SV=2	P07602	P07602|SAP_HUMAN Prosaposin OS=Homo sapiens GN=PSAP PE=1 SV=2	P07602|SAP	K.DnATEEEILVYLEK.T	142000	142000	s(DKO1_90min) r(2)	DKO1	DKO1-b2	N2(NGlycan/1054.3700)	N2(NGlycan/1054.3700)	2	80	80	N	N80	79	92	3e-16	2e-14	810.96	HexNAc(2)Hex(4)	PauciM	P07602 --N80	P07602|SAP--N80	P07602|SAP--N80 + PauciM	P07602|SAP--N80 + HexNAc(2)Hex(4)	N80 + PauciM
sp|P07602|SAP_HUMAN Prosaposin OS=Homo sapiens GN=PSAP PE=1 SV=2	P07602	P07602|SAP_HUMAN Prosaposin OS=Homo sapiens GN=PSAP PE=1 SV=2	P07602|SAP	K.DnATEEEILVYLEK.T	142000	142000	s(DKO1_90min) r(2)	DKO1	DKO1-b2	N2(NGlycan/1054.3700)	N2(NGlycan/1054.3700)	2	80	80	N	N80	79	92	3e-12	2e-10	641.38	HexNAc(2)Hex(4)	PauciM	P07602 --N80	P07602|SAP--N80	P07602|SAP--N80 + PauciM	P07602|SAP--N80 + HexNAc(2)Hex(4)	N80 + PauciM
sp|P07602|SAP_HUMAN Prosaposin OS=Homo sapiens GN=PSAP PE=1 SV=2	P07602	P07602|SAP_HUMAN Prosaposin OS=Homo sapiens GN=PSAP PE=1 SV=2	P07602|SAP	K.DnATEEEILVYLEK.T	142000	142000	s(DKO1_90min) r(2)	DKO1	DKO1-b2	N2(NGlycan/1054.3700)	N2(NGlycan/1054.3700)	2	80	80	N	N80	79	92	3e-14	2e-12	705.2	HexNAc(2)Hex(4)	PauciM	P07602 --N80	P07602|SAP--N80	P07602|SAP--N80 + PauciM	P07602|SAP--N80 + HexNAc(2)Hex(4)	N80 + PauciM
sp|P07602|SAP_HUMAN Prosaposin OS=Homo sapiens GN=PSAP PE=1 SV=2	P07602	P07602|SAP_HUMAN Prosaposin OS=Homo sapiens GN=PSAP PE=1 SV=2	P07602|SAP	K.DnATEEEILVYLEK.T	142000	142000	s(DKO1_90min) r(2)	DKO1	DKO1-b2	N2(NGlycan/1054.3700)	N2(NGlycan/1054.3700)	2	80	80	N	N80	79	92	2.2e-14	1.5e-12	739.31	HexNAc(2)Hex(4)	PauciM	P07602 --N80	P07602|SAP--N80	P07602|SAP--N80 + PauciM	P07602|SAP--N80 + HexNAc(2)Hex(4)	N80 + PauciM
sp|P07602|SAP_HUMAN Prosaposin OS=Homo sapiens GN=PSAP PE=1 SV=2	P07602	P07602|SAP_HUMAN Prosaposin OS=Homo sapiens GN=PSAP PE=1 SV=2	P07602|SAP	K.DnATEEEILVYLEK.T	142000	142000	s(DKO1_90min) r(2)	DKO1	DKO1-b2	N2(NGlycan/1054.3700)	N2(NGlycan/1054.3700)	2	80	80	N	N80	79	92	3e-14	2e-12	712.79	HexNAc(2)Hex(4)	PauciM	P07602 --N80	P07602|SAP--N80	P07602|SAP--N80 + PauciM	P07602|SAP--N80 + HexNAc(2)Hex(4)	N80 + PauciM
sp|P07602|SAP_HUMAN Prosaposin OS=Homo sapiens GN=PSAP PE=1 SV=2	P07602	P07602|SAP_HUMAN Prosaposin OS=Homo sapiens GN=PSAP PE=1 SV=2	P07602|SAP	K.DnATEEEILVYLEK.T	142000	142000	s(DKO1_90min) r(2)	DKO1	DKO1-b2	N2(NGlycan/1054.3700)	N2(NGlycan/1054.3700)	2	80	80	N	N80	79	92	3e-13	2e-11	699.69	HexNAc(2)Hex(4)	PauciM	P07602 --N80	P07602|SAP--N80	P07602|SAP--N80 + PauciM	P07602|SAP--N80 + HexNAc(2)Hex(4)	N80 + PauciM
sp|P07602|SAP_HUMAN Prosaposin OS=Homo sapiens GN=PSAP PE=1 SV=2	P07602	P07602|SAP_HUMAN Prosaposin OS=Homo sapiens GN=PSAP PE=1 SV=2	P07602|SAP	K.DnATEEEILVYLEK.T	142000	142000	s(DKO1_90min) r(2)	DKO1	DKO1-b2	N2(NGlycan/1054.3700)	N2(NGlycan/1054.3700)	2	80	80	N	N80	79	92	3e-14	2e-12	726.26	HexNAc(2)Hex(4)	PauciM	P07602 --N80	P07602|SAP--N80	P07602|SAP--N80 + PauciM	P07602|SAP--N80 + HexNAc(2)Hex(4)	N80 + PauciM
sp|P07602|SAP_HUMAN Prosaposin OS=Homo sapiens GN=PSAP PE=1 SV=2	P07602	P07602|SAP_HUMAN Prosaposin OS=Homo sapiens GN=PSAP PE=1 SV=2	P07602|SAP	K.DnATEEEILVYLEK.T	142000	142000	s(DKO1_90min) r(2)	DKO1	DKO1-b2	N2(NGlycan/1054.3700)	N2(NGlycan/1054.3700)	2	80	80	N	N80	79	92	3e-12	2e-10	638.47	HexNAc(2)Hex(4)	PauciM	P07602 --N80	P07602|SAP--N80	P07602|SAP--N80 + PauciM	P07602|SAP--N80 + HexNAc(2)Hex(4)	N80 + PauciM
sp|P07602|SAP_HUMAN Prosaposin OS=Homo sapiens GN=PSAP PE=1 SV=2	P07602	P07602|SAP_HUMAN Prosaposin OS=Homo sapiens GN=PSAP PE=1 SV=2	P07602|SAP	K.DnATEEEILVYLEK.T	142000	142000	s(DKO1_90min) r(2)	DKO1	DKO1-b2	N2(NGlycan/1054.3700)	N2(NGlycan/1054.3700)	2	80	80	N	N80	79	92	3.1e-08	2.1e-06	417.98	HexNAc(2)Hex(4)	PauciM	P07602 --N80	P07602|SAP--N80	P07602|SAP--N80 + PauciM	P07602|SAP--N80 + HexNAc(2)Hex(4)	N80 + PauciM
sp|P07602|SAP_HUMAN Prosaposin OS=Homo sapiens GN=PSAP PE=1 SV=2	P07602	P07602|SAP_HUMAN Prosaposin OS=Homo sapiens GN=PSAP PE=1 SV=2	P07602|SAP	K.DnATEEEILVYLEK.T	131000	131000	s(DKO1_90min) r(3)	DKO1	DKO1-b3	N2(NGlycan/1054.3700)	N2(NGlycan/1054.3700)	2	80	80	N	N80	79	92	3.1e-12	1.6e-10	648.54	HexNAc(2)Hex(4)	PauciM	P07602 --N80	P07602|SAP--N80	P07602|SAP--N80 + PauciM	P07602|SAP--N80 + HexNAc(2)Hex(4)	N80 + PauciM
sp|P07602|SAP_HUMAN Prosaposin OS=Homo sapiens GN=PSAP PE=1 SV=2	P07602	P07602|SAP_HUMAN Prosaposin OS=Homo sapiens GN=PSAP PE=1 SV=2	P07602|SAP	K.DnATEEEILVYLEK.T	131000	131000	s(DKO1_90min) r(3)	DKO1	DKO1-b3	N2(NGlycan/1054.3700)	N2(NGlycan/1054.3700)	2	80	80	N	N80	79	92	4.8e-15	2.4e-13	783.51	HexNAc(2)Hex(4)	PauciM	P07602 --N80	P07602|SAP--N80	P07602|SAP--N80 + PauciM	P07602|SAP--N80 + HexNAc(2)Hex(4)	N80 + PauciM
sp|P07602|SAP_HUMAN Prosaposin OS=Homo sapiens GN=PSAP PE=1 SV=2	P07602	P07602|SAP_HUMAN Prosaposin OS=Homo sapiens GN=PSAP PE=1 SV=2	P07602|SAP	K.DnATEEEILVYLEK.T	131000	131000	s(DKO1_90min) r(3)	DKO1	DKO1-b3	N2(NGlycan/1054.3700)	N2(NGlycan/1054.3700)	2	80	80	N	N80	79	92	3.1e-15	1.6e-13	765.42	HexNAc(2)Hex(4)	PauciM	P07602 --N80	P07602|SAP--N80	P07602|SAP--N80 + PauciM	P07602|SAP--N80 + HexNAc(2)Hex(4)	N80 + PauciM
sp|P07602|SAP_HUMAN Prosaposin OS=Homo sapiens GN=PSAP PE=1 SV=2	P07602	P07602|SAP_HUMAN Prosaposin OS=Homo sapiens GN=PSAP PE=1 SV=2	P07602|SAP	K.DnATEEEILVYLEK.T	131000	131000	s(DKO1_90min) r(3)	DKO1	DKO1-b3	N2(NGlycan/1054.3700)	N2(NGlycan/1054.3700)	2	80	80	N	N80	79	92	4.8e-14	2.4e-12	740.03	HexNAc(2)Hex(4)	PauciM	P07602 --N80	P07602|SAP--N80	P07602|SAP--N80 + PauciM	P07602|SAP--N80 + HexNAc(2)Hex(4)	N80 + PauciM
sp|P07602|SAP_HUMAN Prosaposin OS=Homo sapiens GN=PSAP PE=1 SV=2	P07602	P07602|SAP_HUMAN Prosaposin OS=Homo sapiens GN=PSAP PE=1 SV=2	P07602|SAP	K.DnATEEEILVYLEK.T	131000	131000	s(DKO1_90min) r(3)	DKO1	DKO1-b3	N2(NGlycan/1054.3700)	N2(NGlycan/1054.3700)	2	80	80	N	N80	79	92	4.8e-13	2.4e-11	669.97	HexNAc(2)Hex(4)	PauciM	P07602 --N80	P07602|SAP--N80	P07602|SAP--N80 + PauciM	P07602|SAP--N80 + HexNAc(2)Hex(4)	N80 + PauciM
sp|P07602|SAP_HUMAN Prosaposin OS=Homo sapiens GN=PSAP PE=1 SV=2	P07602	P07602|SAP_HUMAN Prosaposin OS=Homo sapiens GN=PSAP PE=1 SV=2	P07602|SAP	K.DnATEEEILVYLEK.T	131000	131000	s(DKO1_90min) r(3)	DKO1	DKO1-b3	N2(NGlycan/1054.3700)	N2(NGlycan/1054.3700)	2	80	80	N	N80	79	92	4.8e-14	2.4e-12	712.34	HexNAc(2)Hex(4)	PauciM	P07602 --N80	P07602|SAP--N80	P07602|SAP--N80 + PauciM	P07602|SAP--N80 + HexNAc(2)Hex(4)	N80 + PauciM
sp|P07602|SAP_HUMAN Prosaposin OS=Homo sapiens GN=PSAP PE=1 SV=2	P07602	P07602|SAP_HUMAN Prosaposin OS=Homo sapiens GN=PSAP PE=1 SV=2	P07602|SAP	K.DnATEEEILVYLEK.T	131000	131000	s(DKO1_90min) r(3)	DKO1	DKO1-b3	N2(NGlycan/1054.3700)	N2(NGlycan/1054.3700)	2	80	80	N	N80	79	92	4.8e-14	2.4e-12	720.45	HexNAc(2)Hex(4)	PauciM	P07602 --N80	P07602|SAP--N80	P07602|SAP--N80 + PauciM	P07602|SAP--N80 + HexNAc(2)Hex(4)	N80 + PauciM
sp|P07602|SAP_HUMAN Prosaposin OS=Homo sapiens GN=PSAP PE=1 SV=2	P07602	P07602|SAP_HUMAN Prosaposin OS=Homo sapiens GN=PSAP PE=1 SV=2	P07602|SAP	K.DnATEEEILVYLEK.T	131000	131000	s(DKO1_90min) r(3)	DKO1	DKO1-b3	N2(NGlycan/1054.3700)	N2(NGlycan/1054.3700)	2	80	80	N	N80	79	92	1.2e-08	5.9e-07	497.78	HexNAc(2)Hex(4)	PauciM	P07602 --N80	P07602|SAP--N80	P07602|SAP--N80 + PauciM	P07602|SAP--N80 + HexNAc(2)Hex(4)	N80 + PauciM
sp|P07602|SAP_HUMAN Prosaposin OS=Homo sapiens GN=PSAP PE=1 SV=2	P07602	P07602|SAP_HUMAN Prosaposin OS=Homo sapiens GN=PSAP PE=1 SV=2	P07602|SAP	K.DnATEEEILVYLEK.T	55600	55600	s(DKO1_90min) r(1)	DKO1	DKO1-b1	N2(NGlycan/1054.3700)	N2(NGlycan/1054.3700)	2	80	80	N	N80	79	92	3.9e-07	1.8e-05	455.17	HexNAc(2)Hex(4)	PauciM	P07602 --N80	P07602|SAP--N80	P07602|SAP--N80 + PauciM	P07602|SAP--N80 + HexNAc(2)Hex(4)	N80 + PauciM
sp|P07602|SAP_HUMAN Prosaposin OS=Homo sapiens GN=PSAP PE=1 SV=2	P07602	P07602|SAP_HUMAN Prosaposin OS=Homo sapiens GN=PSAP PE=1 SV=2	P07602|SAP	K.DnATEEEILVYLEK.T	55600	55600	s(DKO1_90min) r(1)	DKO1	DKO1-b1	N2(NGlycan/1054.3700)	N2(NGlycan/1054.3700)	2	80	80	N	N80	79	92	2.1e-07	9.6e-06	450.22	HexNAc(2)Hex(4)	PauciM	P07602 --N80	P07602|SAP--N80	P07602|SAP--N80 + PauciM	P07602|SAP--N80 + HexNAc(2)Hex(4)	N80 + PauciM
sp|P07602|SAP_HUMAN Prosaposin OS=Homo sapiens GN=PSAP PE=1 SV=2	P07602	P07602|SAP_HUMAN Prosaposin OS=Homo sapiens GN=PSAP PE=1 SV=2	P07602|SAP	K.DnATEEEILVYLEK.T	55600	55600	s(DKO1_90min) r(1)	DKO1	DKO1-b1	N2(NGlycan/1054.3700)	N2(NGlycan/1054.3700)	2	80	80	N	N80	79	92	2.4e-07	1.1e-05	420.06	HexNAc(2)Hex(4)	PauciM	P07602 --N80	P07602|SAP--N80	P07602|SAP--N80 + PauciM	P07602|SAP--N80 + HexNAc(2)Hex(4)	N80 + PauciM
sp|P07602|SAP_HUMAN Prosaposin OS=Homo sapiens GN=PSAP PE=1 SV=2	P07602	P07602|SAP_HUMAN Prosaposin OS=Homo sapiens GN=PSAP PE=1 SV=2	P07602|SAP	K.DnATEEEILVYLEK.T	71700	71700	s(DKO1_90min) r(3)	DKO1	DKO1-b3	N2(NGlycan/1054.3700)	N2(NGlycan/1054.3700)	2	80	80	N	N80	79	92	1.8e-08	9.1e-07	558.75	HexNAc(2)Hex(4)	PauciM	P07602 --N80	P07602|SAP--N80	P07602|SAP--N80 + PauciM	P07602|SAP--N80 + HexNAc(2)Hex(4)	N80 + PauciM
sp|P07602|SAP_HUMAN Prosaposin OS=Homo sapiens GN=PSAP PE=1 SV=2	P07602	P07602|SAP_HUMAN Prosaposin OS=Homo sapiens GN=PSAP PE=1 SV=2	P07602|SAP	K.DnATEEEILVYLEK.T	71700	71700	s(DKO1_90min) r(3)	DKO1	DKO1-b3	N2(NGlycan/1054.3700)	N2(NGlycan/1054.3700)	2	80	80	N	N80	79	92	6.3e-12	3.2e-10	609.1	HexNAc(2)Hex(4)	PauciM	P07602 --N80	P07602|SAP--N80	P07602|SAP--N80 + PauciM	P07602|SAP--N80 + HexNAc(2)Hex(4)	N80 + PauciM
sp|P07602|SAP_HUMAN Prosaposin OS=Homo sapiens GN=PSAP PE=1 SV=2	P07602	P07602|SAP_HUMAN Prosaposin OS=Homo sapiens GN=PSAP PE=1 SV=2	P07602|SAP	K.DnATEEEILVYLEK.T	112000	112000	s(DKO1_90min) r(1)	DKO1	DKO1-b1	N2(NGlycan/1216.4229)	N2(NGlycan/1216.4229)	2	80	80	N	N80	79	92	2.4e-09	1.1e-07	569.04	HexNAc(2)Hex(5)	HM	P07602 --N80	P07602|SAP--N80	P07602|SAP--N80 + HM	P07602|SAP--N80 + HexNAc(2)Hex(5)	N80 + HM
sp|P07602|SAP_HUMAN Prosaposin OS=Homo sapiens GN=PSAP PE=1 SV=2	P07602	P07602|SAP_HUMAN Prosaposin OS=Homo sapiens GN=PSAP PE=1 SV=2	P07602|SAP	K.DnATEEEILVYLEK.T	112000	112000	s(DKO1_90min) r(1)	DKO1	DKO1-b1	N2(NGlycan/1216.4229)	N2(NGlycan/1216.4229)	2	80	80	N	N80	79	92	4.1e-15	1.9e-13	710.05	HexNAc(2)Hex(5)	HM	P07602 --N80	P07602|SAP--N80	P07602|SAP--N80 + HM	P07602|SAP--N80 + HexNAc(2)Hex(5)	N80 + HM
sp|P07602|SAP_HUMAN Prosaposin OS=Homo sapiens GN=PSAP PE=1 SV=2	P07602	P07602|SAP_HUMAN Prosaposin OS=Homo sapiens GN=PSAP PE=1 SV=2	P07602|SAP	K.DnATEEEILVYLEK.T	112000	112000	s(DKO1_90min) r(1)	DKO1	DKO1-b1	N2(NGlycan/1216.4229)	N2(NGlycan/1216.4229)	2	80	80	N	N80	79	92	4e-16	1.9e-14	795.92	HexNAc(2)Hex(5)	HM	P07602 --N80	P07602|SAP--N80	P07602|SAP--N80 + HM	P07602|SAP--N80 + HexNAc(2)Hex(5)	N80 + HM
sp|P07602|SAP_HUMAN Prosaposin OS=Homo sapiens GN=PSAP PE=1 SV=2	P07602	P07602|SAP_HUMAN Prosaposin OS=Homo sapiens GN=PSAP PE=1 SV=2	P07602|SAP	K.DnATEEEILVYLEK.T	112000	112000	s(DKO1_90min) r(1)	DKO1	DKO1-b1	N2(NGlycan/1216.4229)	N2(NGlycan/1216.4229)	2	80	80	N	N80	79	92	4e-16	1.9e-14	751.34	HexNAc(2)Hex(5)	HM	P07602 --N80	P07602|SAP--N80	P07602|SAP--N80 + HM	P07602|SAP--N80 + HexNAc(2)Hex(5)	N80 + HM
sp|P07602|SAP_HUMAN Prosaposin OS=Homo sapiens GN=PSAP PE=1 SV=2	P07602	P07602|SAP_HUMAN Prosaposin OS=Homo sapiens GN=PSAP PE=1 SV=2	P07602|SAP	K.DnATEEEILVYLEK.T	112000	112000	s(DKO1_90min) r(1)	DKO1	DKO1-b1	N2(NGlycan/1216.4229)	N2(NGlycan/1216.4229)	2	80	80	N	N80	79	92	6.9e-11	3.2e-09	594.66	HexNAc(2)Hex(5)	HM	P07602 --N80	P07602|SAP--N80	P07602|SAP--N80 + HM	P07602|SAP--N80 + HexNAc(2)Hex(5)	N80 + HM
sp|P07602|SAP_HUMAN Prosaposin OS=Homo sapiens GN=PSAP PE=1 SV=2	P07602	P07602|SAP_HUMAN Prosaposin OS=Homo sapiens GN=PSAP PE=1 SV=2	P07602|SAP	K.DnATEEEILVYLEK.T	216000	216000	s(DKO1_90min) r(2)	DKO1	DKO1-b2	N2(NGlycan/1216.4229)	N2(NGlycan/1216.4229)	2	80	80	N	N80	79	92	3e-15	2e-13	799.56	HexNAc(2)Hex(5)	HM	P07602 --N80	P07602|SAP--N80	P07602|SAP--N80 + HM	P07602|SAP--N80 + HexNAc(2)Hex(5)	N80 + HM
sp|P07602|SAP_HUMAN Prosaposin OS=Homo sapiens GN=PSAP PE=1 SV=2	P07602	P07602|SAP_HUMAN Prosaposin OS=Homo sapiens GN=PSAP PE=1 SV=2	P07602|SAP	K.DnATEEEILVYLEK.T	216000	216000	s(DKO1_90min) r(2)	DKO1	DKO1-b2	N2(NGlycan/1216.4229)	N2(NGlycan/1216.4229)	2	80	80	N	N80	79	92	3e-14	2e-12	721	HexNAc(2)Hex(5)	HM	P07602 --N80	P07602|SAP--N80	P07602|SAP--N80 + HM	P07602|SAP--N80 + HexNAc(2)Hex(5)	N80 + HM
sp|P07602|SAP_HUMAN Prosaposin OS=Homo sapiens GN=PSAP PE=1 SV=2	P07602	P07602|SAP_HUMAN Prosaposin OS=Homo sapiens GN=PSAP PE=1 SV=2	P07602|SAP	K.DnATEEEILVYLEK.T	216000	216000	s(DKO1_90min) r(2)	DKO1	DKO1-b2	N2(NGlycan/1216.4229)	N2(NGlycan/1216.4229)	2	80	80	N	N80	79	92	7.9e-09	5.2e-07	550.25	HexNAc(2)Hex(5)	HM	P07602 --N80	P07602|SAP--N80	P07602|SAP--N80 + HM	P07602|SAP--N80 + HexNAc(2)Hex(5)	N80 + HM
sp|P07602|SAP_HUMAN Prosaposin OS=Homo sapiens GN=PSAP PE=1 SV=2	P07602	P07602|SAP_HUMAN Prosaposin OS=Homo sapiens GN=PSAP PE=1 SV=2	P07602|SAP	K.DnATEEEILVYLEK.T	216000	216000	s(DKO1_90min) r(2)	DKO1	DKO1-b2	N2(NGlycan/1216.4229)	N2(NGlycan/1216.4229)	2	80	80	N	N80	79	92	3e-12	2e-10	608.92	HexNAc(2)Hex(5)	HM	P07602 --N80	P07602|SAP--N80	P07602|SAP--N80 + HM	P07602|SAP--N80 + HexNAc(2)Hex(5)	N80 + HM
sp|P07602|SAP_HUMAN Prosaposin OS=Homo sapiens GN=PSAP PE=1 SV=2	P07602	P07602|SAP_HUMAN Prosaposin OS=Homo sapiens GN=PSAP PE=1 SV=2	P07602|SAP	K.DnATEEEILVYLEK.T	221000	221000	s(DKO1_90min) r(3)	DKO1	DKO1-b3	N2(NGlycan/1216.4229)	N2(NGlycan/1216.4229)	2	80	80	N	N80	79	92	4.8e-15	2.4e-13	794.18	HexNAc(2)Hex(5)	HM	P07602 --N80	P07602|SAP--N80	P07602|SAP--N80 + HM	P07602|SAP--N80 + HexNAc(2)Hex(5)	N80 + HM
sp|P07602|SAP_HUMAN Prosaposin OS=Homo sapiens GN=PSAP PE=1 SV=2	P07602	P07602|SAP_HUMAN Prosaposin OS=Homo sapiens GN=PSAP PE=1 SV=2	P07602|SAP	K.DnATEEEILVYLEK.T	221000	221000	s(DKO1_90min) r(3)	DKO1	DKO1-b3	N2(NGlycan/1216.4229)	N2(NGlycan/1216.4229)	2	80	80	N	N80	79	92	4.8e-15	2.4e-13	784.09	HexNAc(2)Hex(5)	HM	P07602 --N80	P07602|SAP--N80	P07602|SAP--N80 + HM	P07602|SAP--N80 + HexNAc(2)Hex(5)	N80 + HM
sp|P07602|SAP_HUMAN Prosaposin OS=Homo sapiens GN=PSAP PE=1 SV=2	P07602	P07602|SAP_HUMAN Prosaposin OS=Homo sapiens GN=PSAP PE=1 SV=2	P07602|SAP	K.DnATEEEILVYLEK.T	221000	221000	s(DKO1_90min) r(3)	DKO1	DKO1-b3	N2(NGlycan/1216.4229)	N2(NGlycan/1216.4229)	2	80	80	N	N80	79	92	4.8e-14	2.4e-12	711.92	HexNAc(2)Hex(5)	HM	P07602 --N80	P07602|SAP--N80	P07602|SAP--N80 + HM	P07602|SAP--N80 + HexNAc(2)Hex(5)	N80 + HM
sp|P07602|SAP_HUMAN Prosaposin OS=Homo sapiens GN=PSAP PE=1 SV=2	P07602	P07602|SAP_HUMAN Prosaposin OS=Homo sapiens GN=PSAP PE=1 SV=2	P07602|SAP	K.DnATEEEILVYLEK.T	221000	221000	s(DKO1_90min) r(3)	DKO1	DKO1-b3	N2(NGlycan/1216.4229)	N2(NGlycan/1216.4229)	2	80	80	N	N80	79	92	3.1e-15	1.6e-13	775.37	HexNAc(2)Hex(5)	HM	P07602 --N80	P07602|SAP--N80	P07602|SAP--N80 + HM	P07602|SAP--N80 + HexNAc(2)Hex(5)	N80 + HM
sp|P07602|SAP_HUMAN Prosaposin OS=Homo sapiens GN=PSAP PE=1 SV=2	P07602	P07602|SAP_HUMAN Prosaposin OS=Homo sapiens GN=PSAP PE=1 SV=2	P07602|SAP	K.DnATEEEILVYLEK.T	221000	221000	s(DKO1_90min) r(3)	DKO1	DKO1-b3	N2(NGlycan/1216.4229)	N2(NGlycan/1216.4229)	2	80	80	N	N80	79	92	4.9e-07	2.5e-05	327.71	HexNAc(2)Hex(5)	HM	P07602 --N80	P07602|SAP--N80	P07602|SAP--N80 + HM	P07602|SAP--N80 + HexNAc(2)Hex(5)	N80 + HM
sp|P07602|SAP_HUMAN Prosaposin OS=Homo sapiens GN=PSAP PE=1 SV=2	P07602	P07602|SAP_HUMAN Prosaposin OS=Homo sapiens GN=PSAP PE=1 SV=2	P07602|SAP	K.DnATEEEILVYLEK.T	221000	221000	s(DKO1_90min) r(3)	DKO1	DKO1-b3	N2(NGlycan/1216.4229)	N2(NGlycan/1216.4229)	2	80	80	N	N80	79	92	4.8e-13	2.4e-11	696.7	HexNAc(2)Hex(5)	HM	P07602 --N80	P07602|SAP--N80	P07602|SAP--N80 + HM	P07602|SAP--N80 + HexNAc(2)Hex(5)	N80 + HM
sp|P07602|SAP_HUMAN Prosaposin OS=Homo sapiens GN=PSAP PE=1 SV=2	P07602	P07602|SAP_HUMAN Prosaposin OS=Homo sapiens GN=PSAP PE=1 SV=2	P07602|SAP	K.DnATEEEILVYLEK.T	94900	94900	s(DKO1_90min) r(1)	DKO1	DKO1-b1	N2(NGlycan/1216.4229)	N2(NGlycan/1216.4229)	2	80	80	N	N80	79	92	7.1e-14	3.3e-12	683.01	HexNAc(2)Hex(5)	HM	P07602 --N80	P07602|SAP--N80	P07602|SAP--N80 + HM	P07602|SAP--N80 + HexNAc(2)Hex(5)	N80 + HM
sp|P07602|SAP_HUMAN Prosaposin OS=Homo sapiens GN=PSAP PE=1 SV=2	P07602	P07602|SAP_HUMAN Prosaposin OS=Homo sapiens GN=PSAP PE=1 SV=2	P07602|SAP	K.DnATEEEILVYLEK.T	94900	94900	s(DKO1_90min) r(1)	DKO1	DKO1-b1	N2(NGlycan/1216.4229)	N2(NGlycan/1216.4229)	2	80	80	N	N80	79	92	1.7e-11	7.7e-10	619.72	HexNAc(2)Hex(5)	HM	P07602 --N80	P07602|SAP--N80	P07602|SAP--N80 + HM	P07602|SAP--N80 + HexNAc(2)Hex(5)	N80 + HM
sp|P07602|SAP_HUMAN Prosaposin OS=Homo sapiens GN=PSAP PE=1 SV=2	P07602	P07602|SAP_HUMAN Prosaposin OS=Homo sapiens GN=PSAP PE=1 SV=2	P07602|SAP	K.DnATEEEILVYLEK.T	94900	94900	s(DKO1_90min) r(1)	DKO1	DKO1-b1	N2(NGlycan/1216.4229)	N2(NGlycan/1216.4229)	2	80	80	N	N80	79	92	7.1e-13	3.3e-11	610.14	HexNAc(2)Hex(5)	HM	P07602 --N80	P07602|SAP--N80	P07602|SAP--N80 + HM	P07602|SAP--N80 + HexNAc(2)Hex(5)	N80 + HM
sp|P07602|SAP_HUMAN Prosaposin OS=Homo sapiens GN=PSAP PE=1 SV=2	P07602	P07602|SAP_HUMAN Prosaposin OS=Homo sapiens GN=PSAP PE=1 SV=2	P07602|SAP	K.DnATEEEILVYLEK.T	122000	122000	s(DKO1_90min) r(2)	DKO1	DKO1-b2	N2(NGlycan/1216.4229)	N2(NGlycan/1216.4229)	2	80	80	N	N80	79	92	8.9e-13	5.9e-11	698.97	HexNAc(2)Hex(5)	HM	P07602 --N80	P07602|SAP--N80	P07602|SAP--N80 + HM	P07602|SAP--N80 + HexNAc(2)Hex(5)	N80 + HM
sp|P07602|SAP_HUMAN Prosaposin OS=Homo sapiens GN=PSAP PE=1 SV=2	P07602	P07602|SAP_HUMAN Prosaposin OS=Homo sapiens GN=PSAP PE=1 SV=2	P07602|SAP	K.DnATEEEILVYLEK.T	122000	122000	s(DKO1_90min) r(2)	DKO1	DKO1-b2	N2(NGlycan/1216.4229)	N2(NGlycan/1216.4229)	2	80	80	N	N80	79	92	8.9e-13	5.9e-11	698.91	HexNAc(2)Hex(5)	HM	P07602 --N80	P07602|SAP--N80	P07602|SAP--N80 + HM	P07602|SAP--N80 + HexNAc(2)Hex(5)	N80 + HM
sp|P07602|SAP_HUMAN Prosaposin OS=Homo sapiens GN=PSAP PE=1 SV=2	P07602	P07602|SAP_HUMAN Prosaposin OS=Homo sapiens GN=PSAP PE=1 SV=2	P07602|SAP	K.DnATEEEILVYLEK.T	124000	124000	s(DKO1_90min) r(3)	DKO1	DKO1-b3	N2(NGlycan/1216.4229)	N2(NGlycan/1216.4229)	2	80	80	N	N80	79	92	1.1e-12	5.5e-11	667.21	HexNAc(2)Hex(5)	HM	P07602 --N80	P07602|SAP--N80	P07602|SAP--N80 + HM	P07602|SAP--N80 + HexNAc(2)Hex(5)	N80 + HM
sp|P07602|SAP_HUMAN Prosaposin OS=Homo sapiens GN=PSAP PE=1 SV=2	P07602	P07602|SAP_HUMAN Prosaposin OS=Homo sapiens GN=PSAP PE=1 SV=2	P07602|SAP	K.DnATEEEILVYLEK.T	124000	124000	s(DKO1_90min) r(3)	DKO1	DKO1-b3	N2(NGlycan/1216.4229)	N2(NGlycan/1216.4229)	2	80	80	N	N80	79	92	8e-10	4.1e-08	524.74	HexNAc(2)Hex(5)	HM	P07602 --N80	P07602|SAP--N80	P07602|SAP--N80 + HM	P07602|SAP--N80 + HexNAc(2)Hex(5)	N80 + HM
sp|P07602|SAP_HUMAN Prosaposin OS=Homo sapiens GN=PSAP PE=1 SV=2	P07602	P07602|SAP_HUMAN Prosaposin OS=Homo sapiens GN=PSAP PE=1 SV=2	P07602|SAP	K.DnATEEEILVYLEK.T	77100	77100	s(DKO1_90min) r(2)	DKO1	DKO1-b2	N2(NGlycan/1257.4494)	N2(NGlycan/1257.4494)	2	80	80	N	N80	79	92	2.2e-09	1.5e-07	560.36	HexNAc(3)Hex(4)	C or Hyb	P07602 --N80	P07602|SAP--N80	P07602|SAP--N80 + C or Hyb	P07602|SAP--N80 + HexNAc(3)Hex(4)	N80 + C or Hyb
sp|P07602|SAP_HUMAN Prosaposin OS=Homo sapiens GN=PSAP PE=1 SV=2	P07602	P07602|SAP_HUMAN Prosaposin OS=Homo sapiens GN=PSAP PE=1 SV=2	P07602|SAP	K.DnATEEEILVYLEK.T	103000	103000	s(DKO1_90min) r(3)	DKO1	DKO1-b3	N2(NGlycan/1257.4494)	N2(NGlycan/1257.4494)	2	80	80	N	N80	79	92	1.2e-06	5.9e-05	380.27	HexNAc(3)Hex(4)	C or Hyb	P07602 --N80	P07602|SAP--N80	P07602|SAP--N80 + C or Hyb	P07602|SAP--N80 + HexNAc(3)Hex(4)	N80 + C or Hyb
sp|P07602|SAP_HUMAN Prosaposin OS=Homo sapiens GN=PSAP PE=1 SV=2	P07602	P07602|SAP_HUMAN Prosaposin OS=Homo sapiens GN=PSAP PE=1 SV=2	P07602|SAP	K.DnATEEEILVYLEK.T	103000	103000	s(DKO1_90min) r(3)	DKO1	DKO1-b3	N2(NGlycan/1257.4494)	N2(NGlycan/1257.4494)	2	80	80	N	N80	79	92	2.9e-07	1.5e-05	342.19	HexNAc(3)Hex(4)	C or Hyb	P07602 --N80	P07602|SAP--N80	P07602|SAP--N80 + C or Hyb	P07602|SAP--N80 + HexNAc(3)Hex(4)	N80 + C or Hyb
sp|P07602|SAP_HUMAN Prosaposin OS=Homo sapiens GN=PSAP PE=1 SV=2	P07602	P07602|SAP_HUMAN Prosaposin OS=Homo sapiens GN=PSAP PE=1 SV=2	P07602|SAP	K.DnATEEEILVYLEK.T	103000	103000	s(DKO1_90min) r(3)	DKO1	DKO1-b3	N2(NGlycan/1257.4494)	N2(NGlycan/1257.4494)	2	80	80	N	N80	79	92	2.3e-08	1.2e-06	487.82	HexNAc(3)Hex(4)	C or Hyb	P07602 --N80	P07602|SAP--N80	P07602|SAP--N80 + C or Hyb	P07602|SAP--N80 + HexNAc(3)Hex(4)	N80 + C or Hyb
sp|P07602|SAP_HUMAN Prosaposin OS=Homo sapiens GN=PSAP PE=1 SV=2	P07602	P07602|SAP_HUMAN Prosaposin OS=Homo sapiens GN=PSAP PE=1 SV=2	P07602|SAP	K.DnATEEEILVYLEK.T	103000	103000	s(DKO1_90min) r(3)	DKO1	DKO1-b3	N2(NGlycan/1257.4494)	N2(NGlycan/1257.4494)	2	80	80	N	N80	79	92	5.6e-08	2.9e-06	409.14	HexNAc(3)Hex(4)	C or Hyb	P07602 --N80	P07602|SAP--N80	P07602|SAP--N80 + C or Hyb	P07602|SAP--N80 + HexNAc(3)Hex(4)	N80 + C or Hyb
sp|P07602|SAP_HUMAN Prosaposin OS=Homo sapiens GN=PSAP PE=1 SV=2	P07602	P07602|SAP_HUMAN Prosaposin OS=Homo sapiens GN=PSAP PE=1 SV=2	P07602|SAP	K.DnATEEEILVYLEK.T	70100	70100	s(DKO1_90min) r(3)	DKO1	DKO1-b3	N2(NGlycan/1257.4494)	N2(NGlycan/1257.4494)	2	80	80	N	N80	79	92	2.8e-05	0.0014	343.89	HexNAc(3)Hex(4)	C or Hyb	P07602 --N80	P07602|SAP--N80	P07602|SAP--N80 + C or Hyb	P07602|SAP--N80 + HexNAc(3)Hex(4)	N80 + C or Hyb
sp|P07602|SAP_HUMAN Prosaposin OS=Homo sapiens GN=PSAP PE=1 SV=2	P07602	P07602|SAP_HUMAN Prosaposin OS=Homo sapiens GN=PSAP PE=1 SV=2	P07602|SAP	K.DnATEEEILVYLEK.T	101000	101000	s(DKO1_90min) r(1)	DKO1	DKO1-b1	N2(NGlycan/1378.4757)	N2(NGlycan/1378.4757)	2	80	80	N	N80	79	92	4.1e-13	1.9e-11	620.6	HexNAc(2)Hex(6)	HM	P07602 --N80	P07602|SAP--N80	P07602|SAP--N80 + HM	P07602|SAP--N80 + HexNAc(2)Hex(6)	N80 + HM
sp|P07602|SAP_HUMAN Prosaposin OS=Homo sapiens GN=PSAP PE=1 SV=2	P07602	P07602|SAP_HUMAN Prosaposin OS=Homo sapiens GN=PSAP PE=1 SV=2	P07602|SAP	K.DnATEEEILVYLEK.T	101000	101000	s(DKO1_90min) r(1)	DKO1	DKO1-b1	N2(NGlycan/1378.4757)	N2(NGlycan/1378.4757)	2	80	80	N	N80	79	92	1.4e-14	6.4e-13	735.58	HexNAc(2)Hex(6)	HM	P07602 --N80	P07602|SAP--N80	P07602|SAP--N80 + HM	P07602|SAP--N80 + HexNAc(2)Hex(6)	N80 + HM
sp|P07602|SAP_HUMAN Prosaposin OS=Homo sapiens GN=PSAP PE=1 SV=2	P07602	P07602|SAP_HUMAN Prosaposin OS=Homo sapiens GN=PSAP PE=1 SV=2	P07602|SAP	K.DnATEEEILVYLEK.T	101000	101000	s(DKO1_90min) r(1)	DKO1	DKO1-b1	N2(NGlycan/1378.4757)	N2(NGlycan/1378.4757)	2	80	80	N	N80	79	92	4.1e-14	1.9e-12	673.73	HexNAc(2)Hex(6)	HM	P07602 --N80	P07602|SAP--N80	P07602|SAP--N80 + HM	P07602|SAP--N80 + HexNAc(2)Hex(6)	N80 + HM
sp|P07602|SAP_HUMAN Prosaposin OS=Homo sapiens GN=PSAP PE=1 SV=2	P07602	P07602|SAP_HUMAN Prosaposin OS=Homo sapiens GN=PSAP PE=1 SV=2	P07602|SAP	K.DnATEEEILVYLEK.T	101000	101000	s(DKO1_90min) r(1)	DKO1	DKO1-b1	N2(NGlycan/1378.4757)	N2(NGlycan/1378.4757)	2	80	80	N	N80	79	92	2.7e-09	1.3e-07	555.43	HexNAc(2)Hex(6)	HM	P07602 --N80	P07602|SAP--N80	P07602|SAP--N80 + HM	P07602|SAP--N80 + HexNAc(2)Hex(6)	N80 + HM
sp|P07602|SAP_HUMAN Prosaposin OS=Homo sapiens GN=PSAP PE=1 SV=2	P07602	P07602|SAP_HUMAN Prosaposin OS=Homo sapiens GN=PSAP PE=1 SV=2	P07602|SAP	K.DnATEEEILVYLEK.T	101000	101000	s(DKO1_90min) r(1)	DKO1	DKO1-b1	N2(NGlycan/1378.4757)	N2(NGlycan/1378.4757)	2	80	80	N	N80	79	92	4.1e-14	1.9e-12	698.11	HexNAc(2)Hex(6)	HM	P07602 --N80	P07602|SAP--N80	P07602|SAP--N80 + HM	P07602|SAP--N80 + HexNAc(2)Hex(6)	N80 + HM
sp|P07602|SAP_HUMAN Prosaposin OS=Homo sapiens GN=PSAP PE=1 SV=2	P07602	P07602|SAP_HUMAN Prosaposin OS=Homo sapiens GN=PSAP PE=1 SV=2	P07602|SAP	K.DnATEEEILVYLEK.T	101000	101000	s(DKO1_90min) r(1)	DKO1	DKO1-b1	N2(NGlycan/1378.4757)	N2(NGlycan/1378.4757)	2	80	80	N	N80	79	92	4.1e-15	1.9e-13	748.66	HexNAc(2)Hex(6)	HM	P07602 --N80	P07602|SAP--N80	P07602|SAP--N80 + HM	P07602|SAP--N80 + HexNAc(2)Hex(6)	N80 + HM
sp|P07602|SAP_HUMAN Prosaposin OS=Homo sapiens GN=PSAP PE=1 SV=2	P07602	P07602|SAP_HUMAN Prosaposin OS=Homo sapiens GN=PSAP PE=1 SV=2	P07602|SAP	K.DnATEEEILVYLEK.T	101000	101000	s(DKO1_90min) r(1)	DKO1	DKO1-b1	N2(NGlycan/1378.4757)	N2(NGlycan/1378.4757)	2	80	80	N	N80	79	92	4.1e-14	1.9e-12	664.15	HexNAc(2)Hex(6)	HM	P07602 --N80	P07602|SAP--N80	P07602|SAP--N80 + HM	P07602|SAP--N80 + HexNAc(2)Hex(6)	N80 + HM
sp|P07602|SAP_HUMAN Prosaposin OS=Homo sapiens GN=PSAP PE=1 SV=2	P07602	P07602|SAP_HUMAN Prosaposin OS=Homo sapiens GN=PSAP PE=1 SV=2	P07602|SAP	K.DnATEEEILVYLEK.T	101000	101000	s(DKO1_90min) r(1)	DKO1	DKO1-b1	N2(NGlycan/1378.4757)	N2(NGlycan/1378.4757)	2	80	80	N	N80	79	92	4.1e-14	1.9e-12	679.12	HexNAc(2)Hex(6)	HM	P07602 --N80	P07602|SAP--N80	P07602|SAP--N80 + HM	P07602|SAP--N80 + HexNAc(2)Hex(6)	N80 + HM
sp|P07602|SAP_HUMAN Prosaposin OS=Homo sapiens GN=PSAP PE=1 SV=2	P07602	P07602|SAP_HUMAN Prosaposin OS=Homo sapiens GN=PSAP PE=1 SV=2	P07602|SAP	K.DnATEEEILVYLEK.T	101000	101000	s(DKO1_90min) r(1)	DKO1	DKO1-b1	N2(NGlycan/1378.4757)	N2(NGlycan/1378.4757)	2	80	80	N	N80	79	92	7.5e-11	3.5e-09	567	HexNAc(2)Hex(6)	HM	P07602 --N80	P07602|SAP--N80	P07602|SAP--N80 + HM	P07602|SAP--N80 + HexNAc(2)Hex(6)	N80 + HM
sp|P07602|SAP_HUMAN Prosaposin OS=Homo sapiens GN=PSAP PE=1 SV=2	P07602	P07602|SAP_HUMAN Prosaposin OS=Homo sapiens GN=PSAP PE=1 SV=2	P07602|SAP	K.DnATEEEILVYLEK.T	101000	101000	s(DKO1_90min) r(1)	DKO1	DKO1-b1	N2(NGlycan/1378.4757)	N2(NGlycan/1378.4757)	2	80	80	N	N80	79	92	1.4e-08	6.7e-07	437.91	HexNAc(2)Hex(6)	HM	P07602 --N80	P07602|SAP--N80	P07602|SAP--N80 + HM	P07602|SAP--N80 + HexNAc(2)Hex(6)	N80 + HM
sp|P07602|SAP_HUMAN Prosaposin OS=Homo sapiens GN=PSAP PE=1 SV=2	P07602	P07602|SAP_HUMAN Prosaposin OS=Homo sapiens GN=PSAP PE=1 SV=2	P07602|SAP	K.DnATEEEILVYLEK.T	101000	101000	s(DKO1_90min) r(1)	DKO1	DKO1-b1	N2(NGlycan/1378.4757)	N2(NGlycan/1378.4757)	2	80	80	N	N80	79	92	4.7e-08	2.2e-06	380.36	HexNAc(2)Hex(6)	HM	P07602 --N80	P07602|SAP--N80	P07602|SAP--N80 + HM	P07602|SAP--N80 + HexNAc(2)Hex(6)	N80 + HM
sp|P07602|SAP_HUMAN Prosaposin OS=Homo sapiens GN=PSAP PE=1 SV=2	P07602	P07602|SAP_HUMAN Prosaposin OS=Homo sapiens GN=PSAP PE=1 SV=2	P07602|SAP	K.DnATEEEILVYLEK.T	175000	175000	s(DKO1_90min) r(2)	DKO1	DKO1-b2	N2(NGlycan/1378.4757)	N2(NGlycan/1378.4757)	2	80	80	N	N80	79	92	3e-15	2e-13	789.41	HexNAc(2)Hex(6)	HM	P07602 --N80	P07602|SAP--N80	P07602|SAP--N80 + HM	P07602|SAP--N80 + HexNAc(2)Hex(6)	N80 + HM
sp|P07602|SAP_HUMAN Prosaposin OS=Homo sapiens GN=PSAP PE=1 SV=2	P07602	P07602|SAP_HUMAN Prosaposin OS=Homo sapiens GN=PSAP PE=1 SV=2	P07602|SAP	K.DnATEEEILVYLEK.T	175000	175000	s(DKO1_90min) r(2)	DKO1	DKO1-b2	N2(NGlycan/1378.4757)	N2(NGlycan/1378.4757)	2	80	80	N	N80	79	92	3e-15	2e-13	761.88	HexNAc(2)Hex(6)	HM	P07602 --N80	P07602|SAP--N80	P07602|SAP--N80 + HM	P07602|SAP--N80 + HexNAc(2)Hex(6)	N80 + HM
sp|P07602|SAP_HUMAN Prosaposin OS=Homo sapiens GN=PSAP PE=1 SV=2	P07602	P07602|SAP_HUMAN Prosaposin OS=Homo sapiens GN=PSAP PE=1 SV=2	P07602|SAP	K.DnATEEEILVYLEK.T	175000	175000	s(DKO1_90min) r(2)	DKO1	DKO1-b2	N2(NGlycan/1378.4757)	N2(NGlycan/1378.4757)	2	80	80	N	N80	79	92	0	2e-15	868.85	HexNAc(2)Hex(6)	HM	P07602 --N80	P07602|SAP--N80	P07602|SAP--N80 + HM	P07602|SAP--N80 + HexNAc(2)Hex(6)	N80 + HM
sp|P07602|SAP_HUMAN Prosaposin OS=Homo sapiens GN=PSAP PE=1 SV=2	P07602	P07602|SAP_HUMAN Prosaposin OS=Homo sapiens GN=PSAP PE=1 SV=2	P07602|SAP	K.DnATEEEILVYLEK.T	175000	175000	s(DKO1_90min) r(2)	DKO1	DKO1-b2	N2(NGlycan/1378.4757)	N2(NGlycan/1378.4757)	2	80	80	N	N80	79	92	7.9e-09	5.2e-07	547.62	HexNAc(2)Hex(6)	HM	P07602 --N80	P07602|SAP--N80	P07602|SAP--N80 + HM	P07602|SAP--N80 + HexNAc(2)Hex(6)	N80 + HM
sp|P07602|SAP_HUMAN Prosaposin OS=Homo sapiens GN=PSAP PE=1 SV=2	P07602	P07602|SAP_HUMAN Prosaposin OS=Homo sapiens GN=PSAP PE=1 SV=2	P07602|SAP	K.DnATEEEILVYLEK.T	175000	175000	s(DKO1_90min) r(2)	DKO1	DKO1-b2	N2(NGlycan/1378.4757)	N2(NGlycan/1378.4757)	2	80	80	N	N80	79	92	3e-15	2e-13	750.02	HexNAc(2)Hex(6)	HM	P07602 --N80	P07602|SAP--N80	P07602|SAP--N80 + HM	P07602|SAP--N80 + HexNAc(2)Hex(6)	N80 + HM
sp|P07602|SAP_HUMAN Prosaposin OS=Homo sapiens GN=PSAP PE=1 SV=2	P07602	P07602|SAP_HUMAN Prosaposin OS=Homo sapiens GN=PSAP PE=1 SV=2	P07602|SAP	K.DnATEEEILVYLEK.T	204000	204000	s(DKO1_90min) r(3)	DKO1	DKO1-b3	N2(NGlycan/1378.4757)	N2(NGlycan/1378.4757)	2	80	80	N	N80	79	92	8.7e-10	4.4e-08	589.97	HexNAc(2)Hex(6)	HM	P07602 --N80	P07602|SAP--N80	P07602|SAP--N80 + HM	P07602|SAP--N80 + HexNAc(2)Hex(6)	N80 + HM
sp|P07602|SAP_HUMAN Prosaposin OS=Homo sapiens GN=PSAP PE=1 SV=2	P07602	P07602|SAP_HUMAN Prosaposin OS=Homo sapiens GN=PSAP PE=1 SV=2	P07602|SAP	K.DnATEEEILVYLEK.T	204000	204000	s(DKO1_90min) r(3)	DKO1	DKO1-b3	N2(NGlycan/1378.4757)	N2(NGlycan/1378.4757)	2	80	80	N	N80	79	92	5e-16	2.4e-14	826.93	HexNAc(2)Hex(6)	HM	P07602 --N80	P07602|SAP--N80	P07602|SAP--N80 + HM	P07602|SAP--N80 + HexNAc(2)Hex(6)	N80 + HM
sp|P07602|SAP_HUMAN Prosaposin OS=Homo sapiens GN=PSAP PE=1 SV=2	P07602	P07602|SAP_HUMAN Prosaposin OS=Homo sapiens GN=PSAP PE=1 SV=2	P07602|SAP	K.DnATEEEILVYLEK.T	204000	204000	s(DKO1_90min) r(3)	DKO1	DKO1-b3	N2(NGlycan/1378.4757)	N2(NGlycan/1378.4757)	2	80	80	N	N80	79	92	5e-16	2.4e-14	836	HexNAc(2)Hex(6)	HM	P07602 --N80	P07602|SAP--N80	P07602|SAP--N80 + HM	P07602|SAP--N80 + HexNAc(2)Hex(6)	N80 + HM
sp|P07602|SAP_HUMAN Prosaposin OS=Homo sapiens GN=PSAP PE=1 SV=2	P07602	P07602|SAP_HUMAN Prosaposin OS=Homo sapiens GN=PSAP PE=1 SV=2	P07602|SAP	K.DnATEEEILVYLEK.T	204000	204000	s(DKO1_90min) r(3)	DKO1	DKO1-b3	N2(NGlycan/1378.4757)	N2(NGlycan/1378.4757)	2	80	80	N	N80	79	92	0	2.4e-15	879.44	HexNAc(2)Hex(6)	HM	P07602 --N80	P07602|SAP--N80	P07602|SAP--N80 + HM	P07602|SAP--N80 + HexNAc(2)Hex(6)	N80 + HM
sp|P07602|SAP_HUMAN Prosaposin OS=Homo sapiens GN=PSAP PE=1 SV=2	P07602	P07602|SAP_HUMAN Prosaposin OS=Homo sapiens GN=PSAP PE=1 SV=2	P07602|SAP	K.DnATEEEILVYLEK.T	204000	204000	s(DKO1_90min) r(3)	DKO1	DKO1-b3	N2(NGlycan/1378.4757)	N2(NGlycan/1378.4757)	2	80	80	N	N80	79	92	4.8e-15	2.4e-13	766.97	HexNAc(2)Hex(6)	HM	P07602 --N80	P07602|SAP--N80	P07602|SAP--N80 + HM	P07602|SAP--N80 + HexNAc(2)Hex(6)	N80 + HM
sp|P07602|SAP_HUMAN Prosaposin OS=Homo sapiens GN=PSAP PE=1 SV=2	P07602	P07602|SAP_HUMAN Prosaposin OS=Homo sapiens GN=PSAP PE=1 SV=2	P07602|SAP	K.DnATEEEILVYLEK.T	204000	204000	s(DKO1_90min) r(3)	DKO1	DKO1-b3	N2(NGlycan/1378.4757)	N2(NGlycan/1378.4757)	2	80	80	N	N80	79	92	2.7e-09	1.3e-07	569.46	HexNAc(2)Hex(6)	HM	P07602 --N80	P07602|SAP--N80	P07602|SAP--N80 + HM	P07602|SAP--N80 + HexNAc(2)Hex(6)	N80 + HM
sp|P07602|SAP_HUMAN Prosaposin OS=Homo sapiens GN=PSAP PE=1 SV=2	P07602	P07602|SAP_HUMAN Prosaposin OS=Homo sapiens GN=PSAP PE=1 SV=2	P07602|SAP	K.DnATEEEILVYLEK.T	97100	97100	s(DKO1_90min) r(1)	DKO1	DKO1-b1	N2(NGlycan/1378.4757)	N2(NGlycan/1378.4757)	2	80	80	N	N80	79	92	7.1e-14	3.3e-12	667.07	HexNAc(2)Hex(6)	HM	P07602 --N80	P07602|SAP--N80	P07602|SAP--N80 + HM	P07602|SAP--N80 + HexNAc(2)Hex(6)	N80 + HM
sp|P07602|SAP_HUMAN Prosaposin OS=Homo sapiens GN=PSAP PE=1 SV=2	P07602	P07602|SAP_HUMAN Prosaposin OS=Homo sapiens GN=PSAP PE=1 SV=2	P07602|SAP	K.DnATEEEILVYLEK.T	97100	97100	s(DKO1_90min) r(1)	DKO1	DKO1-b1	N2(NGlycan/1378.4757)	N2(NGlycan/1378.4757)	2	80	80	N	N80	79	92	7.1e-13	3.3e-11	633.68	HexNAc(2)Hex(6)	HM	P07602 --N80	P07602|SAP--N80	P07602|SAP--N80 + HM	P07602|SAP--N80 + HexNAc(2)Hex(6)	N80 + HM
sp|P07602|SAP_HUMAN Prosaposin OS=Homo sapiens GN=PSAP PE=1 SV=2	P07602	P07602|SAP_HUMAN Prosaposin OS=Homo sapiens GN=PSAP PE=1 SV=2	P07602|SAP	K.DnATEEEILVYLEK.T	97100	97100	s(DKO1_90min) r(1)	DKO1	DKO1-b1	N2(NGlycan/1378.4757)	N2(NGlycan/1378.4757)	2	80	80	N	N80	79	92	7.1e-14	3.3e-12	688.2	HexNAc(2)Hex(6)	HM	P07602 --N80	P07602|SAP--N80	P07602|SAP--N80 + HM	P07602|SAP--N80 + HexNAc(2)Hex(6)	N80 + HM
sp|P07602|SAP_HUMAN Prosaposin OS=Homo sapiens GN=PSAP PE=1 SV=2	P07602	P07602|SAP_HUMAN Prosaposin OS=Homo sapiens GN=PSAP PE=1 SV=2	P07602|SAP	K.DnATEEEILVYLEK.T	97100	97100	s(DKO1_90min) r(1)	DKO1	DKO1-b1	N2(NGlycan/1378.4757)	N2(NGlycan/1378.4757)	2	80	80	N	N80	79	92	8.2e-13	3.8e-11	623.06	HexNAc(2)Hex(6)	HM	P07602 --N80	P07602|SAP--N80	P07602|SAP--N80 + HM	P07602|SAP--N80 + HexNAc(2)Hex(6)	N80 + HM
sp|P07602|SAP_HUMAN Prosaposin OS=Homo sapiens GN=PSAP PE=1 SV=2	P07602	P07602|SAP_HUMAN Prosaposin OS=Homo sapiens GN=PSAP PE=1 SV=2	P07602|SAP	K.DnATEEEILVYLEK.T	97100	97100	s(DKO1_90min) r(1)	DKO1	DKO1-b1	N2(NGlycan/1378.4757)	N2(NGlycan/1378.4757)	2	80	80	N	N80	79	92	1.9e-10	8.7e-09	559.36	HexNAc(2)Hex(6)	HM	P07602 --N80	P07602|SAP--N80	P07602|SAP--N80 + HM	P07602|SAP--N80 + HexNAc(2)Hex(6)	N80 + HM
sp|P07602|SAP_HUMAN Prosaposin OS=Homo sapiens GN=PSAP PE=1 SV=2	P07602	P07602|SAP_HUMAN Prosaposin OS=Homo sapiens GN=PSAP PE=1 SV=2	P07602|SAP	K.DnATEEEILVYLEK.T	119000	119000	s(DKO1_90min) r(2)	DKO1	DKO1-b2	N2(NGlycan/1378.4757)	N2(NGlycan/1378.4757)	2	80	80	N	N80	79	92	4.6e-14	3e-12	715.88	HexNAc(2)Hex(6)	HM	P07602 --N80	P07602|SAP--N80	P07602|SAP--N80 + HM	P07602|SAP--N80 + HexNAc(2)Hex(6)	N80 + HM
sp|P07602|SAP_HUMAN Prosaposin OS=Homo sapiens GN=PSAP PE=1 SV=2	P07602	P07602|SAP_HUMAN Prosaposin OS=Homo sapiens GN=PSAP PE=1 SV=2	P07602|SAP	K.DnATEEEILVYLEK.T	119000	119000	s(DKO1_90min) r(2)	DKO1	DKO1-b2	N2(NGlycan/1378.4757)	N2(NGlycan/1378.4757)	2	80	80	N	N80	79	92	4.6e-13	3e-11	692.09	HexNAc(2)Hex(6)	HM	P07602 --N80	P07602|SAP--N80	P07602|SAP--N80 + HM	P07602|SAP--N80 + HexNAc(2)Hex(6)	N80 + HM
sp|P07602|SAP_HUMAN Prosaposin OS=Homo sapiens GN=PSAP PE=1 SV=2	P07602	P07602|SAP_HUMAN Prosaposin OS=Homo sapiens GN=PSAP PE=1 SV=2	P07602|SAP	K.DnATEEEILVYLEK.T	134000	134000	s(DKO1_90min) r(3)	DKO1	DKO1-b3	N2(NGlycan/1378.4757)	N2(NGlycan/1378.4757)	2	80	80	N	N80	79	92	1.1e-14	5.5e-13	762.31	HexNAc(2)Hex(6)	HM	P07602 --N80	P07602|SAP--N80	P07602|SAP--N80 + HM	P07602|SAP--N80 + HexNAc(2)Hex(6)	N80 + HM
sp|P07602|SAP_HUMAN Prosaposin OS=Homo sapiens GN=PSAP PE=1 SV=2	P07602	P07602|SAP_HUMAN Prosaposin OS=Homo sapiens GN=PSAP PE=1 SV=2	P07602|SAP	K.DnATEEEILVYLEK.T	91600	91600	s(DKO1_90min) r(3)	DKO1	DKO1-b3	N2(NGlycan/1540.5285)	N2(NGlycan/1540.5285)	2	80	80	N	N80	79	92	1.9e-07	9.4e-06	385.26	HexNAc(2)Hex(7)	HM	P07602 --N80	P07602|SAP--N80	P07602|SAP--N80 + HM	P07602|SAP--N80 + HexNAc(2)Hex(7)	N80 + HM
sp|P07602|SAP_HUMAN Prosaposin OS=Homo sapiens GN=PSAP PE=1 SV=2	P07602	P07602|SAP_HUMAN Prosaposin OS=Homo sapiens GN=PSAP PE=1 SV=2	P07602|SAP	K.DnATEEEILVYLEK.T	91600	91600	s(DKO1_90min) r(3)	DKO1	DKO1-b3	N2(NGlycan/1540.5285)	N2(NGlycan/1540.5285)	2	80	80	N	N80	79	92	7.8e-08	3.9e-06	407.52	HexNAc(2)Hex(7)	HM	P07602 --N80	P07602|SAP--N80	P07602|SAP--N80 + HM	P07602|SAP--N80 + HexNAc(2)Hex(7)	N80 + HM
sp|P07602|SAP_HUMAN Prosaposin OS=Homo sapiens GN=PSAP PE=1 SV=2	P07602	P07602|SAP_HUMAN Prosaposin OS=Homo sapiens GN=PSAP PE=1 SV=2	P07602|SAP	K.DnATEEEILVYLEK.T	91600	91600	s(DKO1_90min) r(3)	DKO1	DKO1-b3	N2(NGlycan/1540.5285)	N2(NGlycan/1540.5285)	2	80	80	N	N80	79	92	1.8e-08	9.1e-07	472.83	HexNAc(2)Hex(7)	HM	P07602 --N80	P07602|SAP--N80	P07602|SAP--N80 + HM	P07602|SAP--N80 + HexNAc(2)Hex(7)	N80 + HM
sp|P07602|SAP_HUMAN Prosaposin OS=Homo sapiens GN=PSAP PE=1 SV=2	P07602	P07602|SAP_HUMAN Prosaposin OS=Homo sapiens GN=PSAP PE=1 SV=2	P07602|SAP	K.DnATEEEILVYLEK.T	77300	77300	s(DKO1_90min) r(1)	DKO1	DKO1-b1	N2(NGlycan/1548.5448)	N2(NGlycan/1548.5448)	2	80	80	N	N80	79	92	1.2e-05	0.00058	310.26	HexNAc(3)Hex(4)NeuAc(1)	Sia	P07602 --N80	P07602|SAP--N80	P07602|SAP--N80 + Sia	P07602|SAP--N80 + HexNAc(3)Hex(4)NeuAc(1)	N80 + Sia
sp|P07602|SAP_HUMAN Prosaposin OS=Homo sapiens GN=PSAP PE=1 SV=2	P07602	P07602|SAP_HUMAN Prosaposin OS=Homo sapiens GN=PSAP PE=1 SV=2	P07602|SAP	K.DnATEEEILVYLEK.T	77300	77300	s(DKO1_90min) r(1)	DKO1	DKO1-b1	N2(NGlycan/1548.5448)	N2(NGlycan/1548.5448)	2	80	80	N	N80	79	92	1.8e-06	8.5e-05	353.41	HexNAc(3)Hex(4)NeuAc(1)	Sia	P07602 --N80	P07602|SAP--N80	P07602|SAP--N80 + Sia	P07602|SAP--N80 + HexNAc(3)Hex(4)NeuAc(1)	N80 + Sia
sp|P07602|SAP_HUMAN Prosaposin OS=Homo sapiens GN=PSAP PE=1 SV=2	P07602	P07602|SAP_HUMAN Prosaposin OS=Homo sapiens GN=PSAP PE=1 SV=2	P07602|SAP	K.DnATEEEILVYLEK.T	114000	114000	s(DKO1_90min) r(2)	DKO1	DKO1-b2	N2(NGlycan/1548.5448)	N2(NGlycan/1548.5448)	2	80	80	N	N80	79	92	3.2e-07	2.1e-05	390.95	HexNAc(3)Hex(4)NeuAc(1)	Sia	P07602 --N80	P07602|SAP--N80	P07602|SAP--N80 + Sia	P07602|SAP--N80 + HexNAc(3)Hex(4)NeuAc(1)	N80 + Sia
sp|P07602|SAP_HUMAN Prosaposin OS=Homo sapiens GN=PSAP PE=1 SV=2	P07602	P07602|SAP_HUMAN Prosaposin OS=Homo sapiens GN=PSAP PE=1 SV=2	P07602|SAP	K.DnATEEEILVYLEK.T	114000	114000	s(DKO1_90min) r(2)	DKO1	DKO1-b2	N2(NGlycan/1548.5448)	N2(NGlycan/1548.5448)	2	80	80	N	N80	79	92	4.8e-06	0.00032	301.68	HexNAc(3)Hex(4)NeuAc(1)	Sia	P07602 --N80	P07602|SAP--N80	P07602|SAP--N80 + Sia	P07602|SAP--N80 + HexNAc(3)Hex(4)NeuAc(1)	N80 + Sia
sp|P07602|SAP_HUMAN Prosaposin OS=Homo sapiens GN=PSAP PE=1 SV=2	P07602	P07602|SAP_HUMAN Prosaposin OS=Homo sapiens GN=PSAP PE=1 SV=2	P07602|SAP	K.DnATEEEILVYLEK.T	114000	114000	s(DKO1_90min) r(3)	DKO1	DKO1-b3	N2(NGlycan/1548.5448)	N2(NGlycan/1548.5448)	2	80	80	N	N80	79	92	2.9e-06	0.00015	361.94	HexNAc(3)Hex(4)NeuAc(1)	Sia	P07602 --N80	P07602|SAP--N80	P07602|SAP--N80 + Sia	P07602|SAP--N80 + HexNAc(3)Hex(4)NeuAc(1)	N80 + Sia
sp|P07602|SAP_HUMAN Prosaposin OS=Homo sapiens GN=PSAP PE=1 SV=2	P07602	P07602|SAP_HUMAN Prosaposin OS=Homo sapiens GN=PSAP PE=1 SV=2	P07602|SAP	K.DnATEEEILVYLEK.T	170000	170000	s(DKO1_90min) r(1)	DKO1	DKO1-b1	N2(NGlycan/1548.5448)	N2(NGlycan/1548.5448)	2	80	80	N	N80	79	92	1.5e-11	7.1e-10	589.71	HexNAc(3)Hex(4)NeuAc(1)	Sia	P07602 --N80	P07602|SAP--N80	P07602|SAP--N80 + Sia	P07602|SAP--N80 + HexNAc(3)Hex(4)NeuAc(1)	N80 + Sia
sp|P07602|SAP_HUMAN Prosaposin OS=Homo sapiens GN=PSAP PE=1 SV=2	P07602	P07602|SAP_HUMAN Prosaposin OS=Homo sapiens GN=PSAP PE=1 SV=2	P07602|SAP	K.DnATEEEILVYLEK.T	170000	170000	s(DKO1_90min) r(1)	DKO1	DKO1-b1	N2(NGlycan/1548.5448)	N2(NGlycan/1548.5448)	2	80	80	N	N80	79	92	7.1e-13	3.3e-11	648.45	HexNAc(3)Hex(4)NeuAc(1)	Sia	P07602 --N80	P07602|SAP--N80	P07602|SAP--N80 + Sia	P07602|SAP--N80 + HexNAc(3)Hex(4)NeuAc(1)	N80 + Sia
sp|P07602|SAP_HUMAN Prosaposin OS=Homo sapiens GN=PSAP PE=1 SV=2	P07602	P07602|SAP_HUMAN Prosaposin OS=Homo sapiens GN=PSAP PE=1 SV=2	P07602|SAP	K.DnATEEEILVYLEK.T	170000	170000	s(DKO1_90min) r(1)	DKO1	DKO1-b1	N2(NGlycan/1548.5448)	N2(NGlycan/1548.5448)	2	80	80	N	N80	79	92	7.1e-14	3.3e-12	661.98	HexNAc(3)Hex(4)NeuAc(1)	Sia	P07602 --N80	P07602|SAP--N80	P07602|SAP--N80 + Sia	P07602|SAP--N80 + HexNAc(3)Hex(4)NeuAc(1)	N80 + Sia
sp|P07602|SAP_HUMAN Prosaposin OS=Homo sapiens GN=PSAP PE=1 SV=2	P07602	P07602|SAP_HUMAN Prosaposin OS=Homo sapiens GN=PSAP PE=1 SV=2	P07602|SAP	K.DnATEEEILVYLEK.T	170000	170000	s(DKO1_90min) r(1)	DKO1	DKO1-b1	N2(NGlycan/1548.5448)	N2(NGlycan/1548.5448)	2	80	80	N	N80	79	92	2e-08	9.3e-07	533.83	HexNAc(3)Hex(4)NeuAc(1)	Sia	P07602 --N80	P07602|SAP--N80	P07602|SAP--N80 + Sia	P07602|SAP--N80 + HexNAc(3)Hex(4)NeuAc(1)	N80 + Sia
sp|P07602|SAP_HUMAN Prosaposin OS=Homo sapiens GN=PSAP PE=1 SV=2	P07602	P07602|SAP_HUMAN Prosaposin OS=Homo sapiens GN=PSAP PE=1 SV=2	P07602|SAP	K.DnATEEEILVYLEK.T	202000	202000	s(DKO1_90min) r(2)	DKO1	DKO1-b2	N2(NGlycan/1548.5448)	N2(NGlycan/1548.5448)	2	80	80	N	N80	79	92	8.9e-12	5.9e-10	629.23	HexNAc(3)Hex(4)NeuAc(1)	Sia	P07602 --N80	P07602|SAP--N80	P07602|SAP--N80 + Sia	P07602|SAP--N80 + HexNAc(3)Hex(4)NeuAc(1)	N80 + Sia
sp|P07602|SAP_HUMAN Prosaposin OS=Homo sapiens GN=PSAP PE=1 SV=2	P07602	P07602|SAP_HUMAN Prosaposin OS=Homo sapiens GN=PSAP PE=1 SV=2	P07602|SAP	K.DnATEEEILVYLEK.T	202000	202000	s(DKO1_90min) r(2)	DKO1	DKO1-b2	N2(NGlycan/1548.5448)	N2(NGlycan/1548.5448)	2	80	80	N	N80	79	92	8.9e-14	5.9e-12	727.32	HexNAc(3)Hex(4)NeuAc(1)	Sia	P07602 --N80	P07602|SAP--N80	P07602|SAP--N80 + Sia	P07602|SAP--N80 + HexNAc(3)Hex(4)NeuAc(1)	N80 + Sia
sp|P07602|SAP_HUMAN Prosaposin OS=Homo sapiens GN=PSAP PE=1 SV=2	P07602	P07602|SAP_HUMAN Prosaposin OS=Homo sapiens GN=PSAP PE=1 SV=2	P07602|SAP	K.DnATEEEILVYLEK.T	202000	202000	s(DKO1_90min) r(2)	DKO1	DKO1-b2	N2(NGlycan/1548.5448)	N2(NGlycan/1548.5448)	2	80	80	N	N80	79	92	7.9e-10	5.3e-08	588.83	HexNAc(3)Hex(4)NeuAc(1)	Sia	P07602 --N80	P07602|SAP--N80	P07602|SAP--N80 + Sia	P07602|SAP--N80 + HexNAc(3)Hex(4)NeuAc(1)	N80 + Sia
sp|P07602|SAP_HUMAN Prosaposin OS=Homo sapiens GN=PSAP PE=1 SV=2	P07602	P07602|SAP_HUMAN Prosaposin OS=Homo sapiens GN=PSAP PE=1 SV=2	P07602|SAP	K.DnATEEEILVYLEK.T	202000	202000	s(DKO1_90min) r(2)	DKO1	DKO1-b2	N2(NGlycan/1548.5448)	N2(NGlycan/1548.5448)	2	80	80	N	N80	79	92	6.2e-12	4.1e-10	636.79	HexNAc(3)Hex(4)NeuAc(1)	Sia	P07602 --N80	P07602|SAP--N80	P07602|SAP--N80 + Sia	P07602|SAP--N80 + HexNAc(3)Hex(4)NeuAc(1)	N80 + Sia
sp|P07602|SAP_HUMAN Prosaposin OS=Homo sapiens GN=PSAP PE=1 SV=2	P07602	P07602|SAP_HUMAN Prosaposin OS=Homo sapiens GN=PSAP PE=1 SV=2	P07602|SAP	K.DnATEEEILVYLEK.T	202000	202000	s(DKO1_90min) r(2)	DKO1	DKO1-b2	N2(NGlycan/1548.5448)	N2(NGlycan/1548.5448)	2	80	80	N	N80	79	92	4.6e-13	3e-11	671.68	HexNAc(3)Hex(4)NeuAc(1)	Sia	P07602 --N80	P07602|SAP--N80	P07602|SAP--N80 + Sia	P07602|SAP--N80 + HexNAc(3)Hex(4)NeuAc(1)	N80 + Sia
sp|P07602|SAP_HUMAN Prosaposin OS=Homo sapiens GN=PSAP PE=1 SV=2	P07602	P07602|SAP_HUMAN Prosaposin OS=Homo sapiens GN=PSAP PE=1 SV=2	P07602|SAP	K.DnATEEEILVYLEK.T	226000	226000	s(DKO1_90min) r(3)	DKO1	DKO1-b3	N2(NGlycan/1548.5448)	N2(NGlycan/1548.5448)	2	80	80	N	N80	79	92	6.8e-08	3.5e-06	458.92	HexNAc(3)Hex(4)NeuAc(1)	Sia	P07602 --N80	P07602|SAP--N80	P07602|SAP--N80 + Sia	P07602|SAP--N80 + HexNAc(3)Hex(4)NeuAc(1)	N80 + Sia
sp|P07602|SAP_HUMAN Prosaposin OS=Homo sapiens GN=PSAP PE=1 SV=2	P07602	P07602|SAP_HUMAN Prosaposin OS=Homo sapiens GN=PSAP PE=1 SV=2	P07602|SAP	K.DnATEEEILVYLEK.T	226000	226000	s(DKO1_90min) r(3)	DKO1	DKO1-b3	N2(NGlycan/1548.5448)	N2(NGlycan/1548.5448)	2	80	80	N	N80	79	92	1.1e-11	5.5e-10	613.1	HexNAc(3)Hex(4)NeuAc(1)	Sia	P07602 --N80	P07602|SAP--N80	P07602|SAP--N80 + Sia	P07602|SAP--N80 + HexNAc(3)Hex(4)NeuAc(1)	N80 + Sia
sp|P07602|SAP_HUMAN Prosaposin OS=Homo sapiens GN=PSAP PE=1 SV=2	P07602	P07602|SAP_HUMAN Prosaposin OS=Homo sapiens GN=PSAP PE=1 SV=2	P07602|SAP	K.DnATEEEILVYLEK.T	226000	226000	s(DKO1_90min) r(3)	DKO1	DKO1-b3	N2(NGlycan/1548.5448)	N2(NGlycan/1548.5448)	2	80	80	N	N80	79	92	1.1e-13	5.5e-12	749.08	HexNAc(3)Hex(4)NeuAc(1)	Sia	P07602 --N80	P07602|SAP--N80	P07602|SAP--N80 + Sia	P07602|SAP--N80 + HexNAc(3)Hex(4)NeuAc(1)	N80 + Sia
sp|P07602|SAP_HUMAN Prosaposin OS=Homo sapiens GN=PSAP PE=1 SV=2	P07602	P07602|SAP_HUMAN Prosaposin OS=Homo sapiens GN=PSAP PE=1 SV=2	P07602|SAP	K.DnATEEEILVYLEK.T	226000	226000	s(DKO1_90min) r(3)	DKO1	DKO1-b3	N2(NGlycan/1548.5448)	N2(NGlycan/1548.5448)	2	80	80	N	N80	79	92	2.1e-09	1e-07	581.34	HexNAc(3)Hex(4)NeuAc(1)	Sia	P07602 --N80	P07602|SAP--N80	P07602|SAP--N80 + Sia	P07602|SAP--N80 + HexNAc(3)Hex(4)NeuAc(1)	N80 + Sia
sp|P07602|SAP_HUMAN Prosaposin OS=Homo sapiens GN=PSAP PE=1 SV=2	P07602	P07602|SAP_HUMAN Prosaposin OS=Homo sapiens GN=PSAP PE=1 SV=2	P07602|SAP	K.DnATEEEILVYLEK.T	226000	226000	s(DKO1_90min) r(3)	DKO1	DKO1-b3	N2(NGlycan/1548.5448)	N2(NGlycan/1548.5448)	2	80	80	N	N80	79	92	1.1e-11	5.5e-10	616.94	HexNAc(3)Hex(4)NeuAc(1)	Sia	P07602 --N80	P07602|SAP--N80	P07602|SAP--N80 + Sia	P07602|SAP--N80 + HexNAc(3)Hex(4)NeuAc(1)	N80 + Sia
sp|P07602|SAP_HUMAN Prosaposin OS=Homo sapiens GN=PSAP PE=1 SV=2	P07602	P07602|SAP_HUMAN Prosaposin OS=Homo sapiens GN=PSAP PE=1 SV=2	P07602|SAP	K.DnATEEEILVYLEK.T	226000	226000	s(DKO1_90min) r(3)	DKO1	DKO1-b3	N2(NGlycan/1548.5448)	N2(NGlycan/1548.5448)	2	80	80	N	N80	79	92	6.3e-12	3.2e-10	639.76	HexNAc(3)Hex(4)NeuAc(1)	Sia	P07602 --N80	P07602|SAP--N80	P07602|SAP--N80 + Sia	P07602|SAP--N80 + HexNAc(3)Hex(4)NeuAc(1)	N80 + Sia
sp|P07602|SAP_HUMAN Prosaposin OS=Homo sapiens GN=PSAP PE=1 SV=2	P07602	P07602|SAP_HUMAN Prosaposin OS=Homo sapiens GN=PSAP PE=1 SV=2	P07602|SAP	K.DnATEEEILVYLEK.T	38400	38400	s(DKO1_90min) r(1)	DKO1	DKO1-b1	N2(NGlycan/1702.5813)	N2(NGlycan/1702.5813)	2	80	80	N	N80	79	92	1.9e-07	9e-06	351.73	HexNAc(2)Hex(8)	HM	P07602 --N80	P07602|SAP--N80	P07602|SAP--N80 + HM	P07602|SAP--N80 + HexNAc(2)Hex(8)	N80 + HM
sp|P07602|SAP_HUMAN Prosaposin OS=Homo sapiens GN=PSAP PE=1 SV=2	P07602	P07602|SAP_HUMAN Prosaposin OS=Homo sapiens GN=PSAP PE=1 SV=2	P07602|SAP	K.DnATEEEILVYLEK.T	38400	38400	s(DKO1_90min) r(1)	DKO1	DKO1-b1	N2(NGlycan/1702.5813)	N2(NGlycan/1702.5813)	2	80	80	N	N80	79	92	2.2e-08	1e-06	424.62	HexNAc(2)Hex(8)	HM	P07602 --N80	P07602|SAP--N80	P07602|SAP--N80 + HM	P07602|SAP--N80 + HexNAc(2)Hex(8)	N80 + HM
sp|P07602|SAP_HUMAN Prosaposin OS=Homo sapiens GN=PSAP PE=1 SV=2	P07602	P07602|SAP_HUMAN Prosaposin OS=Homo sapiens GN=PSAP PE=1 SV=2	P07602|SAP	K.DnATEEEILVYLEK.T	65600	65600	s(DKO1_90min) r(2)	DKO1	DKO1-b2	N2(NGlycan/1702.5813)	N2(NGlycan/1702.5813)	2	80	80	N	N80	79	92	1.7e-08	1.1e-06	471.81	HexNAc(2)Hex(8)	HM	P07602 --N80	P07602|SAP--N80	P07602|SAP--N80 + HM	P07602|SAP--N80 + HexNAc(2)Hex(8)	N80 + HM
sp|P07602|SAP_HUMAN Prosaposin OS=Homo sapiens GN=PSAP PE=1 SV=2	P07602	P07602|SAP_HUMAN Prosaposin OS=Homo sapiens GN=PSAP PE=1 SV=2	P07602|SAP	K.DnATEEEILVYLEK.T	65600	65600	s(DKO1_90min) r(2)	DKO1	DKO1-b2	N2(NGlycan/1702.5813)	N2(NGlycan/1702.5813)	2	80	80	N	N80	79	92	1.3e-08	8.5e-07	502.13	HexNAc(2)Hex(8)	HM	P07602 --N80	P07602|SAP--N80	P07602|SAP--N80 + HM	P07602|SAP--N80 + HexNAc(2)Hex(8)	N80 + HM
sp|P07602|SAP_HUMAN Prosaposin OS=Homo sapiens GN=PSAP PE=1 SV=2	P07602	P07602|SAP_HUMAN Prosaposin OS=Homo sapiens GN=PSAP PE=1 SV=2	P07602|SAP	K.DnATEEEILVYLEK.T	65600	65600	s(DKO1_90min) r(2)	DKO1	DKO1-b2	N2(NGlycan/1702.5813)	N2(NGlycan/1702.5813)	2	80	80	N	N80	79	92	4.2e-09	2.8e-07	532.29	HexNAc(2)Hex(8)	HM	P07602 --N80	P07602|SAP--N80	P07602|SAP--N80 + HM	P07602|SAP--N80 + HexNAc(2)Hex(8)	N80 + HM
sp|P07602|SAP_HUMAN Prosaposin OS=Homo sapiens GN=PSAP PE=1 SV=2	P07602	P07602|SAP_HUMAN Prosaposin OS=Homo sapiens GN=PSAP PE=1 SV=2	P07602|SAP	K.DnATEEEILVYLEK.T	65600	65600	s(DKO1_90min) r(2)	DKO1	DKO1-b2	N2(NGlycan/1702.5813)	N2(NGlycan/1702.5813)	2	80	80	N	N80	79	92	5.7e-08	3.8e-06	406.5	HexNAc(2)Hex(8)	HM	P07602 --N80	P07602|SAP--N80	P07602|SAP--N80 + HM	P07602|SAP--N80 + HexNAc(2)Hex(8)	N80 + HM
sp|P07602|SAP_HUMAN Prosaposin OS=Homo sapiens GN=PSAP PE=1 SV=2	P07602	P07602|SAP_HUMAN Prosaposin OS=Homo sapiens GN=PSAP PE=1 SV=2	P07602|SAP	K.DnATEEEILVYLEK.T	65600	65600	s(DKO1_90min) r(2)	DKO1	DKO1-b2	N2(NGlycan/1702.5813)	N2(NGlycan/1702.5813)	2	80	80	N	N80	79	92	1.8e-08	1.2e-06	453.86	HexNAc(2)Hex(8)	HM	P07602 --N80	P07602|SAP--N80	P07602|SAP--N80 + HM	P07602|SAP--N80 + HexNAc(2)Hex(8)	N80 + HM
sp|P07602|SAP_HUMAN Prosaposin OS=Homo sapiens GN=PSAP PE=1 SV=2	P07602	P07602|SAP_HUMAN Prosaposin OS=Homo sapiens GN=PSAP PE=1 SV=2	P07602|SAP	K.DnATEEEILVYLEK.T	87600	87600	s(DKO1_90min) r(3)	DKO1	DKO1-b3	N2(NGlycan/1702.5813)	N2(NGlycan/1702.5813)	2	80	80	N	N80	79	92	4.8e-12	2.4e-10	611.55	HexNAc(2)Hex(8)	HM	P07602 --N80	P07602|SAP--N80	P07602|SAP--N80 + HM	P07602|SAP--N80 + HexNAc(2)Hex(8)	N80 + HM
sp|P07602|SAP_HUMAN Prosaposin OS=Homo sapiens GN=PSAP PE=1 SV=2	P07602	P07602|SAP_HUMAN Prosaposin OS=Homo sapiens GN=PSAP PE=1 SV=2	P07602|SAP	K.DnATEEEILVYLEK.T	87600	87600	s(DKO1_90min) r(3)	DKO1	DKO1-b3	N2(NGlycan/1702.5813)	N2(NGlycan/1702.5813)	2	80	80	N	N80	79	92	2.3e-08	1.2e-06	482.51	HexNAc(2)Hex(8)	HM	P07602 --N80	P07602|SAP--N80	P07602|SAP--N80 + HM	P07602|SAP--N80 + HexNAc(2)Hex(8)	N80 + HM
sp|P07602|SAP_HUMAN Prosaposin OS=Homo sapiens GN=PSAP PE=1 SV=2	P07602	P07602|SAP_HUMAN Prosaposin OS=Homo sapiens GN=PSAP PE=1 SV=2	P07602|SAP	K.DnATEEEILVYLEK.T	87600	87600	s(DKO1_90min) r(3)	DKO1	DKO1-b3	N2(NGlycan/1702.5813)	N2(NGlycan/1702.5813)	2	80	80	N	N80	79	92	4.8e-11	2.4e-09	586.92	HexNAc(2)Hex(8)	HM	P07602 --N80	P07602|SAP--N80	P07602|SAP--N80 + HM	P07602|SAP--N80 + HexNAc(2)Hex(8)	N80 + HM
sp|P07602|SAP_HUMAN Prosaposin OS=Homo sapiens GN=PSAP PE=1 SV=2	P07602	P07602|SAP_HUMAN Prosaposin OS=Homo sapiens GN=PSAP PE=1 SV=2	P07602|SAP	K.DnATEEEILVYLEK.T	87600	87600	s(DKO1_90min) r(3)	DKO1	DKO1-b3	N2(NGlycan/1702.5813)	N2(NGlycan/1702.5813)	2	80	80	N	N80	79	92	4.8e-11	2.4e-09	583.58	HexNAc(2)Hex(8)	HM	P07602 --N80	P07602|SAP--N80	P07602|SAP--N80 + HM	P07602|SAP--N80 + HexNAc(2)Hex(8)	N80 + HM
sp|P07602|SAP_HUMAN Prosaposin OS=Homo sapiens GN=PSAP PE=1 SV=2	P07602	P07602|SAP_HUMAN Prosaposin OS=Homo sapiens GN=PSAP PE=1 SV=2	P07602|SAP	K.DnATEEEILVYLEK.T	87600	87600	s(DKO1_90min) r(3)	DKO1	DKO1-b3	N2(NGlycan/1702.5813)	N2(NGlycan/1702.5813)	2	80	80	N	N80	79	92	2.7e-09	1.3e-07	577.41	HexNAc(2)Hex(8)	HM	P07602 --N80	P07602|SAP--N80	P07602|SAP--N80 + HM	P07602|SAP--N80 + HexNAc(2)Hex(8)	N80 + HM
sp|P07602|SAP_HUMAN Prosaposin OS=Homo sapiens GN=PSAP PE=1 SV=2	P07602	P07602|SAP_HUMAN Prosaposin OS=Homo sapiens GN=PSAP PE=1 SV=2	P07602|SAP	K.DnATEEEILVYLEK.T	87600	87600	s(DKO1_90min) r(3)	DKO1	DKO1-b3	N2(NGlycan/1702.5813)	N2(NGlycan/1702.5813)	2	80	80	N	N80	79	92	8.7e-08	4.4e-06	419.17	HexNAc(2)Hex(8)	HM	P07602 --N80	P07602|SAP--N80	P07602|SAP--N80 + HM	P07602|SAP--N80 + HexNAc(2)Hex(8)	N80 + HM
sp|P07602|SAP_HUMAN Prosaposin OS=Homo sapiens GN=PSAP PE=1 SV=2	P07602	P07602|SAP_HUMAN Prosaposin OS=Homo sapiens GN=PSAP PE=1 SV=2	P07602|SAP	K.DnATEEEILVYLEK.T	87600	87600	s(DKO1_90min) r(3)	DKO1	DKO1-b3	N2(NGlycan/1702.5813)	N2(NGlycan/1702.5813)	2	80	80	N	N80	79	92	2e-06	0.0001	318.81	HexNAc(2)Hex(8)	HM	P07602 --N80	P07602|SAP--N80	P07602|SAP--N80 + HM	P07602|SAP--N80 + HexNAc(2)Hex(8)	N80 + HM
sp|P07602|SAP_HUMAN Prosaposin OS=Homo sapiens GN=PSAP PE=1 SV=2	P07602	P07602|SAP_HUMAN Prosaposin OS=Homo sapiens GN=PSAP PE=1 SV=2	P07602|SAP	K.DnATEEEILVYLEK.T	48200	48200	s(DKO1_90min) r(2)	DKO1	DKO1-b2	N2(NGlycan/1864.6342)	N2(NGlycan/1864.6342)	2	80	80	N	N80	79	92	3.1e-07	2.1e-05	318.95	HexNAc(2)Hex(9)	HM	P07602 --N80	P07602|SAP--N80	P07602|SAP--N80 + HM	P07602|SAP--N80 + HexNAc(2)Hex(9)	N80 + HM
sp|P07602|SAP_HUMAN Prosaposin OS=Homo sapiens GN=PSAP PE=1 SV=2	P07602	P07602|SAP_HUMAN Prosaposin OS=Homo sapiens GN=PSAP PE=1 SV=2	P07602|SAP	K.DnATEEEILVYLEK.T	48200	48200	s(DKO1_90min) r(2)	DKO1	DKO1-b2	N2(NGlycan/1864.6342)	N2(NGlycan/1864.6342)	2	80	80	N	N80	79	92	1.5e-06	0.0001	333.93	HexNAc(2)Hex(9)	HM	P07602 --N80	P07602|SAP--N80	P07602|SAP--N80 + HM	P07602|SAP--N80 + HexNAc(2)Hex(9)	N80 + HM
sp|P07602|SAP_HUMAN Prosaposin OS=Homo sapiens GN=PSAP PE=1 SV=2	P07602	P07602|SAP_HUMAN Prosaposin OS=Homo sapiens GN=PSAP PE=1 SV=2	P07602|SAP	K.DnATEEEILVYLEK.T	49400	49400	s(DKO1_90min) r(3)	DKO1	DKO1-b3	N2(NGlycan/1864.6342)	N2(NGlycan/1864.6342)	2	80	80	N	N80	79	92	3.2e-07	1.6e-05	319.25	HexNAc(2)Hex(9)	HM	P07602 --N80	P07602|SAP--N80	P07602|SAP--N80 + HM	P07602|SAP--N80 + HexNAc(2)Hex(9)	N80 + HM
sp|P07602|SAP_HUMAN Prosaposin OS=Homo sapiens GN=PSAP PE=1 SV=2	P07602	P07602|SAP_HUMAN Prosaposin OS=Homo sapiens GN=PSAP PE=1 SV=2	P07602|SAP	K.DnATEEEILVYLEK.T	54900	54900	s(DKO1_90min) r(3)	DKO1	DKO1-b3	N2(NGlycan/1913.6770)	N2(NGlycan/1913.6770)	2	80	80	N	N80	79	92	1.1e-05	0.00054	400.43	HexNAc(4)Hex(5)NeuAc(1)	Sia	P07602 --N80	P07602|SAP--N80	P07602|SAP--N80 + Sia	P07602|SAP--N80 + HexNAc(4)Hex(5)NeuAc(1)	N80 + Sia
sp|P07602|SAP_HUMAN Prosaposin OS=Homo sapiens GN=PSAP PE=1 SV=2	P07602	P07602|SAP_HUMAN Prosaposin OS=Homo sapiens GN=PSAP PE=1 SV=2	P07602|SAP	K.DnATEEEILVYLEK.T	48000	48000	s(DKO1_90min) r(1)	DKO1	DKO1-b1	N2(NGlycan/2204.7724)	N2(NGlycan/2204.7724)	2	80	80	N	N80	79	92	1.2e-05	0.00057	366.81	HexNAc(4)Hex(5)NeuAc(2)	Sia	P07602 --N80	P07602|SAP--N80	P07602|SAP--N80 + Sia	P07602|SAP--N80 + HexNAc(4)Hex(5)NeuAc(2)	N80 + Sia
sp|P07602|SAP_HUMAN Prosaposin OS=Homo sapiens GN=PSAP PE=1 SV=2	P07602	P07602|SAP_HUMAN Prosaposin OS=Homo sapiens GN=PSAP PE=1 SV=2	P07602|SAP	K.DnATEEEILVYLEK.T	69100	69100	s(DKO1_90min) r(2)	DKO1	DKO1-b2	N2(NGlycan/2204.7724)	N2(NGlycan/2204.7724)	2	80	80	N	N80	79	92	6.6e-07	4.4e-05	466.8	HexNAc(4)Hex(5)NeuAc(2)	Sia	P07602 --N80	P07602|SAP--N80	P07602|SAP--N80 + Sia	P07602|SAP--N80 + HexNAc(4)Hex(5)NeuAc(2)	N80 + Sia
sp|P07602|SAP_HUMAN Prosaposin OS=Homo sapiens GN=PSAP PE=1 SV=2	P07602	P07602|SAP_HUMAN Prosaposin OS=Homo sapiens GN=PSAP PE=1 SV=2	P07602|SAP	K.DnATEEEILVYLEK.T	69100	69100	s(DKO1_90min) r(2)	DKO1	DKO1-b2	N2(NGlycan/2204.7724)	N2(NGlycan/2204.7724)	2	80	80	N	N80	79	92	2.7e-07	1.8e-05	475.65	HexNAc(4)Hex(5)NeuAc(2)	Sia	P07602 --N80	P07602|SAP--N80	P07602|SAP--N80 + Sia	P07602|SAP--N80 + HexNAc(4)Hex(5)NeuAc(2)	N80 + Sia
sp|P07602|SAP_HUMAN Prosaposin OS=Homo sapiens GN=PSAP PE=1 SV=2	P07602	P07602|SAP_HUMAN Prosaposin OS=Homo sapiens GN=PSAP PE=1 SV=2	P07602|SAP	K.DnATEEEILVYLEK.T	69100	69100	s(DKO1_90min) r(2)	DKO1	DKO1-b2	N2(NGlycan/2204.7724)	N2(NGlycan/2204.7724)	2	80	80	N	N80	79	92	3.2e-07	2.1e-05	452.89	HexNAc(4)Hex(5)NeuAc(2)	Sia	P07602 --N80	P07602|SAP--N80	P07602|SAP--N80 + Sia	P07602|SAP--N80 + HexNAc(4)Hex(5)NeuAc(2)	N80 + Sia
sp|P07602|SAP_HUMAN Prosaposin OS=Homo sapiens GN=PSAP PE=1 SV=2	P07602	P07602|SAP_HUMAN Prosaposin OS=Homo sapiens GN=PSAP PE=1 SV=2	P07602|SAP	K.DnATEEEILVYLEK.T	69100	69100	s(DKO1_90min) r(2)	DKO1	DKO1-b2	N2(NGlycan/2204.7724)	N2(NGlycan/2204.7724)	2	80	80	N	N80	79	92	6.5e-08	4.3e-06	431.98	HexNAc(4)Hex(5)NeuAc(2)	Sia	P07602 --N80	P07602|SAP--N80	P07602|SAP--N80 + Sia	P07602|SAP--N80 + HexNAc(4)Hex(5)NeuAc(2)	N80 + Sia
sp|P07602|SAP_HUMAN Prosaposin OS=Homo sapiens GN=PSAP PE=1 SV=2	P07602	P07602|SAP_HUMAN Prosaposin OS=Homo sapiens GN=PSAP PE=1 SV=2	P07602|SAP	K.DnATEEEILVYLEK.T	66200	66200	s(DKO1_90min) r(3)	DKO1	DKO1-b3	N2(NGlycan/2204.7724)	N2(NGlycan/2204.7724)	2	80	80	N	N80	79	92	1.1e-08	5.6e-07	570.17	HexNAc(4)Hex(5)NeuAc(2)	Sia	P07602 --N80	P07602|SAP--N80	P07602|SAP--N80 + Sia	P07602|SAP--N80 + HexNAc(4)Hex(5)NeuAc(2)	N80 + Sia
sp|P07602|SAP_HUMAN Prosaposin OS=Homo sapiens GN=PSAP PE=1 SV=2	P07602	P07602|SAP_HUMAN Prosaposin OS=Homo sapiens GN=PSAP PE=1 SV=2	P07602|SAP	K.DnATEEEILVYLEK.T	715000	715000	s(DKO1_90min) r(1)	DKO1	DKO1-b1	N2(NGlycan/730.2644)	N2(NGlycan/730.2644)	2	80	80	N	N80	79	92	0	1.7e-15	804.51	HexNAc(2)Hex(2)	PauciM	P07602 --N80	P07602|SAP--N80	P07602|SAP--N80 + PauciM	P07602|SAP--N80 + HexNAc(2)Hex(2)	N80 + PauciM
sp|P07602|SAP_HUMAN Prosaposin OS=Homo sapiens GN=PSAP PE=1 SV=2	P07602	P07602|SAP_HUMAN Prosaposin OS=Homo sapiens GN=PSAP PE=1 SV=2	P07602|SAP	K.DnATEEEILVYLEK.T	715000	715000	s(DKO1_90min) r(1)	DKO1	DKO1-b1	N2(NGlycan/730.2644)	N2(NGlycan/730.2644)	2	80	80	N	N80	79	92	0	2e-16	857.1	HexNAc(2)Hex(2)	PauciM	P07602 --N80	P07602|SAP--N80	P07602|SAP--N80 + PauciM	P07602|SAP--N80 + HexNAc(2)Hex(2)	N80 + PauciM
sp|P07602|SAP_HUMAN Prosaposin OS=Homo sapiens GN=PSAP PE=1 SV=2	P07602	P07602|SAP_HUMAN Prosaposin OS=Homo sapiens GN=PSAP PE=1 SV=2	P07602|SAP	K.DnATEEEILVYLEK.T	715000	715000	s(DKO1_90min) r(1)	DKO1	DKO1-b1	N2(NGlycan/730.2644)	N2(NGlycan/730.2644)	2	80	80	N	N80	79	92	3.6e-14	1.7e-12	689.17	HexNAc(2)Hex(2)	PauciM	P07602 --N80	P07602|SAP--N80	P07602|SAP--N80 + PauciM	P07602|SAP--N80 + HexNAc(2)Hex(2)	N80 + PauciM
sp|P07602|SAP_HUMAN Prosaposin OS=Homo sapiens GN=PSAP PE=1 SV=2	P07602	P07602|SAP_HUMAN Prosaposin OS=Homo sapiens GN=PSAP PE=1 SV=2	P07602|SAP	K.DnATEEEILVYLEK.T	913000	913000	s(DKO1_90min) r(2)	DKO1	DKO1-b2	N2(NGlycan/730.2644)	N2(NGlycan/730.2644)	2	80	80	N	N80	79	92	2.2e-15	1.5e-13	781.09	HexNAc(2)Hex(2)	PauciM	P07602 --N80	P07602|SAP--N80	P07602|SAP--N80 + PauciM	P07602|SAP--N80 + HexNAc(2)Hex(2)	N80 + PauciM
sp|P07602|SAP_HUMAN Prosaposin OS=Homo sapiens GN=PSAP PE=1 SV=2	P07602	P07602|SAP_HUMAN Prosaposin OS=Homo sapiens GN=PSAP PE=1 SV=2	P07602|SAP	K.DnATEEEILVYLEK.T	913000	913000	s(DKO1_90min) r(2)	DKO1	DKO1-b2	N2(NGlycan/730.2644)	N2(NGlycan/730.2644)	2	80	80	N	N80	79	92	2.2e-15	1.5e-13	785.06	HexNAc(2)Hex(2)	PauciM	P07602 --N80	P07602|SAP--N80	P07602|SAP--N80 + PauciM	P07602|SAP--N80 + HexNAc(2)Hex(2)	N80 + PauciM
sp|P07602|SAP_HUMAN Prosaposin OS=Homo sapiens GN=PSAP PE=1 SV=2	P07602	P07602|SAP_HUMAN Prosaposin OS=Homo sapiens GN=PSAP PE=1 SV=2	P07602|SAP	K.DnATEEEILVYLEK.T	803000	803000	s(DKO1_90min) r(3)	DKO1	DKO1-b3	N2(NGlycan/730.2644)	N2(NGlycan/730.2644)	2	80	80	N	N80	79	92	3.1e-15	1.6e-13	782.37	HexNAc(2)Hex(2)	PauciM	P07602 --N80	P07602|SAP--N80	P07602|SAP--N80 + PauciM	P07602|SAP--N80 + HexNAc(2)Hex(2)	N80 + PauciM
sp|P07602|SAP_HUMAN Prosaposin OS=Homo sapiens GN=PSAP PE=1 SV=2	P07602	P07602|SAP_HUMAN Prosaposin OS=Homo sapiens GN=PSAP PE=1 SV=2	P07602|SAP	K.DnATEEEILVYLEK.T	803000	803000	s(DKO1_90min) r(3)	DKO1	DKO1-b3	N2(NGlycan/730.2644)	N2(NGlycan/730.2644)	2	80	80	N	N80	79	92	5e-16	2.4e-14	806.81	HexNAc(2)Hex(2)	PauciM	P07602 --N80	P07602|SAP--N80	P07602|SAP--N80 + PauciM	P07602|SAP--N80 + HexNAc(2)Hex(2)	N80 + PauciM
sp|P07602|SAP_HUMAN Prosaposin OS=Homo sapiens GN=PSAP PE=1 SV=2	P07602	P07602|SAP_HUMAN Prosaposin OS=Homo sapiens GN=PSAP PE=1 SV=2	P07602|SAP	K.DnATEEEILVYLEK.T	555000	555000	s(DKO1_90min) r(1)	DKO1	DKO1-b1	N2(NGlycan/730.2644)	N2(NGlycan/730.2644)	2	80	80	N	N80	79	92	6.9e-06	0.00032	407.66	HexNAc(2)Hex(2)	PauciM	P07602 --N80	P07602|SAP--N80	P07602|SAP--N80 + PauciM	P07602|SAP--N80 + HexNAc(2)Hex(2)	N80 + PauciM
sp|P07602|SAP_HUMAN Prosaposin OS=Homo sapiens GN=PSAP PE=1 SV=2	P07602	P07602|SAP_HUMAN Prosaposin OS=Homo sapiens GN=PSAP PE=1 SV=2	P07602|SAP	K.DnATEEEILVYLEK.T	555000	555000	s(DKO1_90min) r(1)	DKO1	DKO1-b1	N2(NGlycan/730.2644)	N2(NGlycan/730.2644)	2	80	80	N	N80	79	92	1.2e-08	5.5e-07	477.85	HexNAc(2)Hex(2)	PauciM	P07602 --N80	P07602|SAP--N80	P07602|SAP--N80 + PauciM	P07602|SAP--N80 + HexNAc(2)Hex(2)	N80 + PauciM
sp|P07602|SAP_HUMAN Prosaposin OS=Homo sapiens GN=PSAP PE=1 SV=2	P07602	P07602|SAP_HUMAN Prosaposin OS=Homo sapiens GN=PSAP PE=1 SV=2	P07602|SAP	K.DnATEEEILVYLEK.T	555000	555000	s(DKO1_90min) r(1)	DKO1	DKO1-b1	N2(NGlycan/730.2644)	N2(NGlycan/730.2644)	2	80	80	N	N80	79	92	9.1e-07	4.2e-05	479.61	HexNAc(2)Hex(2)	PauciM	P07602 --N80	P07602|SAP--N80	P07602|SAP--N80 + PauciM	P07602|SAP--N80 + HexNAc(2)Hex(2)	N80 + PauciM
sp|P07602|SAP_HUMAN Prosaposin OS=Homo sapiens GN=PSAP PE=1 SV=2	P07602	P07602|SAP_HUMAN Prosaposin OS=Homo sapiens GN=PSAP PE=1 SV=2	P07602|SAP	K.DnATEEEILVYLEK.T	728000	728000	s(DKO1_90min) r(2)	DKO1	DKO1-b2	N2(NGlycan/730.2644)	N2(NGlycan/730.2644)	2	80	80	N	N80	79	92	5.1e-10	3.4e-08	530.39	HexNAc(2)Hex(2)	PauciM	P07602 --N80	P07602|SAP--N80	P07602|SAP--N80 + PauciM	P07602|SAP--N80 + HexNAc(2)Hex(2)	N80 + PauciM
sp|P07602|SAP_HUMAN Prosaposin OS=Homo sapiens GN=PSAP PE=1 SV=2	P07602	P07602|SAP_HUMAN Prosaposin OS=Homo sapiens GN=PSAP PE=1 SV=2	P07602|SAP	K.DnATEEEILVYLEK.T	728000	728000	s(DKO1_90min) r(2)	DKO1	DKO1-b2	N2(NGlycan/730.2644)	N2(NGlycan/730.2644)	2	80	80	N	N80	79	92	9.6e-10	6.4e-08	513.26	HexNAc(2)Hex(2)	PauciM	P07602 --N80	P07602|SAP--N80	P07602|SAP--N80 + PauciM	P07602|SAP--N80 + HexNAc(2)Hex(2)	N80 + PauciM
sp|P07602|SAP_HUMAN Prosaposin OS=Homo sapiens GN=PSAP PE=1 SV=2	P07602	P07602|SAP_HUMAN Prosaposin OS=Homo sapiens GN=PSAP PE=1 SV=2	P07602|SAP	K.DnATEEEILVYLEK.T	665000	665000	s(DKO1_90min) r(3)	DKO1	DKO1-b3	N2(NGlycan/730.2644)	N2(NGlycan/730.2644)	2	80	80	N	N80	79	92	4e-08	2e-06	477.32	HexNAc(2)Hex(2)	PauciM	P07602 --N80	P07602|SAP--N80	P07602|SAP--N80 + PauciM	P07602|SAP--N80 + HexNAc(2)Hex(2)	N80 + PauciM
sp|P07602|SAP_HUMAN Prosaposin OS=Homo sapiens GN=PSAP PE=1 SV=2	P07602	P07602|SAP_HUMAN Prosaposin OS=Homo sapiens GN=PSAP PE=1 SV=2	P07602|SAP	K.DnATEEEILVYLEK.T	665000	665000	s(DKO1_90min) r(3)	DKO1	DKO1-b3	N2(NGlycan/730.2644)	N2(NGlycan/730.2644)	2	80	80	N	N80	79	92	3e-08	1.5e-06	482.77	HexNAc(2)Hex(2)	PauciM	P07602 --N80	P07602|SAP--N80	P07602|SAP--N80 + PauciM	P07602|SAP--N80 + HexNAc(2)Hex(2)	N80 + PauciM
sp|P07602|SAP_HUMAN Prosaposin OS=Homo sapiens GN=PSAP PE=1 SV=2	P07602	P07602|SAP_HUMAN Prosaposin OS=Homo sapiens GN=PSAP PE=1 SV=2	P07602|SAP	K.DnATEEEILVYLEK.T	665000	665000	s(DKO1_90min) r(3)	DKO1	DKO1-b3	N2(NGlycan/730.2644)	N2(NGlycan/730.2644)	2	80	80	N	N80	79	92	4.9e-10	2.5e-08	552.09	HexNAc(2)Hex(2)	PauciM	P07602 --N80	P07602|SAP--N80	P07602|SAP--N80 + PauciM	P07602|SAP--N80 + HexNAc(2)Hex(2)	N80 + PauciM
sp|P07602|SAP_HUMAN Prosaposin OS=Homo sapiens GN=PSAP PE=1 SV=2	P07602	P07602|SAP_HUMAN Prosaposin OS=Homo sapiens GN=PSAP PE=1 SV=2	P07602|SAP	K.DnATEEEILVYLEK.T	2070000	2070000	s(DKO1_90min) r(1)	DKO1	DKO1-b1	N2(NGlycan/892.3172)	N2(NGlycan/892.3172)	2	80	80	N	N80	79	92	4e-16	1.7e-14	772.99	HexNAc(2)Hex(3)	PauciM	P07602 --N80	P07602|SAP--N80	P07602|SAP--N80 + PauciM	P07602|SAP--N80 + HexNAc(2)Hex(3)	N80 + PauciM
sp|P07602|SAP_HUMAN Prosaposin OS=Homo sapiens GN=PSAP PE=1 SV=2	P07602	P07602|SAP_HUMAN Prosaposin OS=Homo sapiens GN=PSAP PE=1 SV=2	P07602|SAP	K.DnATEEEILVYLEK.T	2070000	2070000	s(DKO1_90min) r(1)	DKO1	DKO1-b1	N2(NGlycan/892.3172)	N2(NGlycan/892.3172)	2	80	80	N	N80	79	92	0	1.9e-15	800.33	HexNAc(2)Hex(3)	PauciM	P07602 --N80	P07602|SAP--N80	P07602|SAP--N80 + PauciM	P07602|SAP--N80 + HexNAc(2)Hex(3)	N80 + PauciM
sp|P07602|SAP_HUMAN Prosaposin OS=Homo sapiens GN=PSAP PE=1 SV=2	P07602	P07602|SAP_HUMAN Prosaposin OS=Homo sapiens GN=PSAP PE=1 SV=2	P07602|SAP	K.DnATEEEILVYLEK.T	2070000	2070000	s(DKO1_90min) r(1)	DKO1	DKO1-b1	N2(NGlycan/892.3172)	N2(NGlycan/892.3172)	2	80	80	N	N80	79	92	0	1.9e-15	821.44	HexNAc(2)Hex(3)	PauciM	P07602 --N80	P07602|SAP--N80	P07602|SAP--N80 + PauciM	P07602|SAP--N80 + HexNAc(2)Hex(3)	N80 + PauciM
sp|P07602|SAP_HUMAN Prosaposin OS=Homo sapiens GN=PSAP PE=1 SV=2	P07602	P07602|SAP_HUMAN Prosaposin OS=Homo sapiens GN=PSAP PE=1 SV=2	P07602|SAP	K.DnATEEEILVYLEK.T	2070000	2070000	s(DKO1_90min) r(1)	DKO1	DKO1-b1	N2(NGlycan/892.3172)	N2(NGlycan/892.3172)	2	80	80	N	N80	79	92	4e-16	1.7e-14	770.91	HexNAc(2)Hex(3)	PauciM	P07602 --N80	P07602|SAP--N80	P07602|SAP--N80 + PauciM	P07602|SAP--N80 + HexNAc(2)Hex(3)	N80 + PauciM
sp|P07602|SAP_HUMAN Prosaposin OS=Homo sapiens GN=PSAP PE=1 SV=2	P07602	P07602|SAP_HUMAN Prosaposin OS=Homo sapiens GN=PSAP PE=1 SV=2	P07602|SAP	K.DnATEEEILVYLEK.T	2070000	2070000	s(DKO1_90min) r(1)	DKO1	DKO1-b1	N2(NGlycan/892.3172)	N2(NGlycan/892.3172)	2	80	80	N	N80	79	92	4e-16	1.7e-14	755.63	HexNAc(2)Hex(3)	PauciM	P07602 --N80	P07602|SAP--N80	P07602|SAP--N80 + PauciM	P07602|SAP--N80 + HexNAc(2)Hex(3)	N80 + PauciM
sp|P07602|SAP_HUMAN Prosaposin OS=Homo sapiens GN=PSAP PE=1 SV=2	P07602	P07602|SAP_HUMAN Prosaposin OS=Homo sapiens GN=PSAP PE=1 SV=2	P07602|SAP	K.DnATEEEILVYLEK.T	2070000	2070000	s(DKO1_90min) r(1)	DKO1	DKO1-b1	N2(NGlycan/892.3172)	N2(NGlycan/892.3172)	2	80	80	N	N80	79	92	3.6e-15	1.7e-13	737.28	HexNAc(2)Hex(3)	PauciM	P07602 --N80	P07602|SAP--N80	P07602|SAP--N80 + PauciM	P07602|SAP--N80 + HexNAc(2)Hex(3)	N80 + PauciM
sp|P07602|SAP_HUMAN Prosaposin OS=Homo sapiens GN=PSAP PE=1 SV=2	P07602	P07602|SAP_HUMAN Prosaposin OS=Homo sapiens GN=PSAP PE=1 SV=2	P07602|SAP	K.DnATEEEILVYLEK.T	2070000	2070000	s(DKO1_90min) r(1)	DKO1	DKO1-b1	N2(NGlycan/892.3172)	N2(NGlycan/892.3172)	2	80	80	N	N80	79	92	8e-16	3.6e-14	759.7	HexNAc(2)Hex(3)	PauciM	P07602 --N80	P07602|SAP--N80	P07602|SAP--N80 + PauciM	P07602|SAP--N80 + HexNAc(2)Hex(3)	N80 + PauciM
sp|P07602|SAP_HUMAN Prosaposin OS=Homo sapiens GN=PSAP PE=1 SV=2	P07602	P07602|SAP_HUMAN Prosaposin OS=Homo sapiens GN=PSAP PE=1 SV=2	P07602|SAP	K.DnATEEEILVYLEK.T	2070000	2070000	s(DKO1_90min) r(1)	DKO1	DKO1-b1	N2(NGlycan/892.3172)	N2(NGlycan/892.3172)	2	80	80	N	N80	79	92	1e-08	4.8e-07	455.29	HexNAc(2)Hex(3)	PauciM	P07602 --N80	P07602|SAP--N80	P07602|SAP--N80 + PauciM	P07602|SAP--N80 + HexNAc(2)Hex(3)	N80 + PauciM
sp|P07602|SAP_HUMAN Prosaposin OS=Homo sapiens GN=PSAP PE=1 SV=2	P07602	P07602|SAP_HUMAN Prosaposin OS=Homo sapiens GN=PSAP PE=1 SV=2	P07602|SAP	K.DnATEEEILVYLEK.T	2070000	2070000	s(DKO1_90min) r(1)	DKO1	DKO1-b1	N2(NGlycan/892.3172)	N2(NGlycan/892.3172)	2	80	80	N	N80	79	92	1.6e-07	7.5e-06	301.85	HexNAc(2)Hex(3)	PauciM	P07602 --N80	P07602|SAP--N80	P07602|SAP--N80 + PauciM	P07602|SAP--N80 + HexNAc(2)Hex(3)	N80 + PauciM
sp|P07602|SAP_HUMAN Prosaposin OS=Homo sapiens GN=PSAP PE=1 SV=2	P07602	P07602|SAP_HUMAN Prosaposin OS=Homo sapiens GN=PSAP PE=1 SV=2	P07602|SAP	K.DnATEEEILVYLEK.T	2690000	2690000	s(DKO1_90min) r(2)	DKO1	DKO1-b2	N2(NGlycan/892.3172)	N2(NGlycan/892.3172)	2	80	80	N	N80	79	92	2e-16	1.5e-14	813.4	HexNAc(2)Hex(3)	PauciM	P07602 --N80	P07602|SAP--N80	P07602|SAP--N80 + PauciM	P07602|SAP--N80 + HexNAc(2)Hex(3)	N80 + PauciM
sp|P07602|SAP_HUMAN Prosaposin OS=Homo sapiens GN=PSAP PE=1 SV=2	P07602	P07602|SAP_HUMAN Prosaposin OS=Homo sapiens GN=PSAP PE=1 SV=2	P07602|SAP	K.DnATEEEILVYLEK.T	2690000	2690000	s(DKO1_90min) r(2)	DKO1	DKO1-b2	N2(NGlycan/892.3172)	N2(NGlycan/892.3172)	2	80	80	N	N80	79	92	2e-16	1.5e-14	801.47	HexNAc(2)Hex(3)	PauciM	P07602 --N80	P07602|SAP--N80	P07602|SAP--N80 + PauciM	P07602|SAP--N80 + HexNAc(2)Hex(3)	N80 + PauciM
sp|P07602|SAP_HUMAN Prosaposin OS=Homo sapiens GN=PSAP PE=1 SV=2	P07602	P07602|SAP_HUMAN Prosaposin OS=Homo sapiens GN=PSAP PE=1 SV=2	P07602|SAP	K.DnATEEEILVYLEK.T	2690000	2690000	s(DKO1_90min) r(2)	DKO1	DKO1-b2	N2(NGlycan/892.3172)	N2(NGlycan/892.3172)	2	80	80	N	N80	79	92	2e-16	1.5e-14	812.82	HexNAc(2)Hex(3)	PauciM	P07602 --N80	P07602|SAP--N80	P07602|SAP--N80 + PauciM	P07602|SAP--N80 + HexNAc(2)Hex(3)	N80 + PauciM
sp|P07602|SAP_HUMAN Prosaposin OS=Homo sapiens GN=PSAP PE=1 SV=2	P07602	P07602|SAP_HUMAN Prosaposin OS=Homo sapiens GN=PSAP PE=1 SV=2	P07602|SAP	K.DnATEEEILVYLEK.T	2690000	2690000	s(DKO1_90min) r(2)	DKO1	DKO1-b2	N2(NGlycan/892.3172)	N2(NGlycan/892.3172)	2	80	80	N	N80	79	92	4.3e-15	2.9e-13	785.48	HexNAc(2)Hex(3)	PauciM	P07602 --N80	P07602|SAP--N80	P07602|SAP--N80 + PauciM	P07602|SAP--N80 + HexNAc(2)Hex(3)	N80 + PauciM
sp|P07602|SAP_HUMAN Prosaposin OS=Homo sapiens GN=PSAP PE=1 SV=2	P07602	P07602|SAP_HUMAN Prosaposin OS=Homo sapiens GN=PSAP PE=1 SV=2	P07602|SAP	K.DnATEEEILVYLEK.T	2690000	2690000	s(DKO1_90min) r(2)	DKO1	DKO1-b2	N2(NGlycan/892.3172)	N2(NGlycan/892.3172)	2	80	80	N	N80	79	92	4.3e-14	2.9e-12	745.9	HexNAc(2)Hex(3)	PauciM	P07602 --N80	P07602|SAP--N80	P07602|SAP--N80 + PauciM	P07602|SAP--N80 + HexNAc(2)Hex(3)	N80 + PauciM
sp|P07602|SAP_HUMAN Prosaposin OS=Homo sapiens GN=PSAP PE=1 SV=2	P07602	P07602|SAP_HUMAN Prosaposin OS=Homo sapiens GN=PSAP PE=1 SV=2	P07602|SAP	K.DnATEEEILVYLEK.T	2690000	2690000	s(DKO1_90min) r(2)	DKO1	DKO1-b2	N2(NGlycan/892.3172)	N2(NGlycan/892.3172)	2	80	80	N	N80	79	92	1.5e-08	9.7e-07	472.2	HexNAc(2)Hex(3)	PauciM	P07602 --N80	P07602|SAP--N80	P07602|SAP--N80 + PauciM	P07602|SAP--N80 + HexNAc(2)Hex(3)	N80 + PauciM
sp|P07602|SAP_HUMAN Prosaposin OS=Homo sapiens GN=PSAP PE=1 SV=2	P07602	P07602|SAP_HUMAN Prosaposin OS=Homo sapiens GN=PSAP PE=1 SV=2	P07602|SAP	K.DnATEEEILVYLEK.T	2690000	2690000	s(DKO1_90min) r(2)	DKO1	DKO1-b2	N2(NGlycan/892.3172)	N2(NGlycan/892.3172)	2	80	80	N	N80	79	92	8e-09	5.3e-07	510.14	HexNAc(2)Hex(3)	PauciM	P07602 --N80	P07602|SAP--N80	P07602|SAP--N80 + PauciM	P07602|SAP--N80 + HexNAc(2)Hex(3)	N80 + PauciM
sp|P07602|SAP_HUMAN Prosaposin OS=Homo sapiens GN=PSAP PE=1 SV=2	P07602	P07602|SAP_HUMAN Prosaposin OS=Homo sapiens GN=PSAP PE=1 SV=2	P07602|SAP	K.DnATEEEILVYLEK.T	2690000	2690000	s(DKO1_90min) r(2)	DKO1	DKO1-b2	N2(NGlycan/892.3172)	N2(NGlycan/892.3172)	2	80	80	N	N80	79	92	6.4e-07	4.3e-05	335.1	HexNAc(2)Hex(3)	PauciM	P07602 --N80	P07602|SAP--N80	P07602|SAP--N80 + PauciM	P07602|SAP--N80 + HexNAc(2)Hex(3)	N80 + PauciM
sp|P07602|SAP_HUMAN Prosaposin OS=Homo sapiens GN=PSAP PE=1 SV=2	P07602	P07602|SAP_HUMAN Prosaposin OS=Homo sapiens GN=PSAP PE=1 SV=2	P07602|SAP	K.DnATEEEILVYLEK.T	3270000	3270000	s(DKO1_90min) r(3)	DKO1	DKO1-b3	N2(NGlycan/892.3172)	N2(NGlycan/892.3172)	2	80	80	N	N80	79	92	3.1e-14	1.6e-12	740.13	HexNAc(2)Hex(3)	PauciM	P07602 --N80	P07602|SAP--N80	P07602|SAP--N80 + PauciM	P07602|SAP--N80 + HexNAc(2)Hex(3)	N80 + PauciM
sp|P07602|SAP_HUMAN Prosaposin OS=Homo sapiens GN=PSAP PE=1 SV=2	P07602	P07602|SAP_HUMAN Prosaposin OS=Homo sapiens GN=PSAP PE=1 SV=2	P07602|SAP	K.DnATEEEILVYLEK.T	3270000	3270000	s(DKO1_90min) r(3)	DKO1	DKO1-b3	N2(NGlycan/892.3172)	N2(NGlycan/892.3172)	2	80	80	N	N80	79	92	3e-16	1.6e-14	813.38	HexNAc(2)Hex(3)	PauciM	P07602 --N80	P07602|SAP--N80	P07602|SAP--N80 + PauciM	P07602|SAP--N80 + HexNAc(2)Hex(3)	N80 + PauciM
sp|P07602|SAP_HUMAN Prosaposin OS=Homo sapiens GN=PSAP PE=1 SV=2	P07602	P07602|SAP_HUMAN Prosaposin OS=Homo sapiens GN=PSAP PE=1 SV=2	P07602|SAP	K.DnATEEEILVYLEK.T	3270000	3270000	s(DKO1_90min) r(3)	DKO1	DKO1-b3	N2(NGlycan/892.3172)	N2(NGlycan/892.3172)	2	80	80	N	N80	79	92	3.1e-15	1.6e-13	799.96	HexNAc(2)Hex(3)	PauciM	P07602 --N80	P07602|SAP--N80	P07602|SAP--N80 + PauciM	P07602|SAP--N80 + HexNAc(2)Hex(3)	N80 + PauciM
sp|P07602|SAP_HUMAN Prosaposin OS=Homo sapiens GN=PSAP PE=1 SV=2	P07602	P07602|SAP_HUMAN Prosaposin OS=Homo sapiens GN=PSAP PE=1 SV=2	P07602|SAP	K.DnATEEEILVYLEK.T	3270000	3270000	s(DKO1_90min) r(3)	DKO1	DKO1-b3	N2(NGlycan/892.3172)	N2(NGlycan/892.3172)	2	80	80	N	N80	79	92	5.3e-15	2.7e-13	770.24	HexNAc(2)Hex(3)	PauciM	P07602 --N80	P07602|SAP--N80	P07602|SAP--N80 + PauciM	P07602|SAP--N80 + HexNAc(2)Hex(3)	N80 + PauciM
sp|P07602|SAP_HUMAN Prosaposin OS=Homo sapiens GN=PSAP PE=1 SV=2	P07602	P07602|SAP_HUMAN Prosaposin OS=Homo sapiens GN=PSAP PE=1 SV=2	P07602|SAP	K.DnATEEEILVYLEK.T	3270000	3270000	s(DKO1_90min) r(3)	DKO1	DKO1-b3	N2(NGlycan/892.3172)	N2(NGlycan/892.3172)	2	80	80	N	N80	79	92	5.3e-15	2.7e-13	787.82	HexNAc(2)Hex(3)	PauciM	P07602 --N80	P07602|SAP--N80	P07602|SAP--N80 + PauciM	P07602|SAP--N80 + HexNAc(2)Hex(3)	N80 + PauciM
sp|P07602|SAP_HUMAN Prosaposin OS=Homo sapiens GN=PSAP PE=1 SV=2	P07602	P07602|SAP_HUMAN Prosaposin OS=Homo sapiens GN=PSAP PE=1 SV=2	P07602|SAP	K.DnATEEEILVYLEK.T	3270000	3270000	s(DKO1_90min) r(3)	DKO1	DKO1-b3	N2(NGlycan/892.3172)	N2(NGlycan/892.3172)	2	80	80	N	N80	79	92	5.3e-14	2.7e-12	722.06	HexNAc(2)Hex(3)	PauciM	P07602 --N80	P07602|SAP--N80	P07602|SAP--N80 + PauciM	P07602|SAP--N80 + HexNAc(2)Hex(3)	N80 + PauciM
sp|P07602|SAP_HUMAN Prosaposin OS=Homo sapiens GN=PSAP PE=1 SV=2	P07602	P07602|SAP_HUMAN Prosaposin OS=Homo sapiens GN=PSAP PE=1 SV=2	P07602|SAP	K.DnATEEEILVYLEK.T	3270000	3270000	s(DKO1_90min) r(3)	DKO1	DKO1-b3	N2(NGlycan/892.3172)	N2(NGlycan/892.3172)	2	80	80	N	N80	79	92	3.1e-14	1.6e-12	719.47	HexNAc(2)Hex(3)	PauciM	P07602 --N80	P07602|SAP--N80	P07602|SAP--N80 + PauciM	P07602|SAP--N80 + HexNAc(2)Hex(3)	N80 + PauciM
sp|P07602|SAP_HUMAN Prosaposin OS=Homo sapiens GN=PSAP PE=1 SV=2	P07602	P07602|SAP_HUMAN Prosaposin OS=Homo sapiens GN=PSAP PE=1 SV=2	P07602|SAP	K.DnATEEEILVYLEK.T	3270000	3270000	s(DKO1_90min) r(3)	DKO1	DKO1-b3	N2(NGlycan/892.3172)	N2(NGlycan/892.3172)	2	80	80	N	N80	79	92	3.1e-13	1.6e-11	686.68	HexNAc(2)Hex(3)	PauciM	P07602 --N80	P07602|SAP--N80	P07602|SAP--N80 + PauciM	P07602|SAP--N80 + HexNAc(2)Hex(3)	N80 + PauciM
sp|P07602|SAP_HUMAN Prosaposin OS=Homo sapiens GN=PSAP PE=1 SV=2	P07602	P07602|SAP_HUMAN Prosaposin OS=Homo sapiens GN=PSAP PE=1 SV=2	P07602|SAP	K.DnATEEEILVYLEK.T	3270000	3270000	s(DKO1_90min) r(3)	DKO1	DKO1-b3	N2(NGlycan/892.3172)	N2(NGlycan/892.3172)	2	80	80	N	N80	79	92	4.8e-14	2.4e-12	709.6	HexNAc(2)Hex(3)	PauciM	P07602 --N80	P07602|SAP--N80	P07602|SAP--N80 + PauciM	P07602|SAP--N80 + HexNAc(2)Hex(3)	N80 + PauciM
sp|P07602|SAP_HUMAN Prosaposin OS=Homo sapiens GN=PSAP PE=1 SV=2	P07602	P07602|SAP_HUMAN Prosaposin OS=Homo sapiens GN=PSAP PE=1 SV=2	P07602|SAP	K.DnATEEEILVYLEK.T	3270000	3270000	s(DKO1_90min) r(3)	DKO1	DKO1-b3	N2(NGlycan/892.3172)	N2(NGlycan/892.3172)	2	80	80	N	N80	79	92	4.5e-06	0.00023	328.25	HexNAc(2)Hex(3)	PauciM	P07602 --N80	P07602|SAP--N80	P07602|SAP--N80 + PauciM	P07602|SAP--N80 + HexNAc(2)Hex(3)	N80 + PauciM
sp|P07602|SAP_HUMAN Prosaposin OS=Homo sapiens GN=PSAP PE=1 SV=2	P07602	P07602|SAP_HUMAN Prosaposin OS=Homo sapiens GN=PSAP PE=1 SV=2	P07602|SAP	K.DnATEEEILVYLEK.T	3270000	3270000	s(DKO1_90min) r(3)	DKO1	DKO1-b3	N2(NGlycan/892.3172)	N2(NGlycan/892.3172)	2	80	80	N	N80	79	92	4.8e-12	2.4e-10	647.8	HexNAc(2)Hex(3)	PauciM	P07602 --N80	P07602|SAP--N80	P07602|SAP--N80 + PauciM	P07602|SAP--N80 + HexNAc(2)Hex(3)	N80 + PauciM
sp|P07602|SAP_HUMAN Prosaposin OS=Homo sapiens GN=PSAP PE=1 SV=2	P07602	P07602|SAP_HUMAN Prosaposin OS=Homo sapiens GN=PSAP PE=1 SV=2	P07602|SAP	K.DnATEEEILVYLEK.T	3270000	3270000	s(DKO1_90min) r(3)	DKO1	DKO1-b3	N2(NGlycan/892.3172)	N2(NGlycan/892.3172)	2	80	80	N	N80	79	92	4.8e-13	2.4e-11	684.38	HexNAc(2)Hex(3)	PauciM	P07602 --N80	P07602|SAP--N80	P07602|SAP--N80 + PauciM	P07602|SAP--N80 + HexNAc(2)Hex(3)	N80 + PauciM
sp|P07602|SAP_HUMAN Prosaposin OS=Homo sapiens GN=PSAP PE=1 SV=2	P07602	P07602|SAP_HUMAN Prosaposin OS=Homo sapiens GN=PSAP PE=1 SV=2	P07602|SAP	K.DnATEEEILVYLEK.T	3270000	3270000	s(DKO1_90min) r(3)	DKO1	DKO1-b3	N2(NGlycan/892.3172)	N2(NGlycan/892.3172)	2	80	80	N	N80	79	92	3.1e-11	1.6e-09	598.89	HexNAc(2)Hex(3)	PauciM	P07602 --N80	P07602|SAP--N80	P07602|SAP--N80 + PauciM	P07602|SAP--N80 + HexNAc(2)Hex(3)	N80 + PauciM
sp|P07602|SAP_HUMAN Prosaposin OS=Homo sapiens GN=PSAP PE=1 SV=2	P07602	P07602|SAP_HUMAN Prosaposin OS=Homo sapiens GN=PSAP PE=1 SV=2	P07602|SAP	K.DnATEEEILVYLEK.T	3270000	3270000	s(DKO1_90min) r(3)	DKO1	DKO1-b3	N2(NGlycan/892.3172)	N2(NGlycan/892.3172)	2	80	80	N	N80	79	92	2.5e-09	1.3e-07	544.74	HexNAc(2)Hex(3)	PauciM	P07602 --N80	P07602|SAP--N80	P07602|SAP--N80 + PauciM	P07602|SAP--N80 + HexNAc(2)Hex(3)	N80 + PauciM
sp|P07602|SAP_HUMAN Prosaposin OS=Homo sapiens GN=PSAP PE=1 SV=2	P07602	P07602|SAP_HUMAN Prosaposin OS=Homo sapiens GN=PSAP PE=1 SV=2	P07602|SAP	K.DnATEEEILVYLEK.T	1460000	1460000	s(DKO1_90min) r(1)	DKO1	DKO1-b1	N2(NGlycan/892.3172)	N2(NGlycan/892.3172)	2	80	80	N	N80	79	92	6.1e-11	2.8e-09	581.66	HexNAc(2)Hex(3)	PauciM	P07602 --N80	P07602|SAP--N80	P07602|SAP--N80 + PauciM	P07602|SAP--N80 + HexNAc(2)Hex(3)	N80 + PauciM
sp|P07602|SAP_HUMAN Prosaposin OS=Homo sapiens GN=PSAP PE=1 SV=2	P07602	P07602|SAP_HUMAN Prosaposin OS=Homo sapiens GN=PSAP PE=1 SV=2	P07602|SAP	K.DnATEEEILVYLEK.T	1460000	1460000	s(DKO1_90min) r(1)	DKO1	DKO1-b1	N2(NGlycan/892.3172)	N2(NGlycan/892.3172)	2	80	80	N	N80	79	92	4.1e-10	1.9e-08	548.5	HexNAc(2)Hex(3)	PauciM	P07602 --N80	P07602|SAP--N80	P07602|SAP--N80 + PauciM	P07602|SAP--N80 + HexNAc(2)Hex(3)	N80 + PauciM
sp|P07602|SAP_HUMAN Prosaposin OS=Homo sapiens GN=PSAP PE=1 SV=2	P07602	P07602|SAP_HUMAN Prosaposin OS=Homo sapiens GN=PSAP PE=1 SV=2	P07602|SAP	K.DnATEEEILVYLEK.T	1460000	1460000	s(DKO1_90min) r(1)	DKO1	DKO1-b1	N2(NGlycan/892.3172)	N2(NGlycan/892.3172)	2	80	80	N	N80	79	92	1.5e-12	7.1e-11	643.59	HexNAc(2)Hex(3)	PauciM	P07602 --N80	P07602|SAP--N80	P07602|SAP--N80 + PauciM	P07602|SAP--N80 + HexNAc(2)Hex(3)	N80 + PauciM
sp|P07602|SAP_HUMAN Prosaposin OS=Homo sapiens GN=PSAP PE=1 SV=2	P07602	P07602|SAP_HUMAN Prosaposin OS=Homo sapiens GN=PSAP PE=1 SV=2	P07602|SAP	K.DnATEEEILVYLEK.T	1460000	1460000	s(DKO1_90min) r(1)	DKO1	DKO1-b1	N2(NGlycan/892.3172)	N2(NGlycan/892.3172)	2	80	80	N	N80	79	92	1.5e-12	7.1e-11	633.52	HexNAc(2)Hex(3)	PauciM	P07602 --N80	P07602|SAP--N80	P07602|SAP--N80 + PauciM	P07602|SAP--N80 + HexNAc(2)Hex(3)	N80 + PauciM
sp|P07602|SAP_HUMAN Prosaposin OS=Homo sapiens GN=PSAP PE=1 SV=2	P07602	P07602|SAP_HUMAN Prosaposin OS=Homo sapiens GN=PSAP PE=1 SV=2	P07602|SAP	K.DnATEEEILVYLEK.T	1460000	1460000	s(DKO1_90min) r(1)	DKO1	DKO1-b1	N2(NGlycan/892.3172)	N2(NGlycan/892.3172)	2	80	80	N	N80	79	92	1.6e-09	7.5e-08	557.83	HexNAc(2)Hex(3)	PauciM	P07602 --N80	P07602|SAP--N80	P07602|SAP--N80 + PauciM	P07602|SAP--N80 + HexNAc(2)Hex(3)	N80 + PauciM
sp|P07602|SAP_HUMAN Prosaposin OS=Homo sapiens GN=PSAP PE=1 SV=2	P07602	P07602|SAP_HUMAN Prosaposin OS=Homo sapiens GN=PSAP PE=1 SV=2	P07602|SAP	K.DnATEEEILVYLEK.T	1460000	1460000	s(DKO1_90min) r(1)	DKO1	DKO1-b1	N2(NGlycan/892.3172)	N2(NGlycan/892.3172)	2	80	80	N	N80	79	92	1.1e-09	5.1e-08	577.47	HexNAc(2)Hex(3)	PauciM	P07602 --N80	P07602|SAP--N80	P07602|SAP--N80 + PauciM	P07602|SAP--N80 + HexNAc(2)Hex(3)	N80 + PauciM
sp|P07602|SAP_HUMAN Prosaposin OS=Homo sapiens GN=PSAP PE=1 SV=2	P07602	P07602|SAP_HUMAN Prosaposin OS=Homo sapiens GN=PSAP PE=1 SV=2	P07602|SAP	K.DnATEEEILVYLEK.T	1460000	1460000	s(DKO1_90min) r(1)	DKO1	DKO1-b1	N2(NGlycan/892.3172)	N2(NGlycan/892.3172)	2	80	80	N	N80	79	92	5.5e-06	0.00025	399.14	HexNAc(2)Hex(3)	PauciM	P07602 --N80	P07602|SAP--N80	P07602|SAP--N80 + PauciM	P07602|SAP--N80 + HexNAc(2)Hex(3)	N80 + PauciM
sp|P07602|SAP_HUMAN Prosaposin OS=Homo sapiens GN=PSAP PE=1 SV=2	P07602	P07602|SAP_HUMAN Prosaposin OS=Homo sapiens GN=PSAP PE=1 SV=2	P07602|SAP	K.DnATEEEILVYLEK.T	1460000	1460000	s(DKO1_90min) r(1)	DKO1	DKO1-b1	N2(NGlycan/892.3172)	N2(NGlycan/892.3172)	2	80	80	N	N80	79	92	2.9e-07	1.4e-05	461.93	HexNAc(2)Hex(3)	PauciM	P07602 --N80	P07602|SAP--N80	P07602|SAP--N80 + PauciM	P07602|SAP--N80 + HexNAc(2)Hex(3)	N80 + PauciM
sp|P07602|SAP_HUMAN Prosaposin OS=Homo sapiens GN=PSAP PE=1 SV=2	P07602	P07602|SAP_HUMAN Prosaposin OS=Homo sapiens GN=PSAP PE=1 SV=2	P07602|SAP	K.DnATEEEILVYLEK.T	1460000	1460000	s(DKO1_90min) r(1)	DKO1	DKO1-b1	N2(NGlycan/892.3172)	N2(NGlycan/892.3172)	2	80	80	N	N80	79	92	1.3e-08	6.2e-07	530.07	HexNAc(2)Hex(3)	PauciM	P07602 --N80	P07602|SAP--N80	P07602|SAP--N80 + PauciM	P07602|SAP--N80 + HexNAc(2)Hex(3)	N80 + PauciM
sp|P07602|SAP_HUMAN Prosaposin OS=Homo sapiens GN=PSAP PE=1 SV=2	P07602	P07602|SAP_HUMAN Prosaposin OS=Homo sapiens GN=PSAP PE=1 SV=2	P07602|SAP	K.DnATEEEILVYLEK.T	1840000	1840000	s(DKO1_90min) r(2)	DKO1	DKO1-b2	N2(NGlycan/892.3172)	N2(NGlycan/892.3172)	2	80	80	N	N80	79	92	3.3e-12	2.2e-10	656.38	HexNAc(2)Hex(3)	PauciM	P07602 --N80	P07602|SAP--N80	P07602|SAP--N80 + PauciM	P07602|SAP--N80 + HexNAc(2)Hex(3)	N80 + PauciM
sp|P07602|SAP_HUMAN Prosaposin OS=Homo sapiens GN=PSAP PE=1 SV=2	P07602	P07602|SAP_HUMAN Prosaposin OS=Homo sapiens GN=PSAP PE=1 SV=2	P07602|SAP	K.DnATEEEILVYLEK.T	1840000	1840000	s(DKO1_90min) r(2)	DKO1	DKO1-b2	N2(NGlycan/892.3172)	N2(NGlycan/892.3172)	2	80	80	N	N80	79	92	8.9e-11	5.9e-09	595.82	HexNAc(2)Hex(3)	PauciM	P07602 --N80	P07602|SAP--N80	P07602|SAP--N80 + PauciM	P07602|SAP--N80 + HexNAc(2)Hex(3)	N80 + PauciM
sp|P07602|SAP_HUMAN Prosaposin OS=Homo sapiens GN=PSAP PE=1 SV=2	P07602	P07602|SAP_HUMAN Prosaposin OS=Homo sapiens GN=PSAP PE=1 SV=2	P07602|SAP	K.DnATEEEILVYLEK.T	1840000	1840000	s(DKO1_90min) r(2)	DKO1	DKO1-b2	N2(NGlycan/892.3172)	N2(NGlycan/892.3172)	2	80	80	N	N80	79	92	8.9e-12	5.9e-10	615.79	HexNAc(2)Hex(3)	PauciM	P07602 --N80	P07602|SAP--N80	P07602|SAP--N80 + PauciM	P07602|SAP--N80 + HexNAc(2)Hex(3)	N80 + PauciM
sp|P07602|SAP_HUMAN Prosaposin OS=Homo sapiens GN=PSAP PE=1 SV=2	P07602	P07602|SAP_HUMAN Prosaposin OS=Homo sapiens GN=PSAP PE=1 SV=2	P07602|SAP	K.DnATEEEILVYLEK.T	1840000	1840000	s(DKO1_90min) r(2)	DKO1	DKO1-b2	N2(NGlycan/892.3172)	N2(NGlycan/892.3172)	2	80	80	N	N80	79	92	8.9e-12	5.9e-10	629.96	HexNAc(2)Hex(3)	PauciM	P07602 --N80	P07602|SAP--N80	P07602|SAP--N80 + PauciM	P07602|SAP--N80 + HexNAc(2)Hex(3)	N80 + PauciM
sp|P07602|SAP_HUMAN Prosaposin OS=Homo sapiens GN=PSAP PE=1 SV=2	P07602	P07602|SAP_HUMAN Prosaposin OS=Homo sapiens GN=PSAP PE=1 SV=2	P07602|SAP	K.DnATEEEILVYLEK.T	1840000	1840000	s(DKO1_90min) r(2)	DKO1	DKO1-b2	N2(NGlycan/892.3172)	N2(NGlycan/892.3172)	2	80	80	N	N80	79	92	3.3e-11	2.2e-09	636.47	HexNAc(2)Hex(3)	PauciM	P07602 --N80	P07602|SAP--N80	P07602|SAP--N80 + PauciM	P07602|SAP--N80 + HexNAc(2)Hex(3)	N80 + PauciM
sp|P07602|SAP_HUMAN Prosaposin OS=Homo sapiens GN=PSAP PE=1 SV=2	P07602	P07602|SAP_HUMAN Prosaposin OS=Homo sapiens GN=PSAP PE=1 SV=2	P07602|SAP	K.DnATEEEILVYLEK.T	1840000	1840000	s(DKO1_90min) r(2)	DKO1	DKO1-b2	N2(NGlycan/892.3172)	N2(NGlycan/892.3172)	2	80	80	N	N80	79	92	3.3e-12	2.2e-10	664.2	HexNAc(2)Hex(3)	PauciM	P07602 --N80	P07602|SAP--N80	P07602|SAP--N80 + PauciM	P07602|SAP--N80 + HexNAc(2)Hex(3)	N80 + PauciM
sp|P07602|SAP_HUMAN Prosaposin OS=Homo sapiens GN=PSAP PE=1 SV=2	P07602	P07602|SAP_HUMAN Prosaposin OS=Homo sapiens GN=PSAP PE=1 SV=2	P07602|SAP	K.DnATEEEILVYLEK.T	1840000	1840000	s(DKO1_90min) r(2)	DKO1	DKO1-b2	N2(NGlycan/892.3172)	N2(NGlycan/892.3172)	2	80	80	N	N80	79	92	1.6e-05	0.0011	389.82	HexNAc(2)Hex(3)	PauciM	P07602 --N80	P07602|SAP--N80	P07602|SAP--N80 + PauciM	P07602|SAP--N80 + HexNAc(2)Hex(3)	N80 + PauciM
sp|P07602|SAP_HUMAN Prosaposin OS=Homo sapiens GN=PSAP PE=1 SV=2	P07602	P07602|SAP_HUMAN Prosaposin OS=Homo sapiens GN=PSAP PE=1 SV=2	P07602|SAP	K.DnATEEEILVYLEK.T	2220000	2220000	s(DKO1_90min) r(3)	DKO1	DKO1-b3	N2(NGlycan/892.3172)	N2(NGlycan/892.3172)	2	80	80	N	N80	79	92	4.5e-11	2.3e-09	608.34	HexNAc(2)Hex(3)	PauciM	P07602 --N80	P07602|SAP--N80	P07602|SAP--N80 + PauciM	P07602|SAP--N80 + HexNAc(2)Hex(3)	N80 + PauciM
sp|P07602|SAP_HUMAN Prosaposin OS=Homo sapiens GN=PSAP PE=1 SV=2	P07602	P07602|SAP_HUMAN Prosaposin OS=Homo sapiens GN=PSAP PE=1 SV=2	P07602|SAP	K.DnATEEEILVYLEK.T	2220000	2220000	s(DKO1_90min) r(3)	DKO1	DKO1-b3	N2(NGlycan/892.3172)	N2(NGlycan/892.3172)	2	80	80	N	N80	79	92	1.1e-11	5.5e-10	610.23	HexNAc(2)Hex(3)	PauciM	P07602 --N80	P07602|SAP--N80	P07602|SAP--N80 + PauciM	P07602|SAP--N80 + HexNAc(2)Hex(3)	N80 + PauciM
sp|P07602|SAP_HUMAN Prosaposin OS=Homo sapiens GN=PSAP PE=1 SV=2	P07602	P07602|SAP_HUMAN Prosaposin OS=Homo sapiens GN=PSAP PE=1 SV=2	P07602|SAP	K.DnATEEEILVYLEK.T	2220000	2220000	s(DKO1_90min) r(3)	DKO1	DKO1-b3	N2(NGlycan/892.3172)	N2(NGlycan/892.3172)	2	80	80	N	N80	79	92	1.1e-11	5.5e-10	616.81	HexNAc(2)Hex(3)	PauciM	P07602 --N80	P07602|SAP--N80	P07602|SAP--N80 + PauciM	P07602|SAP--N80 + HexNAc(2)Hex(3)	N80 + PauciM
sp|P07602|SAP_HUMAN Prosaposin OS=Homo sapiens GN=PSAP PE=1 SV=2	P07602	P07602|SAP_HUMAN Prosaposin OS=Homo sapiens GN=PSAP PE=1 SV=2	P07602|SAP	K.DnATEEEILVYLEK.T	2220000	2220000	s(DKO1_90min) r(3)	DKO1	DKO1-b3	N2(NGlycan/892.3172)	N2(NGlycan/892.3172)	2	80	80	N	N80	79	92	4.5e-11	2.3e-09	610.33	HexNAc(2)Hex(3)	PauciM	P07602 --N80	P07602|SAP--N80	P07602|SAP--N80 + PauciM	P07602|SAP--N80 + HexNAc(2)Hex(3)	N80 + PauciM
sp|P07602|SAP_HUMAN Prosaposin OS=Homo sapiens GN=PSAP PE=1 SV=2	P07602	P07602|SAP_HUMAN Prosaposin OS=Homo sapiens GN=PSAP PE=1 SV=2	P07602|SAP	K.DnATEEEILVYLEK.T	2220000	2220000	s(DKO1_90min) r(3)	DKO1	DKO1-b3	N2(NGlycan/892.3172)	N2(NGlycan/892.3172)	2	80	80	N	N80	79	92	4.5e-13	2.3e-11	711.37	HexNAc(2)Hex(3)	PauciM	P07602 --N80	P07602|SAP--N80	P07602|SAP--N80 + PauciM	P07602|SAP--N80 + HexNAc(2)Hex(3)	N80 + PauciM
sp|P07602|SAP_HUMAN Prosaposin OS=Homo sapiens GN=PSAP PE=1 SV=2	P07602	P07602|SAP_HUMAN Prosaposin OS=Homo sapiens GN=PSAP PE=1 SV=2	P07602|SAP	K.DnATEEEILVYLEK.T	2220000	2220000	s(DKO1_90min) r(3)	DKO1	DKO1-b3	N2(NGlycan/892.3172)	N2(NGlycan/892.3172)	2	80	80	N	N80	79	92	4.5e-11	2.3e-09	609.68	HexNAc(2)Hex(3)	PauciM	P07602 --N80	P07602|SAP--N80	P07602|SAP--N80 + PauciM	P07602|SAP--N80 + HexNAc(2)Hex(3)	N80 + PauciM
sp|P07602|SAP_HUMAN Prosaposin OS=Homo sapiens GN=PSAP PE=1 SV=2	P07602	P07602|SAP_HUMAN Prosaposin OS=Homo sapiens GN=PSAP PE=1 SV=2	P07602|SAP	K.DnATEEEILVYLEK.T	2220000	2220000	s(DKO1_90min) r(3)	DKO1	DKO1-b3	N2(NGlycan/892.3172)	N2(NGlycan/892.3172)	2	80	80	N	N80	79	92	1.1e-05	0.00054	403.22	HexNAc(2)Hex(3)	PauciM	P07602 --N80	P07602|SAP--N80	P07602|SAP--N80 + PauciM	P07602|SAP--N80 + HexNAc(2)Hex(3)	N80 + PauciM
sp|P07602|SAP_HUMAN Prosaposin OS=Homo sapiens GN=PSAP PE=1 SV=2	P07602	P07602|SAP_HUMAN Prosaposin OS=Homo sapiens GN=PSAP PE=1 SV=2	P07602|SAP	K.DnATEEEILVYLEK.T	2220000	2220000	s(DKO1_90min) r(3)	DKO1	DKO1-b3	N2(NGlycan/892.3172)	N2(NGlycan/892.3172)	2	80	80	N	N80	79	92	2.3e-06	0.00011	440.91	HexNAc(2)Hex(3)	PauciM	P07602 --N80	P07602|SAP--N80	P07602|SAP--N80 + PauciM	P07602|SAP--N80 + HexNAc(2)Hex(3)	N80 + PauciM
sp|P07602|SAP_HUMAN Prosaposin OS=Homo sapiens GN=PSAP PE=1 SV=2	P07602	P07602|SAP_HUMAN Prosaposin OS=Homo sapiens GN=PSAP PE=1 SV=2	P07602|SAP	K.DnATEEEILVYLEK.T	2220000	2220000	s(DKO1_90min) r(3)	DKO1	DKO1-b3	N2(NGlycan/892.3172)	N2(NGlycan/892.3172)	2	80	80	N	N80	79	92	9e-06	0.00045	412.33	HexNAc(2)Hex(3)	PauciM	P07602 --N80	P07602|SAP--N80	P07602|SAP--N80 + PauciM	P07602|SAP--N80 + HexNAc(2)Hex(3)	N80 + PauciM
sp|P07602|SAP_HUMAN Prosaposin OS=Homo sapiens GN=PSAP PE=1 SV=2	P07602	P07602|SAP_HUMAN Prosaposin OS=Homo sapiens GN=PSAP PE=1 SV=2	P07602|SAP	K.DVVTAAGDmLKDnATEEEILVYLEK.T	74900	74900	s(DKO1_90min) r(3)	DKO1	DKO1-b3	M9(Oxidation/15.9949); N13(NGlycan/1038.3751)	N13(NGlycan/1038.3751)	13	80	80	N	N80	68	92	1.6e-05	0.00083	412.13	HexNAc(2)Hex(3)Fuc(1)	PauciM	P07602 --N80	P07602|SAP--N80	P07602|SAP--N80 + PauciM	P07602|SAP--N80 + HexNAc(2)Hex(3)Fuc(1)	N80 + PauciM
sp|P07602|SAP_HUMAN Prosaposin OS=Homo sapiens GN=PSAP PE=1 SV=2	P07602	P07602|SAP_HUMAN Prosaposin OS=Homo sapiens GN=PSAP PE=1 SV=2	P07602|SAP	K.LIDnnK.T	58300	58300	s(DKO1_90min) r(1)	DKO1	DKO1-b1	N4(Deamidated/0.9840); N5(NGlycan/1216.4229)	N5(NGlycan/1216.4229)	5	332	332	N	N332	328	333	0.00017	0.0081	363.31	HexNAc(2)Hex(5)	HM	P07602 --N332	P07602|SAP--N332	P07602|SAP--N332 + HM	P07602|SAP--N332 + HexNAc(2)Hex(5)	N332 + HM
sp|P07602|SAP_HUMAN Prosaposin OS=Homo sapiens GN=PSAP PE=1 SV=2	P07602	P07602|SAP_HUMAN Prosaposin OS=Homo sapiens GN=PSAP PE=1 SV=2	P07602|SAP	K.LIDnnK.T	58300	58300	s(DKO1_90min) r(1)	DKO1	DKO1-b1	N4(Deamidated/0.9840); N5(NGlycan/1216.4229)	N5(NGlycan/1216.4229)	5	332	332	N	N332	328	333	3.1e-06	0.00015	377.21	HexNAc(2)Hex(5)	HM	P07602 --N332	P07602|SAP--N332	P07602|SAP--N332 + HM	P07602|SAP--N332 + HexNAc(2)Hex(5)	N332 + HM
sp|P07602|SAP_HUMAN Prosaposin OS=Homo sapiens GN=PSAP PE=1 SV=2	P07602	P07602|SAP_HUMAN Prosaposin OS=Homo sapiens GN=PSAP PE=1 SV=2	P07602|SAP	K.LIDnnK.T	24500	24500	s(DKO1_90min) r(2)	DKO1	DKO1-b2	N4(Deamidated/0.9840); N5(NGlycan/1216.4229)	N5(NGlycan/1216.4229)	5	332	332	N	N332	328	333	0.00041	0.027	324.86	HexNAc(2)Hex(5)	HM	P07602 --N332	P07602|SAP--N332	P07602|SAP--N332 + HM	P07602|SAP--N332 + HexNAc(2)Hex(5)	N332 + HM
sp|P07602|SAP_HUMAN Prosaposin OS=Homo sapiens GN=PSAP PE=1 SV=2	P07602	P07602|SAP_HUMAN Prosaposin OS=Homo sapiens GN=PSAP PE=1 SV=2	P07602|SAP	K.LIDnnK.T	24500	24500	s(DKO1_90min) r(2)	DKO1	DKO1-b2	N4(Deamidated/0.9840); N5(NGlycan/1216.4229)	N5(NGlycan/1216.4229)	5	332	332	N	N332	328	333	0.00044	0.028	322.25	HexNAc(2)Hex(5)	HM	P07602 --N332	P07602|SAP--N332	P07602|SAP--N332 + HM	P07602|SAP--N332 + HexNAc(2)Hex(5)	N332 + HM
sp|P07602|SAP_HUMAN Prosaposin OS=Homo sapiens GN=PSAP PE=1 SV=2	P07602	P07602|SAP_HUMAN Prosaposin OS=Homo sapiens GN=PSAP PE=1 SV=2	P07602|SAP	K.LIDnnK.T	24500	24500	s(DKO1_90min) r(2)	DKO1	DKO1-b2	N4(Deamidated/0.9840); N5(NGlycan/1216.4229)	N5(NGlycan/1216.4229)	5	332	332	N	N332	328	333	0.00055	0.035	310.62	HexNAc(2)Hex(5)	HM	P07602 --N332	P07602|SAP--N332	P07602|SAP--N332 + HM	P07602|SAP--N332 + HexNAc(2)Hex(5)	N332 + HM
sp|P07602|SAP_HUMAN Prosaposin OS=Homo sapiens GN=PSAP PE=1 SV=2	P07602	P07602|SAP_HUMAN Prosaposin OS=Homo sapiens GN=PSAP PE=1 SV=2	P07602|SAP	K.LIDnnK.T	42800	42800	s(DKO1_90min) r(3)	DKO1	DKO1-b3	N4(Deamidated/0.9840); N5(NGlycan/1216.4229)	N5(NGlycan/1216.4229)	5	332	332	N	N332	328	333	0.00019	0.0098	385.55	HexNAc(2)Hex(5)	HM	P07602 --N332	P07602|SAP--N332	P07602|SAP--N332 + HM	P07602|SAP--N332 + HexNAc(2)Hex(5)	N332 + HM
sp|P07602|SAP_HUMAN Prosaposin OS=Homo sapiens GN=PSAP PE=1 SV=2	P07602	P07602|SAP_HUMAN Prosaposin OS=Homo sapiens GN=PSAP PE=1 SV=2	P07602|SAP	K.LIDnnK.T	42800	42800	s(DKO1_90min) r(3)	DKO1	DKO1-b3	N4(Deamidated/0.9840); N5(NGlycan/1216.4229)	N5(NGlycan/1216.4229)	5	332	332	N	N332	328	333	0.0019	0.089	332.67	HexNAc(2)Hex(5)	HM	P07602 --N332	P07602|SAP--N332	P07602|SAP--N332 + HM	P07602|SAP--N332 + HexNAc(2)Hex(5)	N332 + HM
sp|P07602|SAP_HUMAN Prosaposin OS=Homo sapiens GN=PSAP PE=1 SV=2	P07602	P07602|SAP_HUMAN Prosaposin OS=Homo sapiens GN=PSAP PE=1 SV=2	P07602|SAP	K.LIDnnK.T	46900	46900	s(DKO1_90min) r(3)	DKO1	DKO1-b3	N4(Deamidated/0.9840); N5(NGlycan/1378.4757)	N5(NGlycan/1378.4757)	5	332	332	N	N332	328	333	0.00048	0.024	350.04	HexNAc(2)Hex(6)	HM	P07602 --N332	P07602|SAP--N332	P07602|SAP--N332 + HM	P07602|SAP--N332 + HexNAc(2)Hex(6)	N332 + HM
sp|P07602|SAP_HUMAN Prosaposin OS=Homo sapiens GN=PSAP PE=1 SV=2	P07602	P07602|SAP_HUMAN Prosaposin OS=Homo sapiens GN=PSAP PE=1 SV=2	P07602|SAP	K.LIDnnK.T	72700	72700	s(DKO1_90min) r(1)	DKO1	DKO1-b1	N4(Deamidated/0.9840); N5(NGlycan/730.2644)	N5(NGlycan/730.2644)	5	332	332	N	N332	328	333	0.00033	0.015	373.28	HexNAc(2)Hex(2)	PauciM	P07602 --N332	P07602|SAP--N332	P07602|SAP--N332 + PauciM	P07602|SAP--N332 + HexNAc(2)Hex(2)	N332 + PauciM
sp|P07602|SAP_HUMAN Prosaposin OS=Homo sapiens GN=PSAP PE=1 SV=2	P07602	P07602|SAP_HUMAN Prosaposin OS=Homo sapiens GN=PSAP PE=1 SV=2	P07602|SAP	K.LIDnnK.T	72700	72700	s(DKO1_90min) r(1)	DKO1	DKO1-b1	N4(Deamidated/0.9840); N5(NGlycan/730.2644)	N5(NGlycan/730.2644)	5	332	332	N	N332	328	333	0.0038	0.15	334.7	HexNAc(2)Hex(2)	PauciM	P07602 --N332	P07602|SAP--N332	P07602|SAP--N332 + PauciM	P07602|SAP--N332 + HexNAc(2)Hex(2)	N332 + PauciM
sp|P07602|SAP_HUMAN Prosaposin OS=Homo sapiens GN=PSAP PE=1 SV=2	P07602	P07602|SAP_HUMAN Prosaposin OS=Homo sapiens GN=PSAP PE=1 SV=2	P07602|SAP	K.LIDnnK.T	72700	72700	s(DKO1_90min) r(1)	DKO1	DKO1-b1	N4(Deamidated/0.9840); N5(NGlycan/730.2644)	N5(NGlycan/730.2644)	5	332	332	N	N332	328	333	0.012	0.36	304.34	HexNAc(2)Hex(2)	PauciM	P07602 --N332	P07602|SAP--N332	P07602|SAP--N332 + PauciM	P07602|SAP--N332 + HexNAc(2)Hex(2)	N332 + PauciM
sp|P07602|SAP_HUMAN Prosaposin OS=Homo sapiens GN=PSAP PE=1 SV=2	P07602	P07602|SAP_HUMAN Prosaposin OS=Homo sapiens GN=PSAP PE=1 SV=2	P07602|SAP	K.LIDnnK.T	67000	67000	s(DKO1_90min) r(2)	DKO1	DKO1-b2	N4(Deamidated/0.9840); N5(NGlycan/730.2644)	N5(NGlycan/730.2644)	5	332	332	N	N332	328	333	0.0017	0.1	309.32	HexNAc(2)Hex(2)	PauciM	P07602 --N332	P07602|SAP--N332	P07602|SAP--N332 + PauciM	P07602|SAP--N332 + HexNAc(2)Hex(2)	N332 + PauciM
sp|P07602|SAP_HUMAN Prosaposin OS=Homo sapiens GN=PSAP PE=1 SV=2	P07602	P07602|SAP_HUMAN Prosaposin OS=Homo sapiens GN=PSAP PE=1 SV=2	P07602|SAP	K.LIDnnK.T	67000	67000	s(DKO1_90min) r(2)	DKO1	DKO1-b2	N4(Deamidated/0.9840); N5(NGlycan/730.2644)	N5(NGlycan/730.2644)	5	332	332	N	N332	328	333	0.0058	0.28	304.75	HexNAc(2)Hex(2)	PauciM	P07602 --N332	P07602|SAP--N332	P07602|SAP--N332 + PauciM	P07602|SAP--N332 + HexNAc(2)Hex(2)	N332 + PauciM
sp|P07602|SAP_HUMAN Prosaposin OS=Homo sapiens GN=PSAP PE=1 SV=2	P07602	P07602|SAP_HUMAN Prosaposin OS=Homo sapiens GN=PSAP PE=1 SV=2	P07602|SAP	K.LIDNnK.T	39800	39800	s(DKO1_90min) r(3)	DKO1	DKO1-b3	N5(NGlycan/1378.4757)	N5(NGlycan/1378.4757)	5	332	332	N	N332	328	333	0.0016	0.075	324.66	HexNAc(2)Hex(6)	HM	P07602 --N332	P07602|SAP--N332	P07602|SAP--N332 + HM	P07602|SAP--N332 + HexNAc(2)Hex(6)	N332 + HM
sp|P07602|SAP_HUMAN Prosaposin OS=Homo sapiens GN=PSAP PE=1 SV=2	P07602	P07602|SAP_HUMAN Prosaposin OS=Homo sapiens GN=PSAP PE=1 SV=2	P07602|SAP	K.LIDNnK.T	371000	371000	s(DKO1_90min) r(1)	DKO1	DKO1-b1	N5(NGlycan/730.2644)	N5(NGlycan/730.2644)	5	332	332	N	N332	328	333	0.014	0.4	320.19	HexNAc(2)Hex(2)	PauciM	P07602 --N332	P07602|SAP--N332	P07602|SAP--N332 + PauciM	P07602|SAP--N332 + HexNAc(2)Hex(2)	N332 + PauciM
sp|P07602|SAP_HUMAN Prosaposin OS=Homo sapiens GN=PSAP PE=1 SV=2	P07602	P07602|SAP_HUMAN Prosaposin OS=Homo sapiens GN=PSAP PE=1 SV=2	P07602|SAP	K.LIDNnK.T	371000	371000	s(DKO1_90min) r(1)	DKO1	DKO1-b1	N5(NGlycan/730.2644)	N5(NGlycan/730.2644)	5	332	332	N	N332	328	333	0.024	0.54	314.62	HexNAc(2)Hex(2)	PauciM	P07602 --N332	P07602|SAP--N332	P07602|SAP--N332 + PauciM	P07602|SAP--N332 + HexNAc(2)Hex(2)	N332 + PauciM
sp|P07602|SAP_HUMAN Prosaposin OS=Homo sapiens GN=PSAP PE=1 SV=2	P07602	P07602|SAP_HUMAN Prosaposin OS=Homo sapiens GN=PSAP PE=1 SV=2	P07602|SAP	K.LIDNnK.T	361000	361000	s(DKO1_90min) r(3)	DKO1	DKO1-b3	N5(NGlycan/730.2644)	N5(NGlycan/730.2644)	5	332	332	N	N332	328	333	0.002	0.093	351.28	HexNAc(2)Hex(2)	PauciM	P07602 --N332	P07602|SAP--N332	P07602|SAP--N332 + PauciM	P07602|SAP--N332 + HexNAc(2)Hex(2)	N332 + PauciM
sp|P07602|SAP_HUMAN Prosaposin OS=Homo sapiens GN=PSAP PE=1 SV=2	P07602	P07602|SAP_HUMAN Prosaposin OS=Homo sapiens GN=PSAP PE=1 SV=2	P07602|SAP	K.LIDNnK.T	361000	361000	s(DKO1_90min) r(3)	DKO1	DKO1-b3	N5(NGlycan/730.2644)	N5(NGlycan/730.2644)	5	332	332	N	N332	328	333	0.0026	0.12	328.02	HexNAc(2)Hex(2)	PauciM	P07602 --N332	P07602|SAP--N332	P07602|SAP--N332 + PauciM	P07602|SAP--N332 + HexNAc(2)Hex(2)	N332 + PauciM
sp|P07602|SAP_HUMAN Prosaposin OS=Homo sapiens GN=PSAP PE=1 SV=2	P07602	P07602|SAP_HUMAN Prosaposin OS=Homo sapiens GN=PSAP PE=1 SV=2	P07602|SAP	K.LIDNnK.T	361000	361000	s(DKO1_90min) r(3)	DKO1	DKO1-b3	N5(NGlycan/730.2644)	N5(NGlycan/730.2644)	5	332	332	N	N332	328	333	0.011	0.36	335.14	HexNAc(2)Hex(2)	PauciM	P07602 --N332	P07602|SAP--N332	P07602|SAP--N332 + PauciM	P07602|SAP--N332 + HexNAc(2)Hex(2)	N332 + PauciM
sp|P07602|SAP_HUMAN Prosaposin OS=Homo sapiens GN=PSAP PE=1 SV=2	P07602	P07602|SAP_HUMAN Prosaposin OS=Homo sapiens GN=PSAP PE=1 SV=2	P07602|SAP	K.LIDNnK.T	361000	361000	s(DKO1_90min) r(3)	DKO1	DKO1-b3	N5(NGlycan/730.2644)	N5(NGlycan/730.2644)	5	332	332	N	N332	328	333	0.017	0.47	301.98	HexNAc(2)Hex(2)	PauciM	P07602 --N332	P07602|SAP--N332	P07602|SAP--N332 + PauciM	P07602|SAP--N332 + HexNAc(2)Hex(2)	N332 + PauciM
sp|P07602|SAP_HUMAN Prosaposin OS=Homo sapiens GN=PSAP PE=1 SV=2	P07602	P07602|SAP_HUMAN Prosaposin OS=Homo sapiens GN=PSAP PE=1 SV=2	P07602|SAP	K.LIDNnK.T	361000	361000	s(DKO1_90min) r(3)	DKO1	DKO1-b3	N5(NGlycan/730.2644)	N5(NGlycan/730.2644)	5	332	332	N	N332	328	333	0.011	0.37	304.49	HexNAc(2)Hex(2)	PauciM	P07602 --N332	P07602|SAP--N332	P07602|SAP--N332 + PauciM	P07602|SAP--N332 + HexNAc(2)Hex(2)	N332 + PauciM
sp|P07602|SAP_HUMAN Prosaposin OS=Homo sapiens GN=PSAP PE=1 SV=2	P07602	P07602|SAP_HUMAN Prosaposin OS=Homo sapiens GN=PSAP PE=1 SV=2	P07602|SAP	K.LIDNnK.T	361000	361000	s(DKO1_90min) r(3)	DKO1	DKO1-b3	N5(NGlycan/730.2644)	N5(NGlycan/730.2644)	5	332	332	N	N332	328	333	0.016	0.45	313.98	HexNAc(2)Hex(2)	PauciM	P07602 --N332	P07602|SAP--N332	P07602|SAP--N332 + PauciM	P07602|SAP--N332 + HexNAc(2)Hex(2)	N332 + PauciM
sp|P07602|SAP_HUMAN Prosaposin OS=Homo sapiens GN=PSAP PE=1 SV=2	P07602	P07602|SAP_HUMAN Prosaposin OS=Homo sapiens GN=PSAP PE=1 SV=2	P07602|SAP	K.LIDNnK.T	361000	361000	s(DKO1_90min) r(3)	DKO1	DKO1-b3	N5(NGlycan/730.2644)	N5(NGlycan/730.2644)	5	332	332	N	N332	328	333	0.0092	0.32	321.76	HexNAc(2)Hex(2)	PauciM	P07602 --N332	P07602|SAP--N332	P07602|SAP--N332 + PauciM	P07602|SAP--N332 + HexNAc(2)Hex(2)	N332 + PauciM
sp|P07602|SAP_HUMAN Prosaposin OS=Homo sapiens GN=PSAP PE=1 SV=2	P07602	P07602|SAP_HUMAN Prosaposin OS=Homo sapiens GN=PSAP PE=1 SV=2	P07602|SAP	K.LIDNnK.T	361000	361000	s(DKO1_90min) r(3)	DKO1	DKO1-b3	N5(NGlycan/730.2644)	N5(NGlycan/730.2644)	5	332	332	N	N332	328	333	0.013	0.39	300.88	HexNAc(2)Hex(2)	PauciM	P07602 --N332	P07602|SAP--N332	P07602|SAP--N332 + PauciM	P07602|SAP--N332 + HexNAc(2)Hex(2)	N332 + PauciM
sp|P07602|SAP_HUMAN Prosaposin OS=Homo sapiens GN=PSAP PE=1 SV=2	P07602	P07602|SAP_HUMAN Prosaposin OS=Homo sapiens GN=PSAP PE=1 SV=2	P07602|SAP	K.LIDNnK.T	361000	361000	s(DKO1_90min) r(3)	DKO1	DKO1-b3	N5(NGlycan/730.2644)	N5(NGlycan/730.2644)	5	332	332	N	N332	328	333	0.011	0.37	354.3	HexNAc(2)Hex(2)	PauciM	P07602 --N332	P07602|SAP--N332	P07602|SAP--N332 + PauciM	P07602|SAP--N332 + HexNAc(2)Hex(2)	N332 + PauciM
sp|P07602|SAP_HUMAN Prosaposin OS=Homo sapiens GN=PSAP PE=1 SV=2	P07602	P07602|SAP_HUMAN Prosaposin OS=Homo sapiens GN=PSAP PE=1 SV=2	P07602|SAP	K.LIDNnK.T	225000	225000	s(DKO1_90min) r(1)	DKO1	DKO1-b1	N5(NGlycan/892.3172)	N5(NGlycan/892.3172)	5	332	332	N	N332	328	333	0.015	0.42	341.06	HexNAc(2)Hex(3)	PauciM	P07602 --N332	P07602|SAP--N332	P07602|SAP--N332 + PauciM	P07602|SAP--N332 + HexNAc(2)Hex(3)	N332 + PauciM
sp|P07602|SAP_HUMAN Prosaposin OS=Homo sapiens GN=PSAP PE=1 SV=2	P07602	P07602|SAP_HUMAN Prosaposin OS=Homo sapiens GN=PSAP PE=1 SV=2	P07602|SAP	K.LIDNnK.T	225000	225000	s(DKO1_90min) r(1)	DKO1	DKO1-b1	N5(NGlycan/892.3172)	N5(NGlycan/892.3172)	5	332	332	N	N332	328	333	0.0034	0.14	327.3	HexNAc(2)Hex(3)	PauciM	P07602 --N332	P07602|SAP--N332	P07602|SAP--N332 + PauciM	P07602|SAP--N332 + HexNAc(2)Hex(3)	N332 + PauciM
sp|P07602|SAP_HUMAN Prosaposin OS=Homo sapiens GN=PSAP PE=1 SV=2	P07602	P07602|SAP_HUMAN Prosaposin OS=Homo sapiens GN=PSAP PE=1 SV=2	P07602|SAP	K.LIDNnK.T	128000	128000	s(DKO1_90min) r(3)	DKO1	DKO1-b3	N5(NGlycan/892.3172)	N5(NGlycan/892.3172)	5	332	332	N	N332	328	333	0.0025	0.11	379.02	HexNAc(2)Hex(3)	PauciM	P07602 --N332	P07602|SAP--N332	P07602|SAP--N332 + PauciM	P07602|SAP--N332 + HexNAc(2)Hex(3)	N332 + PauciM
sp|P07602|SAP_HUMAN Prosaposin OS=Homo sapiens GN=PSAP PE=1 SV=2	P07602	P07602|SAP_HUMAN Prosaposin OS=Homo sapiens GN=PSAP PE=1 SV=2	P07602|SAP	K.LIDNnK.T	128000	128000	s(DKO1_90min) r(3)	DKO1	DKO1-b3	N5(NGlycan/892.3172)	N5(NGlycan/892.3172)	5	332	332	N	N332	328	333	0.0071	0.27	315.61	HexNAc(2)Hex(3)	PauciM	P07602 --N332	P07602|SAP--N332	P07602|SAP--N332 + PauciM	P07602|SAP--N332 + HexNAc(2)Hex(3)	N332 + PauciM
sp|P07602|SAP_HUMAN Prosaposin OS=Homo sapiens GN=PSAP PE=1 SV=2	P07602	P07602|SAP_HUMAN Prosaposin OS=Homo sapiens GN=PSAP PE=1 SV=2	P07602|SAP	K.LIDnnKTEK.E	199000	199000	s(DKO1_90min) r(1)	DKO1	DKO1-b1	N4(Deamidated/0.9840); N5(NGlycan/1054.3700)	N5(NGlycan/1054.3700)	5	332	332	N	N332	328	336	0.0001	0.0047	350.87	HexNAc(2)Hex(4)	PauciM	P07602 --N332	P07602|SAP--N332	P07602|SAP--N332 + PauciM	P07602|SAP--N332 + HexNAc(2)Hex(4)	N332 + PauciM
sp|P07602|SAP_HUMAN Prosaposin OS=Homo sapiens GN=PSAP PE=1 SV=2	P07602	P07602|SAP_HUMAN Prosaposin OS=Homo sapiens GN=PSAP PE=1 SV=2	P07602|SAP	K.LIDnnKTEK.E	199000	199000	s(DKO1_90min) r(1)	DKO1	DKO1-b1	N4(Deamidated/0.9840); N5(NGlycan/1054.3700)	N5(NGlycan/1054.3700)	5	332	332	N	N332	328	336	3.3e-08	1.5e-06	513.54	HexNAc(2)Hex(4)	PauciM	P07602 --N332	P07602|SAP--N332	P07602|SAP--N332 + PauciM	P07602|SAP--N332 + HexNAc(2)Hex(4)	N332 + PauciM
sp|P07602|SAP_HUMAN Prosaposin OS=Homo sapiens GN=PSAP PE=1 SV=2	P07602	P07602|SAP_HUMAN Prosaposin OS=Homo sapiens GN=PSAP PE=1 SV=2	P07602|SAP	K.LIDnnKTEK.E	152000	152000	s(DKO1_90min) r(2)	DKO1	DKO1-b2	N4(Deamidated/0.9840); N5(NGlycan/1054.3700)	N5(NGlycan/1054.3700)	5	332	332	N	N332	328	336	2.9e-07	1.9e-05	454.41	HexNAc(2)Hex(4)	PauciM	P07602 --N332	P07602|SAP--N332	P07602|SAP--N332 + PauciM	P07602|SAP--N332 + HexNAc(2)Hex(4)	N332 + PauciM
sp|P07602|SAP_HUMAN Prosaposin OS=Homo sapiens GN=PSAP PE=1 SV=2	P07602	P07602|SAP_HUMAN Prosaposin OS=Homo sapiens GN=PSAP PE=1 SV=2	P07602|SAP	K.LIDnnKTEK.E	152000	152000	s(DKO1_90min) r(2)	DKO1	DKO1-b2	N4(Deamidated/0.9840); N5(NGlycan/1054.3700)	N5(NGlycan/1054.3700)	5	332	332	N	N332	328	336	1.2e-05	0.00081	392.26	HexNAc(2)Hex(4)	PauciM	P07602 --N332	P07602|SAP--N332	P07602|SAP--N332 + PauciM	P07602|SAP--N332 + HexNAc(2)Hex(4)	N332 + PauciM
sp|P07602|SAP_HUMAN Prosaposin OS=Homo sapiens GN=PSAP PE=1 SV=2	P07602	P07602|SAP_HUMAN Prosaposin OS=Homo sapiens GN=PSAP PE=1 SV=2	P07602|SAP	K.LIDnnKTEK.E	152000	152000	s(DKO1_90min) r(2)	DKO1	DKO1-b2	N4(Deamidated/0.9840); N5(NGlycan/1054.3700)	N5(NGlycan/1054.3700)	5	332	332	N	N332	328	336	4.5e-07	3e-05	440.11	HexNAc(2)Hex(4)	PauciM	P07602 --N332	P07602|SAP--N332	P07602|SAP--N332 + PauciM	P07602|SAP--N332 + HexNAc(2)Hex(4)	N332 + PauciM
sp|P07602|SAP_HUMAN Prosaposin OS=Homo sapiens GN=PSAP PE=1 SV=2	P07602	P07602|SAP_HUMAN Prosaposin OS=Homo sapiens GN=PSAP PE=1 SV=2	P07602|SAP	K.LIDnnKTEK.E	168000	168000	s(DKO1_90min) r(3)	DKO1	DKO1-b3	N4(Deamidated/0.9840); N5(NGlycan/1054.3700)	N5(NGlycan/1054.3700)	5	332	332	N	N332	328	336	1.2e-06	5.9e-05	446.74	HexNAc(2)Hex(4)	PauciM	P07602 --N332	P07602|SAP--N332	P07602|SAP--N332 + PauciM	P07602|SAP--N332 + HexNAc(2)Hex(4)	N332 + PauciM
sp|P07602|SAP_HUMAN Prosaposin OS=Homo sapiens GN=PSAP PE=1 SV=2	P07602	P07602|SAP_HUMAN Prosaposin OS=Homo sapiens GN=PSAP PE=1 SV=2	P07602|SAP	K.LIDnnKTEK.E	168000	168000	s(DKO1_90min) r(3)	DKO1	DKO1-b3	N4(Deamidated/0.9840); N5(NGlycan/1054.3700)	N5(NGlycan/1054.3700)	5	332	332	N	N332	328	336	7.9e-07	4e-05	430.72	HexNAc(2)Hex(4)	PauciM	P07602 --N332	P07602|SAP--N332	P07602|SAP--N332 + PauciM	P07602|SAP--N332 + HexNAc(2)Hex(4)	N332 + PauciM
sp|P07602|SAP_HUMAN Prosaposin OS=Homo sapiens GN=PSAP PE=1 SV=2	P07602	P07602|SAP_HUMAN Prosaposin OS=Homo sapiens GN=PSAP PE=1 SV=2	P07602|SAP	K.LIDnnKTEK.E	14100	14100	s(DKO1_90min) r(1)	DKO1	DKO1-b1	N4(Deamidated/0.9840); N5(NGlycan/1216.4229)	N5(NGlycan/1216.4229)	5	332	332	N	N332	328	336	1.2e-05	0.00055	401.43	HexNAc(2)Hex(5)	HM	P07602 --N332	P07602|SAP--N332	P07602|SAP--N332 + HM	P07602|SAP--N332 + HexNAc(2)Hex(5)	N332 + HM
sp|P07602|SAP_HUMAN Prosaposin OS=Homo sapiens GN=PSAP PE=1 SV=2	P07602	P07602|SAP_HUMAN Prosaposin OS=Homo sapiens GN=PSAP PE=1 SV=2	P07602|SAP	K.LIDnnKTEK.E	177000	177000	s(DKO1_90min) r(1)	DKO1	DKO1-b1	N4(Deamidated/0.9840); N5(NGlycan/1216.4229)	N5(NGlycan/1216.4229)	5	332	332	N	N332	328	336	3.7e-08	1.7e-06	495.62	HexNAc(2)Hex(5)	HM	P07602 --N332	P07602|SAP--N332	P07602|SAP--N332 + HM	P07602|SAP--N332 + HexNAc(2)Hex(5)	N332 + HM
sp|P07602|SAP_HUMAN Prosaposin OS=Homo sapiens GN=PSAP PE=1 SV=2	P07602	P07602|SAP_HUMAN Prosaposin OS=Homo sapiens GN=PSAP PE=1 SV=2	P07602|SAP	K.LIDnnKTEK.E	177000	177000	s(DKO1_90min) r(1)	DKO1	DKO1-b1	N4(Deamidated/0.9840); N5(NGlycan/1216.4229)	N5(NGlycan/1216.4229)	5	332	332	N	N332	328	336	1.2e-07	5.5e-06	462.81	HexNAc(2)Hex(5)	HM	P07602 --N332	P07602|SAP--N332	P07602|SAP--N332 + HM	P07602|SAP--N332 + HexNAc(2)Hex(5)	N332 + HM
sp|P07602|SAP_HUMAN Prosaposin OS=Homo sapiens GN=PSAP PE=1 SV=2	P07602	P07602|SAP_HUMAN Prosaposin OS=Homo sapiens GN=PSAP PE=1 SV=2	P07602|SAP	K.LIDnnKTEK.E	159000	159000	s(DKO1_90min) r(2)	DKO1	DKO1-b2	N4(Deamidated/0.9840); N5(NGlycan/1216.4229)	N5(NGlycan/1216.4229)	5	332	332	N	N332	328	336	5.1e-08	3.4e-06	507.58	HexNAc(2)Hex(5)	HM	P07602 --N332	P07602|SAP--N332	P07602|SAP--N332 + HM	P07602|SAP--N332 + HexNAc(2)Hex(5)	N332 + HM
sp|P07602|SAP_HUMAN Prosaposin OS=Homo sapiens GN=PSAP PE=1 SV=2	P07602	P07602|SAP_HUMAN Prosaposin OS=Homo sapiens GN=PSAP PE=1 SV=2	P07602|SAP	K.LIDnnKTEK.E	159000	159000	s(DKO1_90min) r(2)	DKO1	DKO1-b2	N4(Deamidated/0.9840); N5(NGlycan/1216.4229)	N5(NGlycan/1216.4229)	5	332	332	N	N332	328	336	1.7e-05	0.0011	387.04	HexNAc(2)Hex(5)	HM	P07602 --N332	P07602|SAP--N332	P07602|SAP--N332 + HM	P07602|SAP--N332 + HexNAc(2)Hex(5)	N332 + HM
sp|P07602|SAP_HUMAN Prosaposin OS=Homo sapiens GN=PSAP PE=1 SV=2	P07602	P07602|SAP_HUMAN Prosaposin OS=Homo sapiens GN=PSAP PE=1 SV=2	P07602|SAP	K.LIDnnKTEK.E	159000	159000	s(DKO1_90min) r(2)	DKO1	DKO1-b2	N4(Deamidated/0.9840); N5(NGlycan/1216.4229)	N5(NGlycan/1216.4229)	5	332	332	N	N332	328	336	5.5e-07	3.7e-05	466.27	HexNAc(2)Hex(5)	HM	P07602 --N332	P07602|SAP--N332	P07602|SAP--N332 + HM	P07602|SAP--N332 + HexNAc(2)Hex(5)	N332 + HM
sp|P07602|SAP_HUMAN Prosaposin OS=Homo sapiens GN=PSAP PE=1 SV=2	P07602	P07602|SAP_HUMAN Prosaposin OS=Homo sapiens GN=PSAP PE=1 SV=2	P07602|SAP	K.LIDnnKTEK.E	193000	193000	s(DKO1_90min) r(3)	DKO1	DKO1-b3	N4(Deamidated/0.9840); N5(NGlycan/1216.4229)	N5(NGlycan/1216.4229)	5	332	332	N	N332	328	336	7.6e-08	3.9e-06	501.68	HexNAc(2)Hex(5)	HM	P07602 --N332	P07602|SAP--N332	P07602|SAP--N332 + HM	P07602|SAP--N332 + HexNAc(2)Hex(5)	N332 + HM
sp|P07602|SAP_HUMAN Prosaposin OS=Homo sapiens GN=PSAP PE=1 SV=2	P07602	P07602|SAP_HUMAN Prosaposin OS=Homo sapiens GN=PSAP PE=1 SV=2	P07602|SAP	K.LIDnnKTEK.E	193000	193000	s(DKO1_90min) r(3)	DKO1	DKO1-b3	N4(Deamidated/0.9840); N5(NGlycan/1216.4229)	N5(NGlycan/1216.4229)	5	332	332	N	N332	328	336	1.8e-07	9.3e-06	493.79	HexNAc(2)Hex(5)	HM	P07602 --N332	P07602|SAP--N332	P07602|SAP--N332 + HM	P07602|SAP--N332 + HexNAc(2)Hex(5)	N332 + HM
sp|P07602|SAP_HUMAN Prosaposin OS=Homo sapiens GN=PSAP PE=1 SV=2	P07602	P07602|SAP_HUMAN Prosaposin OS=Homo sapiens GN=PSAP PE=1 SV=2	P07602|SAP	K.LIDnnKTEK.E	289000	289000	s(DKO1_90min) r(1)	DKO1	DKO1-b1	N4(Deamidated/0.9840); N5(NGlycan/1378.4757)	N5(NGlycan/1378.4757)	5	332	332	N	N332	328	336	3.8e-08	1.8e-06	500.69	HexNAc(2)Hex(6)	HM	P07602 --N332	P07602|SAP--N332	P07602|SAP--N332 + HM	P07602|SAP--N332 + HexNAc(2)Hex(6)	N332 + HM
sp|P07602|SAP_HUMAN Prosaposin OS=Homo sapiens GN=PSAP PE=1 SV=2	P07602	P07602|SAP_HUMAN Prosaposin OS=Homo sapiens GN=PSAP PE=1 SV=2	P07602|SAP	K.LIDnnKTEK.E	289000	289000	s(DKO1_90min) r(1)	DKO1	DKO1-b1	N4(Deamidated/0.9840); N5(NGlycan/1378.4757)	N5(NGlycan/1378.4757)	5	332	332	N	N332	328	336	3.9e-05	0.0018	351.7	HexNAc(2)Hex(6)	HM	P07602 --N332	P07602|SAP--N332	P07602|SAP--N332 + HM	P07602|SAP--N332 + HexNAc(2)Hex(6)	N332 + HM
sp|P07602|SAP_HUMAN Prosaposin OS=Homo sapiens GN=PSAP PE=1 SV=2	P07602	P07602|SAP_HUMAN Prosaposin OS=Homo sapiens GN=PSAP PE=1 SV=2	P07602|SAP	K.LIDnnKTEK.E	289000	289000	s(DKO1_90min) r(1)	DKO1	DKO1-b1	N4(Deamidated/0.9840); N5(NGlycan/1378.4757)	N5(NGlycan/1378.4757)	5	332	332	N	N332	328	336	5.8e-05	0.0027	386.37	HexNAc(2)Hex(6)	HM	P07602 --N332	P07602|SAP--N332	P07602|SAP--N332 + HM	P07602|SAP--N332 + HexNAc(2)Hex(6)	N332 + HM
sp|P07602|SAP_HUMAN Prosaposin OS=Homo sapiens GN=PSAP PE=1 SV=2	P07602	P07602|SAP_HUMAN Prosaposin OS=Homo sapiens GN=PSAP PE=1 SV=2	P07602|SAP	K.LIDnnKTEK.E	289000	289000	s(DKO1_90min) r(1)	DKO1	DKO1-b1	N4(Deamidated/0.9840); N5(NGlycan/1378.4757)	N5(NGlycan/1378.4757)	5	332	332	N	N332	328	336	0.0013	0.055	312.45	HexNAc(2)Hex(6)	HM	P07602 --N332	P07602|SAP--N332	P07602|SAP--N332 + HM	P07602|SAP--N332 + HexNAc(2)Hex(6)	N332 + HM
sp|P07602|SAP_HUMAN Prosaposin OS=Homo sapiens GN=PSAP PE=1 SV=2	P07602	P07602|SAP_HUMAN Prosaposin OS=Homo sapiens GN=PSAP PE=1 SV=2	P07602|SAP	K.LIDnnKTEK.E	289000	289000	s(DKO1_90min) r(1)	DKO1	DKO1-b1	N4(Deamidated/0.9840); N5(NGlycan/1378.4757)	N5(NGlycan/1378.4757)	5	332	332	N	N332	328	336	0.00031	0.014	300.03	HexNAc(2)Hex(6)	HM	P07602 --N332	P07602|SAP--N332	P07602|SAP--N332 + HM	P07602|SAP--N332 + HexNAc(2)Hex(6)	N332 + HM
sp|P07602|SAP_HUMAN Prosaposin OS=Homo sapiens GN=PSAP PE=1 SV=2	P07602	P07602|SAP_HUMAN Prosaposin OS=Homo sapiens GN=PSAP PE=1 SV=2	P07602|SAP	K.LIDnnKTEK.E	289000	289000	s(DKO1_90min) r(1)	DKO1	DKO1-b1	N4(Deamidated/0.9840); N5(NGlycan/1378.4757)	N5(NGlycan/1378.4757)	5	332	332	N	N332	328	336	0.002	0.085	379.56	HexNAc(2)Hex(6)	HM	P07602 --N332	P07602|SAP--N332	P07602|SAP--N332 + HM	P07602|SAP--N332 + HexNAc(2)Hex(6)	N332 + HM
sp|P07602|SAP_HUMAN Prosaposin OS=Homo sapiens GN=PSAP PE=1 SV=2	P07602	P07602|SAP_HUMAN Prosaposin OS=Homo sapiens GN=PSAP PE=1 SV=2	P07602|SAP	K.LIDnnKTEK.E	289000	289000	s(DKO1_90min) r(1)	DKO1	DKO1-b1	N4(Deamidated/0.9840); N5(NGlycan/1378.4757)	N5(NGlycan/1378.4757)	5	332	332	N	N332	328	336	4.9e-07	2.3e-05	455.68	HexNAc(2)Hex(6)	HM	P07602 --N332	P07602|SAP--N332	P07602|SAP--N332 + HM	P07602|SAP--N332 + HexNAc(2)Hex(6)	N332 + HM
sp|P07602|SAP_HUMAN Prosaposin OS=Homo sapiens GN=PSAP PE=1 SV=2	P07602	P07602|SAP_HUMAN Prosaposin OS=Homo sapiens GN=PSAP PE=1 SV=2	P07602|SAP	K.LIDnnKTEK.E	289000	289000	s(DKO1_90min) r(1)	DKO1	DKO1-b1	N4(Deamidated/0.9840); N5(NGlycan/1378.4757)	N5(NGlycan/1378.4757)	5	332	332	N	N332	328	336	7.6e-06	0.00035	390.61	HexNAc(2)Hex(6)	HM	P07602 --N332	P07602|SAP--N332	P07602|SAP--N332 + HM	P07602|SAP--N332 + HexNAc(2)Hex(6)	N332 + HM
sp|P07602|SAP_HUMAN Prosaposin OS=Homo sapiens GN=PSAP PE=1 SV=2	P07602	P07602|SAP_HUMAN Prosaposin OS=Homo sapiens GN=PSAP PE=1 SV=2	P07602|SAP	K.LIDnnKTEK.E	289000	289000	s(DKO1_90min) r(1)	DKO1	DKO1-b1	N4(Deamidated/0.9840); N5(NGlycan/1378.4757)	N5(NGlycan/1378.4757)	5	332	332	N	N332	328	336	1.5e-05	0.0007	425.51	HexNAc(2)Hex(6)	HM	P07602 --N332	P07602|SAP--N332	P07602|SAP--N332 + HM	P07602|SAP--N332 + HexNAc(2)Hex(6)	N332 + HM
sp|P07602|SAP_HUMAN Prosaposin OS=Homo sapiens GN=PSAP PE=1 SV=2	P07602	P07602|SAP_HUMAN Prosaposin OS=Homo sapiens GN=PSAP PE=1 SV=2	P07602|SAP	K.LIDnnKTEK.E	289000	289000	s(DKO1_90min) r(1)	DKO1	DKO1-b1	N4(Deamidated/0.9840); N5(NGlycan/1378.4757)	N5(NGlycan/1378.4757)	5	332	332	N	N332	328	336	0.00029	0.013	336.33	HexNAc(2)Hex(6)	HM	P07602 --N332	P07602|SAP--N332	P07602|SAP--N332 + HM	P07602|SAP--N332 + HexNAc(2)Hex(6)	N332 + HM
sp|P07602|SAP_HUMAN Prosaposin OS=Homo sapiens GN=PSAP PE=1 SV=2	P07602	P07602|SAP_HUMAN Prosaposin OS=Homo sapiens GN=PSAP PE=1 SV=2	P07602|SAP	K.LIDnnKTEK.E	289000	289000	s(DKO1_90min) r(1)	DKO1	DKO1-b1	N4(Deamidated/0.9840); N5(NGlycan/1378.4757)	N5(NGlycan/1378.4757)	5	332	332	N	N332	328	336	3.9e-06	0.00018	422.13	HexNAc(2)Hex(6)	HM	P07602 --N332	P07602|SAP--N332	P07602|SAP--N332 + HM	P07602|SAP--N332 + HexNAc(2)Hex(6)	N332 + HM
sp|P07602|SAP_HUMAN Prosaposin OS=Homo sapiens GN=PSAP PE=1 SV=2	P07602	P07602|SAP_HUMAN Prosaposin OS=Homo sapiens GN=PSAP PE=1 SV=2	P07602|SAP	K.LIDnnKTEK.E	289000	289000	s(DKO1_90min) r(1)	DKO1	DKO1-b1	N4(Deamidated/0.9840); N5(NGlycan/1378.4757)	N5(NGlycan/1378.4757)	5	332	332	N	N332	328	336	2.1e-07	9.7e-06	468.29	HexNAc(2)Hex(6)	HM	P07602 --N332	P07602|SAP--N332	P07602|SAP--N332 + HM	P07602|SAP--N332 + HexNAc(2)Hex(6)	N332 + HM
sp|P07602|SAP_HUMAN Prosaposin OS=Homo sapiens GN=PSAP PE=1 SV=2	P07602	P07602|SAP_HUMAN Prosaposin OS=Homo sapiens GN=PSAP PE=1 SV=2	P07602|SAP	K.LIDnnKTEK.E	289000	289000	s(DKO1_90min) r(1)	DKO1	DKO1-b1	N4(Deamidated/0.9840); N5(NGlycan/1378.4757)	N5(NGlycan/1378.4757)	5	332	332	N	N332	328	336	4.1e-06	0.00019	405.29	HexNAc(2)Hex(6)	HM	P07602 --N332	P07602|SAP--N332	P07602|SAP--N332 + HM	P07602|SAP--N332 + HexNAc(2)Hex(6)	N332 + HM
sp|P07602|SAP_HUMAN Prosaposin OS=Homo sapiens GN=PSAP PE=1 SV=2	P07602	P07602|SAP_HUMAN Prosaposin OS=Homo sapiens GN=PSAP PE=1 SV=2	P07602|SAP	K.LIDnnKTEK.E	289000	289000	s(DKO1_90min) r(1)	DKO1	DKO1-b1	N4(Deamidated/0.9840); N5(NGlycan/1378.4757)	N5(NGlycan/1378.4757)	5	332	332	N	N332	328	336	1.1e-05	0.00052	376.64	HexNAc(2)Hex(6)	HM	P07602 --N332	P07602|SAP--N332	P07602|SAP--N332 + HM	P07602|SAP--N332 + HexNAc(2)Hex(6)	N332 + HM
sp|P07602|SAP_HUMAN Prosaposin OS=Homo sapiens GN=PSAP PE=1 SV=2	P07602	P07602|SAP_HUMAN Prosaposin OS=Homo sapiens GN=PSAP PE=1 SV=2	P07602|SAP	K.LIDnnKTEK.E	289000	289000	s(DKO1_90min) r(1)	DKO1	DKO1-b1	N4(Deamidated/0.9840); N5(NGlycan/1378.4757)	N5(NGlycan/1378.4757)	5	332	332	N	N332	328	336	3e-07	1.4e-05	444.34	HexNAc(2)Hex(6)	HM	P07602 --N332	P07602|SAP--N332	P07602|SAP--N332 + HM	P07602|SAP--N332 + HexNAc(2)Hex(6)	N332 + HM
sp|P07602|SAP_HUMAN Prosaposin OS=Homo sapiens GN=PSAP PE=1 SV=2	P07602	P07602|SAP_HUMAN Prosaposin OS=Homo sapiens GN=PSAP PE=1 SV=2	P07602|SAP	K.LIDnnKTEK.E	289000	289000	s(DKO1_90min) r(1)	DKO1	DKO1-b1	N4(Deamidated/0.9840); N5(NGlycan/1378.4757)	N5(NGlycan/1378.4757)	5	332	332	N	N332	328	336	1.9e-06	8.8e-05	423.67	HexNAc(2)Hex(6)	HM	P07602 --N332	P07602|SAP--N332	P07602|SAP--N332 + HM	P07602|SAP--N332 + HexNAc(2)Hex(6)	N332 + HM
sp|P07602|SAP_HUMAN Prosaposin OS=Homo sapiens GN=PSAP PE=1 SV=2	P07602	P07602|SAP_HUMAN Prosaposin OS=Homo sapiens GN=PSAP PE=1 SV=2	P07602|SAP	K.LIDnnKTEK.E	289000	289000	s(DKO1_90min) r(1)	DKO1	DKO1-b1	N4(Deamidated/0.9840); N5(NGlycan/1378.4757)	N5(NGlycan/1378.4757)	5	332	332	N	N332	328	336	1.5e-06	6.9e-05	404.03	HexNAc(2)Hex(6)	HM	P07602 --N332	P07602|SAP--N332	P07602|SAP--N332 + HM	P07602|SAP--N332 + HexNAc(2)Hex(6)	N332 + HM
sp|P07602|SAP_HUMAN Prosaposin OS=Homo sapiens GN=PSAP PE=1 SV=2	P07602	P07602|SAP_HUMAN Prosaposin OS=Homo sapiens GN=PSAP PE=1 SV=2	P07602|SAP	K.LIDnnKTEK.E	289000	289000	s(DKO1_90min) r(1)	DKO1	DKO1-b1	N4(Deamidated/0.9840); N5(NGlycan/1378.4757)	N5(NGlycan/1378.4757)	5	332	332	N	N332	328	336	4.1e-06	0.00019	404.53	HexNAc(2)Hex(6)	HM	P07602 --N332	P07602|SAP--N332	P07602|SAP--N332 + HM	P07602|SAP--N332 + HexNAc(2)Hex(6)	N332 + HM
sp|P07602|SAP_HUMAN Prosaposin OS=Homo sapiens GN=PSAP PE=1 SV=2	P07602	P07602|SAP_HUMAN Prosaposin OS=Homo sapiens GN=PSAP PE=1 SV=2	P07602|SAP	K.LIDnnKTEK.E	289000	289000	s(DKO1_90min) r(1)	DKO1	DKO1-b1	N4(Deamidated/0.9840); N5(NGlycan/1378.4757)	N5(NGlycan/1378.4757)	5	332	332	N	N332	328	336	6.8e-07	3.2e-05	437.26	HexNAc(2)Hex(6)	HM	P07602 --N332	P07602|SAP--N332	P07602|SAP--N332 + HM	P07602|SAP--N332 + HexNAc(2)Hex(6)	N332 + HM
sp|P07602|SAP_HUMAN Prosaposin OS=Homo sapiens GN=PSAP PE=1 SV=2	P07602	P07602|SAP_HUMAN Prosaposin OS=Homo sapiens GN=PSAP PE=1 SV=2	P07602|SAP	K.LIDnnKTEK.E	289000	289000	s(DKO1_90min) r(1)	DKO1	DKO1-b1	N4(Deamidated/0.9840); N5(NGlycan/1378.4757)	N5(NGlycan/1378.4757)	5	332	332	N	N332	328	336	1e-07	4.8e-06	441.82	HexNAc(2)Hex(6)	HM	P07602 --N332	P07602|SAP--N332	P07602|SAP--N332 + HM	P07602|SAP--N332 + HexNAc(2)Hex(6)	N332 + HM
sp|P07602|SAP_HUMAN Prosaposin OS=Homo sapiens GN=PSAP PE=1 SV=2	P07602	P07602|SAP_HUMAN Prosaposin OS=Homo sapiens GN=PSAP PE=1 SV=2	P07602|SAP	K.LIDnnKTEK.E	289000	289000	s(DKO1_90min) r(1)	DKO1	DKO1-b1	N4(Deamidated/0.9840); N5(NGlycan/1378.4757)	N5(NGlycan/1378.4757)	5	332	332	N	N332	328	336	6.2e-05	0.0029	376.22	HexNAc(2)Hex(6)	HM	P07602 --N332	P07602|SAP--N332	P07602|SAP--N332 + HM	P07602|SAP--N332 + HexNAc(2)Hex(6)	N332 + HM
sp|P07602|SAP_HUMAN Prosaposin OS=Homo sapiens GN=PSAP PE=1 SV=2	P07602	P07602|SAP_HUMAN Prosaposin OS=Homo sapiens GN=PSAP PE=1 SV=2	P07602|SAP	K.LIDnnKTEK.E	289000	289000	s(DKO1_90min) r(1)	DKO1	DKO1-b1	N4(Deamidated/0.9840); N5(NGlycan/1378.4757)	N5(NGlycan/1378.4757)	5	332	332	N	N332	328	336	7.7e-06	0.00036	386.21	HexNAc(2)Hex(6)	HM	P07602 --N332	P07602|SAP--N332	P07602|SAP--N332 + HM	P07602|SAP--N332 + HexNAc(2)Hex(6)	N332 + HM
sp|P07602|SAP_HUMAN Prosaposin OS=Homo sapiens GN=PSAP PE=1 SV=2	P07602	P07602|SAP_HUMAN Prosaposin OS=Homo sapiens GN=PSAP PE=1 SV=2	P07602|SAP	K.LIDnnKTEK.E	430000	430000	s(DKO1_90min) r(2)	DKO1	DKO1-b2	N4(Deamidated/0.9840); N5(NGlycan/1378.4757)	N5(NGlycan/1378.4757)	5	332	332	N	N332	328	336	5.7e-07	3.8e-05	434.14	HexNAc(2)Hex(6)	HM	P07602 --N332	P07602|SAP--N332	P07602|SAP--N332 + HM	P07602|SAP--N332 + HexNAc(2)Hex(6)	N332 + HM
sp|P07602|SAP_HUMAN Prosaposin OS=Homo sapiens GN=PSAP PE=1 SV=2	P07602	P07602|SAP_HUMAN Prosaposin OS=Homo sapiens GN=PSAP PE=1 SV=2	P07602|SAP	K.LIDnnKTEK.E	264000	264000	s(DKO1_90min) r(3)	DKO1	DKO1-b3	N4(Deamidated/0.9840); N5(NGlycan/1378.4757)	N5(NGlycan/1378.4757)	5	332	332	N	N332	328	336	7.3e-07	3.7e-05	439.34	HexNAc(2)Hex(6)	HM	P07602 --N332	P07602|SAP--N332	P07602|SAP--N332 + HM	P07602|SAP--N332 + HexNAc(2)Hex(6)	N332 + HM
sp|P07602|SAP_HUMAN Prosaposin OS=Homo sapiens GN=PSAP PE=1 SV=2	P07602	P07602|SAP_HUMAN Prosaposin OS=Homo sapiens GN=PSAP PE=1 SV=2	P07602|SAP	K.LIDnnKTEK.E	264000	264000	s(DKO1_90min) r(3)	DKO1	DKO1-b3	N4(Deamidated/0.9840); N5(NGlycan/1378.4757)	N5(NGlycan/1378.4757)	5	332	332	N	N332	328	336	0.0006	0.029	318.01	HexNAc(2)Hex(6)	HM	P07602 --N332	P07602|SAP--N332	P07602|SAP--N332 + HM	P07602|SAP--N332 + HexNAc(2)Hex(6)	N332 + HM
sp|P07602|SAP_HUMAN Prosaposin OS=Homo sapiens GN=PSAP PE=1 SV=2	P07602	P07602|SAP_HUMAN Prosaposin OS=Homo sapiens GN=PSAP PE=1 SV=2	P07602|SAP	K.LIDnnKTEK.E	264000	264000	s(DKO1_90min) r(3)	DKO1	DKO1-b3	N4(Deamidated/0.9840); N5(NGlycan/1378.4757)	N5(NGlycan/1378.4757)	5	332	332	N	N332	328	336	2.1e-05	0.0011	341.45	HexNAc(2)Hex(6)	HM	P07602 --N332	P07602|SAP--N332	P07602|SAP--N332 + HM	P07602|SAP--N332 + HexNAc(2)Hex(6)	N332 + HM
sp|P07602|SAP_HUMAN Prosaposin OS=Homo sapiens GN=PSAP PE=1 SV=2	P07602	P07602|SAP_HUMAN Prosaposin OS=Homo sapiens GN=PSAP PE=1 SV=2	P07602|SAP	K.LIDnnKTEK.E	264000	264000	s(DKO1_90min) r(3)	DKO1	DKO1-b3	N4(Deamidated/0.9840); N5(NGlycan/1378.4757)	N5(NGlycan/1378.4757)	5	332	332	N	N332	328	336	1.4e-05	0.00072	361.55	HexNAc(2)Hex(6)	HM	P07602 --N332	P07602|SAP--N332	P07602|SAP--N332 + HM	P07602|SAP--N332 + HexNAc(2)Hex(6)	N332 + HM
sp|P07602|SAP_HUMAN Prosaposin OS=Homo sapiens GN=PSAP PE=1 SV=2	P07602	P07602|SAP_HUMAN Prosaposin OS=Homo sapiens GN=PSAP PE=1 SV=2	P07602|SAP	K.LIDnnKTEK.E	264000	264000	s(DKO1_90min) r(3)	DKO1	DKO1-b3	N4(Deamidated/0.9840); N5(NGlycan/1378.4757)	N5(NGlycan/1378.4757)	5	332	332	N	N332	328	336	0.0026	0.12	310.8	HexNAc(2)Hex(6)	HM	P07602 --N332	P07602|SAP--N332	P07602|SAP--N332 + HM	P07602|SAP--N332 + HexNAc(2)Hex(6)	N332 + HM
sp|P07602|SAP_HUMAN Prosaposin OS=Homo sapiens GN=PSAP PE=1 SV=2	P07602	P07602|SAP_HUMAN Prosaposin OS=Homo sapiens GN=PSAP PE=1 SV=2	P07602|SAP	K.LIDnnKTEK.E	264000	264000	s(DKO1_90min) r(3)	DKO1	DKO1-b3	N4(Deamidated/0.9840); N5(NGlycan/1378.4757)	N5(NGlycan/1378.4757)	5	332	332	N	N332	328	336	1.2e-05	0.00059	392.77	HexNAc(2)Hex(6)	HM	P07602 --N332	P07602|SAP--N332	P07602|SAP--N332 + HM	P07602|SAP--N332 + HexNAc(2)Hex(6)	N332 + HM
sp|P07602|SAP_HUMAN Prosaposin OS=Homo sapiens GN=PSAP PE=1 SV=2	P07602	P07602|SAP_HUMAN Prosaposin OS=Homo sapiens GN=PSAP PE=1 SV=2	P07602|SAP	K.LIDnnKTEK.E	264000	264000	s(DKO1_90min) r(3)	DKO1	DKO1-b3	N4(Deamidated/0.9840); N5(NGlycan/1378.4757)	N5(NGlycan/1378.4757)	5	332	332	N	N332	328	336	0.00041	0.021	339.28	HexNAc(2)Hex(6)	HM	P07602 --N332	P07602|SAP--N332	P07602|SAP--N332 + HM	P07602|SAP--N332 + HexNAc(2)Hex(6)	N332 + HM
sp|P07602|SAP_HUMAN Prosaposin OS=Homo sapiens GN=PSAP PE=1 SV=2	P07602	P07602|SAP_HUMAN Prosaposin OS=Homo sapiens GN=PSAP PE=1 SV=2	P07602|SAP	K.LIDnnKTEK.E	264000	264000	s(DKO1_90min) r(3)	DKO1	DKO1-b3	N4(Deamidated/0.9840); N5(NGlycan/1378.4757)	N5(NGlycan/1378.4757)	5	332	332	N	N332	328	336	1.2e-06	6.1e-05	414.17	HexNAc(2)Hex(6)	HM	P07602 --N332	P07602|SAP--N332	P07602|SAP--N332 + HM	P07602|SAP--N332 + HexNAc(2)Hex(6)	N332 + HM
sp|P07602|SAP_HUMAN Prosaposin OS=Homo sapiens GN=PSAP PE=1 SV=2	P07602	P07602|SAP_HUMAN Prosaposin OS=Homo sapiens GN=PSAP PE=1 SV=2	P07602|SAP	K.LIDnnKTEK.E	264000	264000	s(DKO1_90min) r(3)	DKO1	DKO1-b3	N4(Deamidated/0.9840); N5(NGlycan/1378.4757)	N5(NGlycan/1378.4757)	5	332	332	N	N332	328	336	0.00054	0.027	369.31	HexNAc(2)Hex(6)	HM	P07602 --N332	P07602|SAP--N332	P07602|SAP--N332 + HM	P07602|SAP--N332 + HexNAc(2)Hex(6)	N332 + HM
sp|P07602|SAP_HUMAN Prosaposin OS=Homo sapiens GN=PSAP PE=1 SV=2	P07602	P07602|SAP_HUMAN Prosaposin OS=Homo sapiens GN=PSAP PE=1 SV=2	P07602|SAP	K.LIDnnKTEK.E	264000	264000	s(DKO1_90min) r(3)	DKO1	DKO1-b3	N4(Deamidated/0.9840); N5(NGlycan/1378.4757)	N5(NGlycan/1378.4757)	5	332	332	N	N332	328	336	1.2e-06	6.2e-05	506.58	HexNAc(2)Hex(6)	HM	P07602 --N332	P07602|SAP--N332	P07602|SAP--N332 + HM	P07602|SAP--N332 + HexNAc(2)Hex(6)	N332 + HM
sp|P07602|SAP_HUMAN Prosaposin OS=Homo sapiens GN=PSAP PE=1 SV=2	P07602	P07602|SAP_HUMAN Prosaposin OS=Homo sapiens GN=PSAP PE=1 SV=2	P07602|SAP	K.LIDnnKTEK.E	264000	264000	s(DKO1_90min) r(3)	DKO1	DKO1-b3	N4(Deamidated/0.9840); N5(NGlycan/1378.4757)	N5(NGlycan/1378.4757)	5	332	332	N	N332	328	336	5.8e-08	3e-06	525.97	HexNAc(2)Hex(6)	HM	P07602 --N332	P07602|SAP--N332	P07602|SAP--N332 + HM	P07602|SAP--N332 + HexNAc(2)Hex(6)	N332 + HM
sp|P07602|SAP_HUMAN Prosaposin OS=Homo sapiens GN=PSAP PE=1 SV=2	P07602	P07602|SAP_HUMAN Prosaposin OS=Homo sapiens GN=PSAP PE=1 SV=2	P07602|SAP	K.LIDnnKTEK.E	264000	264000	s(DKO1_90min) r(3)	DKO1	DKO1-b3	N4(Deamidated/0.9840); N5(NGlycan/1378.4757)	N5(NGlycan/1378.4757)	5	332	332	N	N332	328	336	2.2e-06	0.00011	395.52	HexNAc(2)Hex(6)	HM	P07602 --N332	P07602|SAP--N332	P07602|SAP--N332 + HM	P07602|SAP--N332 + HexNAc(2)Hex(6)	N332 + HM
sp|P07602|SAP_HUMAN Prosaposin OS=Homo sapiens GN=PSAP PE=1 SV=2	P07602	P07602|SAP_HUMAN Prosaposin OS=Homo sapiens GN=PSAP PE=1 SV=2	P07602|SAP	K.LIDnnKTEK.E	264000	264000	s(DKO1_90min) r(3)	DKO1	DKO1-b3	N4(Deamidated/0.9840); N5(NGlycan/1378.4757)	N5(NGlycan/1378.4757)	5	332	332	N	N332	328	336	1.2e-07	6.2e-06	422.93	HexNAc(2)Hex(6)	HM	P07602 --N332	P07602|SAP--N332	P07602|SAP--N332 + HM	P07602|SAP--N332 + HexNAc(2)Hex(6)	N332 + HM
sp|P07602|SAP_HUMAN Prosaposin OS=Homo sapiens GN=PSAP PE=1 SV=2	P07602	P07602|SAP_HUMAN Prosaposin OS=Homo sapiens GN=PSAP PE=1 SV=2	P07602|SAP	K.LIDnnKTEK.E	264000	264000	s(DKO1_90min) r(3)	DKO1	DKO1-b3	N4(Deamidated/0.9840); N5(NGlycan/1378.4757)	N5(NGlycan/1378.4757)	5	332	332	N	N332	328	336	1.4e-07	6.8e-06	443.88	HexNAc(2)Hex(6)	HM	P07602 --N332	P07602|SAP--N332	P07602|SAP--N332 + HM	P07602|SAP--N332 + HexNAc(2)Hex(6)	N332 + HM
sp|P07602|SAP_HUMAN Prosaposin OS=Homo sapiens GN=PSAP PE=1 SV=2	P07602	P07602|SAP_HUMAN Prosaposin OS=Homo sapiens GN=PSAP PE=1 SV=2	P07602|SAP	K.LIDnnKTEK.E	264000	264000	s(DKO1_90min) r(3)	DKO1	DKO1-b3	N4(Deamidated/0.9840); N5(NGlycan/1378.4757)	N5(NGlycan/1378.4757)	5	332	332	N	N332	328	336	1.4e-07	6.8e-06	448.46	HexNAc(2)Hex(6)	HM	P07602 --N332	P07602|SAP--N332	P07602|SAP--N332 + HM	P07602|SAP--N332 + HexNAc(2)Hex(6)	N332 + HM
sp|P07602|SAP_HUMAN Prosaposin OS=Homo sapiens GN=PSAP PE=1 SV=2	P07602	P07602|SAP_HUMAN Prosaposin OS=Homo sapiens GN=PSAP PE=1 SV=2	P07602|SAP	K.LIDnnKTEK.E	53800	53800	s(DKO1_90min) r(1)	DKO1	DKO1-b1	N4(Deamidated/0.9840); N5(NGlycan/1458.4420)	N5(NGlycan/1458.4420)	5	332	332	N	N332	328	336	1.7e-05	0.00077	405.85	HexNAc(2)Hex(6)Phospho(1)	M6P	P07602 --N332	P07602|SAP--N332	P07602|SAP--N332 + M6P	P07602|SAP--N332 + HexNAc(2)Hex(6)Phospho(1)	N332 + M6P
sp|P07602|SAP_HUMAN Prosaposin OS=Homo sapiens GN=PSAP PE=1 SV=2	P07602	P07602|SAP_HUMAN Prosaposin OS=Homo sapiens GN=PSAP PE=1 SV=2	P07602|SAP	K.LIDnnKTEK.E	53800	53800	s(DKO1_90min) r(1)	DKO1	DKO1-b1	N4(Deamidated/0.9840); N5(NGlycan/1458.4420)	N5(NGlycan/1458.4420)	5	332	332	N	N332	328	336	6e-08	2.8e-06	495.48	HexNAc(2)Hex(6)Phospho(1)	M6P	P07602 --N332	P07602|SAP--N332	P07602|SAP--N332 + M6P	P07602|SAP--N332 + HexNAc(2)Hex(6)Phospho(1)	N332 + M6P
sp|P07602|SAP_HUMAN Prosaposin OS=Homo sapiens GN=PSAP PE=1 SV=2	P07602	P07602|SAP_HUMAN Prosaposin OS=Homo sapiens GN=PSAP PE=1 SV=2	P07602|SAP	K.LIDnnKTEK.E	53800	53800	s(DKO1_90min) r(1)	DKO1	DKO1-b1	N4(Deamidated/0.9840); N5(NGlycan/1458.4420)	N5(NGlycan/1458.4420)	5	332	332	N	N332	328	336	1.4e-05	0.00064	375.1	HexNAc(2)Hex(6)Phospho(1)	M6P	P07602 --N332	P07602|SAP--N332	P07602|SAP--N332 + M6P	P07602|SAP--N332 + HexNAc(2)Hex(6)Phospho(1)	N332 + M6P
sp|P07602|SAP_HUMAN Prosaposin OS=Homo sapiens GN=PSAP PE=1 SV=2	P07602	P07602|SAP_HUMAN Prosaposin OS=Homo sapiens GN=PSAP PE=1 SV=2	P07602|SAP	K.LIDnnKTEK.E	53800	53800	s(DKO1_90min) r(1)	DKO1	DKO1-b1	N4(Deamidated/0.9840); N5(NGlycan/1458.4420)	N5(NGlycan/1458.4420)	5	332	332	N	N332	328	336	0.021	0.51	303.8	HexNAc(2)Hex(6)Phospho(1)	M6P	P07602 --N332	P07602|SAP--N332	P07602|SAP--N332 + M6P	P07602|SAP--N332 + HexNAc(2)Hex(6)Phospho(1)	N332 + M6P
sp|P07602|SAP_HUMAN Prosaposin OS=Homo sapiens GN=PSAP PE=1 SV=2	P07602	P07602|SAP_HUMAN Prosaposin OS=Homo sapiens GN=PSAP PE=1 SV=2	P07602|SAP	K.LIDnnKTEK.E	37700	37700	s(DKO1_90min) r(2)	DKO1	DKO1-b2	N4(Deamidated/0.9840); N5(NGlycan/1458.4420)	N5(NGlycan/1458.4420)	5	332	332	N	N332	328	336	0.00011	0.0071	341.27	HexNAc(2)Hex(6)Phospho(1)	M6P	P07602 --N332	P07602|SAP--N332	P07602|SAP--N332 + M6P	P07602|SAP--N332 + HexNAc(2)Hex(6)Phospho(1)	N332 + M6P
sp|P07602|SAP_HUMAN Prosaposin OS=Homo sapiens GN=PSAP PE=1 SV=2	P07602	P07602|SAP_HUMAN Prosaposin OS=Homo sapiens GN=PSAP PE=1 SV=2	P07602|SAP	K.LIDnnKTEK.E	37700	37700	s(DKO1_90min) r(2)	DKO1	DKO1-b2	N4(Deamidated/0.9840); N5(NGlycan/1458.4420)	N5(NGlycan/1458.4420)	5	332	332	N	N332	328	336	9.9e-08	6.6e-06	483.35	HexNAc(2)Hex(6)Phospho(1)	M6P	P07602 --N332	P07602|SAP--N332	P07602|SAP--N332 + M6P	P07602|SAP--N332 + HexNAc(2)Hex(6)Phospho(1)	N332 + M6P
sp|P07602|SAP_HUMAN Prosaposin OS=Homo sapiens GN=PSAP PE=1 SV=2	P07602	P07602|SAP_HUMAN Prosaposin OS=Homo sapiens GN=PSAP PE=1 SV=2	P07602|SAP	K.LIDnnKTEK.E	37700	37700	s(DKO1_90min) r(2)	DKO1	DKO1-b2	N4(Deamidated/0.9840); N5(NGlycan/1458.4420)	N5(NGlycan/1458.4420)	5	332	332	N	N332	328	336	5.4e-08	3.6e-06	488.35	HexNAc(2)Hex(6)Phospho(1)	M6P	P07602 --N332	P07602|SAP--N332	P07602|SAP--N332 + M6P	P07602|SAP--N332 + HexNAc(2)Hex(6)Phospho(1)	N332 + M6P
sp|P07602|SAP_HUMAN Prosaposin OS=Homo sapiens GN=PSAP PE=1 SV=2	P07602	P07602|SAP_HUMAN Prosaposin OS=Homo sapiens GN=PSAP PE=1 SV=2	P07602|SAP	K.LIDnnKTEK.E	44300	44300	s(DKO1_90min) r(3)	DKO1	DKO1-b3	N4(Deamidated/0.9840); N5(NGlycan/1458.4420)	N5(NGlycan/1458.4420)	5	332	332	N	N332	328	336	7.2e-08	3.6e-06	480.56	HexNAc(2)Hex(6)Phospho(1)	M6P	P07602 --N332	P07602|SAP--N332	P07602|SAP--N332 + M6P	P07602|SAP--N332 + HexNAc(2)Hex(6)Phospho(1)	N332 + M6P
sp|P07602|SAP_HUMAN Prosaposin OS=Homo sapiens GN=PSAP PE=1 SV=2	P07602	P07602|SAP_HUMAN Prosaposin OS=Homo sapiens GN=PSAP PE=1 SV=2	P07602|SAP	K.LIDnnKTEK.E	44300	44300	s(DKO1_90min) r(3)	DKO1	DKO1-b3	N4(Deamidated/0.9840); N5(NGlycan/1458.4420)	N5(NGlycan/1458.4420)	5	332	332	N	N332	328	336	2e-07	9.9e-06	464.68	HexNAc(2)Hex(6)Phospho(1)	M6P	P07602 --N332	P07602|SAP--N332	P07602|SAP--N332 + M6P	P07602|SAP--N332 + HexNAc(2)Hex(6)Phospho(1)	N332 + M6P
sp|P07602|SAP_HUMAN Prosaposin OS=Homo sapiens GN=PSAP PE=1 SV=2	P07602	P07602|SAP_HUMAN Prosaposin OS=Homo sapiens GN=PSAP PE=1 SV=2	P07602|SAP	K.LIDnnKTEK.E	128000	128000	s(DKO1_90min) r(1)	DKO1	DKO1-b1	N4(Deamidated/0.9840); N5(NGlycan/730.2644)	N5(NGlycan/730.2644)	5	332	332	N	N332	328	336	0.00036	0.016	435.63	HexNAc(2)Hex(2)	PauciM	P07602 --N332	P07602|SAP--N332	P07602|SAP--N332 + PauciM	P07602|SAP--N332 + HexNAc(2)Hex(2)	N332 + PauciM
sp|P07602|SAP_HUMAN Prosaposin OS=Homo sapiens GN=PSAP PE=1 SV=2	P07602	P07602|SAP_HUMAN Prosaposin OS=Homo sapiens GN=PSAP PE=1 SV=2	P07602|SAP	K.LIDnnKTEK.E	128000	128000	s(DKO1_90min) r(1)	DKO1	DKO1-b1	N4(Deamidated/0.9840); N5(NGlycan/730.2644)	N5(NGlycan/730.2644)	5	332	332	N	N332	328	336	0.015	0.41	303.69	HexNAc(2)Hex(2)	PauciM	P07602 --N332	P07602|SAP--N332	P07602|SAP--N332 + PauciM	P07602|SAP--N332 + HexNAc(2)Hex(2)	N332 + PauciM
sp|P07602|SAP_HUMAN Prosaposin OS=Homo sapiens GN=PSAP PE=1 SV=2	P07602	P07602|SAP_HUMAN Prosaposin OS=Homo sapiens GN=PSAP PE=1 SV=2	P07602|SAP	K.LIDnnKTEK.E	128000	128000	s(DKO1_90min) r(1)	DKO1	DKO1-b1	N4(Deamidated/0.9840); N5(NGlycan/730.2644)	N5(NGlycan/730.2644)	5	332	332	N	N332	328	336	1.3e-05	0.00059	447.49	HexNAc(2)Hex(2)	PauciM	P07602 --N332	P07602|SAP--N332	P07602|SAP--N332 + PauciM	P07602|SAP--N332 + HexNAc(2)Hex(2)	N332 + PauciM
sp|P07602|SAP_HUMAN Prosaposin OS=Homo sapiens GN=PSAP PE=1 SV=2	P07602	P07602|SAP_HUMAN Prosaposin OS=Homo sapiens GN=PSAP PE=1 SV=2	P07602|SAP	K.LIDnnKTEK.E	128000	128000	s(DKO1_90min) r(1)	DKO1	DKO1-b1	N4(Deamidated/0.9840); N5(NGlycan/730.2644)	N5(NGlycan/730.2644)	5	332	332	N	N332	328	336	3.3e-06	0.00015	459.71	HexNAc(2)Hex(2)	PauciM	P07602 --N332	P07602|SAP--N332	P07602|SAP--N332 + PauciM	P07602|SAP--N332 + HexNAc(2)Hex(2)	N332 + PauciM
sp|P07602|SAP_HUMAN Prosaposin OS=Homo sapiens GN=PSAP PE=1 SV=2	P07602	P07602|SAP_HUMAN Prosaposin OS=Homo sapiens GN=PSAP PE=1 SV=2	P07602|SAP	K.LIDnnKTEK.E	128000	128000	s(DKO1_90min) r(1)	DKO1	DKO1-b1	N4(Deamidated/0.9840); N5(NGlycan/730.2644)	N5(NGlycan/730.2644)	5	332	332	N	N332	328	336	1.2e-06	5.6e-05	501.65	HexNAc(2)Hex(2)	PauciM	P07602 --N332	P07602|SAP--N332	P07602|SAP--N332 + PauciM	P07602|SAP--N332 + HexNAc(2)Hex(2)	N332 + PauciM
sp|P07602|SAP_HUMAN Prosaposin OS=Homo sapiens GN=PSAP PE=1 SV=2	P07602	P07602|SAP_HUMAN Prosaposin OS=Homo sapiens GN=PSAP PE=1 SV=2	P07602|SAP	K.LIDnnKTEK.E	126000	126000	s(DKO1_90min) r(2)	DKO1	DKO1-b2	N4(Deamidated/0.9840); N5(NGlycan/730.2644)	N5(NGlycan/730.2644)	5	332	332	N	N332	328	336	3.7e-06	0.00025	477.09	HexNAc(2)Hex(2)	PauciM	P07602 --N332	P07602|SAP--N332	P07602|SAP--N332 + PauciM	P07602|SAP--N332 + HexNAc(2)Hex(2)	N332 + PauciM
sp|P07602|SAP_HUMAN Prosaposin OS=Homo sapiens GN=PSAP PE=1 SV=2	P07602	P07602|SAP_HUMAN Prosaposin OS=Homo sapiens GN=PSAP PE=1 SV=2	P07602|SAP	K.LIDnnKTEK.E	126000	126000	s(DKO1_90min) r(2)	DKO1	DKO1-b2	N4(Deamidated/0.9840); N5(NGlycan/730.2644)	N5(NGlycan/730.2644)	5	332	332	N	N332	328	336	2.7e-05	0.0018	473.43	HexNAc(2)Hex(2)	PauciM	P07602 --N332	P07602|SAP--N332	P07602|SAP--N332 + PauciM	P07602|SAP--N332 + HexNAc(2)Hex(2)	N332 + PauciM
sp|P07602|SAP_HUMAN Prosaposin OS=Homo sapiens GN=PSAP PE=1 SV=2	P07602	P07602|SAP_HUMAN Prosaposin OS=Homo sapiens GN=PSAP PE=1 SV=2	P07602|SAP	K.LIDnnKTEK.E	126000	126000	s(DKO1_90min) r(2)	DKO1	DKO1-b2	N4(Deamidated/0.9840); N5(NGlycan/730.2644)	N5(NGlycan/730.2644)	5	332	332	N	N332	328	336	3.2e-07	2.1e-05	518.61	HexNAc(2)Hex(2)	PauciM	P07602 --N332	P07602|SAP--N332	P07602|SAP--N332 + PauciM	P07602|SAP--N332 + HexNAc(2)Hex(2)	N332 + PauciM
sp|P07602|SAP_HUMAN Prosaposin OS=Homo sapiens GN=PSAP PE=1 SV=2	P07602	P07602|SAP_HUMAN Prosaposin OS=Homo sapiens GN=PSAP PE=1 SV=2	P07602|SAP	K.LIDnnKTEK.E	126000	126000	s(DKO1_90min) r(2)	DKO1	DKO1-b2	N4(Deamidated/0.9840); N5(NGlycan/730.2644)	N5(NGlycan/730.2644)	5	332	332	N	N332	328	336	1.1e-06	7e-05	486.52	HexNAc(2)Hex(2)	PauciM	P07602 --N332	P07602|SAP--N332	P07602|SAP--N332 + PauciM	P07602|SAP--N332 + HexNAc(2)Hex(2)	N332 + PauciM
sp|P07602|SAP_HUMAN Prosaposin OS=Homo sapiens GN=PSAP PE=1 SV=2	P07602	P07602|SAP_HUMAN Prosaposin OS=Homo sapiens GN=PSAP PE=1 SV=2	P07602|SAP	K.LIDnnKTEK.E	86200	86200	s(DKO1_90min) r(3)	DKO1	DKO1-b3	N4(Deamidated/0.9840); N5(NGlycan/730.2644)	N5(NGlycan/730.2644)	5	332	332	N	N332	328	336	1.5e-05	0.00074	479.51	HexNAc(2)Hex(2)	PauciM	P07602 --N332	P07602|SAP--N332	P07602|SAP--N332 + PauciM	P07602|SAP--N332 + HexNAc(2)Hex(2)	N332 + PauciM
sp|P07602|SAP_HUMAN Prosaposin OS=Homo sapiens GN=PSAP PE=1 SV=2	P07602	P07602|SAP_HUMAN Prosaposin OS=Homo sapiens GN=PSAP PE=1 SV=2	P07602|SAP	K.LIDnnKTEK.E	86200	86200	s(DKO1_90min) r(3)	DKO1	DKO1-b3	N4(Deamidated/0.9840); N5(NGlycan/730.2644)	N5(NGlycan/730.2644)	5	332	332	N	N332	328	336	1.3e-05	0.00065	501.3	HexNAc(2)Hex(2)	PauciM	P07602 --N332	P07602|SAP--N332	P07602|SAP--N332 + PauciM	P07602|SAP--N332 + HexNAc(2)Hex(2)	N332 + PauciM
sp|P07602|SAP_HUMAN Prosaposin OS=Homo sapiens GN=PSAP PE=1 SV=2	P07602	P07602|SAP_HUMAN Prosaposin OS=Homo sapiens GN=PSAP PE=1 SV=2	P07602|SAP	K.LIDnnKTEK.E	86200	86200	s(DKO1_90min) r(3)	DKO1	DKO1-b3	N4(Deamidated/0.9840); N5(NGlycan/730.2644)	N5(NGlycan/730.2644)	5	332	332	N	N332	328	336	6.4e-06	0.00032	482.17	HexNAc(2)Hex(2)	PauciM	P07602 --N332	P07602|SAP--N332	P07602|SAP--N332 + PauciM	P07602|SAP--N332 + HexNAc(2)Hex(2)	N332 + PauciM
sp|P07602|SAP_HUMAN Prosaposin OS=Homo sapiens GN=PSAP PE=1 SV=2	P07602	P07602|SAP_HUMAN Prosaposin OS=Homo sapiens GN=PSAP PE=1 SV=2	P07602|SAP	K.LIDnnKTEK.E	86200	86200	s(DKO1_90min) r(3)	DKO1	DKO1-b3	N4(Deamidated/0.9840); N5(NGlycan/730.2644)	N5(NGlycan/730.2644)	5	332	332	N	N332	328	336	4.2e-06	0.00021	475.46	HexNAc(2)Hex(2)	PauciM	P07602 --N332	P07602|SAP--N332	P07602|SAP--N332 + PauciM	P07602|SAP--N332 + HexNAc(2)Hex(2)	N332 + PauciM
sp|P07602|SAP_HUMAN Prosaposin OS=Homo sapiens GN=PSAP PE=1 SV=2	P07602	P07602|SAP_HUMAN Prosaposin OS=Homo sapiens GN=PSAP PE=1 SV=2	P07602|SAP	K.LIDnnKTEK.E	1090000	1090000	s(DKO1_90min) r(1)	DKO1	DKO1-b1	N4(Deamidated/0.9840); N5(NGlycan/730.2644)	N5(NGlycan/730.2644)	5	332	332	N	N332	328	336	2e-05	0.00093	375.7	HexNAc(2)Hex(2)	PauciM	P07602 --N332	P07602|SAP--N332	P07602|SAP--N332 + PauciM	P07602|SAP--N332 + HexNAc(2)Hex(2)	N332 + PauciM
sp|P07602|SAP_HUMAN Prosaposin OS=Homo sapiens GN=PSAP PE=1 SV=2	P07602	P07602|SAP_HUMAN Prosaposin OS=Homo sapiens GN=PSAP PE=1 SV=2	P07602|SAP	K.LIDnnKTEK.E	1090000	1090000	s(DKO1_90min) r(1)	DKO1	DKO1-b1	N4(Deamidated/0.9840); N5(NGlycan/730.2644)	N5(NGlycan/730.2644)	5	332	332	N	N332	328	336	0.0024	0.1	332.5	HexNAc(2)Hex(2)	PauciM	P07602 --N332	P07602|SAP--N332	P07602|SAP--N332 + PauciM	P07602|SAP--N332 + HexNAc(2)Hex(2)	N332 + PauciM
sp|P07602|SAP_HUMAN Prosaposin OS=Homo sapiens GN=PSAP PE=1 SV=2	P07602	P07602|SAP_HUMAN Prosaposin OS=Homo sapiens GN=PSAP PE=1 SV=2	P07602|SAP	K.LIDnnKTEK.E	1090000	1090000	s(DKO1_90min) r(1)	DKO1	DKO1-b1	N4(Deamidated/0.9840); N5(NGlycan/730.2644)	N5(NGlycan/730.2644)	5	332	332	N	N332	328	336	0.0008	0.036	337.47	HexNAc(2)Hex(2)	PauciM	P07602 --N332	P07602|SAP--N332	P07602|SAP--N332 + PauciM	P07602|SAP--N332 + HexNAc(2)Hex(2)	N332 + PauciM
sp|P07602|SAP_HUMAN Prosaposin OS=Homo sapiens GN=PSAP PE=1 SV=2	P07602	P07602|SAP_HUMAN Prosaposin OS=Homo sapiens GN=PSAP PE=1 SV=2	P07602|SAP	K.LIDnnKTEK.E	1090000	1090000	s(DKO1_90min) r(1)	DKO1	DKO1-b1	N4(Deamidated/0.9840); N5(NGlycan/730.2644)	N5(NGlycan/730.2644)	5	332	332	N	N332	328	336	0.0013	0.056	341.45	HexNAc(2)Hex(2)	PauciM	P07602 --N332	P07602|SAP--N332	P07602|SAP--N332 + PauciM	P07602|SAP--N332 + HexNAc(2)Hex(2)	N332 + PauciM
sp|P07602|SAP_HUMAN Prosaposin OS=Homo sapiens GN=PSAP PE=1 SV=2	P07602	P07602|SAP_HUMAN Prosaposin OS=Homo sapiens GN=PSAP PE=1 SV=2	P07602|SAP	K.LIDnnKTEK.E	1090000	1090000	s(DKO1_90min) r(1)	DKO1	DKO1-b1	N4(Deamidated/0.9840); N5(NGlycan/730.2644)	N5(NGlycan/730.2644)	5	332	332	N	N332	328	336	0.00026	0.012	356.46	HexNAc(2)Hex(2)	PauciM	P07602 --N332	P07602|SAP--N332	P07602|SAP--N332 + PauciM	P07602|SAP--N332 + HexNAc(2)Hex(2)	N332 + PauciM
sp|P07602|SAP_HUMAN Prosaposin OS=Homo sapiens GN=PSAP PE=1 SV=2	P07602	P07602|SAP_HUMAN Prosaposin OS=Homo sapiens GN=PSAP PE=1 SV=2	P07602|SAP	K.LIDnnKTEK.E	1090000	1090000	s(DKO1_90min) r(1)	DKO1	DKO1-b1	N4(Deamidated/0.9840); N5(NGlycan/730.2644)	N5(NGlycan/730.2644)	5	332	332	N	N332	328	336	9.3e-07	4.3e-05	436.16	HexNAc(2)Hex(2)	PauciM	P07602 --N332	P07602|SAP--N332	P07602|SAP--N332 + PauciM	P07602|SAP--N332 + HexNAc(2)Hex(2)	N332 + PauciM
sp|P07602|SAP_HUMAN Prosaposin OS=Homo sapiens GN=PSAP PE=1 SV=2	P07602	P07602|SAP_HUMAN Prosaposin OS=Homo sapiens GN=PSAP PE=1 SV=2	P07602|SAP	K.LIDnnKTEK.E	1090000	1090000	s(DKO1_90min) r(1)	DKO1	DKO1-b1	N4(Deamidated/0.9840); N5(NGlycan/730.2644)	N5(NGlycan/730.2644)	5	332	332	N	N332	328	336	0.0019	0.081	318.39	HexNAc(2)Hex(2)	PauciM	P07602 --N332	P07602|SAP--N332	P07602|SAP--N332 + PauciM	P07602|SAP--N332 + HexNAc(2)Hex(2)	N332 + PauciM
sp|P07602|SAP_HUMAN Prosaposin OS=Homo sapiens GN=PSAP PE=1 SV=2	P07602	P07602|SAP_HUMAN Prosaposin OS=Homo sapiens GN=PSAP PE=1 SV=2	P07602|SAP	K.LIDnnKTEK.E	1090000	1090000	s(DKO1_90min) r(1)	DKO1	DKO1-b1	N4(Deamidated/0.9840); N5(NGlycan/730.2644)	N5(NGlycan/730.2644)	5	332	332	N	N332	328	336	4.6e-05	0.0021	371.77	HexNAc(2)Hex(2)	PauciM	P07602 --N332	P07602|SAP--N332	P07602|SAP--N332 + PauciM	P07602|SAP--N332 + HexNAc(2)Hex(2)	N332 + PauciM
sp|P07602|SAP_HUMAN Prosaposin OS=Homo sapiens GN=PSAP PE=1 SV=2	P07602	P07602|SAP_HUMAN Prosaposin OS=Homo sapiens GN=PSAP PE=1 SV=2	P07602|SAP	K.LIDnnKTEK.E	1090000	1090000	s(DKO1_90min) r(1)	DKO1	DKO1-b1	N4(Deamidated/0.9840); N5(NGlycan/730.2644)	N5(NGlycan/730.2644)	5	332	332	N	N332	328	336	5.1e-05	0.0024	352.63	HexNAc(2)Hex(2)	PauciM	P07602 --N332	P07602|SAP--N332	P07602|SAP--N332 + PauciM	P07602|SAP--N332 + HexNAc(2)Hex(2)	N332 + PauciM
sp|P07602|SAP_HUMAN Prosaposin OS=Homo sapiens GN=PSAP PE=1 SV=2	P07602	P07602|SAP_HUMAN Prosaposin OS=Homo sapiens GN=PSAP PE=1 SV=2	P07602|SAP	K.LIDnnKTEK.E	1090000	1090000	s(DKO1_90min) r(1)	DKO1	DKO1-b1	N4(Deamidated/0.9840); N5(NGlycan/730.2644)	N5(NGlycan/730.2644)	5	332	332	N	N332	328	336	0.0017	0.074	319.94	HexNAc(2)Hex(2)	PauciM	P07602 --N332	P07602|SAP--N332	P07602|SAP--N332 + PauciM	P07602|SAP--N332 + HexNAc(2)Hex(2)	N332 + PauciM
sp|P07602|SAP_HUMAN Prosaposin OS=Homo sapiens GN=PSAP PE=1 SV=2	P07602	P07602|SAP_HUMAN Prosaposin OS=Homo sapiens GN=PSAP PE=1 SV=2	P07602|SAP	K.LIDnnKTEK.E	1090000	1090000	s(DKO1_90min) r(1)	DKO1	DKO1-b1	N4(Deamidated/0.9840); N5(NGlycan/730.2644)	N5(NGlycan/730.2644)	5	332	332	N	N332	328	336	0.00013	0.0061	370.71	HexNAc(2)Hex(2)	PauciM	P07602 --N332	P07602|SAP--N332	P07602|SAP--N332 + PauciM	P07602|SAP--N332 + HexNAc(2)Hex(2)	N332 + PauciM
sp|P07602|SAP_HUMAN Prosaposin OS=Homo sapiens GN=PSAP PE=1 SV=2	P07602	P07602|SAP_HUMAN Prosaposin OS=Homo sapiens GN=PSAP PE=1 SV=2	P07602|SAP	K.LIDnnKTEK.E	1090000	1090000	s(DKO1_90min) r(1)	DKO1	DKO1-b1	N4(Deamidated/0.9840); N5(NGlycan/730.2644)	N5(NGlycan/730.2644)	5	332	332	N	N332	328	336	2.6e-05	0.0012	406.95	HexNAc(2)Hex(2)	PauciM	P07602 --N332	P07602|SAP--N332	P07602|SAP--N332 + PauciM	P07602|SAP--N332 + HexNAc(2)Hex(2)	N332 + PauciM
sp|P07602|SAP_HUMAN Prosaposin OS=Homo sapiens GN=PSAP PE=1 SV=2	P07602	P07602|SAP_HUMAN Prosaposin OS=Homo sapiens GN=PSAP PE=1 SV=2	P07602|SAP	K.LIDnnKTEK.E	1090000	1090000	s(DKO1_90min) r(1)	DKO1	DKO1-b1	N4(Deamidated/0.9840); N5(NGlycan/730.2644)	N5(NGlycan/730.2644)	5	332	332	N	N332	328	336	0.0019	0.082	357.29	HexNAc(2)Hex(2)	PauciM	P07602 --N332	P07602|SAP--N332	P07602|SAP--N332 + PauciM	P07602|SAP--N332 + HexNAc(2)Hex(2)	N332 + PauciM
sp|P07602|SAP_HUMAN Prosaposin OS=Homo sapiens GN=PSAP PE=1 SV=2	P07602	P07602|SAP_HUMAN Prosaposin OS=Homo sapiens GN=PSAP PE=1 SV=2	P07602|SAP	K.LIDnnKTEK.E	845000	845000	s(DKO1_90min) r(2)	DKO1	DKO1-b2	N4(Deamidated/0.9840); N5(NGlycan/730.2644)	N5(NGlycan/730.2644)	5	332	332	N	N332	328	336	0.00065	0.041	315.8	HexNAc(2)Hex(2)	PauciM	P07602 --N332	P07602|SAP--N332	P07602|SAP--N332 + PauciM	P07602|SAP--N332 + HexNAc(2)Hex(2)	N332 + PauciM
sp|P07602|SAP_HUMAN Prosaposin OS=Homo sapiens GN=PSAP PE=1 SV=2	P07602	P07602|SAP_HUMAN Prosaposin OS=Homo sapiens GN=PSAP PE=1 SV=2	P07602|SAP	K.LIDnnKTEK.E	845000	845000	s(DKO1_90min) r(2)	DKO1	DKO1-b2	N4(Deamidated/0.9840); N5(NGlycan/730.2644)	N5(NGlycan/730.2644)	5	332	332	N	N332	328	336	0.0016	0.095	305.52	HexNAc(2)Hex(2)	PauciM	P07602 --N332	P07602|SAP--N332	P07602|SAP--N332 + PauciM	P07602|SAP--N332 + HexNAc(2)Hex(2)	N332 + PauciM
sp|P07602|SAP_HUMAN Prosaposin OS=Homo sapiens GN=PSAP PE=1 SV=2	P07602	P07602|SAP_HUMAN Prosaposin OS=Homo sapiens GN=PSAP PE=1 SV=2	P07602|SAP	K.LIDnnKTEK.E	845000	845000	s(DKO1_90min) r(2)	DKO1	DKO1-b2	N4(Deamidated/0.9840); N5(NGlycan/730.2644)	N5(NGlycan/730.2644)	5	332	332	N	N332	328	336	0.00025	0.016	320.3	HexNAc(2)Hex(2)	PauciM	P07602 --N332	P07602|SAP--N332	P07602|SAP--N332 + PauciM	P07602|SAP--N332 + HexNAc(2)Hex(2)	N332 + PauciM
sp|P07602|SAP_HUMAN Prosaposin OS=Homo sapiens GN=PSAP PE=1 SV=2	P07602	P07602|SAP_HUMAN Prosaposin OS=Homo sapiens GN=PSAP PE=1 SV=2	P07602|SAP	K.LIDnnKTEK.E	845000	845000	s(DKO1_90min) r(2)	DKO1	DKO1-b2	N4(Deamidated/0.9840); N5(NGlycan/730.2644)	N5(NGlycan/730.2644)	5	332	332	N	N332	328	336	0.0068	0.31	305.06	HexNAc(2)Hex(2)	PauciM	P07602 --N332	P07602|SAP--N332	P07602|SAP--N332 + PauciM	P07602|SAP--N332 + HexNAc(2)Hex(2)	N332 + PauciM
sp|P07602|SAP_HUMAN Prosaposin OS=Homo sapiens GN=PSAP PE=1 SV=2	P07602	P07602|SAP_HUMAN Prosaposin OS=Homo sapiens GN=PSAP PE=1 SV=2	P07602|SAP	K.LIDnnKTEK.E	845000	845000	s(DKO1_90min) r(2)	DKO1	DKO1-b2	N4(Deamidated/0.9840); N5(NGlycan/730.2644)	N5(NGlycan/730.2644)	5	332	332	N	N332	328	336	0.00065	0.041	301.76	HexNAc(2)Hex(2)	PauciM	P07602 --N332	P07602|SAP--N332	P07602|SAP--N332 + PauciM	P07602|SAP--N332 + HexNAc(2)Hex(2)	N332 + PauciM
sp|P07602|SAP_HUMAN Prosaposin OS=Homo sapiens GN=PSAP PE=1 SV=2	P07602	P07602|SAP_HUMAN Prosaposin OS=Homo sapiens GN=PSAP PE=1 SV=2	P07602|SAP	K.LIDnnKTEK.E	845000	845000	s(DKO1_90min) r(2)	DKO1	DKO1-b2	N4(Deamidated/0.9840); N5(NGlycan/730.2644)	N5(NGlycan/730.2644)	5	332	332	N	N332	328	336	1.4e-05	0.00096	341.17	HexNAc(2)Hex(2)	PauciM	P07602 --N332	P07602|SAP--N332	P07602|SAP--N332 + PauciM	P07602|SAP--N332 + HexNAc(2)Hex(2)	N332 + PauciM
sp|P07602|SAP_HUMAN Prosaposin OS=Homo sapiens GN=PSAP PE=1 SV=2	P07602	P07602|SAP_HUMAN Prosaposin OS=Homo sapiens GN=PSAP PE=1 SV=2	P07602|SAP	K.LIDnnKTEK.E	845000	845000	s(DKO1_90min) r(2)	DKO1	DKO1-b2	N4(Deamidated/0.9840); N5(NGlycan/730.2644)	N5(NGlycan/730.2644)	5	332	332	N	N332	328	336	0.00068	0.043	316.57	HexNAc(2)Hex(2)	PauciM	P07602 --N332	P07602|SAP--N332	P07602|SAP--N332 + PauciM	P07602|SAP--N332 + HexNAc(2)Hex(2)	N332 + PauciM
sp|P07602|SAP_HUMAN Prosaposin OS=Homo sapiens GN=PSAP PE=1 SV=2	P07602	P07602|SAP_HUMAN Prosaposin OS=Homo sapiens GN=PSAP PE=1 SV=2	P07602|SAP	K.LIDnnKTEK.E	845000	845000	s(DKO1_90min) r(2)	DKO1	DKO1-b2	N4(Deamidated/0.9840); N5(NGlycan/730.2644)	N5(NGlycan/730.2644)	5	332	332	N	N332	328	336	3.7e-07	2.4e-05	461.08	HexNAc(2)Hex(2)	PauciM	P07602 --N332	P07602|SAP--N332	P07602|SAP--N332 + PauciM	P07602|SAP--N332 + HexNAc(2)Hex(2)	N332 + PauciM
sp|P07602|SAP_HUMAN Prosaposin OS=Homo sapiens GN=PSAP PE=1 SV=2	P07602	P07602|SAP_HUMAN Prosaposin OS=Homo sapiens GN=PSAP PE=1 SV=2	P07602|SAP	K.LIDnnKTEK.E	845000	845000	s(DKO1_90min) r(2)	DKO1	DKO1-b2	N4(Deamidated/0.9840); N5(NGlycan/730.2644)	N5(NGlycan/730.2644)	5	332	332	N	N332	328	336	5.8e-05	0.0038	360.94	HexNAc(2)Hex(2)	PauciM	P07602 --N332	P07602|SAP--N332	P07602|SAP--N332 + PauciM	P07602|SAP--N332 + HexNAc(2)Hex(2)	N332 + PauciM
sp|P07602|SAP_HUMAN Prosaposin OS=Homo sapiens GN=PSAP PE=1 SV=2	P07602	P07602|SAP_HUMAN Prosaposin OS=Homo sapiens GN=PSAP PE=1 SV=2	P07602|SAP	K.LIDnnKTEK.E	845000	845000	s(DKO1_90min) r(2)	DKO1	DKO1-b2	N4(Deamidated/0.9840); N5(NGlycan/730.2644)	N5(NGlycan/730.2644)	5	332	332	N	N332	328	336	0.00081	0.051	358.08	HexNAc(2)Hex(2)	PauciM	P07602 --N332	P07602|SAP--N332	P07602|SAP--N332 + PauciM	P07602|SAP--N332 + HexNAc(2)Hex(2)	N332 + PauciM
sp|P07602|SAP_HUMAN Prosaposin OS=Homo sapiens GN=PSAP PE=1 SV=2	P07602	P07602|SAP_HUMAN Prosaposin OS=Homo sapiens GN=PSAP PE=1 SV=2	P07602|SAP	K.LIDnnKTEK.E	845000	845000	s(DKO1_90min) r(2)	DKO1	DKO1-b2	N4(Deamidated/0.9840); N5(NGlycan/730.2644)	N5(NGlycan/730.2644)	5	332	332	N	N332	328	336	0.00024	0.016	359.87	HexNAc(2)Hex(2)	PauciM	P07602 --N332	P07602|SAP--N332	P07602|SAP--N332 + PauciM	P07602|SAP--N332 + HexNAc(2)Hex(2)	N332 + PauciM
sp|P07602|SAP_HUMAN Prosaposin OS=Homo sapiens GN=PSAP PE=1 SV=2	P07602	P07602|SAP_HUMAN Prosaposin OS=Homo sapiens GN=PSAP PE=1 SV=2	P07602|SAP	K.LIDnnKTEK.E	881000	881000	s(DKO1_90min) r(3)	DKO1	DKO1-b3	N4(Deamidated/0.9840); N5(NGlycan/730.2644)	N5(NGlycan/730.2644)	5	332	332	N	N332	328	336	0.0098	0.34	316.48	HexNAc(2)Hex(2)	PauciM	P07602 --N332	P07602|SAP--N332	P07602|SAP--N332 + PauciM	P07602|SAP--N332 + HexNAc(2)Hex(2)	N332 + PauciM
sp|P07602|SAP_HUMAN Prosaposin OS=Homo sapiens GN=PSAP PE=1 SV=2	P07602	P07602|SAP_HUMAN Prosaposin OS=Homo sapiens GN=PSAP PE=1 SV=2	P07602|SAP	K.LIDnnKTEK.E	881000	881000	s(DKO1_90min) r(3)	DKO1	DKO1-b3	N4(Deamidated/0.9840); N5(NGlycan/730.2644)	N5(NGlycan/730.2644)	5	332	332	N	N332	328	336	0.00064	0.032	349.22	HexNAc(2)Hex(2)	PauciM	P07602 --N332	P07602|SAP--N332	P07602|SAP--N332 + PauciM	P07602|SAP--N332 + HexNAc(2)Hex(2)	N332 + PauciM
sp|P07602|SAP_HUMAN Prosaposin OS=Homo sapiens GN=PSAP PE=1 SV=2	P07602	P07602|SAP_HUMAN Prosaposin OS=Homo sapiens GN=PSAP PE=1 SV=2	P07602|SAP	K.LIDnnKTEK.E	881000	881000	s(DKO1_90min) r(3)	DKO1	DKO1-b3	N4(Deamidated/0.9840); N5(NGlycan/730.2644)	N5(NGlycan/730.2644)	5	332	332	N	N332	328	336	0.00086	0.042	302.87	HexNAc(2)Hex(2)	PauciM	P07602 --N332	P07602|SAP--N332	P07602|SAP--N332 + PauciM	P07602|SAP--N332 + HexNAc(2)Hex(2)	N332 + PauciM
sp|P07602|SAP_HUMAN Prosaposin OS=Homo sapiens GN=PSAP PE=1 SV=2	P07602	P07602|SAP_HUMAN Prosaposin OS=Homo sapiens GN=PSAP PE=1 SV=2	P07602|SAP	K.LIDnnKTEK.E	881000	881000	s(DKO1_90min) r(3)	DKO1	DKO1-b3	N4(Deamidated/0.9840); N5(NGlycan/730.2644)	N5(NGlycan/730.2644)	5	332	332	N	N332	328	336	8.7e-05	0.0044	395.18	HexNAc(2)Hex(2)	PauciM	P07602 --N332	P07602|SAP--N332	P07602|SAP--N332 + PauciM	P07602|SAP--N332 + HexNAc(2)Hex(2)	N332 + PauciM
sp|P07602|SAP_HUMAN Prosaposin OS=Homo sapiens GN=PSAP PE=1 SV=2	P07602	P07602|SAP_HUMAN Prosaposin OS=Homo sapiens GN=PSAP PE=1 SV=2	P07602|SAP	K.LIDnnKTEK.E	881000	881000	s(DKO1_90min) r(3)	DKO1	DKO1-b3	N4(Deamidated/0.9840); N5(NGlycan/730.2644)	N5(NGlycan/730.2644)	5	332	332	N	N332	328	336	1.5e-05	0.00077	380.18	HexNAc(2)Hex(2)	PauciM	P07602 --N332	P07602|SAP--N332	P07602|SAP--N332 + PauciM	P07602|SAP--N332 + HexNAc(2)Hex(2)	N332 + PauciM
sp|P07602|SAP_HUMAN Prosaposin OS=Homo sapiens GN=PSAP PE=1 SV=2	P07602	P07602|SAP_HUMAN Prosaposin OS=Homo sapiens GN=PSAP PE=1 SV=2	P07602|SAP	K.LIDnnKTEK.E	881000	881000	s(DKO1_90min) r(3)	DKO1	DKO1-b3	N4(Deamidated/0.9840); N5(NGlycan/730.2644)	N5(NGlycan/730.2644)	5	332	332	N	N332	328	336	0.0016	0.074	337.58	HexNAc(2)Hex(2)	PauciM	P07602 --N332	P07602|SAP--N332	P07602|SAP--N332 + PauciM	P07602|SAP--N332 + HexNAc(2)Hex(2)	N332 + PauciM
sp|P07602|SAP_HUMAN Prosaposin OS=Homo sapiens GN=PSAP PE=1 SV=2	P07602	P07602|SAP_HUMAN Prosaposin OS=Homo sapiens GN=PSAP PE=1 SV=2	P07602|SAP	K.LIDnnKTEK.E	881000	881000	s(DKO1_90min) r(3)	DKO1	DKO1-b3	N4(Deamidated/0.9840); N5(NGlycan/730.2644)	N5(NGlycan/730.2644)	5	332	332	N	N332	328	336	0.0028	0.12	305.78	HexNAc(2)Hex(2)	PauciM	P07602 --N332	P07602|SAP--N332	P07602|SAP--N332 + PauciM	P07602|SAP--N332 + HexNAc(2)Hex(2)	N332 + PauciM
sp|P07602|SAP_HUMAN Prosaposin OS=Homo sapiens GN=PSAP PE=1 SV=2	P07602	P07602|SAP_HUMAN Prosaposin OS=Homo sapiens GN=PSAP PE=1 SV=2	P07602|SAP	K.LIDnnKTEK.E	881000	881000	s(DKO1_90min) r(3)	DKO1	DKO1-b3	N4(Deamidated/0.9840); N5(NGlycan/730.2644)	N5(NGlycan/730.2644)	5	332	332	N	N332	328	336	0.0015	0.073	322.83	HexNAc(2)Hex(2)	PauciM	P07602 --N332	P07602|SAP--N332	P07602|SAP--N332 + PauciM	P07602|SAP--N332 + HexNAc(2)Hex(2)	N332 + PauciM
sp|P07602|SAP_HUMAN Prosaposin OS=Homo sapiens GN=PSAP PE=1 SV=2	P07602	P07602|SAP_HUMAN Prosaposin OS=Homo sapiens GN=PSAP PE=1 SV=2	P07602|SAP	K.LIDnnKTEK.E	881000	881000	s(DKO1_90min) r(3)	DKO1	DKO1-b3	N4(Deamidated/0.9840); N5(NGlycan/730.2644)	N5(NGlycan/730.2644)	5	332	332	N	N332	328	336	0.002	0.09	350.37	HexNAc(2)Hex(2)	PauciM	P07602 --N332	P07602|SAP--N332	P07602|SAP--N332 + PauciM	P07602|SAP--N332 + HexNAc(2)Hex(2)	N332 + PauciM
sp|P07602|SAP_HUMAN Prosaposin OS=Homo sapiens GN=PSAP PE=1 SV=2	P07602	P07602|SAP_HUMAN Prosaposin OS=Homo sapiens GN=PSAP PE=1 SV=2	P07602|SAP	K.LIDnnKTEK.E	40600	40600	s(DKO1_90min) r(1)	DKO1	DKO1-b1	N4(Deamidated/0.9840); N5(NGlycan/892.3172)	N5(NGlycan/892.3172)	5	332	332	N	N332	328	336	0.0021	0.088	316.9	HexNAc(2)Hex(3)	PauciM	P07602 --N332	P07602|SAP--N332	P07602|SAP--N332 + PauciM	P07602|SAP--N332 + HexNAc(2)Hex(3)	N332 + PauciM
sp|P07602|SAP_HUMAN Prosaposin OS=Homo sapiens GN=PSAP PE=1 SV=2	P07602	P07602|SAP_HUMAN Prosaposin OS=Homo sapiens GN=PSAP PE=1 SV=2	P07602|SAP	K.LIDnnKTEK.E	42500	42500	s(DKO1_90min) r(2)	DKO1	DKO1-b2	N4(Deamidated/0.9840); N5(NGlycan/892.3172)	N5(NGlycan/892.3172)	5	332	332	N	N332	328	336	1.5e-06	0.0001	452.23	HexNAc(2)Hex(3)	PauciM	P07602 --N332	P07602|SAP--N332	P07602|SAP--N332 + PauciM	P07602|SAP--N332 + HexNAc(2)Hex(3)	N332 + PauciM
sp|P07602|SAP_HUMAN Prosaposin OS=Homo sapiens GN=PSAP PE=1 SV=2	P07602	P07602|SAP_HUMAN Prosaposin OS=Homo sapiens GN=PSAP PE=1 SV=2	P07602|SAP	K.LIDnnKTEK.E	42500	42500	s(DKO1_90min) r(2)	DKO1	DKO1-b2	N4(Deamidated/0.9840); N5(NGlycan/892.3172)	N5(NGlycan/892.3172)	5	332	332	N	N332	328	336	0.00042	0.027	353.97	HexNAc(2)Hex(3)	PauciM	P07602 --N332	P07602|SAP--N332	P07602|SAP--N332 + PauciM	P07602|SAP--N332 + HexNAc(2)Hex(3)	N332 + PauciM
sp|P07602|SAP_HUMAN Prosaposin OS=Homo sapiens GN=PSAP PE=1 SV=2	P07602	P07602|SAP_HUMAN Prosaposin OS=Homo sapiens GN=PSAP PE=1 SV=2	P07602|SAP	K.LIDnnKTEK.E	42500	42500	s(DKO1_90min) r(2)	DKO1	DKO1-b2	N4(Deamidated/0.9840); N5(NGlycan/892.3172)	N5(NGlycan/892.3172)	5	332	332	N	N332	328	336	3.1e-05	0.002	388.67	HexNAc(2)Hex(3)	PauciM	P07602 --N332	P07602|SAP--N332	P07602|SAP--N332 + PauciM	P07602|SAP--N332 + HexNAc(2)Hex(3)	N332 + PauciM
sp|P07602|SAP_HUMAN Prosaposin OS=Homo sapiens GN=PSAP PE=1 SV=2	P07602	P07602|SAP_HUMAN Prosaposin OS=Homo sapiens GN=PSAP PE=1 SV=2	P07602|SAP	K.LIDnnKTEK.E	42500	42500	s(DKO1_90min) r(2)	DKO1	DKO1-b2	N4(Deamidated/0.9840); N5(NGlycan/892.3172)	N5(NGlycan/892.3172)	5	332	332	N	N332	328	336	0.0014	0.087	311.77	HexNAc(2)Hex(3)	PauciM	P07602 --N332	P07602|SAP--N332	P07602|SAP--N332 + PauciM	P07602|SAP--N332 + HexNAc(2)Hex(3)	N332 + PauciM
sp|P07602|SAP_HUMAN Prosaposin OS=Homo sapiens GN=PSAP PE=1 SV=2	P07602	P07602|SAP_HUMAN Prosaposin OS=Homo sapiens GN=PSAP PE=1 SV=2	P07602|SAP	K.LIDnnKTEK.E	42500	42500	s(DKO1_90min) r(2)	DKO1	DKO1-b2	N4(Deamidated/0.9840); N5(NGlycan/892.3172)	N5(NGlycan/892.3172)	5	332	332	N	N332	328	336	4.3e-05	0.0029	395.18	HexNAc(2)Hex(3)	PauciM	P07602 --N332	P07602|SAP--N332	P07602|SAP--N332 + PauciM	P07602|SAP--N332 + HexNAc(2)Hex(3)	N332 + PauciM
sp|P07602|SAP_HUMAN Prosaposin OS=Homo sapiens GN=PSAP PE=1 SV=2	P07602	P07602|SAP_HUMAN Prosaposin OS=Homo sapiens GN=PSAP PE=1 SV=2	P07602|SAP	K.LIDnnKTEK.E	40200	40200	s(DKO1_90min) r(3)	DKO1	DKO1-b3	N4(Deamidated/0.9840); N5(NGlycan/892.3172)	N5(NGlycan/892.3172)	5	332	332	N	N332	328	336	0.0048	0.2	324.3	HexNAc(2)Hex(3)	PauciM	P07602 --N332	P07602|SAP--N332	P07602|SAP--N332 + PauciM	P07602|SAP--N332 + HexNAc(2)Hex(3)	N332 + PauciM
sp|P07602|SAP_HUMAN Prosaposin OS=Homo sapiens GN=PSAP PE=1 SV=2	P07602	P07602|SAP_HUMAN Prosaposin OS=Homo sapiens GN=PSAP PE=1 SV=2	P07602|SAP	K.LIDnnKTEK.E	40200	40200	s(DKO1_90min) r(3)	DKO1	DKO1-b3	N4(Deamidated/0.9840); N5(NGlycan/892.3172)	N5(NGlycan/892.3172)	5	332	332	N	N332	328	336	2.9e-05	0.0015	399.95	HexNAc(2)Hex(3)	PauciM	P07602 --N332	P07602|SAP--N332	P07602|SAP--N332 + PauciM	P07602|SAP--N332 + HexNAc(2)Hex(3)	N332 + PauciM
sp|P07602|SAP_HUMAN Prosaposin OS=Homo sapiens GN=PSAP PE=1 SV=2	P07602	P07602|SAP_HUMAN Prosaposin OS=Homo sapiens GN=PSAP PE=1 SV=2	P07602|SAP	K.LIDnnKTEK.E	40200	40200	s(DKO1_90min) r(3)	DKO1	DKO1-b3	N4(Deamidated/0.9840); N5(NGlycan/892.3172)	N5(NGlycan/892.3172)	5	332	332	N	N332	328	336	0.00087	0.042	370.67	HexNAc(2)Hex(3)	PauciM	P07602 --N332	P07602|SAP--N332	P07602|SAP--N332 + PauciM	P07602|SAP--N332 + HexNAc(2)Hex(3)	N332 + PauciM
sp|P07602|SAP_HUMAN Prosaposin OS=Homo sapiens GN=PSAP PE=1 SV=2	P07602	P07602|SAP_HUMAN Prosaposin OS=Homo sapiens GN=PSAP PE=1 SV=2	P07602|SAP	K.LIDnnKTEK.E	40200	40200	s(DKO1_90min) r(3)	DKO1	DKO1-b3	N4(Deamidated/0.9840); N5(NGlycan/892.3172)	N5(NGlycan/892.3172)	5	332	332	N	N332	328	336	3e-06	0.00015	433.86	HexNAc(2)Hex(3)	PauciM	P07602 --N332	P07602|SAP--N332	P07602|SAP--N332 + PauciM	P07602|SAP--N332 + HexNAc(2)Hex(3)	N332 + PauciM
sp|P07602|SAP_HUMAN Prosaposin OS=Homo sapiens GN=PSAP PE=1 SV=2	P07602	P07602|SAP_HUMAN Prosaposin OS=Homo sapiens GN=PSAP PE=1 SV=2	P07602|SAP	K.LIDnnKTEK.E	40200	40200	s(DKO1_90min) r(3)	DKO1	DKO1-b3	N4(Deamidated/0.9840); N5(NGlycan/892.3172)	N5(NGlycan/892.3172)	5	332	332	N	N332	328	336	9e-06	0.00046	410.77	HexNAc(2)Hex(3)	PauciM	P07602 --N332	P07602|SAP--N332	P07602|SAP--N332 + PauciM	P07602|SAP--N332 + HexNAc(2)Hex(3)	N332 + PauciM
sp|P07602|SAP_HUMAN Prosaposin OS=Homo sapiens GN=PSAP PE=1 SV=2	P07602	P07602|SAP_HUMAN Prosaposin OS=Homo sapiens GN=PSAP PE=1 SV=2	P07602|SAP	K.LIDnnKTEK.E	40200	40200	s(DKO1_90min) r(3)	DKO1	DKO1-b3	N4(Deamidated/0.9840); N5(NGlycan/892.3172)	N5(NGlycan/892.3172)	5	332	332	N	N332	328	336	0.00064	0.031	351.56	HexNAc(2)Hex(3)	PauciM	P07602 --N332	P07602|SAP--N332	P07602|SAP--N332 + PauciM	P07602|SAP--N332 + HexNAc(2)Hex(3)	N332 + PauciM
sp|P07602|SAP_HUMAN Prosaposin OS=Homo sapiens GN=PSAP PE=1 SV=2	P07602	P07602|SAP_HUMAN Prosaposin OS=Homo sapiens GN=PSAP PE=1 SV=2	P07602|SAP	K.LIDnnKTEK.E	480000	480000	s(DKO1_90min) r(1)	DKO1	DKO1-b1	N4(Deamidated/0.9840); N5(NGlycan/892.3172)	N5(NGlycan/892.3172)	5	332	332	N	N332	328	336	2.3e-05	0.0011	375.74	HexNAc(2)Hex(3)	PauciM	P07602 --N332	P07602|SAP--N332	P07602|SAP--N332 + PauciM	P07602|SAP--N332 + HexNAc(2)Hex(3)	N332 + PauciM
sp|P07602|SAP_HUMAN Prosaposin OS=Homo sapiens GN=PSAP PE=1 SV=2	P07602	P07602|SAP_HUMAN Prosaposin OS=Homo sapiens GN=PSAP PE=1 SV=2	P07602|SAP	K.LIDnnKTEK.E	480000	480000	s(DKO1_90min) r(1)	DKO1	DKO1-b1	N4(Deamidated/0.9840); N5(NGlycan/892.3172)	N5(NGlycan/892.3172)	5	332	332	N	N332	328	336	0.0041	0.16	325.25	HexNAc(2)Hex(3)	PauciM	P07602 --N332	P07602|SAP--N332	P07602|SAP--N332 + PauciM	P07602|SAP--N332 + HexNAc(2)Hex(3)	N332 + PauciM
sp|P07602|SAP_HUMAN Prosaposin OS=Homo sapiens GN=PSAP PE=1 SV=2	P07602	P07602|SAP_HUMAN Prosaposin OS=Homo sapiens GN=PSAP PE=1 SV=2	P07602|SAP	K.LIDnnKTEK.E	480000	480000	s(DKO1_90min) r(1)	DKO1	DKO1-b1	N4(Deamidated/0.9840); N5(NGlycan/892.3172)	N5(NGlycan/892.3172)	5	332	332	N	N332	328	336	0.00027	0.012	331.22	HexNAc(2)Hex(3)	PauciM	P07602 --N332	P07602|SAP--N332	P07602|SAP--N332 + PauciM	P07602|SAP--N332 + HexNAc(2)Hex(3)	N332 + PauciM
sp|P07602|SAP_HUMAN Prosaposin OS=Homo sapiens GN=PSAP PE=1 SV=2	P07602	P07602|SAP_HUMAN Prosaposin OS=Homo sapiens GN=PSAP PE=1 SV=2	P07602|SAP	K.LIDnnKTEK.E	480000	480000	s(DKO1_90min) r(1)	DKO1	DKO1-b1	N4(Deamidated/0.9840); N5(NGlycan/892.3172)	N5(NGlycan/892.3172)	5	332	332	N	N332	328	336	0.0038	0.15	333.52	HexNAc(2)Hex(3)	PauciM	P07602 --N332	P07602|SAP--N332	P07602|SAP--N332 + PauciM	P07602|SAP--N332 + HexNAc(2)Hex(3)	N332 + PauciM
sp|P07602|SAP_HUMAN Prosaposin OS=Homo sapiens GN=PSAP PE=1 SV=2	P07602	P07602|SAP_HUMAN Prosaposin OS=Homo sapiens GN=PSAP PE=1 SV=2	P07602|SAP	K.LIDnnKTEK.E	480000	480000	s(DKO1_90min) r(1)	DKO1	DKO1-b1	N4(Deamidated/0.9840); N5(NGlycan/892.3172)	N5(NGlycan/892.3172)	5	332	332	N	N332	328	336	5.9e-05	0.0027	361.14	HexNAc(2)Hex(3)	PauciM	P07602 --N332	P07602|SAP--N332	P07602|SAP--N332 + PauciM	P07602|SAP--N332 + HexNAc(2)Hex(3)	N332 + PauciM
sp|P07602|SAP_HUMAN Prosaposin OS=Homo sapiens GN=PSAP PE=1 SV=2	P07602	P07602|SAP_HUMAN Prosaposin OS=Homo sapiens GN=PSAP PE=1 SV=2	P07602|SAP	K.LIDnnKTEK.E	480000	480000	s(DKO1_90min) r(1)	DKO1	DKO1-b1	N4(Deamidated/0.9840); N5(NGlycan/892.3172)	N5(NGlycan/892.3172)	5	332	332	N	N332	328	336	0.00023	0.011	342.59	HexNAc(2)Hex(3)	PauciM	P07602 --N332	P07602|SAP--N332	P07602|SAP--N332 + PauciM	P07602|SAP--N332 + HexNAc(2)Hex(3)	N332 + PauciM
sp|P07602|SAP_HUMAN Prosaposin OS=Homo sapiens GN=PSAP PE=1 SV=2	P07602	P07602|SAP_HUMAN Prosaposin OS=Homo sapiens GN=PSAP PE=1 SV=2	P07602|SAP	K.LIDnnKTEK.E	480000	480000	s(DKO1_90min) r(1)	DKO1	DKO1-b1	N4(Deamidated/0.9840); N5(NGlycan/892.3172)	N5(NGlycan/892.3172)	5	332	332	N	N332	328	336	0.0015	0.064	309.57	HexNAc(2)Hex(3)	PauciM	P07602 --N332	P07602|SAP--N332	P07602|SAP--N332 + PauciM	P07602|SAP--N332 + HexNAc(2)Hex(3)	N332 + PauciM
sp|P07602|SAP_HUMAN Prosaposin OS=Homo sapiens GN=PSAP PE=1 SV=2	P07602	P07602|SAP_HUMAN Prosaposin OS=Homo sapiens GN=PSAP PE=1 SV=2	P07602|SAP	K.LIDnnKTEK.E	480000	480000	s(DKO1_90min) r(1)	DKO1	DKO1-b1	N4(Deamidated/0.9840); N5(NGlycan/892.3172)	N5(NGlycan/892.3172)	5	332	332	N	N332	328	336	0.00016	0.0076	327.5	HexNAc(2)Hex(3)	PauciM	P07602 --N332	P07602|SAP--N332	P07602|SAP--N332 + PauciM	P07602|SAP--N332 + HexNAc(2)Hex(3)	N332 + PauciM
sp|P07602|SAP_HUMAN Prosaposin OS=Homo sapiens GN=PSAP PE=1 SV=2	P07602	P07602|SAP_HUMAN Prosaposin OS=Homo sapiens GN=PSAP PE=1 SV=2	P07602|SAP	K.LIDnnKTEK.E	480000	480000	s(DKO1_90min) r(1)	DKO1	DKO1-b1	N4(Deamidated/0.9840); N5(NGlycan/892.3172)	N5(NGlycan/892.3172)	5	332	332	N	N332	328	336	2.3e-05	0.0011	375.13	HexNAc(2)Hex(3)	PauciM	P07602 --N332	P07602|SAP--N332	P07602|SAP--N332 + PauciM	P07602|SAP--N332 + HexNAc(2)Hex(3)	N332 + PauciM
sp|P07602|SAP_HUMAN Prosaposin OS=Homo sapiens GN=PSAP PE=1 SV=2	P07602	P07602|SAP_HUMAN Prosaposin OS=Homo sapiens GN=PSAP PE=1 SV=2	P07602|SAP	K.LIDnnKTEK.E	480000	480000	s(DKO1_90min) r(1)	DKO1	DKO1-b1	N4(Deamidated/0.9840); N5(NGlycan/892.3172)	N5(NGlycan/892.3172)	5	332	332	N	N332	328	336	2.3e-06	0.00011	386.46	HexNAc(2)Hex(3)	PauciM	P07602 --N332	P07602|SAP--N332	P07602|SAP--N332 + PauciM	P07602|SAP--N332 + HexNAc(2)Hex(3)	N332 + PauciM
sp|P07602|SAP_HUMAN Prosaposin OS=Homo sapiens GN=PSAP PE=1 SV=2	P07602	P07602|SAP_HUMAN Prosaposin OS=Homo sapiens GN=PSAP PE=1 SV=2	P07602|SAP	K.LIDnnKTEK.E	480000	480000	s(DKO1_90min) r(1)	DKO1	DKO1-b1	N4(Deamidated/0.9840); N5(NGlycan/892.3172)	N5(NGlycan/892.3172)	5	332	332	N	N332	328	336	0.00032	0.014	332.02	HexNAc(2)Hex(3)	PauciM	P07602 --N332	P07602|SAP--N332	P07602|SAP--N332 + PauciM	P07602|SAP--N332 + HexNAc(2)Hex(3)	N332 + PauciM
sp|P07602|SAP_HUMAN Prosaposin OS=Homo sapiens GN=PSAP PE=1 SV=2	P07602	P07602|SAP_HUMAN Prosaposin OS=Homo sapiens GN=PSAP PE=1 SV=2	P07602|SAP	K.LIDnnKTEK.E	480000	480000	s(DKO1_90min) r(1)	DKO1	DKO1-b1	N4(Deamidated/0.9840); N5(NGlycan/892.3172)	N5(NGlycan/892.3172)	5	332	332	N	N332	328	336	1.1e-05	0.00049	413.99	HexNAc(2)Hex(3)	PauciM	P07602 --N332	P07602|SAP--N332	P07602|SAP--N332 + PauciM	P07602|SAP--N332 + HexNAc(2)Hex(3)	N332 + PauciM
sp|P07602|SAP_HUMAN Prosaposin OS=Homo sapiens GN=PSAP PE=1 SV=2	P07602	P07602|SAP_HUMAN Prosaposin OS=Homo sapiens GN=PSAP PE=1 SV=2	P07602|SAP	K.LIDnnKTEK.E	480000	480000	s(DKO1_90min) r(1)	DKO1	DKO1-b1	N4(Deamidated/0.9840); N5(NGlycan/892.3172)	N5(NGlycan/892.3172)	5	332	332	N	N332	328	336	0.00018	0.0083	319.58	HexNAc(2)Hex(3)	PauciM	P07602 --N332	P07602|SAP--N332	P07602|SAP--N332 + PauciM	P07602|SAP--N332 + HexNAc(2)Hex(3)	N332 + PauciM
sp|P07602|SAP_HUMAN Prosaposin OS=Homo sapiens GN=PSAP PE=1 SV=2	P07602	P07602|SAP_HUMAN Prosaposin OS=Homo sapiens GN=PSAP PE=1 SV=2	P07602|SAP	K.LIDnnKTEK.E	480000	480000	s(DKO1_90min) r(1)	DKO1	DKO1-b1	N4(Deamidated/0.9840); N5(NGlycan/892.3172)	N5(NGlycan/892.3172)	5	332	332	N	N332	328	336	7.1e-05	0.0033	327.78	HexNAc(2)Hex(3)	PauciM	P07602 --N332	P07602|SAP--N332	P07602|SAP--N332 + PauciM	P07602|SAP--N332 + HexNAc(2)Hex(3)	N332 + PauciM
sp|P07602|SAP_HUMAN Prosaposin OS=Homo sapiens GN=PSAP PE=1 SV=2	P07602	P07602|SAP_HUMAN Prosaposin OS=Homo sapiens GN=PSAP PE=1 SV=2	P07602|SAP	K.LIDnnKTEK.E	374000	374000	s(DKO1_90min) r(2)	DKO1	DKO1-b2	N4(Deamidated/0.9840); N5(NGlycan/892.3172)	N5(NGlycan/892.3172)	5	332	332	N	N332	328	336	0.00025	0.016	342.52	HexNAc(2)Hex(3)	PauciM	P07602 --N332	P07602|SAP--N332	P07602|SAP--N332 + PauciM	P07602|SAP--N332 + HexNAc(2)Hex(3)	N332 + PauciM
sp|P07602|SAP_HUMAN Prosaposin OS=Homo sapiens GN=PSAP PE=1 SV=2	P07602	P07602|SAP_HUMAN Prosaposin OS=Homo sapiens GN=PSAP PE=1 SV=2	P07602|SAP	K.LIDnnKTEK.E	374000	374000	s(DKO1_90min) r(2)	DKO1	DKO1-b2	N4(Deamidated/0.9840); N5(NGlycan/892.3172)	N5(NGlycan/892.3172)	5	332	332	N	N332	328	336	0.00046	0.03	339.97	HexNAc(2)Hex(3)	PauciM	P07602 --N332	P07602|SAP--N332	P07602|SAP--N332 + PauciM	P07602|SAP--N332 + HexNAc(2)Hex(3)	N332 + PauciM
sp|P07602|SAP_HUMAN Prosaposin OS=Homo sapiens GN=PSAP PE=1 SV=2	P07602	P07602|SAP_HUMAN Prosaposin OS=Homo sapiens GN=PSAP PE=1 SV=2	P07602|SAP	K.LIDnnKTEK.E	374000	374000	s(DKO1_90min) r(2)	DKO1	DKO1-b2	N4(Deamidated/0.9840); N5(NGlycan/892.3172)	N5(NGlycan/892.3172)	5	332	332	N	N332	328	336	5.8e-06	0.00039	412.74	HexNAc(2)Hex(3)	PauciM	P07602 --N332	P07602|SAP--N332	P07602|SAP--N332 + PauciM	P07602|SAP--N332 + HexNAc(2)Hex(3)	N332 + PauciM
sp|P07602|SAP_HUMAN Prosaposin OS=Homo sapiens GN=PSAP PE=1 SV=2	P07602	P07602|SAP_HUMAN Prosaposin OS=Homo sapiens GN=PSAP PE=1 SV=2	P07602|SAP	K.LIDnnKTEK.E	374000	374000	s(DKO1_90min) r(2)	DKO1	DKO1-b2	N4(Deamidated/0.9840); N5(NGlycan/892.3172)	N5(NGlycan/892.3172)	5	332	332	N	N332	328	336	3.9e-06	0.00026	410.13	HexNAc(2)Hex(3)	PauciM	P07602 --N332	P07602|SAP--N332	P07602|SAP--N332 + PauciM	P07602|SAP--N332 + HexNAc(2)Hex(3)	N332 + PauciM
sp|P07602|SAP_HUMAN Prosaposin OS=Homo sapiens GN=PSAP PE=1 SV=2	P07602	P07602|SAP_HUMAN Prosaposin OS=Homo sapiens GN=PSAP PE=1 SV=2	P07602|SAP	K.LIDnnKTEK.E	374000	374000	s(DKO1_90min) r(2)	DKO1	DKO1-b2	N4(Deamidated/0.9840); N5(NGlycan/892.3172)	N5(NGlycan/892.3172)	5	332	332	N	N332	328	336	6.2e-06	0.00041	398.18	HexNAc(2)Hex(3)	PauciM	P07602 --N332	P07602|SAP--N332	P07602|SAP--N332 + PauciM	P07602|SAP--N332 + HexNAc(2)Hex(3)	N332 + PauciM
sp|P07602|SAP_HUMAN Prosaposin OS=Homo sapiens GN=PSAP PE=1 SV=2	P07602	P07602|SAP_HUMAN Prosaposin OS=Homo sapiens GN=PSAP PE=1 SV=2	P07602|SAP	K.LIDnnKTEK.E	374000	374000	s(DKO1_90min) r(2)	DKO1	DKO1-b2	N4(Deamidated/0.9840); N5(NGlycan/892.3172)	N5(NGlycan/892.3172)	5	332	332	N	N332	328	336	1.1e-05	0.00073	377.17	HexNAc(2)Hex(3)	PauciM	P07602 --N332	P07602|SAP--N332	P07602|SAP--N332 + PauciM	P07602|SAP--N332 + HexNAc(2)Hex(3)	N332 + PauciM
sp|P07602|SAP_HUMAN Prosaposin OS=Homo sapiens GN=PSAP PE=1 SV=2	P07602	P07602|SAP_HUMAN Prosaposin OS=Homo sapiens GN=PSAP PE=1 SV=2	P07602|SAP	K.LIDnnKTEK.E	374000	374000	s(DKO1_90min) r(2)	DKO1	DKO1-b2	N4(Deamidated/0.9840); N5(NGlycan/892.3172)	N5(NGlycan/892.3172)	5	332	332	N	N332	328	336	1e-06	6.9e-05	415.78	HexNAc(2)Hex(3)	PauciM	P07602 --N332	P07602|SAP--N332	P07602|SAP--N332 + PauciM	P07602|SAP--N332 + HexNAc(2)Hex(3)	N332 + PauciM
sp|P07602|SAP_HUMAN Prosaposin OS=Homo sapiens GN=PSAP PE=1 SV=2	P07602	P07602|SAP_HUMAN Prosaposin OS=Homo sapiens GN=PSAP PE=1 SV=2	P07602|SAP	K.LIDnnKTEK.E	374000	374000	s(DKO1_90min) r(2)	DKO1	DKO1-b2	N4(Deamidated/0.9840); N5(NGlycan/892.3172)	N5(NGlycan/892.3172)	5	332	332	N	N332	328	336	3.1e-07	2.1e-05	467.07	HexNAc(2)Hex(3)	PauciM	P07602 --N332	P07602|SAP--N332	P07602|SAP--N332 + PauciM	P07602|SAP--N332 + HexNAc(2)Hex(3)	N332 + PauciM
sp|P07602|SAP_HUMAN Prosaposin OS=Homo sapiens GN=PSAP PE=1 SV=2	P07602	P07602|SAP_HUMAN Prosaposin OS=Homo sapiens GN=PSAP PE=1 SV=2	P07602|SAP	K.LIDnnKTEK.E	479000	479000	s(DKO1_90min) r(3)	DKO1	DKO1-b3	N4(Deamidated/0.9840); N5(NGlycan/892.3172)	N5(NGlycan/892.3172)	5	332	332	N	N332	328	336	0.00095	0.046	322.38	HexNAc(2)Hex(3)	PauciM	P07602 --N332	P07602|SAP--N332	P07602|SAP--N332 + PauciM	P07602|SAP--N332 + HexNAc(2)Hex(3)	N332 + PauciM
sp|P07602|SAP_HUMAN Prosaposin OS=Homo sapiens GN=PSAP PE=1 SV=2	P07602	P07602|SAP_HUMAN Prosaposin OS=Homo sapiens GN=PSAP PE=1 SV=2	P07602|SAP	K.LIDnnKTEK.E	479000	479000	s(DKO1_90min) r(3)	DKO1	DKO1-b3	N4(Deamidated/0.9840); N5(NGlycan/892.3172)	N5(NGlycan/892.3172)	5	332	332	N	N332	328	336	1.6e-05	0.0008	377.36	HexNAc(2)Hex(3)	PauciM	P07602 --N332	P07602|SAP--N332	P07602|SAP--N332 + PauciM	P07602|SAP--N332 + HexNAc(2)Hex(3)	N332 + PauciM
sp|P07602|SAP_HUMAN Prosaposin OS=Homo sapiens GN=PSAP PE=1 SV=2	P07602	P07602|SAP_HUMAN Prosaposin OS=Homo sapiens GN=PSAP PE=1 SV=2	P07602|SAP	K.LIDnnKTEK.E	479000	479000	s(DKO1_90min) r(3)	DKO1	DKO1-b3	N4(Deamidated/0.9840); N5(NGlycan/892.3172)	N5(NGlycan/892.3172)	5	332	332	N	N332	328	336	0.00046	0.023	329.02	HexNAc(2)Hex(3)	PauciM	P07602 --N332	P07602|SAP--N332	P07602|SAP--N332 + PauciM	P07602|SAP--N332 + HexNAc(2)Hex(3)	N332 + PauciM
sp|P07602|SAP_HUMAN Prosaposin OS=Homo sapiens GN=PSAP PE=1 SV=2	P07602	P07602|SAP_HUMAN Prosaposin OS=Homo sapiens GN=PSAP PE=1 SV=2	P07602|SAP	K.LIDnnKTEK.E	479000	479000	s(DKO1_90min) r(3)	DKO1	DKO1-b3	N4(Deamidated/0.9840); N5(NGlycan/892.3172)	N5(NGlycan/892.3172)	5	332	332	N	N332	328	336	0.00071	0.035	317.88	HexNAc(2)Hex(3)	PauciM	P07602 --N332	P07602|SAP--N332	P07602|SAP--N332 + PauciM	P07602|SAP--N332 + HexNAc(2)Hex(3)	N332 + PauciM
sp|P07602|SAP_HUMAN Prosaposin OS=Homo sapiens GN=PSAP PE=1 SV=2	P07602	P07602|SAP_HUMAN Prosaposin OS=Homo sapiens GN=PSAP PE=1 SV=2	P07602|SAP	K.LIDnnKTEK.E	479000	479000	s(DKO1_90min) r(3)	DKO1	DKO1-b3	N4(Deamidated/0.9840); N5(NGlycan/892.3172)	N5(NGlycan/892.3172)	5	332	332	N	N332	328	336	5.2e-05	0.0026	377.96	HexNAc(2)Hex(3)	PauciM	P07602 --N332	P07602|SAP--N332	P07602|SAP--N332 + PauciM	P07602|SAP--N332 + HexNAc(2)Hex(3)	N332 + PauciM
sp|P07602|SAP_HUMAN Prosaposin OS=Homo sapiens GN=PSAP PE=1 SV=2	P07602	P07602|SAP_HUMAN Prosaposin OS=Homo sapiens GN=PSAP PE=1 SV=2	P07602|SAP	K.LIDnnKTEK.E	479000	479000	s(DKO1_90min) r(3)	DKO1	DKO1-b3	N4(Deamidated/0.9840); N5(NGlycan/892.3172)	N5(NGlycan/892.3172)	5	332	332	N	N332	328	336	9.2e-05	0.0046	352.3	HexNAc(2)Hex(3)	PauciM	P07602 --N332	P07602|SAP--N332	P07602|SAP--N332 + PauciM	P07602|SAP--N332 + HexNAc(2)Hex(3)	N332 + PauciM
sp|P07602|SAP_HUMAN Prosaposin OS=Homo sapiens GN=PSAP PE=1 SV=2	P07602	P07602|SAP_HUMAN Prosaposin OS=Homo sapiens GN=PSAP PE=1 SV=2	P07602|SAP	K.LIDnnKTEK.E	479000	479000	s(DKO1_90min) r(3)	DKO1	DKO1-b3	N4(Deamidated/0.9840); N5(NGlycan/892.3172)	N5(NGlycan/892.3172)	5	332	332	N	N332	328	336	0.00028	0.014	360.84	HexNAc(2)Hex(3)	PauciM	P07602 --N332	P07602|SAP--N332	P07602|SAP--N332 + PauciM	P07602|SAP--N332 + HexNAc(2)Hex(3)	N332 + PauciM
sp|P07602|SAP_HUMAN Prosaposin OS=Homo sapiens GN=PSAP PE=1 SV=2	P07602	P07602|SAP_HUMAN Prosaposin OS=Homo sapiens GN=PSAP PE=1 SV=2	P07602|SAP	K.LIDnnKTEK.E	479000	479000	s(DKO1_90min) r(3)	DKO1	DKO1-b3	N4(Deamidated/0.9840); N5(NGlycan/892.3172)	N5(NGlycan/892.3172)	5	332	332	N	N332	328	336	3.8e-06	0.00019	401.96	HexNAc(2)Hex(3)	PauciM	P07602 --N332	P07602|SAP--N332	P07602|SAP--N332 + PauciM	P07602|SAP--N332 + HexNAc(2)Hex(3)	N332 + PauciM
sp|P07602|SAP_HUMAN Prosaposin OS=Homo sapiens GN=PSAP PE=1 SV=2	P07602	P07602|SAP_HUMAN Prosaposin OS=Homo sapiens GN=PSAP PE=1 SV=2	P07602|SAP	K.LIDnnKTEK.E	479000	479000	s(DKO1_90min) r(3)	DKO1	DKO1-b3	N4(Deamidated/0.9840); N5(NGlycan/892.3172)	N5(NGlycan/892.3172)	5	332	332	N	N332	328	336	0.00031	0.015	347.98	HexNAc(2)Hex(3)	PauciM	P07602 --N332	P07602|SAP--N332	P07602|SAP--N332 + PauciM	P07602|SAP--N332 + HexNAc(2)Hex(3)	N332 + PauciM
sp|P07602|SAP_HUMAN Prosaposin OS=Homo sapiens GN=PSAP PE=1 SV=2	P07602	P07602|SAP_HUMAN Prosaposin OS=Homo sapiens GN=PSAP PE=1 SV=2	P07602|SAP	K.LIDnnKTEK.E	479000	479000	s(DKO1_90min) r(3)	DKO1	DKO1-b3	N4(Deamidated/0.9840); N5(NGlycan/892.3172)	N5(NGlycan/892.3172)	5	332	332	N	N332	328	336	2e-05	0.001	352.11	HexNAc(2)Hex(3)	PauciM	P07602 --N332	P07602|SAP--N332	P07602|SAP--N332 + PauciM	P07602|SAP--N332 + HexNAc(2)Hex(3)	N332 + PauciM
sp|P07602|SAP_HUMAN Prosaposin OS=Homo sapiens GN=PSAP PE=1 SV=2	P07602	P07602|SAP_HUMAN Prosaposin OS=Homo sapiens GN=PSAP PE=1 SV=2	P07602|SAP	K.LIDNnKTEK.E	69300	69300	s(DKO1_90min) r(1)	DKO1	DKO1-b1	N5(NGlycan/1378.4757)	N5(NGlycan/1378.4757)	5	332	332	N	N332	328	336	5.4e-05	0.0025	324.42	HexNAc(2)Hex(6)	HM	P07602 --N332	P07602|SAP--N332	P07602|SAP--N332 + HM	P07602|SAP--N332 + HexNAc(2)Hex(6)	N332 + HM
sp|P07602|SAP_HUMAN Prosaposin OS=Homo sapiens GN=PSAP PE=1 SV=2	P07602	P07602|SAP_HUMAN Prosaposin OS=Homo sapiens GN=PSAP PE=1 SV=2	P07602|SAP	K.LIDNnKTEK.E	69300	69300	s(DKO1_90min) r(1)	DKO1	DKO1-b1	N5(NGlycan/1378.4757)	N5(NGlycan/1378.4757)	5	332	332	N	N332	328	336	4.8e-06	0.00022	320.96	HexNAc(2)Hex(6)	HM	P07602 --N332	P07602|SAP--N332	P07602|SAP--N332 + HM	P07602|SAP--N332 + HexNAc(2)Hex(6)	N332 + HM
sp|P07602|SAP_HUMAN Prosaposin OS=Homo sapiens GN=PSAP PE=1 SV=2	P07602	P07602|SAP_HUMAN Prosaposin OS=Homo sapiens GN=PSAP PE=1 SV=2	P07602|SAP	K.LIDNnKTEK.E	69300	69300	s(DKO1_90min) r(1)	DKO1	DKO1-b1	N5(NGlycan/1378.4757)	N5(NGlycan/1378.4757)	5	332	332	N	N332	328	336	3.4e-05	0.0016	320.61	HexNAc(2)Hex(6)	HM	P07602 --N332	P07602|SAP--N332	P07602|SAP--N332 + HM	P07602|SAP--N332 + HexNAc(2)Hex(6)	N332 + HM
sp|P07602|SAP_HUMAN Prosaposin OS=Homo sapiens GN=PSAP PE=1 SV=2	P07602	P07602|SAP_HUMAN Prosaposin OS=Homo sapiens GN=PSAP PE=1 SV=2	P07602|SAP	K.LIDNnKTEK.E	818000	818000	s(DKO1_90min) r(2)	DKO1	DKO1-b2	N5(NGlycan/1378.4757)	N5(NGlycan/1378.4757)	5	332	332	N	N332	328	336	4.1e-08	2.7e-06	494.67	HexNAc(2)Hex(6)	HM	P07602 --N332	P07602|SAP--N332	P07602|SAP--N332 + HM	P07602|SAP--N332 + HexNAc(2)Hex(6)	N332 + HM
sp|P07602|SAP_HUMAN Prosaposin OS=Homo sapiens GN=PSAP PE=1 SV=2	P07602	P07602|SAP_HUMAN Prosaposin OS=Homo sapiens GN=PSAP PE=1 SV=2	P07602|SAP	K.LIDNnKTEK.E	818000	818000	s(DKO1_90min) r(2)	DKO1	DKO1-b2	N5(NGlycan/1378.4757)	N5(NGlycan/1378.4757)	5	332	332	N	N332	328	336	5.5e-06	0.00036	364.58	HexNAc(2)Hex(6)	HM	P07602 --N332	P07602|SAP--N332	P07602|SAP--N332 + HM	P07602|SAP--N332 + HexNAc(2)Hex(6)	N332 + HM
sp|P07602|SAP_HUMAN Prosaposin OS=Homo sapiens GN=PSAP PE=1 SV=2	P07602	P07602|SAP_HUMAN Prosaposin OS=Homo sapiens GN=PSAP PE=1 SV=2	P07602|SAP	K.LIDNnKTEK.E	818000	818000	s(DKO1_90min) r(2)	DKO1	DKO1-b2	N5(NGlycan/1378.4757)	N5(NGlycan/1378.4757)	5	332	332	N	N332	328	336	8.1e-08	5.4e-06	421.53	HexNAc(2)Hex(6)	HM	P07602 --N332	P07602|SAP--N332	P07602|SAP--N332 + HM	P07602|SAP--N332 + HexNAc(2)Hex(6)	N332 + HM
sp|P07602|SAP_HUMAN Prosaposin OS=Homo sapiens GN=PSAP PE=1 SV=2	P07602	P07602|SAP_HUMAN Prosaposin OS=Homo sapiens GN=PSAP PE=1 SV=2	P07602|SAP	K.LIDNnKTEK.E	818000	818000	s(DKO1_90min) r(2)	DKO1	DKO1-b2	N5(NGlycan/1378.4757)	N5(NGlycan/1378.4757)	5	332	332	N	N332	328	336	5.7e-07	3.8e-05	423.56	HexNAc(2)Hex(6)	HM	P07602 --N332	P07602|SAP--N332	P07602|SAP--N332 + HM	P07602|SAP--N332 + HexNAc(2)Hex(6)	N332 + HM
sp|P07602|SAP_HUMAN Prosaposin OS=Homo sapiens GN=PSAP PE=1 SV=2	P07602	P07602|SAP_HUMAN Prosaposin OS=Homo sapiens GN=PSAP PE=1 SV=2	P07602|SAP	K.LIDNnKTEK.E	818000	818000	s(DKO1_90min) r(2)	DKO1	DKO1-b2	N5(NGlycan/1378.4757)	N5(NGlycan/1378.4757)	5	332	332	N	N332	328	336	9.6e-06	0.00064	354.83	HexNAc(2)Hex(6)	HM	P07602 --N332	P07602|SAP--N332	P07602|SAP--N332 + HM	P07602|SAP--N332 + HexNAc(2)Hex(6)	N332 + HM
sp|P07602|SAP_HUMAN Prosaposin OS=Homo sapiens GN=PSAP PE=1 SV=2	P07602	P07602|SAP_HUMAN Prosaposin OS=Homo sapiens GN=PSAP PE=1 SV=2	P07602|SAP	K.LIDNnKTEK.E	818000	818000	s(DKO1_90min) r(2)	DKO1	DKO1-b2	N5(NGlycan/1378.4757)	N5(NGlycan/1378.4757)	5	332	332	N	N332	328	336	2e-06	0.00013	407.67	HexNAc(2)Hex(6)	HM	P07602 --N332	P07602|SAP--N332	P07602|SAP--N332 + HM	P07602|SAP--N332 + HexNAc(2)Hex(6)	N332 + HM
sp|P07602|SAP_HUMAN Prosaposin OS=Homo sapiens GN=PSAP PE=1 SV=2	P07602	P07602|SAP_HUMAN Prosaposin OS=Homo sapiens GN=PSAP PE=1 SV=2	P07602|SAP	K.LIDNnKTEK.E	818000	818000	s(DKO1_90min) r(2)	DKO1	DKO1-b2	N5(NGlycan/1378.4757)	N5(NGlycan/1378.4757)	5	332	332	N	N332	328	336	1.4e-05	0.00094	403.87	HexNAc(2)Hex(6)	HM	P07602 --N332	P07602|SAP--N332	P07602|SAP--N332 + HM	P07602|SAP--N332 + HexNAc(2)Hex(6)	N332 + HM
sp|P07602|SAP_HUMAN Prosaposin OS=Homo sapiens GN=PSAP PE=1 SV=2	P07602	P07602|SAP_HUMAN Prosaposin OS=Homo sapiens GN=PSAP PE=1 SV=2	P07602|SAP	K.LIDNnKTEK.E	818000	818000	s(DKO1_90min) r(2)	DKO1	DKO1-b2	N5(NGlycan/1378.4757)	N5(NGlycan/1378.4757)	5	332	332	N	N332	328	336	5.4e-08	3.6e-06	496.23	HexNAc(2)Hex(6)	HM	P07602 --N332	P07602|SAP--N332	P07602|SAP--N332 + HM	P07602|SAP--N332 + HexNAc(2)Hex(6)	N332 + HM
sp|P07602|SAP_HUMAN Prosaposin OS=Homo sapiens GN=PSAP PE=1 SV=2	P07602	P07602|SAP_HUMAN Prosaposin OS=Homo sapiens GN=PSAP PE=1 SV=2	P07602|SAP	K.LIDNnKTEK.E	818000	818000	s(DKO1_90min) r(2)	DKO1	DKO1-b2	N5(NGlycan/1378.4757)	N5(NGlycan/1378.4757)	5	332	332	N	N332	328	336	4.6e-06	0.00031	391.95	HexNAc(2)Hex(6)	HM	P07602 --N332	P07602|SAP--N332	P07602|SAP--N332 + HM	P07602|SAP--N332 + HexNAc(2)Hex(6)	N332 + HM
sp|P07602|SAP_HUMAN Prosaposin OS=Homo sapiens GN=PSAP PE=1 SV=2	P07602	P07602|SAP_HUMAN Prosaposin OS=Homo sapiens GN=PSAP PE=1 SV=2	P07602|SAP	K.LIDNnKTEK.E	818000	818000	s(DKO1_90min) r(2)	DKO1	DKO1-b2	N5(NGlycan/1378.4757)	N5(NGlycan/1378.4757)	5	332	332	N	N332	328	336	6.3e-08	4.2e-06	463.41	HexNAc(2)Hex(6)	HM	P07602 --N332	P07602|SAP--N332	P07602|SAP--N332 + HM	P07602|SAP--N332 + HexNAc(2)Hex(6)	N332 + HM
sp|P07602|SAP_HUMAN Prosaposin OS=Homo sapiens GN=PSAP PE=1 SV=2	P07602	P07602|SAP_HUMAN Prosaposin OS=Homo sapiens GN=PSAP PE=1 SV=2	P07602|SAP	K.LIDNnKTEK.E	818000	818000	s(DKO1_90min) r(2)	DKO1	DKO1-b2	N5(NGlycan/1378.4757)	N5(NGlycan/1378.4757)	5	332	332	N	N332	328	336	5.1e-08	3.4e-06	474.83	HexNAc(2)Hex(6)	HM	P07602 --N332	P07602|SAP--N332	P07602|SAP--N332 + HM	P07602|SAP--N332 + HexNAc(2)Hex(6)	N332 + HM
sp|P07602|SAP_HUMAN Prosaposin OS=Homo sapiens GN=PSAP PE=1 SV=2	P07602	P07602|SAP_HUMAN Prosaposin OS=Homo sapiens GN=PSAP PE=1 SV=2	P07602|SAP	K.LIDNnKTEK.E	818000	818000	s(DKO1_90min) r(2)	DKO1	DKO1-b2	N5(NGlycan/1378.4757)	N5(NGlycan/1378.4757)	5	332	332	N	N332	328	336	4.3e-08	2.9e-06	516.01	HexNAc(2)Hex(6)	HM	P07602 --N332	P07602|SAP--N332	P07602|SAP--N332 + HM	P07602|SAP--N332 + HexNAc(2)Hex(6)	N332 + HM
sp|P07602|SAP_HUMAN Prosaposin OS=Homo sapiens GN=PSAP PE=1 SV=2	P07602	P07602|SAP_HUMAN Prosaposin OS=Homo sapiens GN=PSAP PE=1 SV=2	P07602|SAP	K.LIDNnKTEK.E	818000	818000	s(DKO1_90min) r(2)	DKO1	DKO1-b2	N5(NGlycan/1378.4757)	N5(NGlycan/1378.4757)	5	332	332	N	N332	328	336	4.7e-08	3.1e-06	481.6	HexNAc(2)Hex(6)	HM	P07602 --N332	P07602|SAP--N332	P07602|SAP--N332 + HM	P07602|SAP--N332 + HexNAc(2)Hex(6)	N332 + HM
sp|P07602|SAP_HUMAN Prosaposin OS=Homo sapiens GN=PSAP PE=1 SV=2	P07602	P07602|SAP_HUMAN Prosaposin OS=Homo sapiens GN=PSAP PE=1 SV=2	P07602|SAP	K.LIDNnKTEK.E	818000	818000	s(DKO1_90min) r(2)	DKO1	DKO1-b2	N5(NGlycan/1378.4757)	N5(NGlycan/1378.4757)	5	332	332	N	N332	328	336	9.1e-07	6e-05	433	HexNAc(2)Hex(6)	HM	P07602 --N332	P07602|SAP--N332	P07602|SAP--N332 + HM	P07602|SAP--N332 + HexNAc(2)Hex(6)	N332 + HM
sp|P07602|SAP_HUMAN Prosaposin OS=Homo sapiens GN=PSAP PE=1 SV=2	P07602	P07602|SAP_HUMAN Prosaposin OS=Homo sapiens GN=PSAP PE=1 SV=2	P07602|SAP	K.LIDNnKTEK.E	818000	818000	s(DKO1_90min) r(2)	DKO1	DKO1-b2	N5(NGlycan/1378.4757)	N5(NGlycan/1378.4757)	5	332	332	N	N332	328	336	1.2e-07	7.9e-06	431.12	HexNAc(2)Hex(6)	HM	P07602 --N332	P07602|SAP--N332	P07602|SAP--N332 + HM	P07602|SAP--N332 + HexNAc(2)Hex(6)	N332 + HM
sp|P07602|SAP_HUMAN Prosaposin OS=Homo sapiens GN=PSAP PE=1 SV=2	P07602	P07602|SAP_HUMAN Prosaposin OS=Homo sapiens GN=PSAP PE=1 SV=2	P07602|SAP	K.LIDNnKTEK.E	818000	818000	s(DKO1_90min) r(2)	DKO1	DKO1-b2	N5(NGlycan/1378.4757)	N5(NGlycan/1378.4757)	5	332	332	N	N332	328	336	0.00031	0.02	326.57	HexNAc(2)Hex(6)	HM	P07602 --N332	P07602|SAP--N332	P07602|SAP--N332 + HM	P07602|SAP--N332 + HexNAc(2)Hex(6)	N332 + HM
sp|P07602|SAP_HUMAN Prosaposin OS=Homo sapiens GN=PSAP PE=1 SV=2	P07602	P07602|SAP_HUMAN Prosaposin OS=Homo sapiens GN=PSAP PE=1 SV=2	P07602|SAP	K.LIDNnKTEK.E	818000	818000	s(DKO1_90min) r(2)	DKO1	DKO1-b2	N5(NGlycan/1378.4757)	N5(NGlycan/1378.4757)	5	332	332	N	N332	328	336	5.8e-08	3.8e-06	456.13	HexNAc(2)Hex(6)	HM	P07602 --N332	P07602|SAP--N332	P07602|SAP--N332 + HM	P07602|SAP--N332 + HexNAc(2)Hex(6)	N332 + HM
sp|P07602|SAP_HUMAN Prosaposin OS=Homo sapiens GN=PSAP PE=1 SV=2	P07602	P07602|SAP_HUMAN Prosaposin OS=Homo sapiens GN=PSAP PE=1 SV=2	P07602|SAP	K.LIDNnKTEK.E	818000	818000	s(DKO1_90min) r(2)	DKO1	DKO1-b2	N5(NGlycan/1378.4757)	N5(NGlycan/1378.4757)	5	332	332	N	N332	328	336	3.4e-09	2.3e-07	583.35	HexNAc(2)Hex(6)	HM	P07602 --N332	P07602|SAP--N332	P07602|SAP--N332 + HM	P07602|SAP--N332 + HexNAc(2)Hex(6)	N332 + HM
sp|P07602|SAP_HUMAN Prosaposin OS=Homo sapiens GN=PSAP PE=1 SV=2	P07602	P07602|SAP_HUMAN Prosaposin OS=Homo sapiens GN=PSAP PE=1 SV=2	P07602|SAP	K.LIDNnKTEK.E	818000	818000	s(DKO1_90min) r(2)	DKO1	DKO1-b2	N5(NGlycan/1378.4757)	N5(NGlycan/1378.4757)	5	332	332	N	N332	328	336	8.1e-08	5.4e-06	438.33	HexNAc(2)Hex(6)	HM	P07602 --N332	P07602|SAP--N332	P07602|SAP--N332 + HM	P07602|SAP--N332 + HexNAc(2)Hex(6)	N332 + HM
sp|P07602|SAP_HUMAN Prosaposin OS=Homo sapiens GN=PSAP PE=1 SV=2	P07602	P07602|SAP_HUMAN Prosaposin OS=Homo sapiens GN=PSAP PE=1 SV=2	P07602|SAP	K.LIDNnKTEK.E	818000	818000	s(DKO1_90min) r(2)	DKO1	DKO1-b2	N5(NGlycan/1378.4757)	N5(NGlycan/1378.4757)	5	332	332	N	N332	328	336	0.00034	0.022	354.29	HexNAc(2)Hex(6)	HM	P07602 --N332	P07602|SAP--N332	P07602|SAP--N332 + HM	P07602|SAP--N332 + HexNAc(2)Hex(6)	N332 + HM
sp|P07602|SAP_HUMAN Prosaposin OS=Homo sapiens GN=PSAP PE=1 SV=2	P07602	P07602|SAP_HUMAN Prosaposin OS=Homo sapiens GN=PSAP PE=1 SV=2	P07602|SAP	K.LIDNnKTEK.E	818000	818000	s(DKO1_90min) r(2)	DKO1	DKO1-b2	N5(NGlycan/1378.4757)	N5(NGlycan/1378.4757)	5	332	332	N	N332	328	336	9e-07	6e-05	382.71	HexNAc(2)Hex(6)	HM	P07602 --N332	P07602|SAP--N332	P07602|SAP--N332 + HM	P07602|SAP--N332 + HexNAc(2)Hex(6)	N332 + HM
sp|P07602|SAP_HUMAN Prosaposin OS=Homo sapiens GN=PSAP PE=1 SV=2	P07602	P07602|SAP_HUMAN Prosaposin OS=Homo sapiens GN=PSAP PE=1 SV=2	P07602|SAP	K.LIDNnKTEK.E	818000	818000	s(DKO1_90min) r(2)	DKO1	DKO1-b2	N5(NGlycan/1378.4757)	N5(NGlycan/1378.4757)	5	332	332	N	N332	328	336	3.8e-06	0.00026	366.11	HexNAc(2)Hex(6)	HM	P07602 --N332	P07602|SAP--N332	P07602|SAP--N332 + HM	P07602|SAP--N332 + HexNAc(2)Hex(6)	N332 + HM
sp|P07602|SAP_HUMAN Prosaposin OS=Homo sapiens GN=PSAP PE=1 SV=2	P07602	P07602|SAP_HUMAN Prosaposin OS=Homo sapiens GN=PSAP PE=1 SV=2	P07602|SAP	K.LIDNnKTEK.E	818000	818000	s(DKO1_90min) r(2)	DKO1	DKO1-b2	N5(NGlycan/1378.4757)	N5(NGlycan/1378.4757)	5	332	332	N	N332	328	336	0.00034	0.022	354.13	HexNAc(2)Hex(6)	HM	P07602 --N332	P07602|SAP--N332	P07602|SAP--N332 + HM	P07602|SAP--N332 + HexNAc(2)Hex(6)	N332 + HM
sp|P07602|SAP_HUMAN Prosaposin OS=Homo sapiens GN=PSAP PE=1 SV=2	P07602	P07602|SAP_HUMAN Prosaposin OS=Homo sapiens GN=PSAP PE=1 SV=2	P07602|SAP	K.LIDNnKTEK.E	818000	818000	s(DKO1_90min) r(2)	DKO1	DKO1-b2	N5(NGlycan/1378.4757)	N5(NGlycan/1378.4757)	5	332	332	N	N332	328	336	2.9e-05	0.0019	323.99	HexNAc(2)Hex(6)	HM	P07602 --N332	P07602|SAP--N332	P07602|SAP--N332 + HM	P07602|SAP--N332 + HexNAc(2)Hex(6)	N332 + HM
sp|P07602|SAP_HUMAN Prosaposin OS=Homo sapiens GN=PSAP PE=1 SV=2	P07602	P07602|SAP_HUMAN Prosaposin OS=Homo sapiens GN=PSAP PE=1 SV=2	P07602|SAP	K.LIDNnKTEK.E	818000	818000	s(DKO1_90min) r(2)	DKO1	DKO1-b2	N5(NGlycan/1378.4757)	N5(NGlycan/1378.4757)	5	332	332	N	N332	328	336	0.00035	0.023	302.02	HexNAc(2)Hex(6)	HM	P07602 --N332	P07602|SAP--N332	P07602|SAP--N332 + HM	P07602|SAP--N332 + HexNAc(2)Hex(6)	N332 + HM
sp|P07602|SAP_HUMAN Prosaposin OS=Homo sapiens GN=PSAP PE=1 SV=2	P07602	P07602|SAP_HUMAN Prosaposin OS=Homo sapiens GN=PSAP PE=1 SV=2	P07602|SAP	K.LIDNnKTEK.E	818000	818000	s(DKO1_90min) r(2)	DKO1	DKO1-b2	N5(NGlycan/1378.4757)	N5(NGlycan/1378.4757)	5	332	332	N	N332	328	336	5.9e-06	0.00039	368.74	HexNAc(2)Hex(6)	HM	P07602 --N332	P07602|SAP--N332	P07602|SAP--N332 + HM	P07602|SAP--N332 + HexNAc(2)Hex(6)	N332 + HM
sp|P07602|SAP_HUMAN Prosaposin OS=Homo sapiens GN=PSAP PE=1 SV=2	P07602	P07602|SAP_HUMAN Prosaposin OS=Homo sapiens GN=PSAP PE=1 SV=2	P07602|SAP	K.LIDNnKTEK.E	818000	818000	s(DKO1_90min) r(2)	DKO1	DKO1-b2	N5(NGlycan/1378.4757)	N5(NGlycan/1378.4757)	5	332	332	N	N332	328	336	3.7e-08	2.5e-06	483.17	HexNAc(2)Hex(6)	HM	P07602 --N332	P07602|SAP--N332	P07602|SAP--N332 + HM	P07602|SAP--N332 + HexNAc(2)Hex(6)	N332 + HM
sp|P07602|SAP_HUMAN Prosaposin OS=Homo sapiens GN=PSAP PE=1 SV=2	P07602	P07602|SAP_HUMAN Prosaposin OS=Homo sapiens GN=PSAP PE=1 SV=2	P07602|SAP	K.LIDNnKTEK.E	818000	818000	s(DKO1_90min) r(2)	DKO1	DKO1-b2	N5(NGlycan/1378.4757)	N5(NGlycan/1378.4757)	5	332	332	N	N332	328	336	7.9e-06	0.00053	365.97	HexNAc(2)Hex(6)	HM	P07602 --N332	P07602|SAP--N332	P07602|SAP--N332 + HM	P07602|SAP--N332 + HexNAc(2)Hex(6)	N332 + HM
sp|P07602|SAP_HUMAN Prosaposin OS=Homo sapiens GN=PSAP PE=1 SV=2	P07602	P07602|SAP_HUMAN Prosaposin OS=Homo sapiens GN=PSAP PE=1 SV=2	P07602|SAP	K.LIDNnKTEK.E	818000	818000	s(DKO1_90min) r(2)	DKO1	DKO1-b2	N5(NGlycan/1378.4757)	N5(NGlycan/1378.4757)	5	332	332	N	N332	328	336	2.7e-06	0.00018	349.38	HexNAc(2)Hex(6)	HM	P07602 --N332	P07602|SAP--N332	P07602|SAP--N332 + HM	P07602|SAP--N332 + HexNAc(2)Hex(6)	N332 + HM
sp|P07602|SAP_HUMAN Prosaposin OS=Homo sapiens GN=PSAP PE=1 SV=2	P07602	P07602|SAP_HUMAN Prosaposin OS=Homo sapiens GN=PSAP PE=1 SV=2	P07602|SAP	K.LIDNnKTEK.E	818000	818000	s(DKO1_90min) r(2)	DKO1	DKO1-b2	N5(NGlycan/1378.4757)	N5(NGlycan/1378.4757)	5	332	332	N	N332	328	336	2.3e-07	1.5e-05	407.39	HexNAc(2)Hex(6)	HM	P07602 --N332	P07602|SAP--N332	P07602|SAP--N332 + HM	P07602|SAP--N332 + HexNAc(2)Hex(6)	N332 + HM
sp|P07602|SAP_HUMAN Prosaposin OS=Homo sapiens GN=PSAP PE=1 SV=2	P07602	P07602|SAP_HUMAN Prosaposin OS=Homo sapiens GN=PSAP PE=1 SV=2	P07602|SAP	K.LIDNnKTEK.E	818000	818000	s(DKO1_90min) r(2)	DKO1	DKO1-b2	N5(NGlycan/1378.4757)	N5(NGlycan/1378.4757)	5	332	332	N	N332	328	336	3.6e-08	2.4e-06	531.57	HexNAc(2)Hex(6)	HM	P07602 --N332	P07602|SAP--N332	P07602|SAP--N332 + HM	P07602|SAP--N332 + HexNAc(2)Hex(6)	N332 + HM
sp|P07602|SAP_HUMAN Prosaposin OS=Homo sapiens GN=PSAP PE=1 SV=2	P07602	P07602|SAP_HUMAN Prosaposin OS=Homo sapiens GN=PSAP PE=1 SV=2	P07602|SAP	K.LIDNnKTEK.E	818000	818000	s(DKO1_90min) r(2)	DKO1	DKO1-b2	N5(NGlycan/1378.4757)	N5(NGlycan/1378.4757)	5	332	332	N	N332	328	336	1.7e-05	0.0011	354.71	HexNAc(2)Hex(6)	HM	P07602 --N332	P07602|SAP--N332	P07602|SAP--N332 + HM	P07602|SAP--N332 + HexNAc(2)Hex(6)	N332 + HM
sp|P07602|SAP_HUMAN Prosaposin OS=Homo sapiens GN=PSAP PE=1 SV=2	P07602	P07602|SAP_HUMAN Prosaposin OS=Homo sapiens GN=PSAP PE=1 SV=2	P07602|SAP	K.LIDNnKTEK.E	818000	818000	s(DKO1_90min) r(2)	DKO1	DKO1-b2	N5(NGlycan/1378.4757)	N5(NGlycan/1378.4757)	5	332	332	N	N332	328	336	6.3e-08	4.2e-06	458	HexNAc(2)Hex(6)	HM	P07602 --N332	P07602|SAP--N332	P07602|SAP--N332 + HM	P07602|SAP--N332 + HexNAc(2)Hex(6)	N332 + HM
sp|P07602|SAP_HUMAN Prosaposin OS=Homo sapiens GN=PSAP PE=1 SV=2	P07602	P07602|SAP_HUMAN Prosaposin OS=Homo sapiens GN=PSAP PE=1 SV=2	P07602|SAP	K.LIDNnKTEK.E	818000	818000	s(DKO1_90min) r(2)	DKO1	DKO1-b2	N5(NGlycan/1378.4757)	N5(NGlycan/1378.4757)	5	332	332	N	N332	328	336	0.00017	0.011	316.91	HexNAc(2)Hex(6)	HM	P07602 --N332	P07602|SAP--N332	P07602|SAP--N332 + HM	P07602|SAP--N332 + HexNAc(2)Hex(6)	N332 + HM
sp|P07602|SAP_HUMAN Prosaposin OS=Homo sapiens GN=PSAP PE=1 SV=2	P07602	P07602|SAP_HUMAN Prosaposin OS=Homo sapiens GN=PSAP PE=1 SV=2	P07602|SAP	K.LIDNnKTEK.E	818000	818000	s(DKO1_90min) r(2)	DKO1	DKO1-b2	N5(NGlycan/1378.4757)	N5(NGlycan/1378.4757)	5	332	332	N	N332	328	336	6.8e-08	4.5e-06	474.69	HexNAc(2)Hex(6)	HM	P07602 --N332	P07602|SAP--N332	P07602|SAP--N332 + HM	P07602|SAP--N332 + HexNAc(2)Hex(6)	N332 + HM
sp|P07602|SAP_HUMAN Prosaposin OS=Homo sapiens GN=PSAP PE=1 SV=2	P07602	P07602|SAP_HUMAN Prosaposin OS=Homo sapiens GN=PSAP PE=1 SV=2	P07602|SAP	K.LIDNnKTEK.E	818000	818000	s(DKO1_90min) r(2)	DKO1	DKO1-b2	N5(NGlycan/1378.4757)	N5(NGlycan/1378.4757)	5	332	332	N	N332	328	336	7.8e-08	5.2e-06	457.18	HexNAc(2)Hex(6)	HM	P07602 --N332	P07602|SAP--N332	P07602|SAP--N332 + HM	P07602|SAP--N332 + HexNAc(2)Hex(6)	N332 + HM
sp|P07602|SAP_HUMAN Prosaposin OS=Homo sapiens GN=PSAP PE=1 SV=2	P07602	P07602|SAP_HUMAN Prosaposin OS=Homo sapiens GN=PSAP PE=1 SV=2	P07602|SAP	K.LIDNnKTEK.E	818000	818000	s(DKO1_90min) r(2)	DKO1	DKO1-b2	N5(NGlycan/1378.4757)	N5(NGlycan/1378.4757)	5	332	332	N	N332	328	336	6.8e-08	4.5e-06	479.94	HexNAc(2)Hex(6)	HM	P07602 --N332	P07602|SAP--N332	P07602|SAP--N332 + HM	P07602|SAP--N332 + HexNAc(2)Hex(6)	N332 + HM
sp|P07602|SAP_HUMAN Prosaposin OS=Homo sapiens GN=PSAP PE=1 SV=2	P07602	P07602|SAP_HUMAN Prosaposin OS=Homo sapiens GN=PSAP PE=1 SV=2	P07602|SAP	K.LIDNnKTEK.E	818000	818000	s(DKO1_90min) r(2)	DKO1	DKO1-b2	N5(NGlycan/1378.4757)	N5(NGlycan/1378.4757)	5	332	332	N	N332	328	336	4.9e-05	0.0033	339.02	HexNAc(2)Hex(6)	HM	P07602 --N332	P07602|SAP--N332	P07602|SAP--N332 + HM	P07602|SAP--N332 + HexNAc(2)Hex(6)	N332 + HM
sp|P07602|SAP_HUMAN Prosaposin OS=Homo sapiens GN=PSAP PE=1 SV=2	P07602	P07602|SAP_HUMAN Prosaposin OS=Homo sapiens GN=PSAP PE=1 SV=2	P07602|SAP	K.LIDNnKTEK.E	818000	818000	s(DKO1_90min) r(2)	DKO1	DKO1-b2	N5(NGlycan/1378.4757)	N5(NGlycan/1378.4757)	5	332	332	N	N332	328	336	9.5e-07	6.3e-05	395.79	HexNAc(2)Hex(6)	HM	P07602 --N332	P07602|SAP--N332	P07602|SAP--N332 + HM	P07602|SAP--N332 + HexNAc(2)Hex(6)	N332 + HM
sp|P07602|SAP_HUMAN Prosaposin OS=Homo sapiens GN=PSAP PE=1 SV=2	P07602	P07602|SAP_HUMAN Prosaposin OS=Homo sapiens GN=PSAP PE=1 SV=2	P07602|SAP	K.LIDNnKTEK.E	818000	818000	s(DKO1_90min) r(2)	DKO1	DKO1-b2	N5(NGlycan/1378.4757)	N5(NGlycan/1378.4757)	5	332	332	N	N332	328	336	2.1e-07	1.4e-05	423.59	HexNAc(2)Hex(6)	HM	P07602 --N332	P07602|SAP--N332	P07602|SAP--N332 + HM	P07602|SAP--N332 + HexNAc(2)Hex(6)	N332 + HM
sp|P07602|SAP_HUMAN Prosaposin OS=Homo sapiens GN=PSAP PE=1 SV=2	P07602	P07602|SAP_HUMAN Prosaposin OS=Homo sapiens GN=PSAP PE=1 SV=2	P07602|SAP	K.LIDNnKTEK.E	818000	818000	s(DKO1_90min) r(2)	DKO1	DKO1-b2	N5(NGlycan/1378.4757)	N5(NGlycan/1378.4757)	5	332	332	N	N332	328	336	7.1e-05	0.0047	308.9	HexNAc(2)Hex(6)	HM	P07602 --N332	P07602|SAP--N332	P07602|SAP--N332 + HM	P07602|SAP--N332 + HexNAc(2)Hex(6)	N332 + HM
sp|P07602|SAP_HUMAN Prosaposin OS=Homo sapiens GN=PSAP PE=1 SV=2	P07602	P07602|SAP_HUMAN Prosaposin OS=Homo sapiens GN=PSAP PE=1 SV=2	P07602|SAP	K.LIDNnKTEK.E	818000	818000	s(DKO1_90min) r(2)	DKO1	DKO1-b2	N5(NGlycan/1378.4757)	N5(NGlycan/1378.4757)	5	332	332	N	N332	328	336	4.4e-06	0.00029	419.3	HexNAc(2)Hex(6)	HM	P07602 --N332	P07602|SAP--N332	P07602|SAP--N332 + HM	P07602|SAP--N332 + HexNAc(2)Hex(6)	N332 + HM
sp|P07602|SAP_HUMAN Prosaposin OS=Homo sapiens GN=PSAP PE=1 SV=2	P07602	P07602|SAP_HUMAN Prosaposin OS=Homo sapiens GN=PSAP PE=1 SV=2	P07602|SAP	K.LIDNnKTEK.E	818000	818000	s(DKO1_90min) r(2)	DKO1	DKO1-b2	N5(NGlycan/1378.4757)	N5(NGlycan/1378.4757)	5	332	332	N	N332	328	336	5.9e-06	0.00039	354.74	HexNAc(2)Hex(6)	HM	P07602 --N332	P07602|SAP--N332	P07602|SAP--N332 + HM	P07602|SAP--N332 + HexNAc(2)Hex(6)	N332 + HM
sp|P07602|SAP_HUMAN Prosaposin OS=Homo sapiens GN=PSAP PE=1 SV=2	P07602	P07602|SAP_HUMAN Prosaposin OS=Homo sapiens GN=PSAP PE=1 SV=2	P07602|SAP	K.LIDNnKTEK.E	86200	86200	s(DKO1_90min) r(3)	DKO1	DKO1-b3	N5(NGlycan/1378.4757)	N5(NGlycan/1378.4757)	5	332	332	N	N332	328	336	0.00023	0.012	325.4	HexNAc(2)Hex(6)	HM	P07602 --N332	P07602|SAP--N332	P07602|SAP--N332 + HM	P07602|SAP--N332 + HexNAc(2)Hex(6)	N332 + HM
sp|P07602|SAP_HUMAN Prosaposin OS=Homo sapiens GN=PSAP PE=1 SV=2	P07602	P07602|SAP_HUMAN Prosaposin OS=Homo sapiens GN=PSAP PE=1 SV=2	P07602|SAP	K.LIDNnKTEK.E	86200	86200	s(DKO1_90min) r(3)	DKO1	DKO1-b3	N5(NGlycan/1378.4757)	N5(NGlycan/1378.4757)	5	332	332	N	N332	328	336	6.7e-06	0.00034	357.14	HexNAc(2)Hex(6)	HM	P07602 --N332	P07602|SAP--N332	P07602|SAP--N332 + HM	P07602|SAP--N332 + HexNAc(2)Hex(6)	N332 + HM
sp|P07602|SAP_HUMAN Prosaposin OS=Homo sapiens GN=PSAP PE=1 SV=2	P07602	P07602|SAP_HUMAN Prosaposin OS=Homo sapiens GN=PSAP PE=1 SV=2	P07602|SAP	K.LIDNnKTEK.E	86200	86200	s(DKO1_90min) r(3)	DKO1	DKO1-b3	N5(NGlycan/1378.4757)	N5(NGlycan/1378.4757)	5	332	332	N	N332	328	336	2.4e-07	1.2e-05	454.83	HexNAc(2)Hex(6)	HM	P07602 --N332	P07602|SAP--N332	P07602|SAP--N332 + HM	P07602|SAP--N332 + HexNAc(2)Hex(6)	N332 + HM
sp|P07602|SAP_HUMAN Prosaposin OS=Homo sapiens GN=PSAP PE=1 SV=2	P07602	P07602|SAP_HUMAN Prosaposin OS=Homo sapiens GN=PSAP PE=1 SV=2	P07602|SAP	K.LIDNnKTEK.E	86200	86200	s(DKO1_90min) r(3)	DKO1	DKO1-b3	N5(NGlycan/1378.4757)	N5(NGlycan/1378.4757)	5	332	332	N	N332	328	336	1.6e-07	7.9e-06	441.18	HexNAc(2)Hex(6)	HM	P07602 --N332	P07602|SAP--N332	P07602|SAP--N332 + HM	P07602|SAP--N332 + HexNAc(2)Hex(6)	N332 + HM
sp|P07602|SAP_HUMAN Prosaposin OS=Homo sapiens GN=PSAP PE=1 SV=2	P07602	P07602|SAP_HUMAN Prosaposin OS=Homo sapiens GN=PSAP PE=1 SV=2	P07602|SAP	K.LIDNnKTEK.E	91600	91600	s(DKO1_90min) r(1)	DKO1	DKO1-b1	N5(NGlycan/1458.4420)	N5(NGlycan/1458.4420)	5	332	332	N	N332	328	336	0.0022	0.094	327.34	HexNAc(2)Hex(6)Phospho(1)	M6P	P07602 --N332	P07602|SAP--N332	P07602|SAP--N332 + M6P	P07602|SAP--N332 + HexNAc(2)Hex(6)Phospho(1)	N332 + M6P
sp|P07602|SAP_HUMAN Prosaposin OS=Homo sapiens GN=PSAP PE=1 SV=2	P07602	P07602|SAP_HUMAN Prosaposin OS=Homo sapiens GN=PSAP PE=1 SV=2	P07602|SAP	K.LIDNnKTEK.E	91600	91600	s(DKO1_90min) r(1)	DKO1	DKO1-b1	N5(NGlycan/1458.4420)	N5(NGlycan/1458.4420)	5	332	332	N	N332	328	336	6.2e-06	0.00029	363.41	HexNAc(2)Hex(6)Phospho(1)	M6P	P07602 --N332	P07602|SAP--N332	P07602|SAP--N332 + M6P	P07602|SAP--N332 + HexNAc(2)Hex(6)Phospho(1)	N332 + M6P
sp|P07602|SAP_HUMAN Prosaposin OS=Homo sapiens GN=PSAP PE=1 SV=2	P07602	P07602|SAP_HUMAN Prosaposin OS=Homo sapiens GN=PSAP PE=1 SV=2	P07602|SAP	K.LIDNnKTEK.E	91600	91600	s(DKO1_90min) r(1)	DKO1	DKO1-b1	N5(NGlycan/1458.4420)	N5(NGlycan/1458.4420)	5	332	332	N	N332	328	336	0.00021	0.0094	315.42	HexNAc(2)Hex(6)Phospho(1)	M6P	P07602 --N332	P07602|SAP--N332	P07602|SAP--N332 + M6P	P07602|SAP--N332 + HexNAc(2)Hex(6)Phospho(1)	N332 + M6P
sp|P07602|SAP_HUMAN Prosaposin OS=Homo sapiens GN=PSAP PE=1 SV=2	P07602	P07602|SAP_HUMAN Prosaposin OS=Homo sapiens GN=PSAP PE=1 SV=2	P07602|SAP	K.LIDNnKTEK.E	86500	86500	s(DKO1_90min) r(3)	DKO1	DKO1-b3	N5(NGlycan/1458.4420)	N5(NGlycan/1458.4420)	5	332	332	N	N332	328	336	2.1e-05	0.0011	307.12	HexNAc(2)Hex(6)Phospho(1)	M6P	P07602 --N332	P07602|SAP--N332	P07602|SAP--N332 + M6P	P07602|SAP--N332 + HexNAc(2)Hex(6)Phospho(1)	N332 + M6P
sp|P07602|SAP_HUMAN Prosaposin OS=Homo sapiens GN=PSAP PE=1 SV=2	P07602	P07602|SAP_HUMAN Prosaposin OS=Homo sapiens GN=PSAP PE=1 SV=2	P07602|SAP	K.LIDNnKTEK.E	86500	86500	s(DKO1_90min) r(3)	DKO1	DKO1-b3	N5(NGlycan/1458.4420)	N5(NGlycan/1458.4420)	5	332	332	N	N332	328	336	2.1e-05	0.0011	311.5	HexNAc(2)Hex(6)Phospho(1)	M6P	P07602 --N332	P07602|SAP--N332	P07602|SAP--N332 + M6P	P07602|SAP--N332 + HexNAc(2)Hex(6)Phospho(1)	N332 + M6P
sp|P07602|SAP_HUMAN Prosaposin OS=Homo sapiens GN=PSAP PE=1 SV=2	P07602	P07602|SAP_HUMAN Prosaposin OS=Homo sapiens GN=PSAP PE=1 SV=2	P07602|SAP	K.LIDNnKTEK.E	86500	86500	s(DKO1_90min) r(3)	DKO1	DKO1-b3	N5(NGlycan/1458.4420)	N5(NGlycan/1458.4420)	5	332	332	N	N332	328	336	8.4e-06	0.00043	344.22	HexNAc(2)Hex(6)Phospho(1)	M6P	P07602 --N332	P07602|SAP--N332	P07602|SAP--N332 + M6P	P07602|SAP--N332 + HexNAc(2)Hex(6)Phospho(1)	N332 + M6P
sp|P07602|SAP_HUMAN Prosaposin OS=Homo sapiens GN=PSAP PE=1 SV=2	P07602	P07602|SAP_HUMAN Prosaposin OS=Homo sapiens GN=PSAP PE=1 SV=2	P07602|SAP	K.LIDNnKTEK.E	86500	86500	s(DKO1_90min) r(3)	DKO1	DKO1-b3	N5(NGlycan/1458.4420)	N5(NGlycan/1458.4420)	5	332	332	N	N332	328	336	2.2e-05	0.0011	326.7	HexNAc(2)Hex(6)Phospho(1)	M6P	P07602 --N332	P07602|SAP--N332	P07602|SAP--N332 + M6P	P07602|SAP--N332 + HexNAc(2)Hex(6)Phospho(1)	N332 + M6P
sp|P07602|SAP_HUMAN Prosaposin OS=Homo sapiens GN=PSAP PE=1 SV=2	P07602	P07602|SAP_HUMAN Prosaposin OS=Homo sapiens GN=PSAP PE=1 SV=2	P07602|SAP	K.LIDNnKTEK.E	485000	485000	s(DKO1_90min) r(1)	DKO1	DKO1-b1	N5(NGlycan/1458.4420)	N5(NGlycan/1458.4420)	5	332	332	N	N332	328	336	3.8e-08	1.8e-06	514.61	HexNAc(2)Hex(6)Phospho(1)	M6P	P07602 --N332	P07602|SAP--N332	P07602|SAP--N332 + M6P	P07602|SAP--N332 + HexNAc(2)Hex(6)Phospho(1)	N332 + M6P
sp|P07602|SAP_HUMAN Prosaposin OS=Homo sapiens GN=PSAP PE=1 SV=2	P07602	P07602|SAP_HUMAN Prosaposin OS=Homo sapiens GN=PSAP PE=1 SV=2	P07602|SAP	K.LIDNnKTEK.E	485000	485000	s(DKO1_90min) r(1)	DKO1	DKO1-b1	N5(NGlycan/1458.4420)	N5(NGlycan/1458.4420)	5	332	332	N	N332	328	336	5.7e-08	2.7e-06	432.36	HexNAc(2)Hex(6)Phospho(1)	M6P	P07602 --N332	P07602|SAP--N332	P07602|SAP--N332 + M6P	P07602|SAP--N332 + HexNAc(2)Hex(6)Phospho(1)	N332 + M6P
sp|P07602|SAP_HUMAN Prosaposin OS=Homo sapiens GN=PSAP PE=1 SV=2	P07602	P07602|SAP_HUMAN Prosaposin OS=Homo sapiens GN=PSAP PE=1 SV=2	P07602|SAP	K.LIDNnKTEK.E	485000	485000	s(DKO1_90min) r(1)	DKO1	DKO1-b1	N5(NGlycan/1458.4420)	N5(NGlycan/1458.4420)	5	332	332	N	N332	328	336	6.2e-08	2.9e-06	471.52	HexNAc(2)Hex(6)Phospho(1)	M6P	P07602 --N332	P07602|SAP--N332	P07602|SAP--N332 + M6P	P07602|SAP--N332 + HexNAc(2)Hex(6)Phospho(1)	N332 + M6P
sp|P07602|SAP_HUMAN Prosaposin OS=Homo sapiens GN=PSAP PE=1 SV=2	P07602	P07602|SAP_HUMAN Prosaposin OS=Homo sapiens GN=PSAP PE=1 SV=2	P07602|SAP	K.LIDNnKTEK.E	485000	485000	s(DKO1_90min) r(1)	DKO1	DKO1-b1	N5(NGlycan/1458.4420)	N5(NGlycan/1458.4420)	5	332	332	N	N332	328	336	3.3e-08	1.5e-06	504.62	HexNAc(2)Hex(6)Phospho(1)	M6P	P07602 --N332	P07602|SAP--N332	P07602|SAP--N332 + M6P	P07602|SAP--N332 + HexNAc(2)Hex(6)Phospho(1)	N332 + M6P
sp|P07602|SAP_HUMAN Prosaposin OS=Homo sapiens GN=PSAP PE=1 SV=2	P07602	P07602|SAP_HUMAN Prosaposin OS=Homo sapiens GN=PSAP PE=1 SV=2	P07602|SAP	K.LIDNnKTEK.E	485000	485000	s(DKO1_90min) r(1)	DKO1	DKO1-b1	N5(NGlycan/1458.4420)	N5(NGlycan/1458.4420)	5	332	332	N	N332	328	336	6.4e-08	3e-06	471.52	HexNAc(2)Hex(6)Phospho(1)	M6P	P07602 --N332	P07602|SAP--N332	P07602|SAP--N332 + M6P	P07602|SAP--N332 + HexNAc(2)Hex(6)Phospho(1)	N332 + M6P
sp|P07602|SAP_HUMAN Prosaposin OS=Homo sapiens GN=PSAP PE=1 SV=2	P07602	P07602|SAP_HUMAN Prosaposin OS=Homo sapiens GN=PSAP PE=1 SV=2	P07602|SAP	K.LIDNnKTEK.E	485000	485000	s(DKO1_90min) r(1)	DKO1	DKO1-b1	N5(NGlycan/1458.4420)	N5(NGlycan/1458.4420)	5	332	332	N	N332	328	336	1.9e-06	8.8e-05	349.17	HexNAc(2)Hex(6)Phospho(1)	M6P	P07602 --N332	P07602|SAP--N332	P07602|SAP--N332 + M6P	P07602|SAP--N332 + HexNAc(2)Hex(6)Phospho(1)	N332 + M6P
sp|P07602|SAP_HUMAN Prosaposin OS=Homo sapiens GN=PSAP PE=1 SV=2	P07602	P07602|SAP_HUMAN Prosaposin OS=Homo sapiens GN=PSAP PE=1 SV=2	P07602|SAP	K.LIDNnKTEK.E	485000	485000	s(DKO1_90min) r(1)	DKO1	DKO1-b1	N5(NGlycan/1458.4420)	N5(NGlycan/1458.4420)	5	332	332	N	N332	328	336	2.1e-05	0.00096	335.74	HexNAc(2)Hex(6)Phospho(1)	M6P	P07602 --N332	P07602|SAP--N332	P07602|SAP--N332 + M6P	P07602|SAP--N332 + HexNAc(2)Hex(6)Phospho(1)	N332 + M6P
sp|P07602|SAP_HUMAN Prosaposin OS=Homo sapiens GN=PSAP PE=1 SV=2	P07602	P07602|SAP_HUMAN Prosaposin OS=Homo sapiens GN=PSAP PE=1 SV=2	P07602|SAP	K.LIDNnKTEK.E	485000	485000	s(DKO1_90min) r(1)	DKO1	DKO1-b1	N5(NGlycan/1458.4420)	N5(NGlycan/1458.4420)	5	332	332	N	N332	328	336	3.8e-08	1.8e-06	484.37	HexNAc(2)Hex(6)Phospho(1)	M6P	P07602 --N332	P07602|SAP--N332	P07602|SAP--N332 + M6P	P07602|SAP--N332 + HexNAc(2)Hex(6)Phospho(1)	N332 + M6P
sp|P07602|SAP_HUMAN Prosaposin OS=Homo sapiens GN=PSAP PE=1 SV=2	P07602	P07602|SAP_HUMAN Prosaposin OS=Homo sapiens GN=PSAP PE=1 SV=2	P07602|SAP	K.LIDNnKTEK.E	358000	358000	s(DKO1_90min) r(2)	DKO1	DKO1-b2	N5(NGlycan/1458.4420)	N5(NGlycan/1458.4420)	5	332	332	N	N332	328	336	6.9e-08	4.6e-06	509.48	HexNAc(2)Hex(6)Phospho(1)	M6P	P07602 --N332	P07602|SAP--N332	P07602|SAP--N332 + M6P	P07602|SAP--N332 + HexNAc(2)Hex(6)Phospho(1)	N332 + M6P
sp|P07602|SAP_HUMAN Prosaposin OS=Homo sapiens GN=PSAP PE=1 SV=2	P07602	P07602|SAP_HUMAN Prosaposin OS=Homo sapiens GN=PSAP PE=1 SV=2	P07602|SAP	K.LIDNnKTEK.E	358000	358000	s(DKO1_90min) r(2)	DKO1	DKO1-b2	N5(NGlycan/1458.4420)	N5(NGlycan/1458.4420)	5	332	332	N	N332	328	336	1.9e-05	0.0012	320.93	HexNAc(2)Hex(6)Phospho(1)	M6P	P07602 --N332	P07602|SAP--N332	P07602|SAP--N332 + M6P	P07602|SAP--N332 + HexNAc(2)Hex(6)Phospho(1)	N332 + M6P
sp|P07602|SAP_HUMAN Prosaposin OS=Homo sapiens GN=PSAP PE=1 SV=2	P07602	P07602|SAP_HUMAN Prosaposin OS=Homo sapiens GN=PSAP PE=1 SV=2	P07602|SAP	K.LIDNnKTEK.E	358000	358000	s(DKO1_90min) r(2)	DKO1	DKO1-b2	N5(NGlycan/1458.4420)	N5(NGlycan/1458.4420)	5	332	332	N	N332	328	336	1.2e-05	0.00082	337.97	HexNAc(2)Hex(6)Phospho(1)	M6P	P07602 --N332	P07602|SAP--N332	P07602|SAP--N332 + M6P	P07602|SAP--N332 + HexNAc(2)Hex(6)Phospho(1)	N332 + M6P
sp|P07602|SAP_HUMAN Prosaposin OS=Homo sapiens GN=PSAP PE=1 SV=2	P07602	P07602|SAP_HUMAN Prosaposin OS=Homo sapiens GN=PSAP PE=1 SV=2	P07602|SAP	K.LIDNnKTEK.E	358000	358000	s(DKO1_90min) r(2)	DKO1	DKO1-b2	N5(NGlycan/1458.4420)	N5(NGlycan/1458.4420)	5	332	332	N	N332	328	336	7e-06	0.00047	314.64	HexNAc(2)Hex(6)Phospho(1)	M6P	P07602 --N332	P07602|SAP--N332	P07602|SAP--N332 + M6P	P07602|SAP--N332 + HexNAc(2)Hex(6)Phospho(1)	N332 + M6P
sp|P07602|SAP_HUMAN Prosaposin OS=Homo sapiens GN=PSAP PE=1 SV=2	P07602	P07602|SAP_HUMAN Prosaposin OS=Homo sapiens GN=PSAP PE=1 SV=2	P07602|SAP	K.LIDNnKTEK.E	358000	358000	s(DKO1_90min) r(2)	DKO1	DKO1-b2	N5(NGlycan/1458.4420)	N5(NGlycan/1458.4420)	5	332	332	N	N332	328	336	2.7e-07	1.8e-05	381.86	HexNAc(2)Hex(6)Phospho(1)	M6P	P07602 --N332	P07602|SAP--N332	P07602|SAP--N332 + M6P	P07602|SAP--N332 + HexNAc(2)Hex(6)Phospho(1)	N332 + M6P
sp|P07602|SAP_HUMAN Prosaposin OS=Homo sapiens GN=PSAP PE=1 SV=2	P07602	P07602|SAP_HUMAN Prosaposin OS=Homo sapiens GN=PSAP PE=1 SV=2	P07602|SAP	K.LIDNnKTEK.E	358000	358000	s(DKO1_90min) r(2)	DKO1	DKO1-b2	N5(NGlycan/1458.4420)	N5(NGlycan/1458.4420)	5	332	332	N	N332	328	336	1.7e-07	1.1e-05	404.13	HexNAc(2)Hex(6)Phospho(1)	M6P	P07602 --N332	P07602|SAP--N332	P07602|SAP--N332 + M6P	P07602|SAP--N332 + HexNAc(2)Hex(6)Phospho(1)	N332 + M6P
sp|P07602|SAP_HUMAN Prosaposin OS=Homo sapiens GN=PSAP PE=1 SV=2	P07602	P07602|SAP_HUMAN Prosaposin OS=Homo sapiens GN=PSAP PE=1 SV=2	P07602|SAP	K.LIDNnKTEK.E	358000	358000	s(DKO1_90min) r(2)	DKO1	DKO1-b2	N5(NGlycan/1458.4420)	N5(NGlycan/1458.4420)	5	332	332	N	N332	328	336	1.7e-05	0.0011	371.55	HexNAc(2)Hex(6)Phospho(1)	M6P	P07602 --N332	P07602|SAP--N332	P07602|SAP--N332 + M6P	P07602|SAP--N332 + HexNAc(2)Hex(6)Phospho(1)	N332 + M6P
sp|P07602|SAP_HUMAN Prosaposin OS=Homo sapiens GN=PSAP PE=1 SV=2	P07602	P07602|SAP_HUMAN Prosaposin OS=Homo sapiens GN=PSAP PE=1 SV=2	P07602|SAP	K.LIDNnKTEK.E	358000	358000	s(DKO1_90min) r(2)	DKO1	DKO1-b2	N5(NGlycan/1458.4420)	N5(NGlycan/1458.4420)	5	332	332	N	N332	328	336	2.7e-06	0.00018	355.43	HexNAc(2)Hex(6)Phospho(1)	M6P	P07602 --N332	P07602|SAP--N332	P07602|SAP--N332 + M6P	P07602|SAP--N332 + HexNAc(2)Hex(6)Phospho(1)	N332 + M6P
sp|P07602|SAP_HUMAN Prosaposin OS=Homo sapiens GN=PSAP PE=1 SV=2	P07602	P07602|SAP_HUMAN Prosaposin OS=Homo sapiens GN=PSAP PE=1 SV=2	P07602|SAP	K.LIDNnKTEK.E	358000	358000	s(DKO1_90min) r(2)	DKO1	DKO1-b2	N5(NGlycan/1458.4420)	N5(NGlycan/1458.4420)	5	332	332	N	N332	328	336	1.7e-07	1.1e-05	413.93	HexNAc(2)Hex(6)Phospho(1)	M6P	P07602 --N332	P07602|SAP--N332	P07602|SAP--N332 + M6P	P07602|SAP--N332 + HexNAc(2)Hex(6)Phospho(1)	N332 + M6P
sp|P07602|SAP_HUMAN Prosaposin OS=Homo sapiens GN=PSAP PE=1 SV=2	P07602	P07602|SAP_HUMAN Prosaposin OS=Homo sapiens GN=PSAP PE=1 SV=2	P07602|SAP	K.LIDNnKTEK.E	358000	358000	s(DKO1_90min) r(2)	DKO1	DKO1-b2	N5(NGlycan/1458.4420)	N5(NGlycan/1458.4420)	5	332	332	N	N332	328	336	1.7e-07	1.1e-05	418.04	HexNAc(2)Hex(6)Phospho(1)	M6P	P07602 --N332	P07602|SAP--N332	P07602|SAP--N332 + M6P	P07602|SAP--N332 + HexNAc(2)Hex(6)Phospho(1)	N332 + M6P
sp|P07602|SAP_HUMAN Prosaposin OS=Homo sapiens GN=PSAP PE=1 SV=2	P07602	P07602|SAP_HUMAN Prosaposin OS=Homo sapiens GN=PSAP PE=1 SV=2	P07602|SAP	K.LIDNnKTEK.E	358000	358000	s(DKO1_90min) r(2)	DKO1	DKO1-b2	N5(NGlycan/1458.4420)	N5(NGlycan/1458.4420)	5	332	332	N	N332	328	336	5.2e-07	3.5e-05	361.35	HexNAc(2)Hex(6)Phospho(1)	M6P	P07602 --N332	P07602|SAP--N332	P07602|SAP--N332 + M6P	P07602|SAP--N332 + HexNAc(2)Hex(6)Phospho(1)	N332 + M6P
sp|P07602|SAP_HUMAN Prosaposin OS=Homo sapiens GN=PSAP PE=1 SV=2	P07602	P07602|SAP_HUMAN Prosaposin OS=Homo sapiens GN=PSAP PE=1 SV=2	P07602|SAP	K.LIDNnKTEK.E	358000	358000	s(DKO1_90min) r(2)	DKO1	DKO1-b2	N5(NGlycan/1458.4420)	N5(NGlycan/1458.4420)	5	332	332	N	N332	328	336	4.3e-06	0.00029	359.94	HexNAc(2)Hex(6)Phospho(1)	M6P	P07602 --N332	P07602|SAP--N332	P07602|SAP--N332 + M6P	P07602|SAP--N332 + HexNAc(2)Hex(6)Phospho(1)	N332 + M6P
sp|P07602|SAP_HUMAN Prosaposin OS=Homo sapiens GN=PSAP PE=1 SV=2	P07602	P07602|SAP_HUMAN Prosaposin OS=Homo sapiens GN=PSAP PE=1 SV=2	P07602|SAP	K.LIDNnKTEK.E	358000	358000	s(DKO1_90min) r(2)	DKO1	DKO1-b2	N5(NGlycan/1458.4420)	N5(NGlycan/1458.4420)	5	332	332	N	N332	328	336	1.6e-07	1.1e-05	435.25	HexNAc(2)Hex(6)Phospho(1)	M6P	P07602 --N332	P07602|SAP--N332	P07602|SAP--N332 + M6P	P07602|SAP--N332 + HexNAc(2)Hex(6)Phospho(1)	N332 + M6P
sp|P07602|SAP_HUMAN Prosaposin OS=Homo sapiens GN=PSAP PE=1 SV=2	P07602	P07602|SAP_HUMAN Prosaposin OS=Homo sapiens GN=PSAP PE=1 SV=2	P07602|SAP	K.LIDNnKTEK.E	358000	358000	s(DKO1_90min) r(2)	DKO1	DKO1-b2	N5(NGlycan/1458.4420)	N5(NGlycan/1458.4420)	5	332	332	N	N332	328	336	2.7e-07	1.8e-05	388.9	HexNAc(2)Hex(6)Phospho(1)	M6P	P07602 --N332	P07602|SAP--N332	P07602|SAP--N332 + M6P	P07602|SAP--N332 + HexNAc(2)Hex(6)Phospho(1)	N332 + M6P
sp|P07602|SAP_HUMAN Prosaposin OS=Homo sapiens GN=PSAP PE=1 SV=2	P07602	P07602|SAP_HUMAN Prosaposin OS=Homo sapiens GN=PSAP PE=1 SV=2	P07602|SAP	K.LIDNnKTEK.E	358000	358000	s(DKO1_90min) r(2)	DKO1	DKO1-b2	N5(NGlycan/1458.4420)	N5(NGlycan/1458.4420)	5	332	332	N	N332	328	336	0.00016	0.011	321.76	HexNAc(2)Hex(6)Phospho(1)	M6P	P07602 --N332	P07602|SAP--N332	P07602|SAP--N332 + M6P	P07602|SAP--N332 + HexNAc(2)Hex(6)Phospho(1)	N332 + M6P
sp|P07602|SAP_HUMAN Prosaposin OS=Homo sapiens GN=PSAP PE=1 SV=2	P07602	P07602|SAP_HUMAN Prosaposin OS=Homo sapiens GN=PSAP PE=1 SV=2	P07602|SAP	K.LIDNnKTEK.E	358000	358000	s(DKO1_90min) r(2)	DKO1	DKO1-b2	N5(NGlycan/1458.4420)	N5(NGlycan/1458.4420)	5	332	332	N	N332	328	336	1.2e-07	7.8e-06	432.74	HexNAc(2)Hex(6)Phospho(1)	M6P	P07602 --N332	P07602|SAP--N332	P07602|SAP--N332 + M6P	P07602|SAP--N332 + HexNAc(2)Hex(6)Phospho(1)	N332 + M6P
sp|P07602|SAP_HUMAN Prosaposin OS=Homo sapiens GN=PSAP PE=1 SV=2	P07602	P07602|SAP_HUMAN Prosaposin OS=Homo sapiens GN=PSAP PE=1 SV=2	P07602|SAP	K.LIDNnKTEK.E	358000	358000	s(DKO1_90min) r(2)	DKO1	DKO1-b2	N5(NGlycan/1458.4420)	N5(NGlycan/1458.4420)	5	332	332	N	N332	328	336	1.5e-07	1e-05	448.98	HexNAc(2)Hex(6)Phospho(1)	M6P	P07602 --N332	P07602|SAP--N332	P07602|SAP--N332 + M6P	P07602|SAP--N332 + HexNAc(2)Hex(6)Phospho(1)	N332 + M6P
sp|P07602|SAP_HUMAN Prosaposin OS=Homo sapiens GN=PSAP PE=1 SV=2	P07602	P07602|SAP_HUMAN Prosaposin OS=Homo sapiens GN=PSAP PE=1 SV=2	P07602|SAP	K.LIDNnKTEK.E	358000	358000	s(DKO1_90min) r(2)	DKO1	DKO1-b2	N5(NGlycan/1458.4420)	N5(NGlycan/1458.4420)	5	332	332	N	N332	328	336	5.5e-07	3.6e-05	452.88	HexNAc(2)Hex(6)Phospho(1)	M6P	P07602 --N332	P07602|SAP--N332	P07602|SAP--N332 + M6P	P07602|SAP--N332 + HexNAc(2)Hex(6)Phospho(1)	N332 + M6P
sp|P07602|SAP_HUMAN Prosaposin OS=Homo sapiens GN=PSAP PE=1 SV=2	P07602	P07602|SAP_HUMAN Prosaposin OS=Homo sapiens GN=PSAP PE=1 SV=2	P07602|SAP	K.LIDNnKTEK.E	358000	358000	s(DKO1_90min) r(2)	DKO1	DKO1-b2	N5(NGlycan/1458.4420)	N5(NGlycan/1458.4420)	5	332	332	N	N332	328	336	5.8e-08	3.8e-06	453.88	HexNAc(2)Hex(6)Phospho(1)	M6P	P07602 --N332	P07602|SAP--N332	P07602|SAP--N332 + M6P	P07602|SAP--N332 + HexNAc(2)Hex(6)Phospho(1)	N332 + M6P
sp|P07602|SAP_HUMAN Prosaposin OS=Homo sapiens GN=PSAP PE=1 SV=2	P07602	P07602|SAP_HUMAN Prosaposin OS=Homo sapiens GN=PSAP PE=1 SV=2	P07602|SAP	K.LIDNnKTEK.E	358000	358000	s(DKO1_90min) r(2)	DKO1	DKO1-b2	N5(NGlycan/1458.4420)	N5(NGlycan/1458.4420)	5	332	332	N	N332	328	336	1.2e-07	7.7e-06	416.85	HexNAc(2)Hex(6)Phospho(1)	M6P	P07602 --N332	P07602|SAP--N332	P07602|SAP--N332 + M6P	P07602|SAP--N332 + HexNAc(2)Hex(6)Phospho(1)	N332 + M6P
sp|P07602|SAP_HUMAN Prosaposin OS=Homo sapiens GN=PSAP PE=1 SV=2	P07602	P07602|SAP_HUMAN Prosaposin OS=Homo sapiens GN=PSAP PE=1 SV=2	P07602|SAP	K.LIDNnKTEK.E	358000	358000	s(DKO1_90min) r(2)	DKO1	DKO1-b2	N5(NGlycan/1458.4420)	N5(NGlycan/1458.4420)	5	332	332	N	N332	328	336	4e-05	0.0027	332.81	HexNAc(2)Hex(6)Phospho(1)	M6P	P07602 --N332	P07602|SAP--N332	P07602|SAP--N332 + M6P	P07602|SAP--N332 + HexNAc(2)Hex(6)Phospho(1)	N332 + M6P
sp|P07602|SAP_HUMAN Prosaposin OS=Homo sapiens GN=PSAP PE=1 SV=2	P07602	P07602|SAP_HUMAN Prosaposin OS=Homo sapiens GN=PSAP PE=1 SV=2	P07602|SAP	K.LIDNnKTEK.E	358000	358000	s(DKO1_90min) r(2)	DKO1	DKO1-b2	N5(NGlycan/1458.4420)	N5(NGlycan/1458.4420)	5	332	332	N	N332	328	336	3.7e-08	2.5e-06	481.53	HexNAc(2)Hex(6)Phospho(1)	M6P	P07602 --N332	P07602|SAP--N332	P07602|SAP--N332 + M6P	P07602|SAP--N332 + HexNAc(2)Hex(6)Phospho(1)	N332 + M6P
sp|P07602|SAP_HUMAN Prosaposin OS=Homo sapiens GN=PSAP PE=1 SV=2	P07602	P07602|SAP_HUMAN Prosaposin OS=Homo sapiens GN=PSAP PE=1 SV=2	P07602|SAP	K.LIDNnKTEK.E	358000	358000	s(DKO1_90min) r(2)	DKO1	DKO1-b2	N5(NGlycan/1458.4420)	N5(NGlycan/1458.4420)	5	332	332	N	N332	328	336	0.00033	0.022	323.85	HexNAc(2)Hex(6)Phospho(1)	M6P	P07602 --N332	P07602|SAP--N332	P07602|SAP--N332 + M6P	P07602|SAP--N332 + HexNAc(2)Hex(6)Phospho(1)	N332 + M6P
sp|P07602|SAP_HUMAN Prosaposin OS=Homo sapiens GN=PSAP PE=1 SV=2	P07602	P07602|SAP_HUMAN Prosaposin OS=Homo sapiens GN=PSAP PE=1 SV=2	P07602|SAP	K.LIDNnKTEK.E	358000	358000	s(DKO1_90min) r(2)	DKO1	DKO1-b2	N5(NGlycan/1458.4420)	N5(NGlycan/1458.4420)	5	332	332	N	N332	328	336	5.9e-06	0.00039	361.54	HexNAc(2)Hex(6)Phospho(1)	M6P	P07602 --N332	P07602|SAP--N332	P07602|SAP--N332 + M6P	P07602|SAP--N332 + HexNAc(2)Hex(6)Phospho(1)	N332 + M6P
sp|P07602|SAP_HUMAN Prosaposin OS=Homo sapiens GN=PSAP PE=1 SV=2	P07602	P07602|SAP_HUMAN Prosaposin OS=Homo sapiens GN=PSAP PE=1 SV=2	P07602|SAP	K.LIDNnKTEK.E	358000	358000	s(DKO1_90min) r(2)	DKO1	DKO1-b2	N5(NGlycan/1458.4420)	N5(NGlycan/1458.4420)	5	332	332	N	N332	328	336	8.5e-08	5.7e-06	457.4	HexNAc(2)Hex(6)Phospho(1)	M6P	P07602 --N332	P07602|SAP--N332	P07602|SAP--N332 + M6P	P07602|SAP--N332 + HexNAc(2)Hex(6)Phospho(1)	N332 + M6P
sp|P07602|SAP_HUMAN Prosaposin OS=Homo sapiens GN=PSAP PE=1 SV=2	P07602	P07602|SAP_HUMAN Prosaposin OS=Homo sapiens GN=PSAP PE=1 SV=2	P07602|SAP	K.LIDNnKTEK.E	358000	358000	s(DKO1_90min) r(2)	DKO1	DKO1-b2	N5(NGlycan/1458.4420)	N5(NGlycan/1458.4420)	5	332	332	N	N332	328	336	1.4e-06	9.5e-05	396.95	HexNAc(2)Hex(6)Phospho(1)	M6P	P07602 --N332	P07602|SAP--N332	P07602|SAP--N332 + M6P	P07602|SAP--N332 + HexNAc(2)Hex(6)Phospho(1)	N332 + M6P
sp|P07602|SAP_HUMAN Prosaposin OS=Homo sapiens GN=PSAP PE=1 SV=2	P07602	P07602|SAP_HUMAN Prosaposin OS=Homo sapiens GN=PSAP PE=1 SV=2	P07602|SAP	K.LIDNnKTEK.E	358000	358000	s(DKO1_90min) r(2)	DKO1	DKO1-b2	N5(NGlycan/1458.4420)	N5(NGlycan/1458.4420)	5	332	332	N	N332	328	336	5.2e-07	3.5e-05	412.84	HexNAc(2)Hex(6)Phospho(1)	M6P	P07602 --N332	P07602|SAP--N332	P07602|SAP--N332 + M6P	P07602|SAP--N332 + HexNAc(2)Hex(6)Phospho(1)	N332 + M6P
sp|P07602|SAP_HUMAN Prosaposin OS=Homo sapiens GN=PSAP PE=1 SV=2	P07602	P07602|SAP_HUMAN Prosaposin OS=Homo sapiens GN=PSAP PE=1 SV=2	P07602|SAP	K.LIDNnKTEK.E	358000	358000	s(DKO1_90min) r(2)	DKO1	DKO1-b2	N5(NGlycan/1458.4420)	N5(NGlycan/1458.4420)	5	332	332	N	N332	328	336	2.6e-07	1.7e-05	458.52	HexNAc(2)Hex(6)Phospho(1)	M6P	P07602 --N332	P07602|SAP--N332	P07602|SAP--N332 + M6P	P07602|SAP--N332 + HexNAc(2)Hex(6)Phospho(1)	N332 + M6P
sp|P07602|SAP_HUMAN Prosaposin OS=Homo sapiens GN=PSAP PE=1 SV=2	P07602	P07602|SAP_HUMAN Prosaposin OS=Homo sapiens GN=PSAP PE=1 SV=2	P07602|SAP	K.LIDNnKTEK.E	358000	358000	s(DKO1_90min) r(2)	DKO1	DKO1-b2	N5(NGlycan/1458.4420)	N5(NGlycan/1458.4420)	5	332	332	N	N332	328	336	1.9e-05	0.0013	324.75	HexNAc(2)Hex(6)Phospho(1)	M6P	P07602 --N332	P07602|SAP--N332	P07602|SAP--N332 + M6P	P07602|SAP--N332 + HexNAc(2)Hex(6)Phospho(1)	N332 + M6P
sp|P07602|SAP_HUMAN Prosaposin OS=Homo sapiens GN=PSAP PE=1 SV=2	P07602	P07602|SAP_HUMAN Prosaposin OS=Homo sapiens GN=PSAP PE=1 SV=2	P07602|SAP	K.LIDNnKTEK.E	358000	358000	s(DKO1_90min) r(2)	DKO1	DKO1-b2	N5(NGlycan/1458.4420)	N5(NGlycan/1458.4420)	5	332	332	N	N332	328	336	1.2e-05	0.00079	372.65	HexNAc(2)Hex(6)Phospho(1)	M6P	P07602 --N332	P07602|SAP--N332	P07602|SAP--N332 + M6P	P07602|SAP--N332 + HexNAc(2)Hex(6)Phospho(1)	N332 + M6P
sp|P07602|SAP_HUMAN Prosaposin OS=Homo sapiens GN=PSAP PE=1 SV=2	P07602	P07602|SAP_HUMAN Prosaposin OS=Homo sapiens GN=PSAP PE=1 SV=2	P07602|SAP	K.LIDNnKTEK.E	358000	358000	s(DKO1_90min) r(2)	DKO1	DKO1-b2	N5(NGlycan/1458.4420)	N5(NGlycan/1458.4420)	5	332	332	N	N332	328	336	1.2e-05	0.0008	356.67	HexNAc(2)Hex(6)Phospho(1)	M6P	P07602 --N332	P07602|SAP--N332	P07602|SAP--N332 + M6P	P07602|SAP--N332 + HexNAc(2)Hex(6)Phospho(1)	N332 + M6P
sp|P07602|SAP_HUMAN Prosaposin OS=Homo sapiens GN=PSAP PE=1 SV=2	P07602	P07602|SAP_HUMAN Prosaposin OS=Homo sapiens GN=PSAP PE=1 SV=2	P07602|SAP	K.LIDNnKTEK.E	358000	358000	s(DKO1_90min) r(2)	DKO1	DKO1-b2	N5(NGlycan/1458.4420)	N5(NGlycan/1458.4420)	5	332	332	N	N332	328	336	2.3e-06	0.00015	414.25	HexNAc(2)Hex(6)Phospho(1)	M6P	P07602 --N332	P07602|SAP--N332	P07602|SAP--N332 + M6P	P07602|SAP--N332 + HexNAc(2)Hex(6)Phospho(1)	N332 + M6P
sp|P07602|SAP_HUMAN Prosaposin OS=Homo sapiens GN=PSAP PE=1 SV=2	P07602	P07602|SAP_HUMAN Prosaposin OS=Homo sapiens GN=PSAP PE=1 SV=2	P07602|SAP	K.LIDNnKTEK.E	358000	358000	s(DKO1_90min) r(2)	DKO1	DKO1-b2	N5(NGlycan/1458.4420)	N5(NGlycan/1458.4420)	5	332	332	N	N332	328	336	2e-05	0.0013	382.84	HexNAc(2)Hex(6)Phospho(1)	M6P	P07602 --N332	P07602|SAP--N332	P07602|SAP--N332 + M6P	P07602|SAP--N332 + HexNAc(2)Hex(6)Phospho(1)	N332 + M6P
sp|P07602|SAP_HUMAN Prosaposin OS=Homo sapiens GN=PSAP PE=1 SV=2	P07602	P07602|SAP_HUMAN Prosaposin OS=Homo sapiens GN=PSAP PE=1 SV=2	P07602|SAP	K.LIDNnKTEK.E	358000	358000	s(DKO1_90min) r(2)	DKO1	DKO1-b2	N5(NGlycan/1458.4420)	N5(NGlycan/1458.4420)	5	332	332	N	N332	328	336	1.6e-06	0.0001	429.54	HexNAc(2)Hex(6)Phospho(1)	M6P	P07602 --N332	P07602|SAP--N332	P07602|SAP--N332 + M6P	P07602|SAP--N332 + HexNAc(2)Hex(6)Phospho(1)	N332 + M6P
sp|P07602|SAP_HUMAN Prosaposin OS=Homo sapiens GN=PSAP PE=1 SV=2	P07602	P07602|SAP_HUMAN Prosaposin OS=Homo sapiens GN=PSAP PE=1 SV=2	P07602|SAP	K.LIDNnKTEK.E	358000	358000	s(DKO1_90min) r(2)	DKO1	DKO1-b2	N5(NGlycan/1458.4420)	N5(NGlycan/1458.4420)	5	332	332	N	N332	328	336	1.1e-06	7.3e-05	401.25	HexNAc(2)Hex(6)Phospho(1)	M6P	P07602 --N332	P07602|SAP--N332	P07602|SAP--N332 + M6P	P07602|SAP--N332 + HexNAc(2)Hex(6)Phospho(1)	N332 + M6P
sp|P07602|SAP_HUMAN Prosaposin OS=Homo sapiens GN=PSAP PE=1 SV=2	P07602	P07602|SAP_HUMAN Prosaposin OS=Homo sapiens GN=PSAP PE=1 SV=2	P07602|SAP	K.LIDNnKTEK.E	455000	455000	s(DKO1_90min) r(3)	DKO1	DKO1-b3	N5(NGlycan/1458.4420)	N5(NGlycan/1458.4420)	5	332	332	N	N332	328	336	6e-08	3e-06	525.92	HexNAc(2)Hex(6)Phospho(1)	M6P	P07602 --N332	P07602|SAP--N332	P07602|SAP--N332 + M6P	P07602|SAP--N332 + HexNAc(2)Hex(6)Phospho(1)	N332 + M6P
sp|P07602|SAP_HUMAN Prosaposin OS=Homo sapiens GN=PSAP PE=1 SV=2	P07602	P07602|SAP_HUMAN Prosaposin OS=Homo sapiens GN=PSAP PE=1 SV=2	P07602|SAP	K.LIDNnKTEK.E	455000	455000	s(DKO1_90min) r(3)	DKO1	DKO1-b3	N5(NGlycan/1458.4420)	N5(NGlycan/1458.4420)	5	332	332	N	N332	328	336	6.6e-06	0.00033	391.26	HexNAc(2)Hex(6)Phospho(1)	M6P	P07602 --N332	P07602|SAP--N332	P07602|SAP--N332 + M6P	P07602|SAP--N332 + HexNAc(2)Hex(6)Phospho(1)	N332 + M6P
sp|P07602|SAP_HUMAN Prosaposin OS=Homo sapiens GN=PSAP PE=1 SV=2	P07602	P07602|SAP_HUMAN Prosaposin OS=Homo sapiens GN=PSAP PE=1 SV=2	P07602|SAP	K.LIDNnKTEK.E	455000	455000	s(DKO1_90min) r(3)	DKO1	DKO1-b3	N5(NGlycan/1458.4420)	N5(NGlycan/1458.4420)	5	332	332	N	N332	328	336	8.4e-07	4.3e-05	450.88	HexNAc(2)Hex(6)Phospho(1)	M6P	P07602 --N332	P07602|SAP--N332	P07602|SAP--N332 + M6P	P07602|SAP--N332 + HexNAc(2)Hex(6)Phospho(1)	N332 + M6P
sp|P07602|SAP_HUMAN Prosaposin OS=Homo sapiens GN=PSAP PE=1 SV=2	P07602	P07602|SAP_HUMAN Prosaposin OS=Homo sapiens GN=PSAP PE=1 SV=2	P07602|SAP	K.LIDNnKTEK.E	455000	455000	s(DKO1_90min) r(3)	DKO1	DKO1-b3	N5(NGlycan/1458.4420)	N5(NGlycan/1458.4420)	5	332	332	N	N332	328	336	7.6e-08	3.9e-06	501.09	HexNAc(2)Hex(6)Phospho(1)	M6P	P07602 --N332	P07602|SAP--N332	P07602|SAP--N332 + M6P	P07602|SAP--N332 + HexNAc(2)Hex(6)Phospho(1)	N332 + M6P
sp|P07602|SAP_HUMAN Prosaposin OS=Homo sapiens GN=PSAP PE=1 SV=2	P07602	P07602|SAP_HUMAN Prosaposin OS=Homo sapiens GN=PSAP PE=1 SV=2	P07602|SAP	K.LIDNnKTEK.E	455000	455000	s(DKO1_90min) r(3)	DKO1	DKO1-b3	N5(NGlycan/1458.4420)	N5(NGlycan/1458.4420)	5	332	332	N	N332	328	336	9.7e-08	4.9e-06	475.87	HexNAc(2)Hex(6)Phospho(1)	M6P	P07602 --N332	P07602|SAP--N332	P07602|SAP--N332 + M6P	P07602|SAP--N332 + HexNAc(2)Hex(6)Phospho(1)	N332 + M6P
sp|P07602|SAP_HUMAN Prosaposin OS=Homo sapiens GN=PSAP PE=1 SV=2	P07602	P07602|SAP_HUMAN Prosaposin OS=Homo sapiens GN=PSAP PE=1 SV=2	P07602|SAP	K.LIDNnKTEK.E	455000	455000	s(DKO1_90min) r(3)	DKO1	DKO1-b3	N5(NGlycan/1458.4420)	N5(NGlycan/1458.4420)	5	332	332	N	N332	328	336	3.3e-08	1.6e-06	558.34	HexNAc(2)Hex(6)Phospho(1)	M6P	P07602 --N332	P07602|SAP--N332	P07602|SAP--N332 + M6P	P07602|SAP--N332 + HexNAc(2)Hex(6)Phospho(1)	N332 + M6P
sp|P07602|SAP_HUMAN Prosaposin OS=Homo sapiens GN=PSAP PE=1 SV=2	P07602	P07602|SAP_HUMAN Prosaposin OS=Homo sapiens GN=PSAP PE=1 SV=2	P07602|SAP	K.LIDNnKTEK.E	455000	455000	s(DKO1_90min) r(3)	DKO1	DKO1-b3	N5(NGlycan/1458.4420)	N5(NGlycan/1458.4420)	5	332	332	N	N332	328	336	4.6e-06	0.00023	375.01	HexNAc(2)Hex(6)Phospho(1)	M6P	P07602 --N332	P07602|SAP--N332	P07602|SAP--N332 + M6P	P07602|SAP--N332 + HexNAc(2)Hex(6)Phospho(1)	N332 + M6P
sp|P07602|SAP_HUMAN Prosaposin OS=Homo sapiens GN=PSAP PE=1 SV=2	P07602	P07602|SAP_HUMAN Prosaposin OS=Homo sapiens GN=PSAP PE=1 SV=2	P07602|SAP	K.LIDNnKTEK.E	455000	455000	s(DKO1_90min) r(3)	DKO1	DKO1-b3	N5(NGlycan/1458.4420)	N5(NGlycan/1458.4420)	5	332	332	N	N332	328	336	3.6e-05	0.0018	366.05	HexNAc(2)Hex(6)Phospho(1)	M6P	P07602 --N332	P07602|SAP--N332	P07602|SAP--N332 + M6P	P07602|SAP--N332 + HexNAc(2)Hex(6)Phospho(1)	N332 + M6P
sp|P07602|SAP_HUMAN Prosaposin OS=Homo sapiens GN=PSAP PE=1 SV=2	P07602	P07602|SAP_HUMAN Prosaposin OS=Homo sapiens GN=PSAP PE=1 SV=2	P07602|SAP	K.LIDNnKTEK.E	59600	59600	s(DKO1_90min) r(1)	DKO1	DKO1-b1	N5(NGlycan/1540.5285)	N5(NGlycan/1540.5285)	5	332	332	N	N332	328	336	4.3e-06	0.0002	359.24	HexNAc(2)Hex(7)	HM	P07602 --N332	P07602|SAP--N332	P07602|SAP--N332 + HM	P07602|SAP--N332 + HexNAc(2)Hex(7)	N332 + HM
sp|P07602|SAP_HUMAN Prosaposin OS=Homo sapiens GN=PSAP PE=1 SV=2	P07602	P07602|SAP_HUMAN Prosaposin OS=Homo sapiens GN=PSAP PE=1 SV=2	P07602|SAP	K.LIDNnKTEK.E	59600	59600	s(DKO1_90min) r(1)	DKO1	DKO1-b1	N5(NGlycan/1540.5285)	N5(NGlycan/1540.5285)	5	332	332	N	N332	328	336	5.4e-07	2.5e-05	350.17	HexNAc(2)Hex(7)	HM	P07602 --N332	P07602|SAP--N332	P07602|SAP--N332 + HM	P07602|SAP--N332 + HexNAc(2)Hex(7)	N332 + HM
sp|P07602|SAP_HUMAN Prosaposin OS=Homo sapiens GN=PSAP PE=1 SV=2	P07602	P07602|SAP_HUMAN Prosaposin OS=Homo sapiens GN=PSAP PE=1 SV=2	P07602|SAP	K.LIDNnKTEK.E	59600	59600	s(DKO1_90min) r(1)	DKO1	DKO1-b1	N5(NGlycan/1540.5285)	N5(NGlycan/1540.5285)	5	332	332	N	N332	328	336	0.0011	0.051	301.27	HexNAc(2)Hex(7)	HM	P07602 --N332	P07602|SAP--N332	P07602|SAP--N332 + HM	P07602|SAP--N332 + HexNAc(2)Hex(7)	N332 + HM
sp|P07602|SAP_HUMAN Prosaposin OS=Homo sapiens GN=PSAP PE=1 SV=2	P07602	P07602|SAP_HUMAN Prosaposin OS=Homo sapiens GN=PSAP PE=1 SV=2	P07602|SAP	K.LIDNnKTEK.E	47300	47300	s(DKO1_90min) r(3)	DKO1	DKO1-b3	N5(NGlycan/1540.5285)	N5(NGlycan/1540.5285)	5	332	332	N	N332	328	336	2.6e-06	0.00013	393.43	HexNAc(2)Hex(7)	HM	P07602 --N332	P07602|SAP--N332	P07602|SAP--N332 + HM	P07602|SAP--N332 + HexNAc(2)Hex(7)	N332 + HM
sp|P07602|SAP_HUMAN Prosaposin OS=Homo sapiens GN=PSAP PE=1 SV=2	P07602	P07602|SAP_HUMAN Prosaposin OS=Homo sapiens GN=PSAP PE=1 SV=2	P07602|SAP	K.LIDNnKTEK.E	47300	47300	s(DKO1_90min) r(3)	DKO1	DKO1-b3	N5(NGlycan/1540.5285)	N5(NGlycan/1540.5285)	5	332	332	N	N332	328	336	0.00086	0.042	338.26	HexNAc(2)Hex(7)	HM	P07602 --N332	P07602|SAP--N332	P07602|SAP--N332 + HM	P07602|SAP--N332 + HexNAc(2)Hex(7)	N332 + HM
sp|P07602|SAP_HUMAN Prosaposin OS=Homo sapiens GN=PSAP PE=1 SV=2	P07602	P07602|SAP_HUMAN Prosaposin OS=Homo sapiens GN=PSAP PE=1 SV=2	P07602|SAP	K.LIDNnKTEK.E	47300	47300	s(DKO1_90min) r(3)	DKO1	DKO1-b3	N5(NGlycan/1540.5285)	N5(NGlycan/1540.5285)	5	332	332	N	N332	328	336	0.00053	0.026	306.4	HexNAc(2)Hex(7)	HM	P07602 --N332	P07602|SAP--N332	P07602|SAP--N332 + HM	P07602|SAP--N332 + HexNAc(2)Hex(7)	N332 + HM
sp|P07602|SAP_HUMAN Prosaposin OS=Homo sapiens GN=PSAP PE=1 SV=2	P07602	P07602|SAP_HUMAN Prosaposin OS=Homo sapiens GN=PSAP PE=1 SV=2	P07602|SAP	K.LIDNnKTEK.E	107000	107000	s(DKO1_90min) r(2)	DKO1	DKO1-b2	N5(NGlycan/1548.5448)	N5(NGlycan/1548.5448)	5	332	332	N	N332	328	336	4.3e-06	0.00029	398.19	HexNAc(3)Hex(4)NeuAc(1)	Sia	P07602 --N332	P07602|SAP--N332	P07602|SAP--N332 + Sia	P07602|SAP--N332 + HexNAc(3)Hex(4)NeuAc(1)	N332 + Sia
sp|P07602|SAP_HUMAN Prosaposin OS=Homo sapiens GN=PSAP PE=1 SV=2	P07602	P07602|SAP_HUMAN Prosaposin OS=Homo sapiens GN=PSAP PE=1 SV=2	P07602|SAP	K.LIDNnKTEK.E	125000	125000	s(DKO1_90min) r(3)	DKO1	DKO1-b3	N5(NGlycan/1548.5448)	N5(NGlycan/1548.5448)	5	332	332	N	N332	328	336	0.00037	0.018	403.62	HexNAc(3)Hex(4)NeuAc(1)	Sia	P07602 --N332	P07602|SAP--N332	P07602|SAP--N332 + Sia	P07602|SAP--N332 + HexNAc(3)Hex(4)NeuAc(1)	N332 + Sia
sp|P07602|SAP_HUMAN Prosaposin OS=Homo sapiens GN=PSAP PE=1 SV=2	P07602	P07602|SAP_HUMAN Prosaposin OS=Homo sapiens GN=PSAP PE=1 SV=2	P07602|SAP	K.LIDNnKTEK.E	125000	125000	s(DKO1_90min) r(3)	DKO1	DKO1-b3	N5(NGlycan/1548.5448)	N5(NGlycan/1548.5448)	5	332	332	N	N332	328	336	1.7e-07	8.6e-06	475.98	HexNAc(3)Hex(4)NeuAc(1)	Sia	P07602 --N332	P07602|SAP--N332	P07602|SAP--N332 + Sia	P07602|SAP--N332 + HexNAc(3)Hex(4)NeuAc(1)	N332 + Sia
sp|P07602|SAP_HUMAN Prosaposin OS=Homo sapiens GN=PSAP PE=1 SV=2	P07602	P07602|SAP_HUMAN Prosaposin OS=Homo sapiens GN=PSAP PE=1 SV=2	P07602|SAP	K.LIDNnKTEKEILDAFDK.M	21500	21500	s(DKO1_90min) r(2)	DKO1	DKO1-b2	N5(NGlycan/730.2644)	N5(NGlycan/730.2644)	5	332	332	N	N332	328	344	0.00015	0.0096	339.36	HexNAc(2)Hex(2)	PauciM	P07602 --N332	P07602|SAP--N332	P07602|SAP--N332 + PauciM	P07602|SAP--N332 + HexNAc(2)Hex(2)	N332 + PauciM
sp|P07602|SAP_HUMAN Prosaposin OS=Homo sapiens GN=PSAP PE=1 SV=2	P07602	P07602|SAP_HUMAN Prosaposin OS=Homo sapiens GN=PSAP PE=1 SV=2	P07602|SAP	R.NLEKnSTKQEILAALEK.G	35700	35700	s(DKO1_90min) r(1)	DKO1	DKO1-b1	N5(NGlycan/1216.4229)	N5(NGlycan/1216.4229)	5	426	426	N	N426	422	438	0.00026	0.012	313.67	HexNAc(2)Hex(5)	HM	P07602 --N426	P07602|SAP--N426	P07602|SAP--N426 + HM	P07602|SAP--N426 + HexNAc(2)Hex(5)	N426 + HM
sp|P07602|SAP_HUMAN Prosaposin OS=Homo sapiens GN=PSAP PE=1 SV=2	P07602	P07602|SAP_HUMAN Prosaposin OS=Homo sapiens GN=PSAP PE=1 SV=2	P07602|SAP	R.NLEKnSTKQEILAALEK.G	55500	55500	s(DKO1_90min) r(2)	DKO1	DKO1-b2	N5(NGlycan/1216.4229)	N5(NGlycan/1216.4229)	5	426	426	N	N426	422	438	1.7e-07	1.2e-05	413.58	HexNAc(2)Hex(5)	HM	P07602 --N426	P07602|SAP--N426	P07602|SAP--N426 + HM	P07602|SAP--N426 + HexNAc(2)Hex(5)	N426 + HM
sp|P07602|SAP_HUMAN Prosaposin OS=Homo sapiens GN=PSAP PE=1 SV=2	P07602	P07602|SAP_HUMAN Prosaposin OS=Homo sapiens GN=PSAP PE=1 SV=2	P07602|SAP	R.NLEKnSTKQEILAALEK.G	55500	55500	s(DKO1_90min) r(2)	DKO1	DKO1-b2	N5(NGlycan/1216.4229)	N5(NGlycan/1216.4229)	5	426	426	N	N426	422	438	1.4e-07	9.4e-06	430.57	HexNAc(2)Hex(5)	HM	P07602 --N426	P07602|SAP--N426	P07602|SAP--N426 + HM	P07602|SAP--N426 + HexNAc(2)Hex(5)	N426 + HM
sp|P07602|SAP_HUMAN Prosaposin OS=Homo sapiens GN=PSAP PE=1 SV=2	P07602	P07602|SAP_HUMAN Prosaposin OS=Homo sapiens GN=PSAP PE=1 SV=2	P07602|SAP	R.NLEKnSTKQEILAALEK.G	55500	55500	s(DKO1_90min) r(2)	DKO1	DKO1-b2	N5(NGlycan/1216.4229)	N5(NGlycan/1216.4229)	5	426	426	N	N426	422	438	1.3e-08	8.4e-07	577.84	HexNAc(2)Hex(5)	HM	P07602 --N426	P07602|SAP--N426	P07602|SAP--N426 + HM	P07602|SAP--N426 + HexNAc(2)Hex(5)	N426 + HM
sp|P07602|SAP_HUMAN Prosaposin OS=Homo sapiens GN=PSAP PE=1 SV=2	P07602	P07602|SAP_HUMAN Prosaposin OS=Homo sapiens GN=PSAP PE=1 SV=2	P07602|SAP	R.NLEKnSTKQEILAALEK.G	55500	55500	s(DKO1_90min) r(2)	DKO1	DKO1-b2	N5(NGlycan/1216.4229)	N5(NGlycan/1216.4229)	5	426	426	N	N426	422	438	4.7e-06	0.00032	353.81	HexNAc(2)Hex(5)	HM	P07602 --N426	P07602|SAP--N426	P07602|SAP--N426 + HM	P07602|SAP--N426 + HexNAc(2)Hex(5)	N426 + HM
sp|P07602|SAP_HUMAN Prosaposin OS=Homo sapiens GN=PSAP PE=1 SV=2	P07602	P07602|SAP_HUMAN Prosaposin OS=Homo sapiens GN=PSAP PE=1 SV=2	P07602|SAP	R.NLEKnSTKQEILAALEK.G	55500	55500	s(DKO1_90min) r(2)	DKO1	DKO1-b2	N5(NGlycan/1216.4229)	N5(NGlycan/1216.4229)	5	426	426	N	N426	422	438	3.1e-08	2.1e-06	485.05	HexNAc(2)Hex(5)	HM	P07602 --N426	P07602|SAP--N426	P07602|SAP--N426 + HM	P07602|SAP--N426 + HexNAc(2)Hex(5)	N426 + HM
sp|P07602|SAP_HUMAN Prosaposin OS=Homo sapiens GN=PSAP PE=1 SV=2	P07602	P07602|SAP_HUMAN Prosaposin OS=Homo sapiens GN=PSAP PE=1 SV=2	P07602|SAP	R.NLEKnSTKQEILAALEK.G	55500	55500	s(DKO1_90min) r(2)	DKO1	DKO1-b2	N5(NGlycan/1216.4229)	N5(NGlycan/1216.4229)	5	426	426	N	N426	422	438	2.4e-08	1.6e-06	525.09	HexNAc(2)Hex(5)	HM	P07602 --N426	P07602|SAP--N426	P07602|SAP--N426 + HM	P07602|SAP--N426 + HexNAc(2)Hex(5)	N426 + HM
sp|P07602|SAP_HUMAN Prosaposin OS=Homo sapiens GN=PSAP PE=1 SV=2	P07602	P07602|SAP_HUMAN Prosaposin OS=Homo sapiens GN=PSAP PE=1 SV=2	P07602|SAP	R.NLEKnSTKQEILAALEK.G	55500	55500	s(DKO1_90min) r(2)	DKO1	DKO1-b2	N5(NGlycan/1216.4229)	N5(NGlycan/1216.4229)	5	426	426	N	N426	422	438	1.4e-07	9.4e-06	435.29	HexNAc(2)Hex(5)	HM	P07602 --N426	P07602|SAP--N426	P07602|SAP--N426 + HM	P07602|SAP--N426 + HexNAc(2)Hex(5)	N426 + HM
sp|P07602|SAP_HUMAN Prosaposin OS=Homo sapiens GN=PSAP PE=1 SV=2	P07602	P07602|SAP_HUMAN Prosaposin OS=Homo sapiens GN=PSAP PE=1 SV=2	P07602|SAP	R.NLEKnSTKQEILAALEK.G	55500	55500	s(DKO1_90min) r(2)	DKO1	DKO1-b2	N5(NGlycan/1216.4229)	N5(NGlycan/1216.4229)	5	426	426	N	N426	422	438	2.4e-08	1.6e-06	555.01	HexNAc(2)Hex(5)	HM	P07602 --N426	P07602|SAP--N426	P07602|SAP--N426 + HM	P07602|SAP--N426 + HexNAc(2)Hex(5)	N426 + HM
sp|P07602|SAP_HUMAN Prosaposin OS=Homo sapiens GN=PSAP PE=1 SV=2	P07602	P07602|SAP_HUMAN Prosaposin OS=Homo sapiens GN=PSAP PE=1 SV=2	P07602|SAP	R.NLEKnSTKQEILAALEK.G	55500	55500	s(DKO1_90min) r(2)	DKO1	DKO1-b2	N5(NGlycan/1216.4229)	N5(NGlycan/1216.4229)	5	426	426	N	N426	422	438	5.3e-10	3.5e-08	539.86	HexNAc(2)Hex(5)	HM	P07602 --N426	P07602|SAP--N426	P07602|SAP--N426 + HM	P07602|SAP--N426 + HexNAc(2)Hex(5)	N426 + HM
sp|P07602|SAP_HUMAN Prosaposin OS=Homo sapiens GN=PSAP PE=1 SV=2	P07602	P07602|SAP_HUMAN Prosaposin OS=Homo sapiens GN=PSAP PE=1 SV=2	P07602|SAP	R.NLEKnSTKQEILAALEK.G	55500	55500	s(DKO1_90min) r(2)	DKO1	DKO1-b2	N5(NGlycan/1216.4229)	N5(NGlycan/1216.4229)	5	426	426	N	N426	422	438	1.2e-07	8.1e-06	420.21	HexNAc(2)Hex(5)	HM	P07602 --N426	P07602|SAP--N426	P07602|SAP--N426 + HM	P07602|SAP--N426 + HexNAc(2)Hex(5)	N426 + HM
sp|P07602|SAP_HUMAN Prosaposin OS=Homo sapiens GN=PSAP PE=1 SV=2	P07602	P07602|SAP_HUMAN Prosaposin OS=Homo sapiens GN=PSAP PE=1 SV=2	P07602|SAP	R.NLEKnSTKQEILAALEK.G	48000	48000	s(DKO1_90min) r(3)	DKO1	DKO1-b3	N5(NGlycan/1216.4229)	N5(NGlycan/1216.4229)	5	426	426	N	N426	422	438	2.9e-07	1.5e-05	410.07	HexNAc(2)Hex(5)	HM	P07602 --N426	P07602|SAP--N426	P07602|SAP--N426 + HM	P07602|SAP--N426 + HexNAc(2)Hex(5)	N426 + HM
sp|P07602|SAP_HUMAN Prosaposin OS=Homo sapiens GN=PSAP PE=1 SV=2	P07602	P07602|SAP_HUMAN Prosaposin OS=Homo sapiens GN=PSAP PE=1 SV=2	P07602|SAP	R.NLEKnSTKQEILAALEK.G	48000	48000	s(DKO1_90min) r(3)	DKO1	DKO1-b3	N5(NGlycan/1216.4229)	N5(NGlycan/1216.4229)	5	426	426	N	N426	422	438	9.9e-08	5e-06	512.11	HexNAc(2)Hex(5)	HM	P07602 --N426	P07602|SAP--N426	P07602|SAP--N426 + HM	P07602|SAP--N426 + HexNAc(2)Hex(5)	N426 + HM
sp|P07602|SAP_HUMAN Prosaposin OS=Homo sapiens GN=PSAP PE=1 SV=2	P07602	P07602|SAP_HUMAN Prosaposin OS=Homo sapiens GN=PSAP PE=1 SV=2	P07602|SAP	R.NLEKnSTKQEILAALEK.G	48000	48000	s(DKO1_90min) r(3)	DKO1	DKO1-b3	N5(NGlycan/1216.4229)	N5(NGlycan/1216.4229)	5	426	426	N	N426	422	438	4.6e-07	2.3e-05	375.44	HexNAc(2)Hex(5)	HM	P07602 --N426	P07602|SAP--N426	P07602|SAP--N426 + HM	P07602|SAP--N426 + HexNAc(2)Hex(5)	N426 + HM
sp|P07602|SAP_HUMAN Prosaposin OS=Homo sapiens GN=PSAP PE=1 SV=2	P07602	P07602|SAP_HUMAN Prosaposin OS=Homo sapiens GN=PSAP PE=1 SV=2	P07602|SAP	R.NLEKnSTKQEILAALEK.G	43200	43200	s(DKO1_90min) r(1)	DKO1	DKO1-b1	N5(NGlycan/1378.4757)	N5(NGlycan/1378.4757)	5	426	426	N	N426	422	438	2.8e-07	1.3e-05	448.71	HexNAc(2)Hex(6)	HM	P07602 --N426	P07602|SAP--N426	P07602|SAP--N426 + HM	P07602|SAP--N426 + HexNAc(2)Hex(6)	N426 + HM
sp|P07602|SAP_HUMAN Prosaposin OS=Homo sapiens GN=PSAP PE=1 SV=2	P07602	P07602|SAP_HUMAN Prosaposin OS=Homo sapiens GN=PSAP PE=1 SV=2	P07602|SAP	R.NLEKnSTKQEILAALEK.G	43200	43200	s(DKO1_90min) r(1)	DKO1	DKO1-b1	N5(NGlycan/1378.4757)	N5(NGlycan/1378.4757)	5	426	426	N	N426	422	438	7.9e-09	3.7e-07	582.75	HexNAc(2)Hex(6)	HM	P07602 --N426	P07602|SAP--N426	P07602|SAP--N426 + HM	P07602|SAP--N426 + HexNAc(2)Hex(6)	N426 + HM
sp|P07602|SAP_HUMAN Prosaposin OS=Homo sapiens GN=PSAP PE=1 SV=2	P07602	P07602|SAP_HUMAN Prosaposin OS=Homo sapiens GN=PSAP PE=1 SV=2	P07602|SAP	R.NLEKnSTKQEILAALEK.G	43200	43200	s(DKO1_90min) r(1)	DKO1	DKO1-b1	N5(NGlycan/1378.4757)	N5(NGlycan/1378.4757)	5	426	426	N	N426	422	438	1.4e-10	6.7e-09	613.05	HexNAc(2)Hex(6)	HM	P07602 --N426	P07602|SAP--N426	P07602|SAP--N426 + HM	P07602|SAP--N426 + HexNAc(2)Hex(6)	N426 + HM
sp|P07602|SAP_HUMAN Prosaposin OS=Homo sapiens GN=PSAP PE=1 SV=2	P07602	P07602|SAP_HUMAN Prosaposin OS=Homo sapiens GN=PSAP PE=1 SV=2	P07602|SAP	R.NLEKnSTKQEILAALEK.G	43200	43200	s(DKO1_90min) r(1)	DKO1	DKO1-b1	N5(NGlycan/1378.4757)	N5(NGlycan/1378.4757)	5	426	426	N	N426	422	438	1.8e-10	8.6e-09	600.79	HexNAc(2)Hex(6)	HM	P07602 --N426	P07602|SAP--N426	P07602|SAP--N426 + HM	P07602|SAP--N426 + HexNAc(2)Hex(6)	N426 + HM
sp|P07602|SAP_HUMAN Prosaposin OS=Homo sapiens GN=PSAP PE=1 SV=2	P07602	P07602|SAP_HUMAN Prosaposin OS=Homo sapiens GN=PSAP PE=1 SV=2	P07602|SAP	R.NLEKnSTKQEILAALEK.G	43200	43200	s(DKO1_90min) r(1)	DKO1	DKO1-b1	N5(NGlycan/1378.4757)	N5(NGlycan/1378.4757)	5	426	426	N	N426	422	438	6.6e-07	3.1e-05	387.7	HexNAc(2)Hex(6)	HM	P07602 --N426	P07602|SAP--N426	P07602|SAP--N426 + HM	P07602|SAP--N426 + HexNAc(2)Hex(6)	N426 + HM
sp|P07602|SAP_HUMAN Prosaposin OS=Homo sapiens GN=PSAP PE=1 SV=2	P07602	P07602|SAP_HUMAN Prosaposin OS=Homo sapiens GN=PSAP PE=1 SV=2	P07602|SAP	R.NLEKnSTKQEILAALEK.G	66100	66100	s(DKO1_90min) r(2)	DKO1	DKO1-b2	N5(NGlycan/1378.4757)	N5(NGlycan/1378.4757)	5	426	426	N	N426	422	438	1.5e-08	9.9e-07	564.35	HexNAc(2)Hex(6)	HM	P07602 --N426	P07602|SAP--N426	P07602|SAP--N426 + HM	P07602|SAP--N426 + HexNAc(2)Hex(6)	N426 + HM
sp|P07602|SAP_HUMAN Prosaposin OS=Homo sapiens GN=PSAP PE=1 SV=2	P07602	P07602|SAP_HUMAN Prosaposin OS=Homo sapiens GN=PSAP PE=1 SV=2	P07602|SAP	R.NLEKnSTKQEILAALEK.G	66100	66100	s(DKO1_90min) r(2)	DKO1	DKO1-b2	N5(NGlycan/1378.4757)	N5(NGlycan/1378.4757)	5	426	426	N	N426	422	438	7.1e-09	4.7e-07	640.89	HexNAc(2)Hex(6)	HM	P07602 --N426	P07602|SAP--N426	P07602|SAP--N426 + HM	P07602|SAP--N426 + HexNAc(2)Hex(6)	N426 + HM
sp|P07602|SAP_HUMAN Prosaposin OS=Homo sapiens GN=PSAP PE=1 SV=2	P07602	P07602|SAP_HUMAN Prosaposin OS=Homo sapiens GN=PSAP PE=1 SV=2	P07602|SAP	R.NLEKnSTKQEILAALEK.G	66100	66100	s(DKO1_90min) r(2)	DKO1	DKO1-b2	N5(NGlycan/1378.4757)	N5(NGlycan/1378.4757)	5	426	426	N	N426	422	438	1.5e-08	9.9e-07	565.94	HexNAc(2)Hex(6)	HM	P07602 --N426	P07602|SAP--N426	P07602|SAP--N426 + HM	P07602|SAP--N426 + HexNAc(2)Hex(6)	N426 + HM
sp|P07602|SAP_HUMAN Prosaposin OS=Homo sapiens GN=PSAP PE=1 SV=2	P07602	P07602|SAP_HUMAN Prosaposin OS=Homo sapiens GN=PSAP PE=1 SV=2	P07602|SAP	R.NLEKnSTKQEILAALEK.G	66100	66100	s(DKO1_90min) r(2)	DKO1	DKO1-b2	N5(NGlycan/1378.4757)	N5(NGlycan/1378.4757)	5	426	426	N	N426	422	438	1.3e-12	8.4e-11	670.57	HexNAc(2)Hex(6)	HM	P07602 --N426	P07602|SAP--N426	P07602|SAP--N426 + HM	P07602|SAP--N426 + HexNAc(2)Hex(6)	N426 + HM
sp|P07602|SAP_HUMAN Prosaposin OS=Homo sapiens GN=PSAP PE=1 SV=2	P07602	P07602|SAP_HUMAN Prosaposin OS=Homo sapiens GN=PSAP PE=1 SV=2	P07602|SAP	R.NLEKnSTKQEILAALEK.G	66100	66100	s(DKO1_90min) r(2)	DKO1	DKO1-b2	N5(NGlycan/1378.4757)	N5(NGlycan/1378.4757)	5	426	426	N	N426	422	438	4.2e-10	2.8e-08	618.55	HexNAc(2)Hex(6)	HM	P07602 --N426	P07602|SAP--N426	P07602|SAP--N426 + HM	P07602|SAP--N426 + HexNAc(2)Hex(6)	N426 + HM
sp|P07602|SAP_HUMAN Prosaposin OS=Homo sapiens GN=PSAP PE=1 SV=2	P07602	P07602|SAP_HUMAN Prosaposin OS=Homo sapiens GN=PSAP PE=1 SV=2	P07602|SAP	R.NLEKnSTKQEILAALEK.G	66100	66100	s(DKO1_90min) r(2)	DKO1	DKO1-b2	N5(NGlycan/1378.4757)	N5(NGlycan/1378.4757)	5	426	426	N	N426	422	438	2e-08	1.3e-06	573.9	HexNAc(2)Hex(6)	HM	P07602 --N426	P07602|SAP--N426	P07602|SAP--N426 + HM	P07602|SAP--N426 + HexNAc(2)Hex(6)	N426 + HM
sp|P07602|SAP_HUMAN Prosaposin OS=Homo sapiens GN=PSAP PE=1 SV=2	P07602	P07602|SAP_HUMAN Prosaposin OS=Homo sapiens GN=PSAP PE=1 SV=2	P07602|SAP	R.NLEKnSTKQEILAALEK.G	66100	66100	s(DKO1_90min) r(2)	DKO1	DKO1-b2	N5(NGlycan/1378.4757)	N5(NGlycan/1378.4757)	5	426	426	N	N426	422	438	8.2e-08	5.5e-06	503.52	HexNAc(2)Hex(6)	HM	P07602 --N426	P07602|SAP--N426	P07602|SAP--N426 + HM	P07602|SAP--N426 + HexNAc(2)Hex(6)	N426 + HM
sp|P07602|SAP_HUMAN Prosaposin OS=Homo sapiens GN=PSAP PE=1 SV=2	P07602	P07602|SAP_HUMAN Prosaposin OS=Homo sapiens GN=PSAP PE=1 SV=2	P07602|SAP	R.NLEKnSTKQEILAALEK.G	55700	55700	s(DKO1_90min) r(3)	DKO1	DKO1-b3	N5(NGlycan/1378.4757)	N5(NGlycan/1378.4757)	5	426	426	N	N426	422	438	3.4e-10	1.7e-08	638.67	HexNAc(2)Hex(6)	HM	P07602 --N426	P07602|SAP--N426	P07602|SAP--N426 + HM	P07602|SAP--N426 + HexNAc(2)Hex(6)	N426 + HM
sp|P07602|SAP_HUMAN Prosaposin OS=Homo sapiens GN=PSAP PE=1 SV=2	P07602	P07602|SAP_HUMAN Prosaposin OS=Homo sapiens GN=PSAP PE=1 SV=2	P07602|SAP	R.NLEKnSTKQEILAALEK.G	55700	55700	s(DKO1_90min) r(3)	DKO1	DKO1-b3	N5(NGlycan/1378.4757)	N5(NGlycan/1378.4757)	5	426	426	N	N426	422	438	2e-08	1e-06	562.18	HexNAc(2)Hex(6)	HM	P07602 --N426	P07602|SAP--N426	P07602|SAP--N426 + HM	P07602|SAP--N426 + HexNAc(2)Hex(6)	N426 + HM
sp|P07602|SAP_HUMAN Prosaposin OS=Homo sapiens GN=PSAP PE=1 SV=2	P07602	P07602|SAP_HUMAN Prosaposin OS=Homo sapiens GN=PSAP PE=1 SV=2	P07602|SAP	R.NLEKnSTKQEILAALEK.G	55700	55700	s(DKO1_90min) r(3)	DKO1	DKO1-b3	N5(NGlycan/1378.4757)	N5(NGlycan/1378.4757)	5	426	426	N	N426	422	438	3.9e-09	2e-07	590.9	HexNAc(2)Hex(6)	HM	P07602 --N426	P07602|SAP--N426	P07602|SAP--N426 + HM	P07602|SAP--N426 + HexNAc(2)Hex(6)	N426 + HM
sp|P07602|SAP_HUMAN Prosaposin OS=Homo sapiens GN=PSAP PE=1 SV=2	P07602	P07602|SAP_HUMAN Prosaposin OS=Homo sapiens GN=PSAP PE=1 SV=2	P07602|SAP	R.NLEKnSTKQEILAALEK.G	55700	55700	s(DKO1_90min) r(3)	DKO1	DKO1-b3	N5(NGlycan/1378.4757)	N5(NGlycan/1378.4757)	5	426	426	N	N426	422	438	5.4e-08	2.7e-06	508.43	HexNAc(2)Hex(6)	HM	P07602 --N426	P07602|SAP--N426	P07602|SAP--N426 + HM	P07602|SAP--N426 + HexNAc(2)Hex(6)	N426 + HM
sp|P07602|SAP_HUMAN Prosaposin OS=Homo sapiens GN=PSAP PE=1 SV=2	P07602	P07602|SAP_HUMAN Prosaposin OS=Homo sapiens GN=PSAP PE=1 SV=2	P07602|SAP	R.NLEKnSTKQEILAALEK.G	55700	55700	s(DKO1_90min) r(3)	DKO1	DKO1-b3	N5(NGlycan/1378.4757)	N5(NGlycan/1378.4757)	5	426	426	N	N426	422	438	2.3e-07	1.2e-05	436.16	HexNAc(2)Hex(6)	HM	P07602 --N426	P07602|SAP--N426	P07602|SAP--N426 + HM	P07602|SAP--N426 + HexNAc(2)Hex(6)	N426 + HM
sp|P07602|SAP_HUMAN Prosaposin OS=Homo sapiens GN=PSAP PE=1 SV=2	P07602	P07602|SAP_HUMAN Prosaposin OS=Homo sapiens GN=PSAP PE=1 SV=2	P07602|SAP	R.NLEKnSTKQEILAALEK.G	55700	55700	s(DKO1_90min) r(3)	DKO1	DKO1-b3	N5(NGlycan/1378.4757)	N5(NGlycan/1378.4757)	5	426	426	N	N426	422	438	1.2e-06	6.1e-05	344.18	HexNAc(2)Hex(6)	HM	P07602 --N426	P07602|SAP--N426	P07602|SAP--N426 + HM	P07602|SAP--N426 + HexNAc(2)Hex(6)	N426 + HM
sp|P07602|SAP_HUMAN Prosaposin OS=Homo sapiens GN=PSAP PE=1 SV=2	P07602	P07602|SAP_HUMAN Prosaposin OS=Homo sapiens GN=PSAP PE=1 SV=2	P07602|SAP	R.NLEKnSTKQEILAALEK.G	18400	18400	s(DKO1_90min) r(2)	DKO1	DKO1-b2	N5(NGlycan/1540.5285)	N5(NGlycan/1540.5285)	5	426	426	N	N426	422	438	0.00022	0.014	355.15	HexNAc(2)Hex(7)	HM	P07602 --N426	P07602|SAP--N426	P07602|SAP--N426 + HM	P07602|SAP--N426 + HexNAc(2)Hex(7)	N426 + HM
sp|P07602|SAP_HUMAN Prosaposin OS=Homo sapiens GN=PSAP PE=1 SV=2	P07602	P07602|SAP_HUMAN Prosaposin OS=Homo sapiens GN=PSAP PE=1 SV=2	P07602|SAP	R.NLEKnSTKQEILAALEK.G	18400	18400	s(DKO1_90min) r(2)	DKO1	DKO1-b2	N5(NGlycan/1540.5285)	N5(NGlycan/1540.5285)	5	426	426	N	N426	422	438	5.1e-07	3.4e-05	461.52	HexNAc(2)Hex(7)	HM	P07602 --N426	P07602|SAP--N426	P07602|SAP--N426 + HM	P07602|SAP--N426 + HexNAc(2)Hex(7)	N426 + HM
sp|P07602|SAP_HUMAN Prosaposin OS=Homo sapiens GN=PSAP PE=1 SV=2	P07602	P07602|SAP_HUMAN Prosaposin OS=Homo sapiens GN=PSAP PE=1 SV=2	P07602|SAP	R.NLEKnSTKQEILAALEK.G	6570	6570	s(DKO1_90min) r(3)	DKO1	DKO1-b3	N5(NGlycan/1540.5285)	N5(NGlycan/1540.5285)	5	426	426	N	N426	422	438	0.00082	0.04	364.65	HexNAc(2)Hex(7)	HM	P07602 --N426	P07602|SAP--N426	P07602|SAP--N426 + HM	P07602|SAP--N426 + HexNAc(2)Hex(7)	N426 + HM
sp|P07602|SAP_HUMAN Prosaposin OS=Homo sapiens GN=PSAP PE=1 SV=2	P07602	P07602|SAP_HUMAN Prosaposin OS=Homo sapiens GN=PSAP PE=1 SV=2	P07602|SAP	R.NLEKnSTKQEILAALEK.G	6570	6570	s(DKO1_90min) r(3)	DKO1	DKO1-b3	N5(NGlycan/1540.5285)	N5(NGlycan/1540.5285)	5	426	426	N	N426	422	438	0.00067	0.033	334.54	HexNAc(2)Hex(7)	HM	P07602 --N426	P07602|SAP--N426	P07602|SAP--N426 + HM	P07602|SAP--N426 + HexNAc(2)Hex(7)	N426 + HM
sp|P07602|SAP_HUMAN Prosaposin OS=Homo sapiens GN=PSAP PE=1 SV=2	P07602	P07602|SAP_HUMAN Prosaposin OS=Homo sapiens GN=PSAP PE=1 SV=2	P07602|SAP	R.NLEKnSTKQEILAALEK.G	6570	6570	s(DKO1_90min) r(3)	DKO1	DKO1-b3	N5(NGlycan/1540.5285)	N5(NGlycan/1540.5285)	5	426	426	N	N426	422	438	4e-07	2e-05	504.14	HexNAc(2)Hex(7)	HM	P07602 --N426	P07602|SAP--N426	P07602|SAP--N426 + HM	P07602|SAP--N426 + HexNAc(2)Hex(7)	N426 + HM
sp|P07602|SAP_HUMAN Prosaposin OS=Homo sapiens GN=PSAP PE=1 SV=2	P07602	P07602|SAP_HUMAN Prosaposin OS=Homo sapiens GN=PSAP PE=1 SV=2	P07602|SAP	K.nSTKQEILAALEK.G	153000	153000	s(DKO1_90min) r(1)	DKO1	DKO1-b1	N1(NGlycan/1054.3700)	N1(NGlycan/1054.3700)	1	426	426	N	N426	426	438	8.7e-15	4e-13	744.95	HexNAc(2)Hex(4)	PauciM	P07602 --N426	P07602|SAP--N426	P07602|SAP--N426 + PauciM	P07602|SAP--N426 + HexNAc(2)Hex(4)	N426 + PauciM
sp|P07602|SAP_HUMAN Prosaposin OS=Homo sapiens GN=PSAP PE=1 SV=2	P07602	P07602|SAP_HUMAN Prosaposin OS=Homo sapiens GN=PSAP PE=1 SV=2	P07602|SAP	K.nSTKQEILAALEK.G	153000	153000	s(DKO1_90min) r(1)	DKO1	DKO1-b1	N1(NGlycan/1054.3700)	N1(NGlycan/1054.3700)	1	426	426	N	N426	426	438	8.7e-15	4e-13	711.66	HexNAc(2)Hex(4)	PauciM	P07602 --N426	P07602|SAP--N426	P07602|SAP--N426 + PauciM	P07602|SAP--N426 + HexNAc(2)Hex(4)	N426 + PauciM
sp|P07602|SAP_HUMAN Prosaposin OS=Homo sapiens GN=PSAP PE=1 SV=2	P07602	P07602|SAP_HUMAN Prosaposin OS=Homo sapiens GN=PSAP PE=1 SV=2	P07602|SAP	K.nSTKQEILAALEK.G	186000	186000	s(DKO1_90min) r(2)	DKO1	DKO1-b2	N1(NGlycan/1054.3700)	N1(NGlycan/1054.3700)	1	426	426	N	N426	426	438	5.7e-14	3.8e-12	740.08	HexNAc(2)Hex(4)	PauciM	P07602 --N426	P07602|SAP--N426	P07602|SAP--N426 + PauciM	P07602|SAP--N426 + HexNAc(2)Hex(4)	N426 + PauciM
sp|P07602|SAP_HUMAN Prosaposin OS=Homo sapiens GN=PSAP PE=1 SV=2	P07602	P07602|SAP_HUMAN Prosaposin OS=Homo sapiens GN=PSAP PE=1 SV=2	P07602|SAP	K.nSTKQEILAALEK.G	186000	186000	s(DKO1_90min) r(2)	DKO1	DKO1-b2	N1(NGlycan/1054.3700)	N1(NGlycan/1054.3700)	1	426	426	N	N426	426	438	1.3e-11	8.9e-10	694.77	HexNAc(2)Hex(4)	PauciM	P07602 --N426	P07602|SAP--N426	P07602|SAP--N426 + PauciM	P07602|SAP--N426 + HexNAc(2)Hex(4)	N426 + PauciM
sp|P07602|SAP_HUMAN Prosaposin OS=Homo sapiens GN=PSAP PE=1 SV=2	P07602	P07602|SAP_HUMAN Prosaposin OS=Homo sapiens GN=PSAP PE=1 SV=2	P07602|SAP	K.nSTKQEILAALEK.G	119000	119000	s(DKO1_90min) r(3)	DKO1	DKO1-b3	N1(NGlycan/1054.3700)	N1(NGlycan/1054.3700)	1	426	426	N	N426	426	438	1.4e-12	7.1e-11	660.11	HexNAc(2)Hex(4)	PauciM	P07602 --N426	P07602|SAP--N426	P07602|SAP--N426 + PauciM	P07602|SAP--N426 + HexNAc(2)Hex(4)	N426 + PauciM
sp|P07602|SAP_HUMAN Prosaposin OS=Homo sapiens GN=PSAP PE=1 SV=2	P07602	P07602|SAP_HUMAN Prosaposin OS=Homo sapiens GN=PSAP PE=1 SV=2	P07602|SAP	K.nSTKQEILAALEK.G	119000	119000	s(DKO1_90min) r(3)	DKO1	DKO1-b3	N1(NGlycan/1054.3700)	N1(NGlycan/1054.3700)	1	426	426	N	N426	426	438	1.4e-13	7.1e-12	723.46	HexNAc(2)Hex(4)	PauciM	P07602 --N426	P07602|SAP--N426	P07602|SAP--N426 + PauciM	P07602|SAP--N426 + HexNAc(2)Hex(4)	N426 + PauciM
sp|P07602|SAP_HUMAN Prosaposin OS=Homo sapiens GN=PSAP PE=1 SV=2	P07602	P07602|SAP_HUMAN Prosaposin OS=Homo sapiens GN=PSAP PE=1 SV=2	P07602|SAP	K.nSTKQEILAALEK.G	32500	32500	s(DKO1_90min) r(1)	DKO1	DKO1-b1	N1(NGlycan/1216.4229)	N1(NGlycan/1216.4229)	1	426	426	N	N426	426	438	7.3e-06	0.00034	415.15	HexNAc(2)Hex(5)	HM	P07602 --N426	P07602|SAP--N426	P07602|SAP--N426 + HM	P07602|SAP--N426 + HexNAc(2)Hex(5)	N426 + HM
sp|P07602|SAP_HUMAN Prosaposin OS=Homo sapiens GN=PSAP PE=1 SV=2	P07602	P07602|SAP_HUMAN Prosaposin OS=Homo sapiens GN=PSAP PE=1 SV=2	P07602|SAP	K.nSTKQEILAALEK.G	33400	33400	s(DKO1_90min) r(3)	DKO1	DKO1-b3	N1(NGlycan/1216.4229)	N1(NGlycan/1216.4229)	1	426	426	N	N426	426	438	4.5e-07	2.3e-05	481.52	HexNAc(2)Hex(5)	HM	P07602 --N426	P07602|SAP--N426	P07602|SAP--N426 + HM	P07602|SAP--N426 + HexNAc(2)Hex(5)	N426 + HM
sp|P07602|SAP_HUMAN Prosaposin OS=Homo sapiens GN=PSAP PE=1 SV=2	P07602	P07602|SAP_HUMAN Prosaposin OS=Homo sapiens GN=PSAP PE=1 SV=2	P07602|SAP	K.nSTKQEILAALEK.G	166000	166000	s(DKO1_90min) r(1)	DKO1	DKO1-b1	N1(NGlycan/1216.4229)	N1(NGlycan/1216.4229)	1	426	426	N	N426	426	438	9e-16	4e-14	759.02	HexNAc(2)Hex(5)	HM	P07602 --N426	P07602|SAP--N426	P07602|SAP--N426 + HM	P07602|SAP--N426 + HexNAc(2)Hex(5)	N426 + HM
sp|P07602|SAP_HUMAN Prosaposin OS=Homo sapiens GN=PSAP PE=1 SV=2	P07602	P07602|SAP_HUMAN Prosaposin OS=Homo sapiens GN=PSAP PE=1 SV=2	P07602|SAP	K.nSTKQEILAALEK.G	164000	164000	s(DKO1_90min) r(2)	DKO1	DKO1-b2	N1(NGlycan/1216.4229)	N1(NGlycan/1216.4229)	1	426	426	N	N426	426	438	5.7e-14	3.8e-12	727.7	HexNAc(2)Hex(5)	HM	P07602 --N426	P07602|SAP--N426	P07602|SAP--N426 + HM	P07602|SAP--N426 + HexNAc(2)Hex(5)	N426 + HM
sp|P07602|SAP_HUMAN Prosaposin OS=Homo sapiens GN=PSAP PE=1 SV=2	P07602	P07602|SAP_HUMAN Prosaposin OS=Homo sapiens GN=PSAP PE=1 SV=2	P07602|SAP	K.nSTKQEILAALEK.G	157000	157000	s(DKO1_90min) r(3)	DKO1	DKO1-b3	N1(NGlycan/1216.4229)	N1(NGlycan/1216.4229)	1	426	426	N	N426	426	438	1.4e-14	7.1e-13	754.57	HexNAc(2)Hex(5)	HM	P07602 --N426	P07602|SAP--N426	P07602|SAP--N426 + HM	P07602|SAP--N426 + HexNAc(2)Hex(5)	N426 + HM
sp|P07602|SAP_HUMAN Prosaposin OS=Homo sapiens GN=PSAP PE=1 SV=2	P07602	P07602|SAP_HUMAN Prosaposin OS=Homo sapiens GN=PSAP PE=1 SV=2	P07602|SAP	K.nSTKQEILAALEK.G	157000	157000	s(DKO1_90min) r(3)	DKO1	DKO1-b3	N1(NGlycan/1216.4229)	N1(NGlycan/1216.4229)	1	426	426	N	N426	426	438	1.4e-13	7.1e-12	745.32	HexNAc(2)Hex(5)	HM	P07602 --N426	P07602|SAP--N426	P07602|SAP--N426 + HM	P07602|SAP--N426 + HexNAc(2)Hex(5)	N426 + HM
sp|P07602|SAP_HUMAN Prosaposin OS=Homo sapiens GN=PSAP PE=1 SV=2	P07602	P07602|SAP_HUMAN Prosaposin OS=Homo sapiens GN=PSAP PE=1 SV=2	P07602|SAP	K.nSTKQEILAALEK.G	147000	147000	s(DKO1_90min) r(1)	DKO1	DKO1-b1	N1(NGlycan/1378.4757)	N1(NGlycan/1378.4757)	1	426	426	N	N426	426	438	1.9e-14	8.7e-13	733.79	HexNAc(2)Hex(6)	HM	P07602 --N426	P07602|SAP--N426	P07602|SAP--N426 + HM	P07602|SAP--N426 + HexNAc(2)Hex(6)	N426 + HM
sp|P07602|SAP_HUMAN Prosaposin OS=Homo sapiens GN=PSAP PE=1 SV=2	P07602	P07602|SAP_HUMAN Prosaposin OS=Homo sapiens GN=PSAP PE=1 SV=2	P07602|SAP	K.nSTKQEILAALEK.G	147000	147000	s(DKO1_90min) r(1)	DKO1	DKO1-b1	N1(NGlycan/1378.4757)	N1(NGlycan/1378.4757)	1	426	426	N	N426	426	438	8.7e-15	4e-13	726.44	HexNAc(2)Hex(6)	HM	P07602 --N426	P07602|SAP--N426	P07602|SAP--N426 + HM	P07602|SAP--N426 + HexNAc(2)Hex(6)	N426 + HM
sp|P07602|SAP_HUMAN Prosaposin OS=Homo sapiens GN=PSAP PE=1 SV=2	P07602	P07602|SAP_HUMAN Prosaposin OS=Homo sapiens GN=PSAP PE=1 SV=2	P07602|SAP	K.nSTKQEILAALEK.G	160000	160000	s(DKO1_90min) r(2)	DKO1	DKO1-b2	N1(NGlycan/1378.4757)	N1(NGlycan/1378.4757)	1	426	426	N	N426	426	438	5.7e-14	3.8e-12	711.08	HexNAc(2)Hex(6)	HM	P07602 --N426	P07602|SAP--N426	P07602|SAP--N426 + HM	P07602|SAP--N426 + HexNAc(2)Hex(6)	N426 + HM
sp|P07602|SAP_HUMAN Prosaposin OS=Homo sapiens GN=PSAP PE=1 SV=2	P07602	P07602|SAP_HUMAN Prosaposin OS=Homo sapiens GN=PSAP PE=1 SV=2	P07602|SAP	K.nSTKQEILAALEK.G	150000	150000	s(DKO1_90min) r(3)	DKO1	DKO1-b3	N1(NGlycan/1378.4757)	N1(NGlycan/1378.4757)	1	426	426	N	N426	426	438	1.4e-12	7.1e-11	681.86	HexNAc(2)Hex(6)	HM	P07602 --N426	P07602|SAP--N426	P07602|SAP--N426 + HM	P07602|SAP--N426 + HexNAc(2)Hex(6)	N426 + HM
sp|P07602|SAP_HUMAN Prosaposin OS=Homo sapiens GN=PSAP PE=1 SV=2	P07602	P07602|SAP_HUMAN Prosaposin OS=Homo sapiens GN=PSAP PE=1 SV=2	P07602|SAP	K.nSTKQEILAALEK.G	150000	150000	s(DKO1_90min) r(3)	DKO1	DKO1-b3	N1(NGlycan/1378.4757)	N1(NGlycan/1378.4757)	1	426	426	N	N426	426	438	5.9e-12	3e-10	689.8	HexNAc(2)Hex(6)	HM	P07602 --N426	P07602|SAP--N426	P07602|SAP--N426 + HM	P07602|SAP--N426 + HexNAc(2)Hex(6)	N426 + HM
sp|P07602|SAP_HUMAN Prosaposin OS=Homo sapiens GN=PSAP PE=1 SV=2	P07602	P07602|SAP_HUMAN Prosaposin OS=Homo sapiens GN=PSAP PE=1 SV=2	P07602|SAP	K.nSTKQEILAALEK.G	76000	76000	s(DKO1_90min) r(1)	DKO1	DKO1-b1	N1(NGlycan/1458.4420)	N1(NGlycan/1458.4420)	1	426	426	N	N426	426	438	1.7e-08	7.8e-07	547.41	HexNAc(2)Hex(6)Phospho(1)	M6P	P07602 --N426	P07602|SAP--N426	P07602|SAP--N426 + M6P	P07602|SAP--N426 + HexNAc(2)Hex(6)Phospho(1)	N426 + M6P
sp|P07602|SAP_HUMAN Prosaposin OS=Homo sapiens GN=PSAP PE=1 SV=2	P07602	P07602|SAP_HUMAN Prosaposin OS=Homo sapiens GN=PSAP PE=1 SV=2	P07602|SAP	K.nSTKQEILAALEK.G	76000	76000	s(DKO1_90min) r(1)	DKO1	DKO1-b1	N1(NGlycan/1458.4420)	N1(NGlycan/1458.4420)	1	426	426	N	N426	426	438	1.9e-08	8.9e-07	546.58	HexNAc(2)Hex(6)Phospho(1)	M6P	P07602 --N426	P07602|SAP--N426	P07602|SAP--N426 + M6P	P07602|SAP--N426 + HexNAc(2)Hex(6)Phospho(1)	N426 + M6P
sp|P07602|SAP_HUMAN Prosaposin OS=Homo sapiens GN=PSAP PE=1 SV=2	P07602	P07602|SAP_HUMAN Prosaposin OS=Homo sapiens GN=PSAP PE=1 SV=2	P07602|SAP	K.nSTKQEILAALEK.G	76000	76000	s(DKO1_90min) r(1)	DKO1	DKO1-b1	N1(NGlycan/1458.4420)	N1(NGlycan/1458.4420)	1	426	426	N	N426	426	438	9.8e-09	4.6e-07	571.39	HexNAc(2)Hex(6)Phospho(1)	M6P	P07602 --N426	P07602|SAP--N426	P07602|SAP--N426 + M6P	P07602|SAP--N426 + HexNAc(2)Hex(6)Phospho(1)	N426 + M6P
sp|P07602|SAP_HUMAN Prosaposin OS=Homo sapiens GN=PSAP PE=1 SV=2	P07602	P07602|SAP_HUMAN Prosaposin OS=Homo sapiens GN=PSAP PE=1 SV=2	P07602|SAP	K.nSTKQEILAALEK.G	61400	61400	s(DKO1_90min) r(2)	DKO1	DKO1-b2	N1(NGlycan/1458.4420)	N1(NGlycan/1458.4420)	1	426	426	N	N426	426	438	1.5e-08	9.7e-07	521.81	HexNAc(2)Hex(6)Phospho(1)	M6P	P07602 --N426	P07602|SAP--N426	P07602|SAP--N426 + M6P	P07602|SAP--N426 + HexNAc(2)Hex(6)Phospho(1)	N426 + M6P
sp|P07602|SAP_HUMAN Prosaposin OS=Homo sapiens GN=PSAP PE=1 SV=2	P07602	P07602|SAP_HUMAN Prosaposin OS=Homo sapiens GN=PSAP PE=1 SV=2	P07602|SAP	K.nSTKQEILAALEK.G	81300	81300	s(DKO1_90min) r(3)	DKO1	DKO1-b3	N1(NGlycan/1458.4420)	N1(NGlycan/1458.4420)	1	426	426	N	N426	426	438	0.00013	0.0066	393.44	HexNAc(2)Hex(6)Phospho(1)	M6P	P07602 --N426	P07602|SAP--N426	P07602|SAP--N426 + M6P	P07602|SAP--N426 + HexNAc(2)Hex(6)Phospho(1)	N426 + M6P
sp|P07602|SAP_HUMAN Prosaposin OS=Homo sapiens GN=PSAP PE=1 SV=2	P07602	P07602|SAP_HUMAN Prosaposin OS=Homo sapiens GN=PSAP PE=1 SV=2	P07602|SAP	K.nSTKQEILAALEK.G	81300	81300	s(DKO1_90min) r(3)	DKO1	DKO1-b3	N1(NGlycan/1458.4420)	N1(NGlycan/1458.4420)	1	426	426	N	N426	426	438	0.00053	0.026	345.26	HexNAc(2)Hex(6)Phospho(1)	M6P	P07602 --N426	P07602|SAP--N426	P07602|SAP--N426 + M6P	P07602|SAP--N426 + HexNAc(2)Hex(6)Phospho(1)	N426 + M6P
sp|P07602|SAP_HUMAN Prosaposin OS=Homo sapiens GN=PSAP PE=1 SV=2	P07602	P07602|SAP_HUMAN Prosaposin OS=Homo sapiens GN=PSAP PE=1 SV=2	P07602|SAP	K.nSTKQEILAALEK.G	121000	121000	s(DKO1_90min) r(1)	DKO1	DKO1-b1	N1(NGlycan/730.2644)	N1(NGlycan/730.2644)	1	426	426	N	N426	426	438	1.6e-06	7.3e-05	425.97	HexNAc(2)Hex(2)	PauciM	P07602 --N426	P07602|SAP--N426	P07602|SAP--N426 + PauciM	P07602|SAP--N426 + HexNAc(2)Hex(2)	N426 + PauciM
sp|P07602|SAP_HUMAN Prosaposin OS=Homo sapiens GN=PSAP PE=1 SV=2	P07602	P07602|SAP_HUMAN Prosaposin OS=Homo sapiens GN=PSAP PE=1 SV=2	P07602|SAP	K.nSTKQEILAALEK.G	121000	121000	s(DKO1_90min) r(1)	DKO1	DKO1-b1	N1(NGlycan/730.2644)	N1(NGlycan/730.2644)	1	426	426	N	N426	426	438	6.8e-08	3.1e-06	388.21	HexNAc(2)Hex(2)	PauciM	P07602 --N426	P07602|SAP--N426	P07602|SAP--N426 + PauciM	P07602|SAP--N426 + HexNAc(2)Hex(2)	N426 + PauciM
sp|P07602|SAP_HUMAN Prosaposin OS=Homo sapiens GN=PSAP PE=1 SV=2	P07602	P07602|SAP_HUMAN Prosaposin OS=Homo sapiens GN=PSAP PE=1 SV=2	P07602|SAP	K.nSTKQEILAALEK.G	121000	121000	s(DKO1_90min) r(1)	DKO1	DKO1-b1	N1(NGlycan/730.2644)	N1(NGlycan/730.2644)	1	426	426	N	N426	426	438	8.7e-09	4.1e-07	487.3	HexNAc(2)Hex(2)	PauciM	P07602 --N426	P07602|SAP--N426	P07602|SAP--N426 + PauciM	P07602|SAP--N426 + HexNAc(2)Hex(2)	N426 + PauciM
sp|P07602|SAP_HUMAN Prosaposin OS=Homo sapiens GN=PSAP PE=1 SV=2	P07602	P07602|SAP_HUMAN Prosaposin OS=Homo sapiens GN=PSAP PE=1 SV=2	P07602|SAP	K.nSTKQEILAALEK.G	121000	121000	s(DKO1_90min) r(1)	DKO1	DKO1-b1	N1(NGlycan/730.2644)	N1(NGlycan/730.2644)	1	426	426	N	N426	426	438	2.3e-10	1.1e-08	545.17	HexNAc(2)Hex(2)	PauciM	P07602 --N426	P07602|SAP--N426	P07602|SAP--N426 + PauciM	P07602|SAP--N426 + HexNAc(2)Hex(2)	N426 + PauciM
sp|P07602|SAP_HUMAN Prosaposin OS=Homo sapiens GN=PSAP PE=1 SV=2	P07602	P07602|SAP_HUMAN Prosaposin OS=Homo sapiens GN=PSAP PE=1 SV=2	P07602|SAP	K.nSTKQEILAALEK.G	121000	121000	s(DKO1_90min) r(1)	DKO1	DKO1-b1	N1(NGlycan/730.2644)	N1(NGlycan/730.2644)	1	426	426	N	N426	426	438	9.9e-10	4.6e-08	508.15	HexNAc(2)Hex(2)	PauciM	P07602 --N426	P07602|SAP--N426	P07602|SAP--N426 + PauciM	P07602|SAP--N426 + HexNAc(2)Hex(2)	N426 + PauciM
sp|P07602|SAP_HUMAN Prosaposin OS=Homo sapiens GN=PSAP PE=1 SV=2	P07602	P07602|SAP_HUMAN Prosaposin OS=Homo sapiens GN=PSAP PE=1 SV=2	P07602|SAP	K.nSTKQEILAALEK.G	121000	121000	s(DKO1_90min) r(1)	DKO1	DKO1-b1	N1(NGlycan/730.2644)	N1(NGlycan/730.2644)	1	426	426	N	N426	426	438	1.9e-06	8.9e-05	345.66	HexNAc(2)Hex(2)	PauciM	P07602 --N426	P07602|SAP--N426	P07602|SAP--N426 + PauciM	P07602|SAP--N426 + HexNAc(2)Hex(2)	N426 + PauciM
sp|P07602|SAP_HUMAN Prosaposin OS=Homo sapiens GN=PSAP PE=1 SV=2	P07602	P07602|SAP_HUMAN Prosaposin OS=Homo sapiens GN=PSAP PE=1 SV=2	P07602|SAP	K.nSTKQEILAALEK.G	133000	133000	s(DKO1_90min) r(2)	DKO1	DKO1-b2	N1(NGlycan/730.2644)	N1(NGlycan/730.2644)	1	426	426	N	N426	426	438	4.4e-10	2.9e-08	523.93	HexNAc(2)Hex(2)	PauciM	P07602 --N426	P07602|SAP--N426	P07602|SAP--N426 + PauciM	P07602|SAP--N426 + HexNAc(2)Hex(2)	N426 + PauciM
sp|P07602|SAP_HUMAN Prosaposin OS=Homo sapiens GN=PSAP PE=1 SV=2	P07602	P07602|SAP_HUMAN Prosaposin OS=Homo sapiens GN=PSAP PE=1 SV=2	P07602|SAP	K.nSTKQEILAALEK.G	133000	133000	s(DKO1_90min) r(2)	DKO1	DKO1-b2	N1(NGlycan/730.2644)	N1(NGlycan/730.2644)	1	426	426	N	N426	426	438	1.2e-08	8e-07	495.17	HexNAc(2)Hex(2)	PauciM	P07602 --N426	P07602|SAP--N426	P07602|SAP--N426 + PauciM	P07602|SAP--N426 + HexNAc(2)Hex(2)	N426 + PauciM
sp|P07602|SAP_HUMAN Prosaposin OS=Homo sapiens GN=PSAP PE=1 SV=2	P07602	P07602|SAP_HUMAN Prosaposin OS=Homo sapiens GN=PSAP PE=1 SV=2	P07602|SAP	K.nSTKQEILAALEK.G	133000	133000	s(DKO1_90min) r(2)	DKO1	DKO1-b2	N1(NGlycan/730.2644)	N1(NGlycan/730.2644)	1	426	426	N	N426	426	438	4.5e-10	3e-08	543.3	HexNAc(2)Hex(2)	PauciM	P07602 --N426	P07602|SAP--N426	P07602|SAP--N426 + PauciM	P07602|SAP--N426 + HexNAc(2)Hex(2)	N426 + PauciM
sp|P07602|SAP_HUMAN Prosaposin OS=Homo sapiens GN=PSAP PE=1 SV=2	P07602	P07602|SAP_HUMAN Prosaposin OS=Homo sapiens GN=PSAP PE=1 SV=2	P07602|SAP	K.nSTKQEILAALEK.G	133000	133000	s(DKO1_90min) r(2)	DKO1	DKO1-b2	N1(NGlycan/730.2644)	N1(NGlycan/730.2644)	1	426	426	N	N426	426	438	1.7e-10	1.1e-08	574.76	HexNAc(2)Hex(2)	PauciM	P07602 --N426	P07602|SAP--N426	P07602|SAP--N426 + PauciM	P07602|SAP--N426 + HexNAc(2)Hex(2)	N426 + PauciM
sp|P07602|SAP_HUMAN Prosaposin OS=Homo sapiens GN=PSAP PE=1 SV=2	P07602	P07602|SAP_HUMAN Prosaposin OS=Homo sapiens GN=PSAP PE=1 SV=2	P07602|SAP	K.nSTKQEILAALEK.G	98500	98500	s(DKO1_90min) r(3)	DKO1	DKO1-b3	N1(NGlycan/730.2644)	N1(NGlycan/730.2644)	1	426	426	N	N426	426	438	0.00048	0.024	315.46	HexNAc(2)Hex(2)	PauciM	P07602 --N426	P07602|SAP--N426	P07602|SAP--N426 + PauciM	P07602|SAP--N426 + HexNAc(2)Hex(2)	N426 + PauciM
sp|P07602|SAP_HUMAN Prosaposin OS=Homo sapiens GN=PSAP PE=1 SV=2	P07602	P07602|SAP_HUMAN Prosaposin OS=Homo sapiens GN=PSAP PE=1 SV=2	P07602|SAP	K.nSTKQEILAALEK.G	127000	127000	s(DKO1_90min) r(1)	DKO1	DKO1-b1	N1(NGlycan/892.3172)	N1(NGlycan/892.3172)	1	426	426	N	N426	426	438	1e-12	4.7e-11	641.42	HexNAc(2)Hex(3)	PauciM	P07602 --N426	P07602|SAP--N426	P07602|SAP--N426 + PauciM	P07602|SAP--N426 + HexNAc(2)Hex(3)	N426 + PauciM
sp|P07602|SAP_HUMAN Prosaposin OS=Homo sapiens GN=PSAP PE=1 SV=2	P07602	P07602|SAP_HUMAN Prosaposin OS=Homo sapiens GN=PSAP PE=1 SV=2	P07602|SAP	K.nSTKQEILAALEK.G	127000	127000	s(DKO1_90min) r(1)	DKO1	DKO1-b1	N1(NGlycan/892.3172)	N1(NGlycan/892.3172)	1	426	426	N	N426	426	438	8.8e-09	4.1e-07	520.85	HexNAc(2)Hex(3)	PauciM	P07602 --N426	P07602|SAP--N426	P07602|SAP--N426 + PauciM	P07602|SAP--N426 + HexNAc(2)Hex(3)	N426 + PauciM
sp|P07602|SAP_HUMAN Prosaposin OS=Homo sapiens GN=PSAP PE=1 SV=2	P07602	P07602|SAP_HUMAN Prosaposin OS=Homo sapiens GN=PSAP PE=1 SV=2	P07602|SAP	K.nSTKQEILAALEK.G	127000	127000	s(DKO1_90min) r(1)	DKO1	DKO1-b1	N1(NGlycan/892.3172)	N1(NGlycan/892.3172)	1	426	426	N	N426	426	438	1.2e-08	5.8e-07	545.38	HexNAc(2)Hex(3)	PauciM	P07602 --N426	P07602|SAP--N426	P07602|SAP--N426 + PauciM	P07602|SAP--N426 + HexNAc(2)Hex(3)	N426 + PauciM
sp|P07602|SAP_HUMAN Prosaposin OS=Homo sapiens GN=PSAP PE=1 SV=2	P07602	P07602|SAP_HUMAN Prosaposin OS=Homo sapiens GN=PSAP PE=1 SV=2	P07602|SAP	K.nSTKQEILAALEK.G	127000	127000	s(DKO1_90min) r(1)	DKO1	DKO1-b1	N1(NGlycan/892.3172)	N1(NGlycan/892.3172)	1	426	426	N	N426	426	438	1e-12	4.7e-11	637	HexNAc(2)Hex(3)	PauciM	P07602 --N426	P07602|SAP--N426	P07602|SAP--N426 + PauciM	P07602|SAP--N426 + HexNAc(2)Hex(3)	N426 + PauciM
sp|P07602|SAP_HUMAN Prosaposin OS=Homo sapiens GN=PSAP PE=1 SV=2	P07602	P07602|SAP_HUMAN Prosaposin OS=Homo sapiens GN=PSAP PE=1 SV=2	P07602|SAP	K.nSTKQEILAALEK.G	127000	127000	s(DKO1_90min) r(1)	DKO1	DKO1-b1	N1(NGlycan/892.3172)	N1(NGlycan/892.3172)	1	426	426	N	N426	426	438	1.8e-10	8.4e-09	579.96	HexNAc(2)Hex(3)	PauciM	P07602 --N426	P07602|SAP--N426	P07602|SAP--N426 + PauciM	P07602|SAP--N426 + HexNAc(2)Hex(3)	N426 + PauciM
sp|P07602|SAP_HUMAN Prosaposin OS=Homo sapiens GN=PSAP PE=1 SV=2	P07602	P07602|SAP_HUMAN Prosaposin OS=Homo sapiens GN=PSAP PE=1 SV=2	P07602|SAP	K.nSTKQEILAALEK.G	127000	127000	s(DKO1_90min) r(1)	DKO1	DKO1-b1	N1(NGlycan/892.3172)	N1(NGlycan/892.3172)	1	426	426	N	N426	426	438	4.8e-08	2.3e-06	494.16	HexNAc(2)Hex(3)	PauciM	P07602 --N426	P07602|SAP--N426	P07602|SAP--N426 + PauciM	P07602|SAP--N426 + HexNAc(2)Hex(3)	N426 + PauciM
sp|P07602|SAP_HUMAN Prosaposin OS=Homo sapiens GN=PSAP PE=1 SV=2	P07602	P07602|SAP_HUMAN Prosaposin OS=Homo sapiens GN=PSAP PE=1 SV=2	P07602|SAP	K.nSTKQEILAALEK.G	127000	127000	s(DKO1_90min) r(1)	DKO1	DKO1-b1	N1(NGlycan/892.3172)	N1(NGlycan/892.3172)	1	426	426	N	N426	426	438	8.7e-13	4e-11	613.18	HexNAc(2)Hex(3)	PauciM	P07602 --N426	P07602|SAP--N426	P07602|SAP--N426 + PauciM	P07602|SAP--N426 + HexNAc(2)Hex(3)	N426 + PauciM
sp|P07602|SAP_HUMAN Prosaposin OS=Homo sapiens GN=PSAP PE=1 SV=2	P07602	P07602|SAP_HUMAN Prosaposin OS=Homo sapiens GN=PSAP PE=1 SV=2	P07602|SAP	K.nSTKQEILAALEK.G	127000	127000	s(DKO1_90min) r(1)	DKO1	DKO1-b1	N1(NGlycan/892.3172)	N1(NGlycan/892.3172)	1	426	426	N	N426	426	438	8.7e-12	4e-10	596.18	HexNAc(2)Hex(3)	PauciM	P07602 --N426	P07602|SAP--N426	P07602|SAP--N426 + PauciM	P07602|SAP--N426 + HexNAc(2)Hex(3)	N426 + PauciM
sp|P07602|SAP_HUMAN Prosaposin OS=Homo sapiens GN=PSAP PE=1 SV=2	P07602	P07602|SAP_HUMAN Prosaposin OS=Homo sapiens GN=PSAP PE=1 SV=2	P07602|SAP	K.nSTKQEILAALEK.G	127000	127000	s(DKO1_90min) r(1)	DKO1	DKO1-b1	N1(NGlycan/892.3172)	N1(NGlycan/892.3172)	1	426	426	N	N426	426	438	1.8e-10	8.4e-09	579.23	HexNAc(2)Hex(3)	PauciM	P07602 --N426	P07602|SAP--N426	P07602|SAP--N426 + PauciM	P07602|SAP--N426 + HexNAc(2)Hex(3)	N426 + PauciM
sp|P07602|SAP_HUMAN Prosaposin OS=Homo sapiens GN=PSAP PE=1 SV=2	P07602	P07602|SAP_HUMAN Prosaposin OS=Homo sapiens GN=PSAP PE=1 SV=2	P07602|SAP	K.nSTKQEILAALEK.G	127000	127000	s(DKO1_90min) r(1)	DKO1	DKO1-b1	N1(NGlycan/892.3172)	N1(NGlycan/892.3172)	1	426	426	N	N426	426	438	2.2e-11	1e-09	627.52	HexNAc(2)Hex(3)	PauciM	P07602 --N426	P07602|SAP--N426	P07602|SAP--N426 + PauciM	P07602|SAP--N426 + HexNAc(2)Hex(3)	N426 + PauciM
sp|P07602|SAP_HUMAN Prosaposin OS=Homo sapiens GN=PSAP PE=1 SV=2	P07602	P07602|SAP_HUMAN Prosaposin OS=Homo sapiens GN=PSAP PE=1 SV=2	P07602|SAP	K.nSTKQEILAALEK.G	127000	127000	s(DKO1_90min) r(1)	DKO1	DKO1-b1	N1(NGlycan/892.3172)	N1(NGlycan/892.3172)	1	426	426	N	N426	426	438	1.8e-10	8.4e-09	577.47	HexNAc(2)Hex(3)	PauciM	P07602 --N426	P07602|SAP--N426	P07602|SAP--N426 + PauciM	P07602|SAP--N426 + HexNAc(2)Hex(3)	N426 + PauciM
sp|P07602|SAP_HUMAN Prosaposin OS=Homo sapiens GN=PSAP PE=1 SV=2	P07602	P07602|SAP_HUMAN Prosaposin OS=Homo sapiens GN=PSAP PE=1 SV=2	P07602|SAP	K.nSTKQEILAALEK.G	127000	127000	s(DKO1_90min) r(1)	DKO1	DKO1-b1	N1(NGlycan/892.3172)	N1(NGlycan/892.3172)	1	426	426	N	N426	426	438	8.7e-13	4e-11	609.76	HexNAc(2)Hex(3)	PauciM	P07602 --N426	P07602|SAP--N426	P07602|SAP--N426 + PauciM	P07602|SAP--N426 + HexNAc(2)Hex(3)	N426 + PauciM
sp|P07602|SAP_HUMAN Prosaposin OS=Homo sapiens GN=PSAP PE=1 SV=2	P07602	P07602|SAP_HUMAN Prosaposin OS=Homo sapiens GN=PSAP PE=1 SV=2	P07602|SAP	K.nSTKQEILAALEK.G	127000	127000	s(DKO1_90min) r(1)	DKO1	DKO1-b1	N1(NGlycan/892.3172)	N1(NGlycan/892.3172)	1	426	426	N	N426	426	438	1.7e-11	7.8e-10	624.81	HexNAc(2)Hex(3)	PauciM	P07602 --N426	P07602|SAP--N426	P07602|SAP--N426 + PauciM	P07602|SAP--N426 + HexNAc(2)Hex(3)	N426 + PauciM
sp|P07602|SAP_HUMAN Prosaposin OS=Homo sapiens GN=PSAP PE=1 SV=2	P07602	P07602|SAP_HUMAN Prosaposin OS=Homo sapiens GN=PSAP PE=1 SV=2	P07602|SAP	K.nSTKQEILAALEK.G	127000	127000	s(DKO1_90min) r(1)	DKO1	DKO1-b1	N1(NGlycan/892.3172)	N1(NGlycan/892.3172)	1	426	426	N	N426	426	438	5.3e-07	2.5e-05	446.72	HexNAc(2)Hex(3)	PauciM	P07602 --N426	P07602|SAP--N426	P07602|SAP--N426 + PauciM	P07602|SAP--N426 + HexNAc(2)Hex(3)	N426 + PauciM
sp|P07602|SAP_HUMAN Prosaposin OS=Homo sapiens GN=PSAP PE=1 SV=2	P07602	P07602|SAP_HUMAN Prosaposin OS=Homo sapiens GN=PSAP PE=1 SV=2	P07602|SAP	K.nSTKQEILAALEK.G	127000	127000	s(DKO1_90min) r(1)	DKO1	DKO1-b1	N1(NGlycan/892.3172)	N1(NGlycan/892.3172)	1	426	426	N	N426	426	438	8.3e-08	3.9e-06	440.27	HexNAc(2)Hex(3)	PauciM	P07602 --N426	P07602|SAP--N426	P07602|SAP--N426 + PauciM	P07602|SAP--N426 + HexNAc(2)Hex(3)	N426 + PauciM
sp|P07602|SAP_HUMAN Prosaposin OS=Homo sapiens GN=PSAP PE=1 SV=2	P07602	P07602|SAP_HUMAN Prosaposin OS=Homo sapiens GN=PSAP PE=1 SV=2	P07602|SAP	K.nSTKQEILAALEK.G	127000	127000	s(DKO1_90min) r(1)	DKO1	DKO1-b1	N1(NGlycan/892.3172)	N1(NGlycan/892.3172)	1	426	426	N	N426	426	438	1.9e-08	9e-07	523.93	HexNAc(2)Hex(3)	PauciM	P07602 --N426	P07602|SAP--N426	P07602|SAP--N426 + PauciM	P07602|SAP--N426 + HexNAc(2)Hex(3)	N426 + PauciM
sp|P07602|SAP_HUMAN Prosaposin OS=Homo sapiens GN=PSAP PE=1 SV=2	P07602	P07602|SAP_HUMAN Prosaposin OS=Homo sapiens GN=PSAP PE=1 SV=2	P07602|SAP	K.nSTKQEILAALEK.G	120000	120000	s(DKO1_90min) r(2)	DKO1	DKO1-b2	N1(NGlycan/892.3172)	N1(NGlycan/892.3172)	1	426	426	N	N426	426	438	1.1e-12	7.3e-11	670.48	HexNAc(2)Hex(3)	PauciM	P07602 --N426	P07602|SAP--N426	P07602|SAP--N426 + PauciM	P07602|SAP--N426 + HexNAc(2)Hex(3)	N426 + PauciM
sp|P07602|SAP_HUMAN Prosaposin OS=Homo sapiens GN=PSAP PE=1 SV=2	P07602	P07602|SAP_HUMAN Prosaposin OS=Homo sapiens GN=PSAP PE=1 SV=2	P07602|SAP	K.nSTKQEILAALEK.G	120000	120000	s(DKO1_90min) r(2)	DKO1	DKO1-b2	N1(NGlycan/892.3172)	N1(NGlycan/892.3172)	1	426	426	N	N426	426	438	1.5e-08	1e-06	538.16	HexNAc(2)Hex(3)	PauciM	P07602 --N426	P07602|SAP--N426	P07602|SAP--N426 + PauciM	P07602|SAP--N426 + HexNAc(2)Hex(3)	N426 + PauciM
sp|P07602|SAP_HUMAN Prosaposin OS=Homo sapiens GN=PSAP PE=1 SV=2	P07602	P07602|SAP_HUMAN Prosaposin OS=Homo sapiens GN=PSAP PE=1 SV=2	P07602|SAP	K.nSTKQEILAALEK.G	120000	120000	s(DKO1_90min) r(2)	DKO1	DKO1-b2	N1(NGlycan/892.3172)	N1(NGlycan/892.3172)	1	426	426	N	N426	426	438	3.7e-08	2.5e-06	466.23	HexNAc(2)Hex(3)	PauciM	P07602 --N426	P07602|SAP--N426	P07602|SAP--N426 + PauciM	P07602|SAP--N426 + HexNAc(2)Hex(3)	N426 + PauciM
sp|P07602|SAP_HUMAN Prosaposin OS=Homo sapiens GN=PSAP PE=1 SV=2	P07602	P07602|SAP_HUMAN Prosaposin OS=Homo sapiens GN=PSAP PE=1 SV=2	P07602|SAP	K.nSTKQEILAALEK.G	120000	120000	s(DKO1_90min) r(2)	DKO1	DKO1-b2	N1(NGlycan/892.3172)	N1(NGlycan/892.3172)	1	426	426	N	N426	426	438	1.5e-08	9.9e-07	553.33	HexNAc(2)Hex(3)	PauciM	P07602 --N426	P07602|SAP--N426	P07602|SAP--N426 + PauciM	P07602|SAP--N426 + HexNAc(2)Hex(3)	N426 + PauciM
sp|P07602|SAP_HUMAN Prosaposin OS=Homo sapiens GN=PSAP PE=1 SV=2	P07602	P07602|SAP_HUMAN Prosaposin OS=Homo sapiens GN=PSAP PE=1 SV=2	P07602|SAP	K.nSTKQEILAALEK.G	120000	120000	s(DKO1_90min) r(2)	DKO1	DKO1-b2	N1(NGlycan/892.3172)	N1(NGlycan/892.3172)	1	426	426	N	N426	426	438	1.3e-08	8.4e-07	527.98	HexNAc(2)Hex(3)	PauciM	P07602 --N426	P07602|SAP--N426	P07602|SAP--N426 + PauciM	P07602|SAP--N426 + HexNAc(2)Hex(3)	N426 + PauciM
sp|P07602|SAP_HUMAN Prosaposin OS=Homo sapiens GN=PSAP PE=1 SV=2	P07602	P07602|SAP_HUMAN Prosaposin OS=Homo sapiens GN=PSAP PE=1 SV=2	P07602|SAP	K.nSTKQEILAALEK.G	120000	120000	s(DKO1_90min) r(2)	DKO1	DKO1-b2	N1(NGlycan/892.3172)	N1(NGlycan/892.3172)	1	426	426	N	N426	426	438	7.7e-12	5.1e-10	607.02	HexNAc(2)Hex(3)	PauciM	P07602 --N426	P07602|SAP--N426	P07602|SAP--N426 + PauciM	P07602|SAP--N426 + HexNAc(2)Hex(3)	N426 + PauciM
sp|P07602|SAP_HUMAN Prosaposin OS=Homo sapiens GN=PSAP PE=1 SV=2	P07602	P07602|SAP_HUMAN Prosaposin OS=Homo sapiens GN=PSAP PE=1 SV=2	P07602|SAP	K.nSTKQEILAALEK.G	120000	120000	s(DKO1_90min) r(2)	DKO1	DKO1-b2	N1(NGlycan/892.3172)	N1(NGlycan/892.3172)	1	426	426	N	N426	426	438	5.7e-11	3.8e-09	588.24	HexNAc(2)Hex(3)	PauciM	P07602 --N426	P07602|SAP--N426	P07602|SAP--N426 + PauciM	P07602|SAP--N426 + HexNAc(2)Hex(3)	N426 + PauciM
sp|P07602|SAP_HUMAN Prosaposin OS=Homo sapiens GN=PSAP PE=1 SV=2	P07602	P07602|SAP_HUMAN Prosaposin OS=Homo sapiens GN=PSAP PE=1 SV=2	P07602|SAP	K.nSTKQEILAALEK.G	120000	120000	s(DKO1_90min) r(2)	DKO1	DKO1-b2	N1(NGlycan/892.3172)	N1(NGlycan/892.3172)	1	426	426	N	N426	426	438	2.8e-08	1.8e-06	519	HexNAc(2)Hex(3)	PauciM	P07602 --N426	P07602|SAP--N426	P07602|SAP--N426 + PauciM	P07602|SAP--N426 + HexNAc(2)Hex(3)	N426 + PauciM
sp|P07602|SAP_HUMAN Prosaposin OS=Homo sapiens GN=PSAP PE=1 SV=2	P07602	P07602|SAP_HUMAN Prosaposin OS=Homo sapiens GN=PSAP PE=1 SV=2	P07602|SAP	K.nSTKQEILAALEK.G	120000	120000	s(DKO1_90min) r(2)	DKO1	DKO1-b2	N1(NGlycan/892.3172)	N1(NGlycan/892.3172)	1	426	426	N	N426	426	438	4.2e-08	2.8e-06	500.62	HexNAc(2)Hex(3)	PauciM	P07602 --N426	P07602|SAP--N426	P07602|SAP--N426 + PauciM	P07602|SAP--N426 + HexNAc(2)Hex(3)	N426 + PauciM
sp|P07602|SAP_HUMAN Prosaposin OS=Homo sapiens GN=PSAP PE=1 SV=2	P07602	P07602|SAP_HUMAN Prosaposin OS=Homo sapiens GN=PSAP PE=1 SV=2	P07602|SAP	K.nSTKQEILAALEK.G	120000	120000	s(DKO1_90min) r(2)	DKO1	DKO1-b2	N1(NGlycan/892.3172)	N1(NGlycan/892.3172)	1	426	426	N	N426	426	438	5.7e-13	3.8e-11	658.14	HexNAc(2)Hex(3)	PauciM	P07602 --N426	P07602|SAP--N426	P07602|SAP--N426 + PauciM	P07602|SAP--N426 + HexNAc(2)Hex(3)	N426 + PauciM
sp|P07602|SAP_HUMAN Prosaposin OS=Homo sapiens GN=PSAP PE=1 SV=2	P07602	P07602|SAP_HUMAN Prosaposin OS=Homo sapiens GN=PSAP PE=1 SV=2	P07602|SAP	K.nSTKQEILAALEK.G	120000	120000	s(DKO1_90min) r(2)	DKO1	DKO1-b2	N1(NGlycan/892.3172)	N1(NGlycan/892.3172)	1	426	426	N	N426	426	438	5.7e-12	3.8e-10	646.66	HexNAc(2)Hex(3)	PauciM	P07602 --N426	P07602|SAP--N426	P07602|SAP--N426 + PauciM	P07602|SAP--N426 + HexNAc(2)Hex(3)	N426 + PauciM
sp|P07602|SAP_HUMAN Prosaposin OS=Homo sapiens GN=PSAP PE=1 SV=2	P07602	P07602|SAP_HUMAN Prosaposin OS=Homo sapiens GN=PSAP PE=1 SV=2	P07602|SAP	K.nSTKQEILAALEK.G	120000	120000	s(DKO1_90min) r(2)	DKO1	DKO1-b2	N1(NGlycan/892.3172)	N1(NGlycan/892.3172)	1	426	426	N	N426	426	438	5.7e-11	3.8e-09	590.73	HexNAc(2)Hex(3)	PauciM	P07602 --N426	P07602|SAP--N426	P07602|SAP--N426 + PauciM	P07602|SAP--N426 + HexNAc(2)Hex(3)	N426 + PauciM
sp|P07602|SAP_HUMAN Prosaposin OS=Homo sapiens GN=PSAP PE=1 SV=2	P07602	P07602|SAP_HUMAN Prosaposin OS=Homo sapiens GN=PSAP PE=1 SV=2	P07602|SAP	K.nSTKQEILAALEK.G	120000	120000	s(DKO1_90min) r(2)	DKO1	DKO1-b2	N1(NGlycan/892.3172)	N1(NGlycan/892.3172)	1	426	426	N	N426	426	438	5.7e-11	3.8e-09	591.86	HexNAc(2)Hex(3)	PauciM	P07602 --N426	P07602|SAP--N426	P07602|SAP--N426 + PauciM	P07602|SAP--N426 + HexNAc(2)Hex(3)	N426 + PauciM
sp|P07602|SAP_HUMAN Prosaposin OS=Homo sapiens GN=PSAP PE=1 SV=2	P07602	P07602|SAP_HUMAN Prosaposin OS=Homo sapiens GN=PSAP PE=1 SV=2	P07602|SAP	K.nSTKQEILAALEK.G	120000	120000	s(DKO1_90min) r(2)	DKO1	DKO1-b2	N1(NGlycan/892.3172)	N1(NGlycan/892.3172)	1	426	426	N	N426	426	438	7.7e-09	5.2e-07	552.79	HexNAc(2)Hex(3)	PauciM	P07602 --N426	P07602|SAP--N426	P07602|SAP--N426 + PauciM	P07602|SAP--N426 + HexNAc(2)Hex(3)	N426 + PauciM
sp|P07602|SAP_HUMAN Prosaposin OS=Homo sapiens GN=PSAP PE=1 SV=2	P07602	P07602|SAP_HUMAN Prosaposin OS=Homo sapiens GN=PSAP PE=1 SV=2	P07602|SAP	K.nSTKQEILAALEK.G	106000	106000	s(DKO1_90min) r(3)	DKO1	DKO1-b3	N1(NGlycan/892.3172)	N1(NGlycan/892.3172)	1	426	426	N	N426	426	438	8.2e-12	4.2e-10	605.34	HexNAc(2)Hex(3)	PauciM	P07602 --N426	P07602|SAP--N426	P07602|SAP--N426 + PauciM	P07602|SAP--N426 + HexNAc(2)Hex(3)	N426 + PauciM
sp|P07602|SAP_HUMAN Prosaposin OS=Homo sapiens GN=PSAP PE=1 SV=2	P07602	P07602|SAP_HUMAN Prosaposin OS=Homo sapiens GN=PSAP PE=1 SV=2	P07602|SAP	K.nSTKQEILAALEK.G	106000	106000	s(DKO1_90min) r(3)	DKO1	DKO1-b3	N1(NGlycan/892.3172)	N1(NGlycan/892.3172)	1	426	426	N	N426	426	438	1.3e-08	6.4e-07	564.95	HexNAc(2)Hex(3)	PauciM	P07602 --N426	P07602|SAP--N426	P07602|SAP--N426 + PauciM	P07602|SAP--N426 + HexNAc(2)Hex(3)	N426 + PauciM
sp|P07602|SAP_HUMAN Prosaposin OS=Homo sapiens GN=PSAP PE=1 SV=2	P07602	P07602|SAP_HUMAN Prosaposin OS=Homo sapiens GN=PSAP PE=1 SV=2	P07602|SAP	K.nSTKQEILAALEK.G	106000	106000	s(DKO1_90min) r(3)	DKO1	DKO1-b3	N1(NGlycan/892.3172)	N1(NGlycan/892.3172)	1	426	426	N	N426	426	438	1.5e-09	7.5e-08	591.88	HexNAc(2)Hex(3)	PauciM	P07602 --N426	P07602|SAP--N426	P07602|SAP--N426 + PauciM	P07602|SAP--N426 + HexNAc(2)Hex(3)	N426 + PauciM
sp|P07602|SAP_HUMAN Prosaposin OS=Homo sapiens GN=PSAP PE=1 SV=2	P07602	P07602|SAP_HUMAN Prosaposin OS=Homo sapiens GN=PSAP PE=1 SV=2	P07602|SAP	K.nSTKQEILAALEK.G	106000	106000	s(DKO1_90min) r(3)	DKO1	DKO1-b3	N1(NGlycan/892.3172)	N1(NGlycan/892.3172)	1	426	426	N	N426	426	438	8.2e-11	4.2e-09	580.23	HexNAc(2)Hex(3)	PauciM	P07602 --N426	P07602|SAP--N426	P07602|SAP--N426 + PauciM	P07602|SAP--N426 + HexNAc(2)Hex(3)	N426 + PauciM
sp|P07602|SAP_HUMAN Prosaposin OS=Homo sapiens GN=PSAP PE=1 SV=2	P07602	P07602|SAP_HUMAN Prosaposin OS=Homo sapiens GN=PSAP PE=1 SV=2	P07602|SAP	K.nSTKQEILAALEK.G	106000	106000	s(DKO1_90min) r(3)	DKO1	DKO1-b3	N1(NGlycan/892.3172)	N1(NGlycan/892.3172)	1	426	426	N	N426	426	438	3.5e-08	1.8e-06	499.09	HexNAc(2)Hex(3)	PauciM	P07602 --N426	P07602|SAP--N426	P07602|SAP--N426 + PauciM	P07602|SAP--N426 + HexNAc(2)Hex(3)	N426 + PauciM
sp|P07602|SAP_HUMAN Prosaposin OS=Homo sapiens GN=PSAP PE=1 SV=2	P07602	P07602|SAP_HUMAN Prosaposin OS=Homo sapiens GN=PSAP PE=1 SV=2	P07602|SAP	K.nSTKQEILAALEK.G	106000	106000	s(DKO1_90min) r(3)	DKO1	DKO1-b3	N1(NGlycan/892.3172)	N1(NGlycan/892.3172)	1	426	426	N	N426	426	438	1.6e-06	8.2e-05	414.71	HexNAc(2)Hex(3)	PauciM	P07602 --N426	P07602|SAP--N426	P07602|SAP--N426 + PauciM	P07602|SAP--N426 + HexNAc(2)Hex(3)	N426 + PauciM
sp|P07602|SAP_HUMAN Prosaposin OS=Homo sapiens GN=PSAP PE=1 SV=2	P07602	P07602|SAP_HUMAN Prosaposin OS=Homo sapiens GN=PSAP PE=1 SV=2	P07602|SAP	K.nSTKQEILAALEK.G	106000	106000	s(DKO1_90min) r(3)	DKO1	DKO1-b3	N1(NGlycan/892.3172)	N1(NGlycan/892.3172)	1	426	426	N	N426	426	438	1.1e-08	5.5e-07	535.9	HexNAc(2)Hex(3)	PauciM	P07602 --N426	P07602|SAP--N426	P07602|SAP--N426 + PauciM	P07602|SAP--N426 + HexNAc(2)Hex(3)	N426 + PauciM
sp|P07602|SAP_HUMAN Prosaposin OS=Homo sapiens GN=PSAP PE=1 SV=2	P07602	P07602|SAP_HUMAN Prosaposin OS=Homo sapiens GN=PSAP PE=1 SV=2	P07602|SAP	K.nSTKQEILAALEK.G	106000	106000	s(DKO1_90min) r(3)	DKO1	DKO1-b3	N1(NGlycan/892.3172)	N1(NGlycan/892.3172)	1	426	426	N	N426	426	438	6.4e-10	3.2e-08	555	HexNAc(2)Hex(3)	PauciM	P07602 --N426	P07602|SAP--N426	P07602|SAP--N426 + PauciM	P07602|SAP--N426 + HexNAc(2)Hex(3)	N426 + PauciM
sp|P07602|SAP_HUMAN Prosaposin OS=Homo sapiens GN=PSAP PE=1 SV=2	P07602	P07602|SAP_HUMAN Prosaposin OS=Homo sapiens GN=PSAP PE=1 SV=2	P07602|SAP	K.nSTKQEILAALEK.G	106000	106000	s(DKO1_90min) r(3)	DKO1	DKO1-b3	N1(NGlycan/892.3172)	N1(NGlycan/892.3172)	1	426	426	N	N426	426	438	1.7e-08	8.6e-07	528.28	HexNAc(2)Hex(3)	PauciM	P07602 --N426	P07602|SAP--N426	P07602|SAP--N426 + PauciM	P07602|SAP--N426 + HexNAc(2)Hex(3)	N426 + PauciM
sp|P07602|SAP_HUMAN Prosaposin OS=Homo sapiens GN=PSAP PE=1 SV=2	P07602	P07602|SAP_HUMAN Prosaposin OS=Homo sapiens GN=PSAP PE=1 SV=2	P07602|SAP	K.nSTKQEILAALEK.G	106000	106000	s(DKO1_90min) r(3)	DKO1	DKO1-b3	N1(NGlycan/892.3172)	N1(NGlycan/892.3172)	1	426	426	N	N426	426	438	4.5e-09	2.3e-07	561.68	HexNAc(2)Hex(3)	PauciM	P07602 --N426	P07602|SAP--N426	P07602|SAP--N426 + PauciM	P07602|SAP--N426 + HexNAc(2)Hex(3)	N426 + PauciM
sp|P07602|SAP_HUMAN Prosaposin OS=Homo sapiens GN=PSAP PE=1 SV=2	P07602	P07602|SAP_HUMAN Prosaposin OS=Homo sapiens GN=PSAP PE=1 SV=2	P07602|SAP	K.nSTKQEILAALEK.G	106000	106000	s(DKO1_90min) r(3)	DKO1	DKO1-b3	N1(NGlycan/892.3172)	N1(NGlycan/892.3172)	1	426	426	N	N426	426	438	5.4e-08	2.7e-06	470.07	HexNAc(2)Hex(3)	PauciM	P07602 --N426	P07602|SAP--N426	P07602|SAP--N426 + PauciM	P07602|SAP--N426 + HexNAc(2)Hex(3)	N426 + PauciM
sp|P07602|SAP_HUMAN Prosaposin OS=Homo sapiens GN=PSAP PE=1 SV=2	P07602	P07602|SAP_HUMAN Prosaposin OS=Homo sapiens GN=PSAP PE=1 SV=2	P07602|SAP	K.nSTKQEILAALEK.G	106000	106000	s(DKO1_90min) r(3)	DKO1	DKO1-b3	N1(NGlycan/892.3172)	N1(NGlycan/892.3172)	1	426	426	N	N426	426	438	1e-08	5.3e-07	573.42	HexNAc(2)Hex(3)	PauciM	P07602 --N426	P07602|SAP--N426	P07602|SAP--N426 + PauciM	P07602|SAP--N426 + HexNAc(2)Hex(3)	N426 + PauciM
sp|P07602|SAP_HUMAN Prosaposin OS=Homo sapiens GN=PSAP PE=1 SV=2	P07602	P07602|SAP_HUMAN Prosaposin OS=Homo sapiens GN=PSAP PE=1 SV=2	P07602|SAP	K.nSTKQEILAALEK.G	106000	106000	s(DKO1_90min) r(3)	DKO1	DKO1-b3	N1(NGlycan/892.3172)	N1(NGlycan/892.3172)	1	426	426	N	N426	426	438	2.5e-10	1.3e-08	576.21	HexNAc(2)Hex(3)	PauciM	P07602 --N426	P07602|SAP--N426	P07602|SAP--N426 + PauciM	P07602|SAP--N426 + HexNAc(2)Hex(3)	N426 + PauciM
sp|P07602|SAP_HUMAN Prosaposin OS=Homo sapiens GN=PSAP PE=1 SV=2	P07602	P07602|SAP_HUMAN Prosaposin OS=Homo sapiens GN=PSAP PE=1 SV=2	P07602|SAP	K.nSTKQEILAALEK.G	106000	106000	s(DKO1_90min) r(3)	DKO1	DKO1-b3	N1(NGlycan/892.3172)	N1(NGlycan/892.3172)	1	426	426	N	N426	426	438	1.4e-10	7.1e-09	596.55	HexNAc(2)Hex(3)	PauciM	P07602 --N426	P07602|SAP--N426	P07602|SAP--N426 + PauciM	P07602|SAP--N426 + HexNAc(2)Hex(3)	N426 + PauciM
sp|P07602|SAP_HUMAN Prosaposin OS=Homo sapiens GN=PSAP PE=1 SV=2	P07602	P07602|SAP_HUMAN Prosaposin OS=Homo sapiens GN=PSAP PE=1 SV=2	P07602|SAP	K.nSTKQEILAALEK.G	106000	106000	s(DKO1_90min) r(3)	DKO1	DKO1-b3	N1(NGlycan/892.3172)	N1(NGlycan/892.3172)	1	426	426	N	N426	426	438	4.2e-08	2.1e-06	491.49	HexNAc(2)Hex(3)	PauciM	P07602 --N426	P07602|SAP--N426	P07602|SAP--N426 + PauciM	P07602|SAP--N426 + HexNAc(2)Hex(3)	N426 + PauciM
sp|P07602|SAP_HUMAN Prosaposin OS=Homo sapiens GN=PSAP PE=1 SV=2	P07602	P07602|SAP_HUMAN Prosaposin OS=Homo sapiens GN=PSAP PE=1 SV=2	P07602|SAP	K.nSTKQEILAALEK.G	106000	106000	s(DKO1_90min) r(3)	DKO1	DKO1-b3	N1(NGlycan/892.3172)	N1(NGlycan/892.3172)	1	426	426	N	N426	426	438	5.7e-07	2.9e-05	424.56	HexNAc(2)Hex(3)	PauciM	P07602 --N426	P07602|SAP--N426	P07602|SAP--N426 + PauciM	P07602|SAP--N426 + HexNAc(2)Hex(3)	N426 + PauciM
sp|P07602|SAP_HUMAN Prosaposin OS=Homo sapiens GN=PSAP PE=1 SV=2	P07602	P07602|SAP_HUMAN Prosaposin OS=Homo sapiens GN=PSAP PE=1 SV=2	P07602|SAP	K.nSTKQEILAALEK.G	106000	106000	s(DKO1_90min) r(3)	DKO1	DKO1-b3	N1(NGlycan/892.3172)	N1(NGlycan/892.3172)	1	426	426	N	N426	426	438	0.00095	0.046	320.06	HexNAc(2)Hex(3)	PauciM	P07602 --N426	P07602|SAP--N426	P07602|SAP--N426 + PauciM	P07602|SAP--N426 + HexNAc(2)Hex(3)	N426 + PauciM
sp|P07602|SAP_HUMAN Prosaposin OS=Homo sapiens GN=PSAP PE=1 SV=2	P07602	P07602|SAP_HUMAN Prosaposin OS=Homo sapiens GN=PSAP PE=1 SV=2	P07602|SAP	K.PnMSASCK.E	108000	108000	s(DKO1_90min) r(1)	DKO1	DKO1-b1	N2(NGlycan/892.3172)	N2(NGlycan/892.3172)	2	101	101	N	N101	100	107	9.4e-07	4.4e-05	477.13	HexNAc(2)Hex(3)	PauciM	P07602 --N101	P07602|SAP--N101	P07602|SAP--N101 + PauciM	P07602|SAP--N101 + HexNAc(2)Hex(3)	N101 + PauciM
sp|P07602|SAP_HUMAN Prosaposin OS=Homo sapiens GN=PSAP PE=1 SV=2	P07602	P07602|SAP_HUMAN Prosaposin OS=Homo sapiens GN=PSAP PE=1 SV=2	P07602|SAP	K.PnMSASCK.E	108000	108000	s(DKO1_90min) r(1)	DKO1	DKO1-b1	N2(NGlycan/892.3172)	N2(NGlycan/892.3172)	2	101	101	N	N101	100	107	8.3e-07	3.9e-05	495.04	HexNAc(2)Hex(3)	PauciM	P07602 --N101	P07602|SAP--N101	P07602|SAP--N101 + PauciM	P07602|SAP--N101 + HexNAc(2)Hex(3)	N101 + PauciM
sp|P07602|SAP_HUMAN Prosaposin OS=Homo sapiens GN=PSAP PE=1 SV=2	P07602	P07602|SAP_HUMAN Prosaposin OS=Homo sapiens GN=PSAP PE=1 SV=2	P07602|SAP	K.PnMSASCK.E	31100	31100	s(DKO1_90min) r(2)	DKO1	DKO1-b2	N2(NGlycan/892.3172)	N2(NGlycan/892.3172)	2	101	101	N	N101	100	107	4.2e-08	2.8e-06	544.85	HexNAc(2)Hex(3)	PauciM	P07602 --N101	P07602|SAP--N101	P07602|SAP--N101 + PauciM	P07602|SAP--N101 + HexNAc(2)Hex(3)	N101 + PauciM
sp|P07602|SAP_HUMAN Prosaposin OS=Homo sapiens GN=PSAP PE=1 SV=2	P07602	P07602|SAP_HUMAN Prosaposin OS=Homo sapiens GN=PSAP PE=1 SV=2	P07602|SAP	K.PnMSASCK.E	31100	31100	s(DKO1_90min) r(2)	DKO1	DKO1-b2	N2(NGlycan/892.3172)	N2(NGlycan/892.3172)	2	101	101	N	N101	100	107	4.4e-07	2.9e-05	501.41	HexNAc(2)Hex(3)	PauciM	P07602 --N101	P07602|SAP--N101	P07602|SAP--N101 + PauciM	P07602|SAP--N101 + HexNAc(2)Hex(3)	N101 + PauciM
sp|P07602|SAP_HUMAN Prosaposin OS=Homo sapiens GN=PSAP PE=1 SV=2	P07602	P07602|SAP_HUMAN Prosaposin OS=Homo sapiens GN=PSAP PE=1 SV=2	P07602|SAP	K.PnMSASCK.E	132000	132000	s(DKO1_90min) r(3)	DKO1	DKO1-b3	N2(NGlycan/892.3172)	N2(NGlycan/892.3172)	2	101	101	N	N101	100	107	8.4e-08	4.3e-06	553.16	HexNAc(2)Hex(3)	PauciM	P07602 --N101	P07602|SAP--N101	P07602|SAP--N101 + PauciM	P07602|SAP--N101 + HexNAc(2)Hex(3)	N101 + PauciM
sp|A2RU67|K1467_HUMAN Uncharacterized protein KIAA1467 OS=Homo sapiens GN=KIAA1467 PE=1 SV=1	A2RU67	A2RU67|K1467_HUMAN Uncharacterized protein KIAA1467 OS=Homo sapiens GN=KIAA1467 PE=1 SV=1	A2RU67|K1467	K.MLSAFnATSGK.A	88300	88300	s(DKO1_90min) r(1)	DKO1	DKO1-b1	N6(NGlycan/1540.5285)	N6(NGlycan/1540.5285)	6	237	237	N	N237	232	242	4.3e-05	0.00014	351.41	HexNAc(2)Hex(7)	HM	A2RU67 --N237	A2RU67|K1467--N237	A2RU67|K1467--N237 + HM	A2RU67|K1467--N237 + HexNAc(2)Hex(7)	N237 + HM
sp|P07602|SAP_HUMAN Prosaposin OS=Homo sapiens GN=PSAP PE=1 SV=2	P07602	P07602|SAP_HUMAN Prosaposin OS=Homo sapiens GN=PSAP PE=1 SV=2	P07602|SAP	K.TCDWLPKPnMSASCK.E	143000	143000	s(DKO1_90min) r(1)	DKO1	DKO1-b1	N9(NGlycan/1054.3700)	N9(NGlycan/1054.3700)	9	101	101	N	N101	93	107	2.8e-15	1.3e-13	727.81	HexNAc(2)Hex(4)	PauciM	P07602 --N101	P07602|SAP--N101	P07602|SAP--N101 + PauciM	P07602|SAP--N101 + HexNAc(2)Hex(4)	N101 + PauciM
sp|P07602|SAP_HUMAN Prosaposin OS=Homo sapiens GN=PSAP PE=1 SV=2	P07602	P07602|SAP_HUMAN Prosaposin OS=Homo sapiens GN=PSAP PE=1 SV=2	P07602|SAP	K.TCDWLPKPnMSASCK.E	140000	140000	s(DKO1_90min) r(2)	DKO1	DKO1-b2	N9(NGlycan/1054.3700)	N9(NGlycan/1054.3700)	9	101	101	N	N101	93	107	1.7e-13	1.1e-11	666.34	HexNAc(2)Hex(4)	PauciM	P07602 --N101	P07602|SAP--N101	P07602|SAP--N101 + PauciM	P07602|SAP--N101 + HexNAc(2)Hex(4)	N101 + PauciM
sp|P07602|SAP_HUMAN Prosaposin OS=Homo sapiens GN=PSAP PE=1 SV=2	P07602	P07602|SAP_HUMAN Prosaposin OS=Homo sapiens GN=PSAP PE=1 SV=2	P07602|SAP	K.TCDWLPKPnMSASCK.E	140000	140000	s(DKO1_90min) r(2)	DKO1	DKO1-b2	N9(NGlycan/1054.3700)	N9(NGlycan/1054.3700)	9	101	101	N	N101	93	107	1.7e-13	1.1e-11	668.52	HexNAc(2)Hex(4)	PauciM	P07602 --N101	P07602|SAP--N101	P07602|SAP--N101 + PauciM	P07602|SAP--N101 + HexNAc(2)Hex(4)	N101 + PauciM
sp|P07602|SAP_HUMAN Prosaposin OS=Homo sapiens GN=PSAP PE=1 SV=2	P07602	P07602|SAP_HUMAN Prosaposin OS=Homo sapiens GN=PSAP PE=1 SV=2	P07602|SAP	K.TCDWLPKPnMSASCK.E	140000	140000	s(DKO1_90min) r(2)	DKO1	DKO1-b2	N9(NGlycan/1054.3700)	N9(NGlycan/1054.3700)	9	101	101	N	N101	93	107	1.7e-12	1.1e-10	631.28	HexNAc(2)Hex(4)	PauciM	P07602 --N101	P07602|SAP--N101	P07602|SAP--N101 + PauciM	P07602|SAP--N101 + HexNAc(2)Hex(4)	N101 + PauciM
sp|P07602|SAP_HUMAN Prosaposin OS=Homo sapiens GN=PSAP PE=1 SV=2	P07602	P07602|SAP_HUMAN Prosaposin OS=Homo sapiens GN=PSAP PE=1 SV=2	P07602|SAP	K.TCDWLPKPnMSASCK.E	97000	97000	s(DKO1_90min) r(3)	DKO1	DKO1-b3	N9(NGlycan/1054.3700)	N9(NGlycan/1054.3700)	9	101	101	N	N101	93	107	1.6e-13	7.9e-12	737.35	HexNAc(2)Hex(4)	PauciM	P07602 --N101	P07602|SAP--N101	P07602|SAP--N101 + PauciM	P07602|SAP--N101 + HexNAc(2)Hex(4)	N101 + PauciM
sp|P07602|SAP_HUMAN Prosaposin OS=Homo sapiens GN=PSAP PE=1 SV=2	P07602	P07602|SAP_HUMAN Prosaposin OS=Homo sapiens GN=PSAP PE=1 SV=2	P07602|SAP	K.TCDWLPKPnMSASCK.E	97000	97000	s(DKO1_90min) r(3)	DKO1	DKO1-b3	N9(NGlycan/1054.3700)	N9(NGlycan/1054.3700)	9	101	101	N	N101	93	107	2.2e-13	1.1e-11	666.41	HexNAc(2)Hex(4)	PauciM	P07602 --N101	P07602|SAP--N101	P07602|SAP--N101 + PauciM	P07602|SAP--N101 + HexNAc(2)Hex(4)	N101 + PauciM
sp|P07602|SAP_HUMAN Prosaposin OS=Homo sapiens GN=PSAP PE=1 SV=2	P07602	P07602|SAP_HUMAN Prosaposin OS=Homo sapiens GN=PSAP PE=1 SV=2	P07602|SAP	K.TCDWLPKPnMSASCK.E	163000	163000	s(DKO1_90min) r(1)	DKO1	DKO1-b1	N9(NGlycan/1216.4229)	N9(NGlycan/1216.4229)	9	101	101	N	N101	93	107	6e-14	2.8e-12	666.9	HexNAc(2)Hex(5)	HM	P07602 --N101	P07602|SAP--N101	P07602|SAP--N101 + HM	P07602|SAP--N101 + HexNAc(2)Hex(5)	N101 + HM
sp|P07602|SAP_HUMAN Prosaposin OS=Homo sapiens GN=PSAP PE=1 SV=2	P07602	P07602|SAP_HUMAN Prosaposin OS=Homo sapiens GN=PSAP PE=1 SV=2	P07602|SAP	K.TCDWLPKPnMSASCK.E	163000	163000	s(DKO1_90min) r(1)	DKO1	DKO1-b1	N9(NGlycan/1216.4229)	N9(NGlycan/1216.4229)	9	101	101	N	N101	93	107	5.3e-12	2.5e-10	622.52	HexNAc(2)Hex(5)	HM	P07602 --N101	P07602|SAP--N101	P07602|SAP--N101 + HM	P07602|SAP--N101 + HexNAc(2)Hex(5)	N101 + HM
sp|P07602|SAP_HUMAN Prosaposin OS=Homo sapiens GN=PSAP PE=1 SV=2	P07602	P07602|SAP_HUMAN Prosaposin OS=Homo sapiens GN=PSAP PE=1 SV=2	P07602|SAP	K.TCDWLPKPnMSASCK.E	163000	163000	s(DKO1_90min) r(1)	DKO1	DKO1-b1	N9(NGlycan/1216.4229)	N9(NGlycan/1216.4229)	9	101	101	N	N101	93	107	3e-16	1.5e-14	772.86	HexNAc(2)Hex(5)	HM	P07602 --N101	P07602|SAP--N101	P07602|SAP--N101 + HM	P07602|SAP--N101 + HexNAc(2)Hex(5)	N101 + HM
sp|P07602|SAP_HUMAN Prosaposin OS=Homo sapiens GN=PSAP PE=1 SV=2	P07602	P07602|SAP_HUMAN Prosaposin OS=Homo sapiens GN=PSAP PE=1 SV=2	P07602|SAP	K.TCDWLPKPnMSASCK.E	163000	163000	s(DKO1_90min) r(1)	DKO1	DKO1-b1	N9(NGlycan/1216.4229)	N9(NGlycan/1216.4229)	9	101	101	N	N101	93	107	6e-16	2.8e-14	762.82	HexNAc(2)Hex(5)	HM	P07602 --N101	P07602|SAP--N101	P07602|SAP--N101 + HM	P07602|SAP--N101 + HexNAc(2)Hex(5)	N101 + HM
sp|P07602|SAP_HUMAN Prosaposin OS=Homo sapiens GN=PSAP PE=1 SV=2	P07602	P07602|SAP_HUMAN Prosaposin OS=Homo sapiens GN=PSAP PE=1 SV=2	P07602|SAP	K.TCDWLPKPnMSASCK.E	183000	183000	s(DKO1_90min) r(2)	DKO1	DKO1-b2	N9(NGlycan/1216.4229)	N9(NGlycan/1216.4229)	9	101	101	N	N101	93	107	3.3e-15	2.2e-13	777.39	HexNAc(2)Hex(5)	HM	P07602 --N101	P07602|SAP--N101	P07602|SAP--N101 + HM	P07602|SAP--N101 + HexNAc(2)Hex(5)	N101 + HM
sp|P07602|SAP_HUMAN Prosaposin OS=Homo sapiens GN=PSAP PE=1 SV=2	P07602	P07602|SAP_HUMAN Prosaposin OS=Homo sapiens GN=PSAP PE=1 SV=2	P07602|SAP	K.TCDWLPKPnMSASCK.E	183000	183000	s(DKO1_90min) r(2)	DKO1	DKO1-b2	N9(NGlycan/1216.4229)	N9(NGlycan/1216.4229)	9	101	101	N	N101	93	107	3.3e-15	2.2e-13	794.09	HexNAc(2)Hex(5)	HM	P07602 --N101	P07602|SAP--N101	P07602|SAP--N101 + HM	P07602|SAP--N101 + HexNAc(2)Hex(5)	N101 + HM
sp|P07602|SAP_HUMAN Prosaposin OS=Homo sapiens GN=PSAP PE=1 SV=2	P07602	P07602|SAP_HUMAN Prosaposin OS=Homo sapiens GN=PSAP PE=1 SV=2	P07602|SAP	K.TCDWLPKPnMSASCK.E	199000	199000	s(DKO1_90min) r(3)	DKO1	DKO1-b3	N9(NGlycan/1216.4229)	N9(NGlycan/1216.4229)	9	101	101	N	N101	93	107	3.7e-14	1.9e-12	718.32	HexNAc(2)Hex(5)	HM	P07602 --N101	P07602|SAP--N101	P07602|SAP--N101 + HM	P07602|SAP--N101 + HexNAc(2)Hex(5)	N101 + HM
sp|P07602|SAP_HUMAN Prosaposin OS=Homo sapiens GN=PSAP PE=1 SV=2	P07602	P07602|SAP_HUMAN Prosaposin OS=Homo sapiens GN=PSAP PE=1 SV=2	P07602|SAP	K.TCDWLPKPnMSASCK.E	199000	199000	s(DKO1_90min) r(3)	DKO1	DKO1-b3	N9(NGlycan/1216.4229)	N9(NGlycan/1216.4229)	9	101	101	N	N101	93	107	5.7e-09	2.9e-07	583.63	HexNAc(2)Hex(5)	HM	P07602 --N101	P07602|SAP--N101	P07602|SAP--N101 + HM	P07602|SAP--N101 + HexNAc(2)Hex(5)	N101 + HM
sp|P07602|SAP_HUMAN Prosaposin OS=Homo sapiens GN=PSAP PE=1 SV=2	P07602	P07602|SAP_HUMAN Prosaposin OS=Homo sapiens GN=PSAP PE=1 SV=2	P07602|SAP	K.TCDWLPKPnMSASCK.E	199000	199000	s(DKO1_90min) r(3)	DKO1	DKO1-b3	N9(NGlycan/1216.4229)	N9(NGlycan/1216.4229)	9	101	101	N	N101	93	107	2.2e-14	1.1e-12	732.98	HexNAc(2)Hex(5)	HM	P07602 --N101	P07602|SAP--N101	P07602|SAP--N101 + HM	P07602|SAP--N101 + HexNAc(2)Hex(5)	N101 + HM
sp|P07602|SAP_HUMAN Prosaposin OS=Homo sapiens GN=PSAP PE=1 SV=2	P07602	P07602|SAP_HUMAN Prosaposin OS=Homo sapiens GN=PSAP PE=1 SV=2	P07602|SAP	K.TCDWLPKPnMSASCK.E	199000	199000	s(DKO1_90min) r(3)	DKO1	DKO1-b3	N9(NGlycan/1216.4229)	N9(NGlycan/1216.4229)	9	101	101	N	N101	93	107	3.7e-15	1.9e-13	769.43	HexNAc(2)Hex(5)	HM	P07602 --N101	P07602|SAP--N101	P07602|SAP--N101 + HM	P07602|SAP--N101 + HexNAc(2)Hex(5)	N101 + HM
sp|P07602|SAP_HUMAN Prosaposin OS=Homo sapiens GN=PSAP PE=1 SV=2	P07602	P07602|SAP_HUMAN Prosaposin OS=Homo sapiens GN=PSAP PE=1 SV=2	P07602|SAP	K.TCDWLPKPnMSASCK.E	199000	199000	s(DKO1_90min) r(3)	DKO1	DKO1-b3	N9(NGlycan/1216.4229)	N9(NGlycan/1216.4229)	9	101	101	N	N101	93	107	3.7e-15	1.9e-13	777.07	HexNAc(2)Hex(5)	HM	P07602 --N101	P07602|SAP--N101	P07602|SAP--N101 + HM	P07602|SAP--N101 + HexNAc(2)Hex(5)	N101 + HM
sp|P07602|SAP_HUMAN Prosaposin OS=Homo sapiens GN=PSAP PE=1 SV=2	P07602	P07602|SAP_HUMAN Prosaposin OS=Homo sapiens GN=PSAP PE=1 SV=2	P07602|SAP	K.TCDWLPKPnMSASCK.E	98000	98000	s(DKO1_90min) r(1)	DKO1	DKO1-b1	N9(NGlycan/1257.4494)	N9(NGlycan/1257.4494)	9	101	101	N	N101	93	107	1.6e-09	7.4e-08	573.62	HexNAc(3)Hex(4)	C or Hyb	P07602 --N101	P07602|SAP--N101	P07602|SAP--N101 + C or Hyb	P07602|SAP--N101 + HexNAc(3)Hex(4)	N101 + C or Hyb
sp|P07602|SAP_HUMAN Prosaposin OS=Homo sapiens GN=PSAP PE=1 SV=2	P07602	P07602|SAP_HUMAN Prosaposin OS=Homo sapiens GN=PSAP PE=1 SV=2	P07602|SAP	K.TCDWLPKPnMSASCK.E	98000	98000	s(DKO1_90min) r(1)	DKO1	DKO1-b1	N9(NGlycan/1257.4494)	N9(NGlycan/1257.4494)	9	101	101	N	N101	93	107	1.6e-07	7.3e-06	383.05	HexNAc(3)Hex(4)	C or Hyb	P07602 --N101	P07602|SAP--N101	P07602|SAP--N101 + C or Hyb	P07602|SAP--N101 + HexNAc(3)Hex(4)	N101 + C or Hyb
sp|P07602|SAP_HUMAN Prosaposin OS=Homo sapiens GN=PSAP PE=1 SV=2	P07602	P07602|SAP_HUMAN Prosaposin OS=Homo sapiens GN=PSAP PE=1 SV=2	P07602|SAP	K.TCDWLPKPnMSASCK.E	82500	82500	s(DKO1_90min) r(2)	DKO1	DKO1-b2	N9(NGlycan/1257.4494)	N9(NGlycan/1257.4494)	9	101	101	N	N101	93	107	1.3e-08	8.6e-07	465.61	HexNAc(3)Hex(4)	C or Hyb	P07602 --N101	P07602|SAP--N101	P07602|SAP--N101 + C or Hyb	P07602|SAP--N101 + HexNAc(3)Hex(4)	N101 + C or Hyb
sp|P07602|SAP_HUMAN Prosaposin OS=Homo sapiens GN=PSAP PE=1 SV=2	P07602	P07602|SAP_HUMAN Prosaposin OS=Homo sapiens GN=PSAP PE=1 SV=2	P07602|SAP	K.TCDWLPKPnMSASCK.E	94300	94300	s(DKO1_90min) r(1)	DKO1	DKO1-b1	N9(NGlycan/1298.4760)	N9(NGlycan/1298.4760)	9	101	101	N	N101	93	107	2.8e-06	0.00013	369.22	HexNAc(4)Hex(3)	C or Hyb	P07602 --N101	P07602|SAP--N101	P07602|SAP--N101 + C or Hyb	P07602|SAP--N101 + HexNAc(4)Hex(3)	N101 + C or Hyb
sp|P07602|SAP_HUMAN Prosaposin OS=Homo sapiens GN=PSAP PE=1 SV=2	P07602	P07602|SAP_HUMAN Prosaposin OS=Homo sapiens GN=PSAP PE=1 SV=2	P07602|SAP	K.TCDWLPKPnMSASCK.E	94300	94300	s(DKO1_90min) r(1)	DKO1	DKO1-b1	N9(NGlycan/1298.4760)	N9(NGlycan/1298.4760)	9	101	101	N	N101	93	107	8.4e-06	0.00039	398.35	HexNAc(4)Hex(3)	C or Hyb	P07602 --N101	P07602|SAP--N101	P07602|SAP--N101 + C or Hyb	P07602|SAP--N101 + HexNAc(4)Hex(3)	N101 + C or Hyb
sp|P07602|SAP_HUMAN Prosaposin OS=Homo sapiens GN=PSAP PE=1 SV=2	P07602	P07602|SAP_HUMAN Prosaposin OS=Homo sapiens GN=PSAP PE=1 SV=2	P07602|SAP	K.TCDWLPKPnMSASCK.E	54000	54000	s(DKO1_90min) r(2)	DKO1	DKO1-b2	N9(NGlycan/1378.4757)	N9(NGlycan/1378.4757)	9	101	101	N	N101	93	107	3.7e-12	2.5e-10	678.54	HexNAc(2)Hex(6)	HM	P07602 --N101	P07602|SAP--N101	P07602|SAP--N101 + HM	P07602|SAP--N101 + HexNAc(2)Hex(6)	N101 + HM
sp|P07602|SAP_HUMAN Prosaposin OS=Homo sapiens GN=PSAP PE=1 SV=2	P07602	P07602|SAP_HUMAN Prosaposin OS=Homo sapiens GN=PSAP PE=1 SV=2	P07602|SAP	K.TCDWLPKPnMSASCK.E	54000	54000	s(DKO1_90min) r(2)	DKO1	DKO1-b2	N9(NGlycan/1378.4757)	N9(NGlycan/1378.4757)	9	101	101	N	N101	93	107	3.2e-08	2.1e-06	489.99	HexNAc(2)Hex(6)	HM	P07602 --N101	P07602|SAP--N101	P07602|SAP--N101 + HM	P07602|SAP--N101 + HexNAc(2)Hex(6)	N101 + HM
sp|P07602|SAP_HUMAN Prosaposin OS=Homo sapiens GN=PSAP PE=1 SV=2	P07602	P07602|SAP_HUMAN Prosaposin OS=Homo sapiens GN=PSAP PE=1 SV=2	P07602|SAP	K.TCDWLPKPnMSASCK.E	58800	58800	s(DKO1_90min) r(3)	DKO1	DKO1-b3	N9(NGlycan/1378.4757)	N9(NGlycan/1378.4757)	9	101	101	N	N101	93	107	3e-07	1.5e-05	481.31	HexNAc(2)Hex(6)	HM	P07602 --N101	P07602|SAP--N101	P07602|SAP--N101 + HM	P07602|SAP--N101 + HexNAc(2)Hex(6)	N101 + HM
sp|P07602|SAP_HUMAN Prosaposin OS=Homo sapiens GN=PSAP PE=1 SV=2	P07602	P07602|SAP_HUMAN Prosaposin OS=Homo sapiens GN=PSAP PE=1 SV=2	P07602|SAP	K.TCDWLPKPnMSASCK.E	58800	58800	s(DKO1_90min) r(3)	DKO1	DKO1-b3	N9(NGlycan/1378.4757)	N9(NGlycan/1378.4757)	9	101	101	N	N101	93	107	2.6e-05	0.0013	399.43	HexNAc(2)Hex(6)	HM	P07602 --N101	P07602|SAP--N101	P07602|SAP--N101 + HM	P07602|SAP--N101 + HexNAc(2)Hex(6)	N101 + HM
sp|P07602|SAP_HUMAN Prosaposin OS=Homo sapiens GN=PSAP PE=1 SV=2	P07602	P07602|SAP_HUMAN Prosaposin OS=Homo sapiens GN=PSAP PE=1 SV=2	P07602|SAP	K.TCDWLPKPnMSASCK.E	1190000	1190000	s(DKO1_90min) r(1)	DKO1	DKO1-b1	N9(NGlycan/1548.5448)	N9(NGlycan/1548.5448)	9	101	101	N	N101	93	107	1e-12	4.7e-11	664.55	HexNAc(3)Hex(4)NeuAc(1)	Sia	P07602 --N101	P07602|SAP--N101	P07602|SAP--N101 + Sia	P07602|SAP--N101 + HexNAc(3)Hex(4)NeuAc(1)	N101 + Sia
sp|P07602|SAP_HUMAN Prosaposin OS=Homo sapiens GN=PSAP PE=1 SV=2	P07602	P07602|SAP_HUMAN Prosaposin OS=Homo sapiens GN=PSAP PE=1 SV=2	P07602|SAP	K.TCDWLPKPnMSASCK.E	1190000	1190000	s(DKO1_90min) r(1)	DKO1	DKO1-b1	N9(NGlycan/1548.5448)	N9(NGlycan/1548.5448)	9	101	101	N	N101	93	107	4e-13	1.8e-11	733.75	HexNAc(3)Hex(4)NeuAc(1)	Sia	P07602 --N101	P07602|SAP--N101	P07602|SAP--N101 + Sia	P07602|SAP--N101 + HexNAc(3)Hex(4)NeuAc(1)	N101 + Sia
sp|P07602|SAP_HUMAN Prosaposin OS=Homo sapiens GN=PSAP PE=1 SV=2	P07602	P07602|SAP_HUMAN Prosaposin OS=Homo sapiens GN=PSAP PE=1 SV=2	P07602|SAP	K.TCDWLPKPnMSASCK.E	1190000	1190000	s(DKO1_90min) r(1)	DKO1	DKO1-b1	N9(NGlycan/1548.5448)	N9(NGlycan/1548.5448)	9	101	101	N	N101	93	107	5.9e-12	2.7e-10	673.52	HexNAc(3)Hex(4)NeuAc(1)	Sia	P07602 --N101	P07602|SAP--N101	P07602|SAP--N101 + Sia	P07602|SAP--N101 + HexNAc(3)Hex(4)NeuAc(1)	N101 + Sia
sp|P07602|SAP_HUMAN Prosaposin OS=Homo sapiens GN=PSAP PE=1 SV=2	P07602	P07602|SAP_HUMAN Prosaposin OS=Homo sapiens GN=PSAP PE=1 SV=2	P07602|SAP	K.TCDWLPKPnMSASCK.E	1190000	1190000	s(DKO1_90min) r(1)	DKO1	DKO1-b1	N9(NGlycan/1548.5448)	N9(NGlycan/1548.5448)	9	101	101	N	N101	93	107	7.6e-12	3.5e-10	667.74	HexNAc(3)Hex(4)NeuAc(1)	Sia	P07602 --N101	P07602|SAP--N101	P07602|SAP--N101 + Sia	P07602|SAP--N101 + HexNAc(3)Hex(4)NeuAc(1)	N101 + Sia
sp|P07602|SAP_HUMAN Prosaposin OS=Homo sapiens GN=PSAP PE=1 SV=2	P07602	P07602|SAP_HUMAN Prosaposin OS=Homo sapiens GN=PSAP PE=1 SV=2	P07602|SAP	K.TCDWLPKPnMSASCK.E	1190000	1190000	s(DKO1_90min) r(1)	DKO1	DKO1-b1	N9(NGlycan/1548.5448)	N9(NGlycan/1548.5448)	9	101	101	N	N101	93	107	2.8e-14	1.3e-12	692.9	HexNAc(3)Hex(4)NeuAc(1)	Sia	P07602 --N101	P07602|SAP--N101	P07602|SAP--N101 + Sia	P07602|SAP--N101 + HexNAc(3)Hex(4)NeuAc(1)	N101 + Sia
sp|P07602|SAP_HUMAN Prosaposin OS=Homo sapiens GN=PSAP PE=1 SV=2	P07602	P07602|SAP_HUMAN Prosaposin OS=Homo sapiens GN=PSAP PE=1 SV=2	P07602|SAP	K.TCDWLPKPnMSASCK.E	1190000	1190000	s(DKO1_90min) r(1)	DKO1	DKO1-b1	N9(NGlycan/1548.5448)	N9(NGlycan/1548.5448)	9	101	101	N	N101	93	107	3.8e-14	1.8e-12	710.5	HexNAc(3)Hex(4)NeuAc(1)	Sia	P07602 --N101	P07602|SAP--N101	P07602|SAP--N101 + Sia	P07602|SAP--N101 + HexNAc(3)Hex(4)NeuAc(1)	N101 + Sia
sp|P07602|SAP_HUMAN Prosaposin OS=Homo sapiens GN=PSAP PE=1 SV=2	P07602	P07602|SAP_HUMAN Prosaposin OS=Homo sapiens GN=PSAP PE=1 SV=2	P07602|SAP	K.TCDWLPKPnMSASCK.E	951000	951000	s(DKO1_90min) r(2)	DKO1	DKO1-b2	N9(NGlycan/1548.5448)	N9(NGlycan/1548.5448)	9	101	101	N	N101	93	107	2.2e-11	1.4e-09	689.78	HexNAc(3)Hex(4)NeuAc(1)	Sia	P07602 --N101	P07602|SAP--N101	P07602|SAP--N101 + Sia	P07602|SAP--N101 + HexNAc(3)Hex(4)NeuAc(1)	N101 + Sia
sp|P07602|SAP_HUMAN Prosaposin OS=Homo sapiens GN=PSAP PE=1 SV=2	P07602	P07602|SAP_HUMAN Prosaposin OS=Homo sapiens GN=PSAP PE=1 SV=2	P07602|SAP	K.TCDWLPKPnMSASCK.E	951000	951000	s(DKO1_90min) r(2)	DKO1	DKO1-b2	N9(NGlycan/1548.5448)	N9(NGlycan/1548.5448)	9	101	101	N	N101	93	107	3.3e-15	2.2e-13	750.83	HexNAc(3)Hex(4)NeuAc(1)	Sia	P07602 --N101	P07602|SAP--N101	P07602|SAP--N101 + Sia	P07602|SAP--N101 + HexNAc(3)Hex(4)NeuAc(1)	N101 + Sia
sp|P07602|SAP_HUMAN Prosaposin OS=Homo sapiens GN=PSAP PE=1 SV=2	P07602	P07602|SAP_HUMAN Prosaposin OS=Homo sapiens GN=PSAP PE=1 SV=2	P07602|SAP	K.TCDWLPKPnMSASCK.E	951000	951000	s(DKO1_90min) r(2)	DKO1	DKO1-b2	N9(NGlycan/1548.5448)	N9(NGlycan/1548.5448)	9	101	101	N	N101	93	107	2.2e-11	1.4e-09	682.57	HexNAc(3)Hex(4)NeuAc(1)	Sia	P07602 --N101	P07602|SAP--N101	P07602|SAP--N101 + Sia	P07602|SAP--N101 + HexNAc(3)Hex(4)NeuAc(1)	N101 + Sia
sp|P07602|SAP_HUMAN Prosaposin OS=Homo sapiens GN=PSAP PE=1 SV=2	P07602	P07602|SAP_HUMAN Prosaposin OS=Homo sapiens GN=PSAP PE=1 SV=2	P07602|SAP	K.TCDWLPKPnMSASCK.E	951000	951000	s(DKO1_90min) r(2)	DKO1	DKO1-b2	N9(NGlycan/1548.5448)	N9(NGlycan/1548.5448)	9	101	101	N	N101	93	107	2.2e-12	1.4e-10	744.34	HexNAc(3)Hex(4)NeuAc(1)	Sia	P07602 --N101	P07602|SAP--N101	P07602|SAP--N101 + Sia	P07602|SAP--N101 + HexNAc(3)Hex(4)NeuAc(1)	N101 + Sia
sp|P07602|SAP_HUMAN Prosaposin OS=Homo sapiens GN=PSAP PE=1 SV=2	P07602	P07602|SAP_HUMAN Prosaposin OS=Homo sapiens GN=PSAP PE=1 SV=2	P07602|SAP	K.TCDWLPKPnMSASCK.E	1380000	1380000	s(DKO1_90min) r(3)	DKO1	DKO1-b3	N9(NGlycan/1548.5448)	N9(NGlycan/1548.5448)	9	101	101	N	N101	93	107	4.7e-10	2.4e-08	632.04	HexNAc(3)Hex(4)NeuAc(1)	Sia	P07602 --N101	P07602|SAP--N101	P07602|SAP--N101 + Sia	P07602|SAP--N101 + HexNAc(3)Hex(4)NeuAc(1)	N101 + Sia
sp|P07602|SAP_HUMAN Prosaposin OS=Homo sapiens GN=PSAP PE=1 SV=2	P07602	P07602|SAP_HUMAN Prosaposin OS=Homo sapiens GN=PSAP PE=1 SV=2	P07602|SAP	K.TCDWLPKPnMSASCK.E	1380000	1380000	s(DKO1_90min) r(3)	DKO1	DKO1-b3	N9(NGlycan/1548.5448)	N9(NGlycan/1548.5448)	9	101	101	N	N101	93	107	8e-11	4.1e-09	645.95	HexNAc(3)Hex(4)NeuAc(1)	Sia	P07602 --N101	P07602|SAP--N101	P07602|SAP--N101 + Sia	P07602|SAP--N101 + HexNAc(3)Hex(4)NeuAc(1)	N101 + Sia
sp|P07602|SAP_HUMAN Prosaposin OS=Homo sapiens GN=PSAP PE=1 SV=2	P07602	P07602|SAP_HUMAN Prosaposin OS=Homo sapiens GN=PSAP PE=1 SV=2	P07602|SAP	K.TCDWLPKPnMSASCK.E	1380000	1380000	s(DKO1_90min) r(3)	DKO1	DKO1-b3	N9(NGlycan/1548.5448)	N9(NGlycan/1548.5448)	9	101	101	N	N101	93	107	1.6e-12	7.9e-11	694.28	HexNAc(3)Hex(4)NeuAc(1)	Sia	P07602 --N101	P07602|SAP--N101	P07602|SAP--N101 + Sia	P07602|SAP--N101 + HexNAc(3)Hex(4)NeuAc(1)	N101 + Sia
sp|P07602|SAP_HUMAN Prosaposin OS=Homo sapiens GN=PSAP PE=1 SV=2	P07602	P07602|SAP_HUMAN Prosaposin OS=Homo sapiens GN=PSAP PE=1 SV=2	P07602|SAP	K.TCDWLPKPnMSASCK.E	136000	136000	s(DKO1_90min) r(1)	DKO1	DKO1-b1	N9(NGlycan/1702.5813)	N9(NGlycan/1702.5813)	9	101	101	N	N101	93	107	2.8e-14	1.3e-12	682.77	HexNAc(2)Hex(8)	HM	P07602 --N101	P07602|SAP--N101	P07602|SAP--N101 + HM	P07602|SAP--N101 + HexNAc(2)Hex(8)	N101 + HM
sp|P07602|SAP_HUMAN Prosaposin OS=Homo sapiens GN=PSAP PE=1 SV=2	P07602	P07602|SAP_HUMAN Prosaposin OS=Homo sapiens GN=PSAP PE=1 SV=2	P07602|SAP	K.TCDWLPKPnMSASCK.E	136000	136000	s(DKO1_90min) r(1)	DKO1	DKO1-b1	N9(NGlycan/1702.5813)	N9(NGlycan/1702.5813)	9	101	101	N	N101	93	107	8.9e-09	4.2e-07	534.33	HexNAc(2)Hex(8)	HM	P07602 --N101	P07602|SAP--N101	P07602|SAP--N101 + HM	P07602|SAP--N101 + HexNAc(2)Hex(8)	N101 + HM
sp|P07602|SAP_HUMAN Prosaposin OS=Homo sapiens GN=PSAP PE=1 SV=2	P07602	P07602|SAP_HUMAN Prosaposin OS=Homo sapiens GN=PSAP PE=1 SV=2	P07602|SAP	K.TCDWLPKPnMSASCK.E	136000	136000	s(DKO1_90min) r(1)	DKO1	DKO1-b1	N9(NGlycan/1702.5813)	N9(NGlycan/1702.5813)	9	101	101	N	N101	93	107	6e-14	2.8e-12	670.03	HexNAc(2)Hex(8)	HM	P07602 --N101	P07602|SAP--N101	P07602|SAP--N101 + HM	P07602|SAP--N101 + HexNAc(2)Hex(8)	N101 + HM
sp|P07602|SAP_HUMAN Prosaposin OS=Homo sapiens GN=PSAP PE=1 SV=2	P07602	P07602|SAP_HUMAN Prosaposin OS=Homo sapiens GN=PSAP PE=1 SV=2	P07602|SAP	K.TCDWLPKPnMSASCK.E	136000	136000	s(DKO1_90min) r(1)	DKO1	DKO1-b1	N9(NGlycan/1702.5813)	N9(NGlycan/1702.5813)	9	101	101	N	N101	93	107	2.6e-09	1.2e-07	553.96	HexNAc(2)Hex(8)	HM	P07602 --N101	P07602|SAP--N101	P07602|SAP--N101 + HM	P07602|SAP--N101 + HexNAc(2)Hex(8)	N101 + HM
sp|P07602|SAP_HUMAN Prosaposin OS=Homo sapiens GN=PSAP PE=1 SV=2	P07602	P07602|SAP_HUMAN Prosaposin OS=Homo sapiens GN=PSAP PE=1 SV=2	P07602|SAP	K.TCDWLPKPnMSASCK.E	119000	119000	s(DKO1_90min) r(2)	DKO1	DKO1-b2	N9(NGlycan/1702.5813)	N9(NGlycan/1702.5813)	9	101	101	N	N101	93	107	1.7e-09	1.1e-07	571.01	HexNAc(2)Hex(8)	HM	P07602 --N101	P07602|SAP--N101	P07602|SAP--N101 + HM	P07602|SAP--N101 + HexNAc(2)Hex(8)	N101 + HM
sp|P07602|SAP_HUMAN Prosaposin OS=Homo sapiens GN=PSAP PE=1 SV=2	P07602	P07602|SAP_HUMAN Prosaposin OS=Homo sapiens GN=PSAP PE=1 SV=2	P07602|SAP	K.TCDWLPKPnMSASCK.E	119000	119000	s(DKO1_90min) r(2)	DKO1	DKO1-b2	N9(NGlycan/1702.5813)	N9(NGlycan/1702.5813)	9	101	101	N	N101	93	107	2.3e-12	1.5e-10	618.42	HexNAc(2)Hex(8)	HM	P07602 --N101	P07602|SAP--N101	P07602|SAP--N101 + HM	P07602|SAP--N101 + HexNAc(2)Hex(8)	N101 + HM
sp|P07602|SAP_HUMAN Prosaposin OS=Homo sapiens GN=PSAP PE=1 SV=2	P07602	P07602|SAP_HUMAN Prosaposin OS=Homo sapiens GN=PSAP PE=1 SV=2	P07602|SAP	K.TCDWLPKPnMSASCK.E	119000	119000	s(DKO1_90min) r(2)	DKO1	DKO1-b2	N9(NGlycan/1702.5813)	N9(NGlycan/1702.5813)	9	101	101	N	N101	93	107	3.3e-09	2.2e-07	561.41	HexNAc(2)Hex(8)	HM	P07602 --N101	P07602|SAP--N101	P07602|SAP--N101 + HM	P07602|SAP--N101 + HexNAc(2)Hex(8)	N101 + HM
sp|P07602|SAP_HUMAN Prosaposin OS=Homo sapiens GN=PSAP PE=1 SV=2	P07602	P07602|SAP_HUMAN Prosaposin OS=Homo sapiens GN=PSAP PE=1 SV=2	P07602|SAP	K.TCDWLPKPnMSASCK.E	146000	146000	s(DKO1_90min) r(3)	DKO1	DKO1-b3	N9(NGlycan/1702.5813)	N9(NGlycan/1702.5813)	9	101	101	N	N101	93	107	2.2e-12	1.1e-10	607.43	HexNAc(2)Hex(8)	HM	P07602 --N101	P07602|SAP--N101	P07602|SAP--N101 + HM	P07602|SAP--N101 + HexNAc(2)Hex(8)	N101 + HM
sp|P07602|SAP_HUMAN Prosaposin OS=Homo sapiens GN=PSAP PE=1 SV=2	P07602	P07602|SAP_HUMAN Prosaposin OS=Homo sapiens GN=PSAP PE=1 SV=2	P07602|SAP	K.TCDWLPKPnMSASCK.E	146000	146000	s(DKO1_90min) r(3)	DKO1	DKO1-b3	N9(NGlycan/1702.5813)	N9(NGlycan/1702.5813)	9	101	101	N	N101	93	107	6.6e-10	3.3e-08	590.51	HexNAc(2)Hex(8)	HM	P07602 --N101	P07602|SAP--N101	P07602|SAP--N101 + HM	P07602|SAP--N101 + HexNAc(2)Hex(8)	N101 + HM
sp|P07602|SAP_HUMAN Prosaposin OS=Homo sapiens GN=PSAP PE=1 SV=2	P07602	P07602|SAP_HUMAN Prosaposin OS=Homo sapiens GN=PSAP PE=1 SV=2	P07602|SAP	K.TCDWLPKPnMSASCK.E	146000	146000	s(DKO1_90min) r(3)	DKO1	DKO1-b3	N9(NGlycan/1702.5813)	N9(NGlycan/1702.5813)	9	101	101	N	N101	93	107	3.7e-11	1.9e-09	597.7	HexNAc(2)Hex(8)	HM	P07602 --N101	P07602|SAP--N101	P07602|SAP--N101 + HM	P07602|SAP--N101 + HexNAc(2)Hex(8)	N101 + HM
sp|P07602|SAP_HUMAN Prosaposin OS=Homo sapiens GN=PSAP PE=1 SV=2	P07602	P07602|SAP_HUMAN Prosaposin OS=Homo sapiens GN=PSAP PE=1 SV=2	P07602|SAP	K.TCDWLPKPnMSASCK.E	146000	146000	s(DKO1_90min) r(3)	DKO1	DKO1-b3	N9(NGlycan/1702.5813)	N9(NGlycan/1702.5813)	9	101	101	N	N101	93	107	2.2e-12	1.1e-10	639.24	HexNAc(2)Hex(8)	HM	P07602 --N101	P07602|SAP--N101	P07602|SAP--N101 + HM	P07602|SAP--N101 + HexNAc(2)Hex(8)	N101 + HM
sp|P07602|SAP_HUMAN Prosaposin OS=Homo sapiens GN=PSAP PE=1 SV=2	P07602	P07602|SAP_HUMAN Prosaposin OS=Homo sapiens GN=PSAP PE=1 SV=2	P07602|SAP	K.TCDWLPKPnMSASCK.E	146000	146000	s(DKO1_90min) r(3)	DKO1	DKO1-b3	N9(NGlycan/1702.5813)	N9(NGlycan/1702.5813)	9	101	101	N	N101	93	107	4.5e-06	0.00023	342.74	HexNAc(2)Hex(8)	HM	P07602 --N101	P07602|SAP--N101	P07602|SAP--N101 + HM	P07602|SAP--N101 + HexNAc(2)Hex(8)	N101 + HM
sp|P07602|SAP_HUMAN Prosaposin OS=Homo sapiens GN=PSAP PE=1 SV=2	P07602	P07602|SAP_HUMAN Prosaposin OS=Homo sapiens GN=PSAP PE=1 SV=2	P07602|SAP	K.TCDWLPKPnMSASCK.E	105000	105000	s(DKO1_90min) r(1)	DKO1	DKO1-b1	N9(NGlycan/1864.6342)	N9(NGlycan/1864.6342)	9	101	101	N	N101	93	107	1.2e-09	5.8e-08	573.4	HexNAc(2)Hex(9)	HM	P07602 --N101	P07602|SAP--N101	P07602|SAP--N101 + HM	P07602|SAP--N101 + HexNAc(2)Hex(9)	N101 + HM
sp|P07602|SAP_HUMAN Prosaposin OS=Homo sapiens GN=PSAP PE=1 SV=2	P07602	P07602|SAP_HUMAN Prosaposin OS=Homo sapiens GN=PSAP PE=1 SV=2	P07602|SAP	K.TCDWLPKPnMSASCK.E	105000	105000	s(DKO1_90min) r(1)	DKO1	DKO1-b1	N9(NGlycan/1864.6342)	N9(NGlycan/1864.6342)	9	101	101	N	N101	93	107	1.2e-07	5.7e-06	456.88	HexNAc(2)Hex(9)	HM	P07602 --N101	P07602|SAP--N101	P07602|SAP--N101 + HM	P07602|SAP--N101 + HexNAc(2)Hex(9)	N101 + HM
sp|P07602|SAP_HUMAN Prosaposin OS=Homo sapiens GN=PSAP PE=1 SV=2	P07602	P07602|SAP_HUMAN Prosaposin OS=Homo sapiens GN=PSAP PE=1 SV=2	P07602|SAP	K.TCDWLPKPnMSASCK.E	105000	105000	s(DKO1_90min) r(1)	DKO1	DKO1-b1	N9(NGlycan/1864.6342)	N9(NGlycan/1864.6342)	9	101	101	N	N101	93	107	1.7e-07	7.9e-06	502.05	HexNAc(2)Hex(9)	HM	P07602 --N101	P07602|SAP--N101	P07602|SAP--N101 + HM	P07602|SAP--N101 + HexNAc(2)Hex(9)	N101 + HM
sp|P07602|SAP_HUMAN Prosaposin OS=Homo sapiens GN=PSAP PE=1 SV=2	P07602	P07602|SAP_HUMAN Prosaposin OS=Homo sapiens GN=PSAP PE=1 SV=2	P07602|SAP	K.TCDWLPKPnMSASCK.E	105000	105000	s(DKO1_90min) r(1)	DKO1	DKO1-b1	N9(NGlycan/1864.6342)	N9(NGlycan/1864.6342)	9	101	101	N	N101	93	107	9.8e-08	4.6e-06	472.44	HexNAc(2)Hex(9)	HM	P07602 --N101	P07602|SAP--N101	P07602|SAP--N101 + HM	P07602|SAP--N101 + HexNAc(2)Hex(9)	N101 + HM
sp|P07602|SAP_HUMAN Prosaposin OS=Homo sapiens GN=PSAP PE=1 SV=2	P07602	P07602|SAP_HUMAN Prosaposin OS=Homo sapiens GN=PSAP PE=1 SV=2	P07602|SAP	K.TCDWLPKPnMSASCK.E	105000	105000	s(DKO1_90min) r(1)	DKO1	DKO1-b1	N9(NGlycan/1864.6342)	N9(NGlycan/1864.6342)	9	101	101	N	N101	93	107	6.3e-09	2.9e-07	495.39	HexNAc(2)Hex(9)	HM	P07602 --N101	P07602|SAP--N101	P07602|SAP--N101 + HM	P07602|SAP--N101 + HexNAc(2)Hex(9)	N101 + HM
sp|P07602|SAP_HUMAN Prosaposin OS=Homo sapiens GN=PSAP PE=1 SV=2	P07602	P07602|SAP_HUMAN Prosaposin OS=Homo sapiens GN=PSAP PE=1 SV=2	P07602|SAP	K.TCDWLPKPnMSASCK.E	105000	105000	s(DKO1_90min) r(1)	DKO1	DKO1-b1	N9(NGlycan/1864.6342)	N9(NGlycan/1864.6342)	9	101	101	N	N101	93	107	2.1e-09	9.8e-08	555.76	HexNAc(2)Hex(9)	HM	P07602 --N101	P07602|SAP--N101	P07602|SAP--N101 + HM	P07602|SAP--N101 + HexNAc(2)Hex(9)	N101 + HM
sp|P07602|SAP_HUMAN Prosaposin OS=Homo sapiens GN=PSAP PE=1 SV=2	P07602	P07602|SAP_HUMAN Prosaposin OS=Homo sapiens GN=PSAP PE=1 SV=2	P07602|SAP	K.TCDWLPKPnMSASCK.E	105000	105000	s(DKO1_90min) r(1)	DKO1	DKO1-b1	N9(NGlycan/1864.6342)	N9(NGlycan/1864.6342)	9	101	101	N	N101	93	107	7.9e-12	3.7e-10	617.6	HexNAc(2)Hex(9)	HM	P07602 --N101	P07602|SAP--N101	P07602|SAP--N101 + HM	P07602|SAP--N101 + HexNAc(2)Hex(9)	N101 + HM
sp|P07602|SAP_HUMAN Prosaposin OS=Homo sapiens GN=PSAP PE=1 SV=2	P07602	P07602|SAP_HUMAN Prosaposin OS=Homo sapiens GN=PSAP PE=1 SV=2	P07602|SAP	K.TCDWLPKPnMSASCK.E	105000	105000	s(DKO1_90min) r(1)	DKO1	DKO1-b1	N9(NGlycan/1864.6342)	N9(NGlycan/1864.6342)	9	101	101	N	N101	93	107	8.8e-12	4.1e-10	601.09	HexNAc(2)Hex(9)	HM	P07602 --N101	P07602|SAP--N101	P07602|SAP--N101 + HM	P07602|SAP--N101 + HexNAc(2)Hex(9)	N101 + HM
sp|P07602|SAP_HUMAN Prosaposin OS=Homo sapiens GN=PSAP PE=1 SV=2	P07602	P07602|SAP_HUMAN Prosaposin OS=Homo sapiens GN=PSAP PE=1 SV=2	P07602|SAP	K.TCDWLPKPnMSASCK.E	105000	105000	s(DKO1_90min) r(1)	DKO1	DKO1-b1	N9(NGlycan/1864.6342)	N9(NGlycan/1864.6342)	9	101	101	N	N101	93	107	1e-11	4.7e-10	618.7	HexNAc(2)Hex(9)	HM	P07602 --N101	P07602|SAP--N101	P07602|SAP--N101 + HM	P07602|SAP--N101 + HexNAc(2)Hex(9)	N101 + HM
sp|P07602|SAP_HUMAN Prosaposin OS=Homo sapiens GN=PSAP PE=1 SV=2	P07602	P07602|SAP_HUMAN Prosaposin OS=Homo sapiens GN=PSAP PE=1 SV=2	P07602|SAP	K.TCDWLPKPnMSASCK.E	105000	105000	s(DKO1_90min) r(1)	DKO1	DKO1-b1	N9(NGlycan/1864.6342)	N9(NGlycan/1864.6342)	9	101	101	N	N101	93	107	7.2e-09	3.3e-07	519.6	HexNAc(2)Hex(9)	HM	P07602 --N101	P07602|SAP--N101	P07602|SAP--N101 + HM	P07602|SAP--N101 + HexNAc(2)Hex(9)	N101 + HM
sp|P07602|SAP_HUMAN Prosaposin OS=Homo sapiens GN=PSAP PE=1 SV=2	P07602	P07602|SAP_HUMAN Prosaposin OS=Homo sapiens GN=PSAP PE=1 SV=2	P07602|SAP	K.TCDWLPKPnMSASCK.E	105000	105000	s(DKO1_90min) r(1)	DKO1	DKO1-b1	N9(NGlycan/1864.6342)	N9(NGlycan/1864.6342)	9	101	101	N	N101	93	107	4.6e-12	2.1e-10	609.31	HexNAc(2)Hex(9)	HM	P07602 --N101	P07602|SAP--N101	P07602|SAP--N101 + HM	P07602|SAP--N101 + HexNAc(2)Hex(9)	N101 + HM
sp|P07602|SAP_HUMAN Prosaposin OS=Homo sapiens GN=PSAP PE=1 SV=2	P07602	P07602|SAP_HUMAN Prosaposin OS=Homo sapiens GN=PSAP PE=1 SV=2	P07602|SAP	K.TCDWLPKPnMSASCK.E	119000	119000	s(DKO1_90min) r(2)	DKO1	DKO1-b2	N9(NGlycan/1864.6342)	N9(NGlycan/1864.6342)	9	101	101	N	N101	93	107	7.7e-11	5.1e-09	622.64	HexNAc(2)Hex(9)	HM	P07602 --N101	P07602|SAP--N101	P07602|SAP--N101 + HM	P07602|SAP--N101 + HexNAc(2)Hex(9)	N101 + HM
sp|P07602|SAP_HUMAN Prosaposin OS=Homo sapiens GN=PSAP PE=1 SV=2	P07602	P07602|SAP_HUMAN Prosaposin OS=Homo sapiens GN=PSAP PE=1 SV=2	P07602|SAP	K.TCDWLPKPnMSASCK.E	119000	119000	s(DKO1_90min) r(2)	DKO1	DKO1-b2	N9(NGlycan/1864.6342)	N9(NGlycan/1864.6342)	9	101	101	N	N101	93	107	6.9e-07	4.6e-05	456.91	HexNAc(2)Hex(9)	HM	P07602 --N101	P07602|SAP--N101	P07602|SAP--N101 + HM	P07602|SAP--N101 + HexNAc(2)Hex(9)	N101 + HM
sp|P07602|SAP_HUMAN Prosaposin OS=Homo sapiens GN=PSAP PE=1 SV=2	P07602	P07602|SAP_HUMAN Prosaposin OS=Homo sapiens GN=PSAP PE=1 SV=2	P07602|SAP	K.TCDWLPKPnMSASCK.E	119000	119000	s(DKO1_90min) r(2)	DKO1	DKO1-b2	N9(NGlycan/1864.6342)	N9(NGlycan/1864.6342)	9	101	101	N	N101	93	107	6e-08	4e-06	502.36	HexNAc(2)Hex(9)	HM	P07602 --N101	P07602|SAP--N101	P07602|SAP--N101 + HM	P07602|SAP--N101 + HexNAc(2)Hex(9)	N101 + HM
sp|P07602|SAP_HUMAN Prosaposin OS=Homo sapiens GN=PSAP PE=1 SV=2	P07602	P07602|SAP_HUMAN Prosaposin OS=Homo sapiens GN=PSAP PE=1 SV=2	P07602|SAP	K.TCDWLPKPnMSASCK.E	119000	119000	s(DKO1_90min) r(2)	DKO1	DKO1-b2	N9(NGlycan/1864.6342)	N9(NGlycan/1864.6342)	9	101	101	N	N101	93	107	2.1e-07	1.4e-05	482.18	HexNAc(2)Hex(9)	HM	P07602 --N101	P07602|SAP--N101	P07602|SAP--N101 + HM	P07602|SAP--N101 + HexNAc(2)Hex(9)	N101 + HM
sp|P07602|SAP_HUMAN Prosaposin OS=Homo sapiens GN=PSAP PE=1 SV=2	P07602	P07602|SAP_HUMAN Prosaposin OS=Homo sapiens GN=PSAP PE=1 SV=2	P07602|SAP	K.TCDWLPKPnMSASCK.E	119000	119000	s(DKO1_90min) r(2)	DKO1	DKO1-b2	N9(NGlycan/1864.6342)	N9(NGlycan/1864.6342)	9	101	101	N	N101	93	107	1.4e-07	9.5e-06	549.76	HexNAc(2)Hex(9)	HM	P07602 --N101	P07602|SAP--N101	P07602|SAP--N101 + HM	P07602|SAP--N101 + HexNAc(2)Hex(9)	N101 + HM
sp|P07602|SAP_HUMAN Prosaposin OS=Homo sapiens GN=PSAP PE=1 SV=2	P07602	P07602|SAP_HUMAN Prosaposin OS=Homo sapiens GN=PSAP PE=1 SV=2	P07602|SAP	K.TCDWLPKPnMSASCK.E	119000	119000	s(DKO1_90min) r(2)	DKO1	DKO1-b2	N9(NGlycan/1864.6342)	N9(NGlycan/1864.6342)	9	101	101	N	N101	93	107	1.4e-08	9.3e-07	519.9	HexNAc(2)Hex(9)	HM	P07602 --N101	P07602|SAP--N101	P07602|SAP--N101 + HM	P07602|SAP--N101 + HexNAc(2)Hex(9)	N101 + HM
sp|P07602|SAP_HUMAN Prosaposin OS=Homo sapiens GN=PSAP PE=1 SV=2	P07602	P07602|SAP_HUMAN Prosaposin OS=Homo sapiens GN=PSAP PE=1 SV=2	P07602|SAP	K.TCDWLPKPnMSASCK.E	119000	119000	s(DKO1_90min) r(2)	DKO1	DKO1-b2	N9(NGlycan/1864.6342)	N9(NGlycan/1864.6342)	9	101	101	N	N101	93	107	9.8e-08	6.5e-06	469.51	HexNAc(2)Hex(9)	HM	P07602 --N101	P07602|SAP--N101	P07602|SAP--N101 + HM	P07602|SAP--N101 + HexNAc(2)Hex(9)	N101 + HM
sp|P07602|SAP_HUMAN Prosaposin OS=Homo sapiens GN=PSAP PE=1 SV=2	P07602	P07602|SAP_HUMAN Prosaposin OS=Homo sapiens GN=PSAP PE=1 SV=2	P07602|SAP	K.TCDWLPKPnMSASCK.E	119000	119000	s(DKO1_90min) r(2)	DKO1	DKO1-b2	N9(NGlycan/1864.6342)	N9(NGlycan/1864.6342)	9	101	101	N	N101	93	107	7.7e-10	5.1e-08	585.91	HexNAc(2)Hex(9)	HM	P07602 --N101	P07602|SAP--N101	P07602|SAP--N101 + HM	P07602|SAP--N101 + HexNAc(2)Hex(9)	N101 + HM
sp|P07602|SAP_HUMAN Prosaposin OS=Homo sapiens GN=PSAP PE=1 SV=2	P07602	P07602|SAP_HUMAN Prosaposin OS=Homo sapiens GN=PSAP PE=1 SV=2	P07602|SAP	K.TCDWLPKPnMSASCK.E	119000	119000	s(DKO1_90min) r(2)	DKO1	DKO1-b2	N9(NGlycan/1864.6342)	N9(NGlycan/1864.6342)	9	101	101	N	N101	93	107	3e-11	2e-09	640.08	HexNAc(2)Hex(9)	HM	P07602 --N101	P07602|SAP--N101	P07602|SAP--N101 + HM	P07602|SAP--N101 + HexNAc(2)Hex(9)	N101 + HM
sp|P07602|SAP_HUMAN Prosaposin OS=Homo sapiens GN=PSAP PE=1 SV=2	P07602	P07602|SAP_HUMAN Prosaposin OS=Homo sapiens GN=PSAP PE=1 SV=2	P07602|SAP	K.TCDWLPKPnMSASCK.E	119000	119000	s(DKO1_90min) r(2)	DKO1	DKO1-b2	N9(NGlycan/1864.6342)	N9(NGlycan/1864.6342)	9	101	101	N	N101	93	107	4.5e-08	3e-06	486.74	HexNAc(2)Hex(9)	HM	P07602 --N101	P07602|SAP--N101	P07602|SAP--N101 + HM	P07602|SAP--N101 + HexNAc(2)Hex(9)	N101 + HM
sp|P07602|SAP_HUMAN Prosaposin OS=Homo sapiens GN=PSAP PE=1 SV=2	P07602	P07602|SAP_HUMAN Prosaposin OS=Homo sapiens GN=PSAP PE=1 SV=2	P07602|SAP	K.TCDWLPKPnMSASCK.E	125000	125000	s(DKO1_90min) r(3)	DKO1	DKO1-b3	N9(NGlycan/1864.6342)	N9(NGlycan/1864.6342)	9	101	101	N	N101	93	107	2.2e-13	1.1e-11	663.73	HexNAc(2)Hex(9)	HM	P07602 --N101	P07602|SAP--N101	P07602|SAP--N101 + HM	P07602|SAP--N101 + HexNAc(2)Hex(9)	N101 + HM
sp|P07602|SAP_HUMAN Prosaposin OS=Homo sapiens GN=PSAP PE=1 SV=2	P07602	P07602|SAP_HUMAN Prosaposin OS=Homo sapiens GN=PSAP PE=1 SV=2	P07602|SAP	K.TCDWLPKPnMSASCK.E	125000	125000	s(DKO1_90min) r(3)	DKO1	DKO1-b3	N9(NGlycan/1864.6342)	N9(NGlycan/1864.6342)	9	101	101	N	N101	93	107	6.9e-07	3.5e-05	426.08	HexNAc(2)Hex(9)	HM	P07602 --N101	P07602|SAP--N101	P07602|SAP--N101 + HM	P07602|SAP--N101 + HexNAc(2)Hex(9)	N101 + HM
sp|P07602|SAP_HUMAN Prosaposin OS=Homo sapiens GN=PSAP PE=1 SV=2	P07602	P07602|SAP_HUMAN Prosaposin OS=Homo sapiens GN=PSAP PE=1 SV=2	P07602|SAP	K.TCDWLPKPnMSASCK.E	125000	125000	s(DKO1_90min) r(3)	DKO1	DKO1-b3	N9(NGlycan/1864.6342)	N9(NGlycan/1864.6342)	9	101	101	N	N101	93	107	2.8e-06	0.00014	394.01	HexNAc(2)Hex(9)	HM	P07602 --N101	P07602|SAP--N101	P07602|SAP--N101 + HM	P07602|SAP--N101 + HexNAc(2)Hex(9)	N101 + HM
sp|P07602|SAP_HUMAN Prosaposin OS=Homo sapiens GN=PSAP PE=1 SV=2	P07602	P07602|SAP_HUMAN Prosaposin OS=Homo sapiens GN=PSAP PE=1 SV=2	P07602|SAP	K.TCDWLPKPnMSASCK.E	125000	125000	s(DKO1_90min) r(3)	DKO1	DKO1-b3	N9(NGlycan/1864.6342)	N9(NGlycan/1864.6342)	9	101	101	N	N101	93	107	7.1e-10	3.6e-08	596.01	HexNAc(2)Hex(9)	HM	P07602 --N101	P07602|SAP--N101	P07602|SAP--N101 + HM	P07602|SAP--N101 + HexNAc(2)Hex(9)	N101 + HM
sp|P07602|SAP_HUMAN Prosaposin OS=Homo sapiens GN=PSAP PE=1 SV=2	P07602	P07602|SAP_HUMAN Prosaposin OS=Homo sapiens GN=PSAP PE=1 SV=2	P07602|SAP	K.TCDWLPKPnMSASCK.E	125000	125000	s(DKO1_90min) r(3)	DKO1	DKO1-b3	N9(NGlycan/1864.6342)	N9(NGlycan/1864.6342)	9	101	101	N	N101	93	107	1.3e-08	6.7e-07	507.02	HexNAc(2)Hex(9)	HM	P07602 --N101	P07602|SAP--N101	P07602|SAP--N101 + HM	P07602|SAP--N101 + HexNAc(2)Hex(9)	N101 + HM
sp|P07602|SAP_HUMAN Prosaposin OS=Homo sapiens GN=PSAP PE=1 SV=2	P07602	P07602|SAP_HUMAN Prosaposin OS=Homo sapiens GN=PSAP PE=1 SV=2	P07602|SAP	K.TCDWLPKPnMSASCK.E	125000	125000	s(DKO1_90min) r(3)	DKO1	DKO1-b3	N9(NGlycan/1864.6342)	N9(NGlycan/1864.6342)	9	101	101	N	N101	93	107	7.1e-11	3.6e-09	620.01	HexNAc(2)Hex(9)	HM	P07602 --N101	P07602|SAP--N101	P07602|SAP--N101 + HM	P07602|SAP--N101 + HexNAc(2)Hex(9)	N101 + HM
sp|P07602|SAP_HUMAN Prosaposin OS=Homo sapiens GN=PSAP PE=1 SV=2	P07602	P07602|SAP_HUMAN Prosaposin OS=Homo sapiens GN=PSAP PE=1 SV=2	P07602|SAP	K.TCDWLPKPnMSASCK.E	125000	125000	s(DKO1_90min) r(3)	DKO1	DKO1-b3	N9(NGlycan/1864.6342)	N9(NGlycan/1864.6342)	9	101	101	N	N101	93	107	5.5e-09	2.8e-07	548.82	HexNAc(2)Hex(9)	HM	P07602 --N101	P07602|SAP--N101	P07602|SAP--N101 + HM	P07602|SAP--N101 + HexNAc(2)Hex(9)	N101 + HM
sp|P07602|SAP_HUMAN Prosaposin OS=Homo sapiens GN=PSAP PE=1 SV=2	P07602	P07602|SAP_HUMAN Prosaposin OS=Homo sapiens GN=PSAP PE=1 SV=2	P07602|SAP	K.TCDWLPKPnMSASCK.E	125000	125000	s(DKO1_90min) r(3)	DKO1	DKO1-b3	N9(NGlycan/1864.6342)	N9(NGlycan/1864.6342)	9	101	101	N	N101	93	107	3.4e-09	1.7e-07	576.67	HexNAc(2)Hex(9)	HM	P07602 --N101	P07602|SAP--N101	P07602|SAP--N101 + HM	P07602|SAP--N101 + HexNAc(2)Hex(9)	N101 + HM
sp|P07602|SAP_HUMAN Prosaposin OS=Homo sapiens GN=PSAP PE=1 SV=2	P07602	P07602|SAP_HUMAN Prosaposin OS=Homo sapiens GN=PSAP PE=1 SV=2	P07602|SAP	K.TCDWLPKPnMSASCK.E	125000	125000	s(DKO1_90min) r(3)	DKO1	DKO1-b3	N9(NGlycan/1864.6342)	N9(NGlycan/1864.6342)	9	101	101	N	N101	93	107	6.2e-09	3.1e-07	557.83	HexNAc(2)Hex(9)	HM	P07602 --N101	P07602|SAP--N101	P07602|SAP--N101 + HM	P07602|SAP--N101 + HexNAc(2)Hex(9)	N101 + HM
sp|P07602|SAP_HUMAN Prosaposin OS=Homo sapiens GN=PSAP PE=1 SV=2	P07602	P07602|SAP_HUMAN Prosaposin OS=Homo sapiens GN=PSAP PE=1 SV=2	P07602|SAP	K.TCDWLPKPnMSASCK.E	130000	130000	s(DKO1_90min) r(2)	DKO1	DKO1-b2	N9(NGlycan/2204.7724)	N9(NGlycan/2204.7724)	9	101	101	N	N101	93	107	1.4e-05	0.00092	300.68	HexNAc(4)Hex(5)NeuAc(2)	Sia	P07602 --N101	P07602|SAP--N101	P07602|SAP--N101 + Sia	P07602|SAP--N101 + HexNAc(4)Hex(5)NeuAc(2)	N101 + Sia
sp|P07602|SAP_HUMAN Prosaposin OS=Homo sapiens GN=PSAP PE=1 SV=2	P07602	P07602|SAP_HUMAN Prosaposin OS=Homo sapiens GN=PSAP PE=1 SV=2	P07602|SAP	K.TCDWLPKPnMSASCK.E	208000	208000	s(DKO1_90min) r(1)	DKO1	DKO1-b1	N9(NGlycan/730.2644)	N9(NGlycan/730.2644)	9	101	101	N	N101	93	107	1.6e-14	7.3e-13	713.13	HexNAc(2)Hex(2)	PauciM	P07602 --N101	P07602|SAP--N101	P07602|SAP--N101 + PauciM	P07602|SAP--N101 + HexNAc(2)Hex(2)	N101 + PauciM
sp|P07602|SAP_HUMAN Prosaposin OS=Homo sapiens GN=PSAP PE=1 SV=2	P07602	P07602|SAP_HUMAN Prosaposin OS=Homo sapiens GN=PSAP PE=1 SV=2	P07602|SAP	K.TCDWLPKPnMSASCK.E	208000	208000	s(DKO1_90min) r(1)	DKO1	DKO1-b1	N9(NGlycan/730.2644)	N9(NGlycan/730.2644)	9	101	101	N	N101	93	107	4e-08	1.9e-06	442.78	HexNAc(2)Hex(2)	PauciM	P07602 --N101	P07602|SAP--N101	P07602|SAP--N101 + PauciM	P07602|SAP--N101 + HexNAc(2)Hex(2)	N101 + PauciM
sp|P07602|SAP_HUMAN Prosaposin OS=Homo sapiens GN=PSAP PE=1 SV=2	P07602	P07602|SAP_HUMAN Prosaposin OS=Homo sapiens GN=PSAP PE=1 SV=2	P07602|SAP	K.TCDWLPKPnMSASCK.E	208000	208000	s(DKO1_90min) r(1)	DKO1	DKO1-b1	N9(NGlycan/730.2644)	N9(NGlycan/730.2644)	9	101	101	N	N101	93	107	1.5e-06	7.1e-05	483.75	HexNAc(2)Hex(2)	PauciM	P07602 --N101	P07602|SAP--N101	P07602|SAP--N101 + PauciM	P07602|SAP--N101 + HexNAc(2)Hex(2)	N101 + PauciM
sp|P07602|SAP_HUMAN Prosaposin OS=Homo sapiens GN=PSAP PE=1 SV=2	P07602	P07602|SAP_HUMAN Prosaposin OS=Homo sapiens GN=PSAP PE=1 SV=2	P07602|SAP	K.TCDWLPKPnMSASCK.E	208000	208000	s(DKO1_90min) r(1)	DKO1	DKO1-b1	N9(NGlycan/730.2644)	N9(NGlycan/730.2644)	9	101	101	N	N101	93	107	1.6e-14	7.3e-13	746.91	HexNAc(2)Hex(2)	PauciM	P07602 --N101	P07602|SAP--N101	P07602|SAP--N101 + PauciM	P07602|SAP--N101 + HexNAc(2)Hex(2)	N101 + PauciM
sp|P07602|SAP_HUMAN Prosaposin OS=Homo sapiens GN=PSAP PE=1 SV=2	P07602	P07602|SAP_HUMAN Prosaposin OS=Homo sapiens GN=PSAP PE=1 SV=2	P07602|SAP	K.TCDWLPKPnMSASCK.E	208000	208000	s(DKO1_90min) r(1)	DKO1	DKO1-b1	N9(NGlycan/730.2644)	N9(NGlycan/730.2644)	9	101	101	N	N101	93	107	1.6e-14	7.3e-13	732.07	HexNAc(2)Hex(2)	PauciM	P07602 --N101	P07602|SAP--N101	P07602|SAP--N101 + PauciM	P07602|SAP--N101 + HexNAc(2)Hex(2)	N101 + PauciM
sp|P07602|SAP_HUMAN Prosaposin OS=Homo sapiens GN=PSAP PE=1 SV=2	P07602	P07602|SAP_HUMAN Prosaposin OS=Homo sapiens GN=PSAP PE=1 SV=2	P07602|SAP	K.TCDWLPKPnMSASCK.E	208000	208000	s(DKO1_90min) r(1)	DKO1	DKO1-b1	N9(NGlycan/730.2644)	N9(NGlycan/730.2644)	9	101	101	N	N101	93	107	5e-16	2.4e-14	800.54	HexNAc(2)Hex(2)	PauciM	P07602 --N101	P07602|SAP--N101	P07602|SAP--N101 + PauciM	P07602|SAP--N101 + HexNAc(2)Hex(2)	N101 + PauciM
sp|P07602|SAP_HUMAN Prosaposin OS=Homo sapiens GN=PSAP PE=1 SV=2	P07602	P07602|SAP_HUMAN Prosaposin OS=Homo sapiens GN=PSAP PE=1 SV=2	P07602|SAP	K.TCDWLPKPnMSASCK.E	208000	208000	s(DKO1_90min) r(1)	DKO1	DKO1-b1	N9(NGlycan/730.2644)	N9(NGlycan/730.2644)	9	101	101	N	N101	93	107	5.3e-14	2.4e-12	717.27	HexNAc(2)Hex(2)	PauciM	P07602 --N101	P07602|SAP--N101	P07602|SAP--N101 + PauciM	P07602|SAP--N101 + HexNAc(2)Hex(2)	N101 + PauciM
sp|P07602|SAP_HUMAN Prosaposin OS=Homo sapiens GN=PSAP PE=1 SV=2	P07602	P07602|SAP_HUMAN Prosaposin OS=Homo sapiens GN=PSAP PE=1 SV=2	P07602|SAP	K.TCDWLPKPnMSASCK.E	208000	208000	s(DKO1_90min) r(1)	DKO1	DKO1-b1	N9(NGlycan/730.2644)	N9(NGlycan/730.2644)	9	101	101	N	N101	93	107	5.3e-13	2.4e-11	672.54	HexNAc(2)Hex(2)	PauciM	P07602 --N101	P07602|SAP--N101	P07602|SAP--N101 + PauciM	P07602|SAP--N101 + HexNAc(2)Hex(2)	N101 + PauciM
sp|P07602|SAP_HUMAN Prosaposin OS=Homo sapiens GN=PSAP PE=1 SV=2	P07602	P07602|SAP_HUMAN Prosaposin OS=Homo sapiens GN=PSAP PE=1 SV=2	P07602|SAP	K.TCDWLPKPnMSASCK.E	208000	208000	s(DKO1_90min) r(1)	DKO1	DKO1-b1	N9(NGlycan/730.2644)	N9(NGlycan/730.2644)	9	101	101	N	N101	93	107	5.3e-14	2.4e-12	706.83	HexNAc(2)Hex(2)	PauciM	P07602 --N101	P07602|SAP--N101	P07602|SAP--N101 + PauciM	P07602|SAP--N101 + HexNAc(2)Hex(2)	N101 + PauciM
sp|P07602|SAP_HUMAN Prosaposin OS=Homo sapiens GN=PSAP PE=1 SV=2	P07602	P07602|SAP_HUMAN Prosaposin OS=Homo sapiens GN=PSAP PE=1 SV=2	P07602|SAP	K.TCDWLPKPnMSASCK.E	208000	208000	s(DKO1_90min) r(1)	DKO1	DKO1-b1	N9(NGlycan/730.2644)	N9(NGlycan/730.2644)	9	101	101	N	N101	93	107	5.3e-13	2.4e-11	699.41	HexNAc(2)Hex(2)	PauciM	P07602 --N101	P07602|SAP--N101	P07602|SAP--N101 + PauciM	P07602|SAP--N101 + HexNAc(2)Hex(2)	N101 + PauciM
sp|P07602|SAP_HUMAN Prosaposin OS=Homo sapiens GN=PSAP PE=1 SV=2	P07602	P07602|SAP_HUMAN Prosaposin OS=Homo sapiens GN=PSAP PE=1 SV=2	P07602|SAP	K.TCDWLPKPnMSASCK.E	208000	208000	s(DKO1_90min) r(1)	DKO1	DKO1-b1	N9(NGlycan/730.2644)	N9(NGlycan/730.2644)	9	101	101	N	N101	93	107	9.5e-10	4.4e-08	561.51	HexNAc(2)Hex(2)	PauciM	P07602 --N101	P07602|SAP--N101	P07602|SAP--N101 + PauciM	P07602|SAP--N101 + HexNAc(2)Hex(2)	N101 + PauciM
sp|P07602|SAP_HUMAN Prosaposin OS=Homo sapiens GN=PSAP PE=1 SV=2	P07602	P07602|SAP_HUMAN Prosaposin OS=Homo sapiens GN=PSAP PE=1 SV=2	P07602|SAP	K.TCDWLPKPnMSASCK.E	208000	208000	s(DKO1_90min) r(1)	DKO1	DKO1-b1	N9(NGlycan/730.2644)	N9(NGlycan/730.2644)	9	101	101	N	N101	93	107	1.6e-11	7.3e-10	583.53	HexNAc(2)Hex(2)	PauciM	P07602 --N101	P07602|SAP--N101	P07602|SAP--N101 + PauciM	P07602|SAP--N101 + HexNAc(2)Hex(2)	N101 + PauciM
sp|P07602|SAP_HUMAN Prosaposin OS=Homo sapiens GN=PSAP PE=1 SV=2	P07602	P07602|SAP_HUMAN Prosaposin OS=Homo sapiens GN=PSAP PE=1 SV=2	P07602|SAP	K.TCDWLPKPnMSASCK.E	163000	163000	s(DKO1_90min) r(2)	DKO1	DKO1-b2	N9(NGlycan/730.2644)	N9(NGlycan/730.2644)	9	101	101	N	N101	93	107	4.6e-11	3.1e-09	648.2	HexNAc(2)Hex(2)	PauciM	P07602 --N101	P07602|SAP--N101	P07602|SAP--N101 + PauciM	P07602|SAP--N101 + HexNAc(2)Hex(2)	N101 + PauciM
sp|P07602|SAP_HUMAN Prosaposin OS=Homo sapiens GN=PSAP PE=1 SV=2	P07602	P07602|SAP_HUMAN Prosaposin OS=Homo sapiens GN=PSAP PE=1 SV=2	P07602|SAP	K.TCDWLPKPnMSASCK.E	163000	163000	s(DKO1_90min) r(2)	DKO1	DKO1-b2	N9(NGlycan/730.2644)	N9(NGlycan/730.2644)	9	101	101	N	N101	93	107	1.2e-10	7.7e-09	596.61	HexNAc(2)Hex(2)	PauciM	P07602 --N101	P07602|SAP--N101	P07602|SAP--N101 + PauciM	P07602|SAP--N101 + HexNAc(2)Hex(2)	N101 + PauciM
sp|P07602|SAP_HUMAN Prosaposin OS=Homo sapiens GN=PSAP PE=1 SV=2	P07602	P07602|SAP_HUMAN Prosaposin OS=Homo sapiens GN=PSAP PE=1 SV=2	P07602|SAP	K.TCDWLPKPnMSASCK.E	163000	163000	s(DKO1_90min) r(2)	DKO1	DKO1-b2	N9(NGlycan/730.2644)	N9(NGlycan/730.2644)	9	101	101	N	N101	93	107	1.2e-13	7.7e-12	706.64	HexNAc(2)Hex(2)	PauciM	P07602 --N101	P07602|SAP--N101	P07602|SAP--N101 + PauciM	P07602|SAP--N101 + HexNAc(2)Hex(2)	N101 + PauciM
sp|P07602|SAP_HUMAN Prosaposin OS=Homo sapiens GN=PSAP PE=1 SV=2	P07602	P07602|SAP_HUMAN Prosaposin OS=Homo sapiens GN=PSAP PE=1 SV=2	P07602|SAP	K.TCDWLPKPnMSASCK.E	163000	163000	s(DKO1_90min) r(2)	DKO1	DKO1-b2	N9(NGlycan/730.2644)	N9(NGlycan/730.2644)	9	101	101	N	N101	93	107	1.2e-12	7.7e-11	650.76	HexNAc(2)Hex(2)	PauciM	P07602 --N101	P07602|SAP--N101	P07602|SAP--N101 + PauciM	P07602|SAP--N101 + HexNAc(2)Hex(2)	N101 + PauciM
sp|P07602|SAP_HUMAN Prosaposin OS=Homo sapiens GN=PSAP PE=1 SV=2	P07602	P07602|SAP_HUMAN Prosaposin OS=Homo sapiens GN=PSAP PE=1 SV=2	P07602|SAP	K.TCDWLPKPnMSASCK.E	163000	163000	s(DKO1_90min) r(2)	DKO1	DKO1-b2	N9(NGlycan/730.2644)	N9(NGlycan/730.2644)	9	101	101	N	N101	93	107	5.1e-13	3.4e-11	705.32	HexNAc(2)Hex(2)	PauciM	P07602 --N101	P07602|SAP--N101	P07602|SAP--N101 + PauciM	P07602|SAP--N101 + HexNAc(2)Hex(2)	N101 + PauciM
sp|P07602|SAP_HUMAN Prosaposin OS=Homo sapiens GN=PSAP PE=1 SV=2	P07602	P07602|SAP_HUMAN Prosaposin OS=Homo sapiens GN=PSAP PE=1 SV=2	P07602|SAP	K.TCDWLPKPnMSASCK.E	163000	163000	s(DKO1_90min) r(2)	DKO1	DKO1-b2	N9(NGlycan/730.2644)	N9(NGlycan/730.2644)	9	101	101	N	N101	93	107	1.2e-12	7.7e-11	667.48	HexNAc(2)Hex(2)	PauciM	P07602 --N101	P07602|SAP--N101	P07602|SAP--N101 + PauciM	P07602|SAP--N101 + HexNAc(2)Hex(2)	N101 + PauciM
sp|P07602|SAP_HUMAN Prosaposin OS=Homo sapiens GN=PSAP PE=1 SV=2	P07602	P07602|SAP_HUMAN Prosaposin OS=Homo sapiens GN=PSAP PE=1 SV=2	P07602|SAP	K.TCDWLPKPnMSASCK.E	163000	163000	s(DKO1_90min) r(2)	DKO1	DKO1-b2	N9(NGlycan/730.2644)	N9(NGlycan/730.2644)	9	101	101	N	N101	93	107	1.2e-12	7.7e-11	651.62	HexNAc(2)Hex(2)	PauciM	P07602 --N101	P07602|SAP--N101	P07602|SAP--N101 + PauciM	P07602|SAP--N101 + HexNAc(2)Hex(2)	N101 + PauciM
sp|P07602|SAP_HUMAN Prosaposin OS=Homo sapiens GN=PSAP PE=1 SV=2	P07602	P07602|SAP_HUMAN Prosaposin OS=Homo sapiens GN=PSAP PE=1 SV=2	P07602|SAP	K.TCDWLPKPnMSASCK.E	163000	163000	s(DKO1_90min) r(2)	DKO1	DKO1-b2	N9(NGlycan/730.2644)	N9(NGlycan/730.2644)	9	101	101	N	N101	93	107	5.1e-12	3.4e-10	684.8	HexNAc(2)Hex(2)	PauciM	P07602 --N101	P07602|SAP--N101	P07602|SAP--N101 + PauciM	P07602|SAP--N101 + HexNAc(2)Hex(2)	N101 + PauciM
sp|P07602|SAP_HUMAN Prosaposin OS=Homo sapiens GN=PSAP PE=1 SV=2	P07602	P07602|SAP_HUMAN Prosaposin OS=Homo sapiens GN=PSAP PE=1 SV=2	P07602|SAP	K.TCDWLPKPnMSASCK.E	163000	163000	s(DKO1_90min) r(2)	DKO1	DKO1-b2	N9(NGlycan/730.2644)	N9(NGlycan/730.2644)	9	101	101	N	N101	93	107	5.1e-11	3.4e-09	611.69	HexNAc(2)Hex(2)	PauciM	P07602 --N101	P07602|SAP--N101	P07602|SAP--N101 + PauciM	P07602|SAP--N101 + HexNAc(2)Hex(2)	N101 + PauciM
sp|P07602|SAP_HUMAN Prosaposin OS=Homo sapiens GN=PSAP PE=1 SV=2	P07602	P07602|SAP_HUMAN Prosaposin OS=Homo sapiens GN=PSAP PE=1 SV=2	P07602|SAP	K.TCDWLPKPnMSASCK.E	163000	163000	s(DKO1_90min) r(2)	DKO1	DKO1-b2	N9(NGlycan/730.2644)	N9(NGlycan/730.2644)	9	101	101	N	N101	93	107	1.2e-10	7.7e-09	583.79	HexNAc(2)Hex(2)	PauciM	P07602 --N101	P07602|SAP--N101	P07602|SAP--N101 + PauciM	P07602|SAP--N101 + HexNAc(2)Hex(2)	N101 + PauciM
sp|P07602|SAP_HUMAN Prosaposin OS=Homo sapiens GN=PSAP PE=1 SV=2	P07602	P07602|SAP_HUMAN Prosaposin OS=Homo sapiens GN=PSAP PE=1 SV=2	P07602|SAP	K.TCDWLPKPnMSASCK.E	184000	184000	s(DKO1_90min) r(3)	DKO1	DKO1-b3	N9(NGlycan/730.2644)	N9(NGlycan/730.2644)	9	101	101	N	N101	93	107	1.4e-11	7.1e-10	645.99	HexNAc(2)Hex(2)	PauciM	P07602 --N101	P07602|SAP--N101	P07602|SAP--N101 + PauciM	P07602|SAP--N101 + HexNAc(2)Hex(2)	N101 + PauciM
sp|P07602|SAP_HUMAN Prosaposin OS=Homo sapiens GN=PSAP PE=1 SV=2	P07602	P07602|SAP_HUMAN Prosaposin OS=Homo sapiens GN=PSAP PE=1 SV=2	P07602|SAP	K.TCDWLPKPnMSASCK.E	184000	184000	s(DKO1_90min) r(3)	DKO1	DKO1-b3	N9(NGlycan/730.2644)	N9(NGlycan/730.2644)	9	101	101	N	N101	93	107	1.4e-12	7.1e-11	651.25	HexNAc(2)Hex(2)	PauciM	P07602 --N101	P07602|SAP--N101	P07602|SAP--N101 + PauciM	P07602|SAP--N101 + HexNAc(2)Hex(2)	N101 + PauciM
sp|P07602|SAP_HUMAN Prosaposin OS=Homo sapiens GN=PSAP PE=1 SV=2	P07602	P07602|SAP_HUMAN Prosaposin OS=Homo sapiens GN=PSAP PE=1 SV=2	P07602|SAP	K.TCDWLPKPnMSASCK.E	184000	184000	s(DKO1_90min) r(3)	DKO1	DKO1-b3	N9(NGlycan/730.2644)	N9(NGlycan/730.2644)	9	101	101	N	N101	93	107	1.4e-10	7.1e-09	598.7	HexNAc(2)Hex(2)	PauciM	P07602 --N101	P07602|SAP--N101	P07602|SAP--N101 + PauciM	P07602|SAP--N101 + HexNAc(2)Hex(2)	N101 + PauciM
sp|P07602|SAP_HUMAN Prosaposin OS=Homo sapiens GN=PSAP PE=1 SV=2	P07602	P07602|SAP_HUMAN Prosaposin OS=Homo sapiens GN=PSAP PE=1 SV=2	P07602|SAP	K.TCDWLPKPnMSASCK.E	184000	184000	s(DKO1_90min) r(3)	DKO1	DKO1-b3	N9(NGlycan/730.2644)	N9(NGlycan/730.2644)	9	101	101	N	N101	93	107	1.4e-13	7.1e-12	726.26	HexNAc(2)Hex(2)	PauciM	P07602 --N101	P07602|SAP--N101	P07602|SAP--N101 + PauciM	P07602|SAP--N101 + HexNAc(2)Hex(2)	N101 + PauciM
sp|P07602|SAP_HUMAN Prosaposin OS=Homo sapiens GN=PSAP PE=1 SV=2	P07602	P07602|SAP_HUMAN Prosaposin OS=Homo sapiens GN=PSAP PE=1 SV=2	P07602|SAP	K.TCDWLPKPnMSASCK.E	184000	184000	s(DKO1_90min) r(3)	DKO1	DKO1-b3	N9(NGlycan/730.2644)	N9(NGlycan/730.2644)	9	101	101	N	N101	93	107	1.4e-12	7.1e-11	697.78	HexNAc(2)Hex(2)	PauciM	P07602 --N101	P07602|SAP--N101	P07602|SAP--N101 + PauciM	P07602|SAP--N101 + HexNAc(2)Hex(2)	N101 + PauciM
sp|P07602|SAP_HUMAN Prosaposin OS=Homo sapiens GN=PSAP PE=1 SV=2	P07602	P07602|SAP_HUMAN Prosaposin OS=Homo sapiens GN=PSAP PE=1 SV=2	P07602|SAP	K.TCDWLPKPnMSASCK.E	184000	184000	s(DKO1_90min) r(3)	DKO1	DKO1-b3	N9(NGlycan/730.2644)	N9(NGlycan/730.2644)	9	101	101	N	N101	93	107	1.4e-11	7.1e-10	637.74	HexNAc(2)Hex(2)	PauciM	P07602 --N101	P07602|SAP--N101	P07602|SAP--N101 + PauciM	P07602|SAP--N101 + HexNAc(2)Hex(2)	N101 + PauciM
sp|P07602|SAP_HUMAN Prosaposin OS=Homo sapiens GN=PSAP PE=1 SV=2	P07602	P07602|SAP_HUMAN Prosaposin OS=Homo sapiens GN=PSAP PE=1 SV=2	P07602|SAP	K.TCDWLPKPnMSASCK.E	184000	184000	s(DKO1_90min) r(3)	DKO1	DKO1-b3	N9(NGlycan/730.2644)	N9(NGlycan/730.2644)	9	101	101	N	N101	93	107	1.4e-12	7.1e-11	680.39	HexNAc(2)Hex(2)	PauciM	P07602 --N101	P07602|SAP--N101	P07602|SAP--N101 + PauciM	P07602|SAP--N101 + HexNAc(2)Hex(2)	N101 + PauciM
sp|P07602|SAP_HUMAN Prosaposin OS=Homo sapiens GN=PSAP PE=1 SV=2	P07602	P07602|SAP_HUMAN Prosaposin OS=Homo sapiens GN=PSAP PE=1 SV=2	P07602|SAP	K.TCDWLPKPnMSASCK.E	184000	184000	s(DKO1_90min) r(3)	DKO1	DKO1-b3	N9(NGlycan/730.2644)	N9(NGlycan/730.2644)	9	101	101	N	N101	93	107	5.7e-12	2.9e-10	654.82	HexNAc(2)Hex(2)	PauciM	P07602 --N101	P07602|SAP--N101	P07602|SAP--N101 + PauciM	P07602|SAP--N101 + HexNAc(2)Hex(2)	N101 + PauciM
sp|P07602|SAP_HUMAN Prosaposin OS=Homo sapiens GN=PSAP PE=1 SV=2	P07602	P07602|SAP_HUMAN Prosaposin OS=Homo sapiens GN=PSAP PE=1 SV=2	P07602|SAP	K.TCDWLPKPnMSASCK.E	184000	184000	s(DKO1_90min) r(3)	DKO1	DKO1-b3	N9(NGlycan/730.2644)	N9(NGlycan/730.2644)	9	101	101	N	N101	93	107	1.4e-12	7.1e-11	687.72	HexNAc(2)Hex(2)	PauciM	P07602 --N101	P07602|SAP--N101	P07602|SAP--N101 + PauciM	P07602|SAP--N101 + HexNAc(2)Hex(2)	N101 + PauciM
sp|P07602|SAP_HUMAN Prosaposin OS=Homo sapiens GN=PSAP PE=1 SV=2	P07602	P07602|SAP_HUMAN Prosaposin OS=Homo sapiens GN=PSAP PE=1 SV=2	P07602|SAP	K.TCDWLPKPnMSASCK.E	184000	184000	s(DKO1_90min) r(3)	DKO1	DKO1-b3	N9(NGlycan/730.2644)	N9(NGlycan/730.2644)	9	101	101	N	N101	93	107	1.4e-10	7.1e-09	598.79	HexNAc(2)Hex(2)	PauciM	P07602 --N101	P07602|SAP--N101	P07602|SAP--N101 + PauciM	P07602|SAP--N101 + HexNAc(2)Hex(2)	N101 + PauciM
sp|P07602|SAP_HUMAN Prosaposin OS=Homo sapiens GN=PSAP PE=1 SV=2	P07602	P07602|SAP_HUMAN Prosaposin OS=Homo sapiens GN=PSAP PE=1 SV=2	P07602|SAP	K.TCDWLPKPnMSASCK.E	1700000	1700000	s(DKO1_90min) r(1)	DKO1	DKO1-b1	N9(NGlycan/730.2644)	N9(NGlycan/730.2644)	9	101	101	N	N101	93	107	2.8e-15	1.3e-13	735.69	HexNAc(2)Hex(2)	PauciM	P07602 --N101	P07602|SAP--N101	P07602|SAP--N101 + PauciM	P07602|SAP--N101 + HexNAc(2)Hex(2)	N101 + PauciM
sp|P07602|SAP_HUMAN Prosaposin OS=Homo sapiens GN=PSAP PE=1 SV=2	P07602	P07602|SAP_HUMAN Prosaposin OS=Homo sapiens GN=PSAP PE=1 SV=2	P07602|SAP	K.TCDWLPKPnMSASCK.E	1700000	1700000	s(DKO1_90min) r(1)	DKO1	DKO1-b1	N9(NGlycan/730.2644)	N9(NGlycan/730.2644)	9	101	101	N	N101	93	107	3.2e-13	1.5e-11	649.41	HexNAc(2)Hex(2)	PauciM	P07602 --N101	P07602|SAP--N101	P07602|SAP--N101 + PauciM	P07602|SAP--N101 + HexNAc(2)Hex(2)	N101 + PauciM
sp|P07602|SAP_HUMAN Prosaposin OS=Homo sapiens GN=PSAP PE=1 SV=2	P07602	P07602|SAP_HUMAN Prosaposin OS=Homo sapiens GN=PSAP PE=1 SV=2	P07602|SAP	K.TCDWLPKPnMSASCK.E	1700000	1700000	s(DKO1_90min) r(1)	DKO1	DKO1-b1	N9(NGlycan/730.2644)	N9(NGlycan/730.2644)	9	101	101	N	N101	93	107	3e-16	1.5e-14	760.19	HexNAc(2)Hex(2)	PauciM	P07602 --N101	P07602|SAP--N101	P07602|SAP--N101 + PauciM	P07602|SAP--N101 + HexNAc(2)Hex(2)	N101 + PauciM
sp|P07602|SAP_HUMAN Prosaposin OS=Homo sapiens GN=PSAP PE=1 SV=2	P07602	P07602|SAP_HUMAN Prosaposin OS=Homo sapiens GN=PSAP PE=1 SV=2	P07602|SAP	K.TCDWLPKPnMSASCK.E	1700000	1700000	s(DKO1_90min) r(1)	DKO1	DKO1-b1	N9(NGlycan/730.2644)	N9(NGlycan/730.2644)	9	101	101	N	N101	93	107	2.8e-14	1.3e-12	675.47	HexNAc(2)Hex(2)	PauciM	P07602 --N101	P07602|SAP--N101	P07602|SAP--N101 + PauciM	P07602|SAP--N101 + HexNAc(2)Hex(2)	N101 + PauciM
sp|P07602|SAP_HUMAN Prosaposin OS=Homo sapiens GN=PSAP PE=1 SV=2	P07602	P07602|SAP_HUMAN Prosaposin OS=Homo sapiens GN=PSAP PE=1 SV=2	P07602|SAP	K.TCDWLPKPnMSASCK.E	1700000	1700000	s(DKO1_90min) r(1)	DKO1	DKO1-b1	N9(NGlycan/730.2644)	N9(NGlycan/730.2644)	9	101	101	N	N101	93	107	2.8e-15	1.3e-13	717.56	HexNAc(2)Hex(2)	PauciM	P07602 --N101	P07602|SAP--N101	P07602|SAP--N101 + PauciM	P07602|SAP--N101 + HexNAc(2)Hex(2)	N101 + PauciM
sp|P07602|SAP_HUMAN Prosaposin OS=Homo sapiens GN=PSAP PE=1 SV=2	P07602	P07602|SAP_HUMAN Prosaposin OS=Homo sapiens GN=PSAP PE=1 SV=2	P07602|SAP	K.TCDWLPKPnMSASCK.E	1700000	1700000	s(DKO1_90min) r(1)	DKO1	DKO1-b1	N9(NGlycan/730.2644)	N9(NGlycan/730.2644)	9	101	101	N	N101	93	107	3.2e-14	1.5e-12	689.05	HexNAc(2)Hex(2)	PauciM	P07602 --N101	P07602|SAP--N101	P07602|SAP--N101 + PauciM	P07602|SAP--N101 + HexNAc(2)Hex(2)	N101 + PauciM
sp|P07602|SAP_HUMAN Prosaposin OS=Homo sapiens GN=PSAP PE=1 SV=2	P07602	P07602|SAP_HUMAN Prosaposin OS=Homo sapiens GN=PSAP PE=1 SV=2	P07602|SAP	K.TCDWLPKPnMSASCK.E	1700000	1700000	s(DKO1_90min) r(1)	DKO1	DKO1-b1	N9(NGlycan/730.2644)	N9(NGlycan/730.2644)	9	101	101	N	N101	93	107	2.8e-15	1.3e-13	700.4	HexNAc(2)Hex(2)	PauciM	P07602 --N101	P07602|SAP--N101	P07602|SAP--N101 + PauciM	P07602|SAP--N101 + HexNAc(2)Hex(2)	N101 + PauciM
sp|P07602|SAP_HUMAN Prosaposin OS=Homo sapiens GN=PSAP PE=1 SV=2	P07602	P07602|SAP_HUMAN Prosaposin OS=Homo sapiens GN=PSAP PE=1 SV=2	P07602|SAP	K.TCDWLPKPnMSASCK.E	1700000	1700000	s(DKO1_90min) r(1)	DKO1	DKO1-b1	N9(NGlycan/730.2644)	N9(NGlycan/730.2644)	9	101	101	N	N101	93	107	2.8e-14	1.3e-12	691.59	HexNAc(2)Hex(2)	PauciM	P07602 --N101	P07602|SAP--N101	P07602|SAP--N101 + PauciM	P07602|SAP--N101 + HexNAc(2)Hex(2)	N101 + PauciM
sp|P07602|SAP_HUMAN Prosaposin OS=Homo sapiens GN=PSAP PE=1 SV=2	P07602	P07602|SAP_HUMAN Prosaposin OS=Homo sapiens GN=PSAP PE=1 SV=2	P07602|SAP	K.TCDWLPKPnMSASCK.E	1700000	1700000	s(DKO1_90min) r(1)	DKO1	DKO1-b1	N9(NGlycan/730.2644)	N9(NGlycan/730.2644)	9	101	101	N	N101	93	107	3e-16	1.3e-14	756.03	HexNAc(2)Hex(2)	PauciM	P07602 --N101	P07602|SAP--N101	P07602|SAP--N101 + PauciM	P07602|SAP--N101 + HexNAc(2)Hex(2)	N101 + PauciM
sp|P07602|SAP_HUMAN Prosaposin OS=Homo sapiens GN=PSAP PE=1 SV=2	P07602	P07602|SAP_HUMAN Prosaposin OS=Homo sapiens GN=PSAP PE=1 SV=2	P07602|SAP	K.TCDWLPKPnMSASCK.E	1700000	1700000	s(DKO1_90min) r(1)	DKO1	DKO1-b1	N9(NGlycan/730.2644)	N9(NGlycan/730.2644)	9	101	101	N	N101	93	107	2.8e-14	1.3e-12	668.14	HexNAc(2)Hex(2)	PauciM	P07602 --N101	P07602|SAP--N101	P07602|SAP--N101 + PauciM	P07602|SAP--N101 + HexNAc(2)Hex(2)	N101 + PauciM
sp|P07602|SAP_HUMAN Prosaposin OS=Homo sapiens GN=PSAP PE=1 SV=2	P07602	P07602|SAP_HUMAN Prosaposin OS=Homo sapiens GN=PSAP PE=1 SV=2	P07602|SAP	K.TCDWLPKPnMSASCK.E	1700000	1700000	s(DKO1_90min) r(1)	DKO1	DKO1-b1	N9(NGlycan/730.2644)	N9(NGlycan/730.2644)	9	101	101	N	N101	93	107	6e-15	2.8e-13	709.15	HexNAc(2)Hex(2)	PauciM	P07602 --N101	P07602|SAP--N101	P07602|SAP--N101 + PauciM	P07602|SAP--N101 + HexNAc(2)Hex(2)	N101 + PauciM
sp|P07602|SAP_HUMAN Prosaposin OS=Homo sapiens GN=PSAP PE=1 SV=2	P07602	P07602|SAP_HUMAN Prosaposin OS=Homo sapiens GN=PSAP PE=1 SV=2	P07602|SAP	K.TCDWLPKPnMSASCK.E	1700000	1700000	s(DKO1_90min) r(1)	DKO1	DKO1-b1	N9(NGlycan/730.2644)	N9(NGlycan/730.2644)	9	101	101	N	N101	93	107	6e-13	2.8e-11	628.4	HexNAc(2)Hex(2)	PauciM	P07602 --N101	P07602|SAP--N101	P07602|SAP--N101 + PauciM	P07602|SAP--N101 + HexNAc(2)Hex(2)	N101 + PauciM
sp|P07602|SAP_HUMAN Prosaposin OS=Homo sapiens GN=PSAP PE=1 SV=2	P07602	P07602|SAP_HUMAN Prosaposin OS=Homo sapiens GN=PSAP PE=1 SV=2	P07602|SAP	K.TCDWLPKPnMSASCK.E	1700000	1700000	s(DKO1_90min) r(1)	DKO1	DKO1-b1	N9(NGlycan/730.2644)	N9(NGlycan/730.2644)	9	101	101	N	N101	93	107	2.8e-14	1.3e-12	681.62	HexNAc(2)Hex(2)	PauciM	P07602 --N101	P07602|SAP--N101	P07602|SAP--N101 + PauciM	P07602|SAP--N101 + HexNAc(2)Hex(2)	N101 + PauciM
sp|P07602|SAP_HUMAN Prosaposin OS=Homo sapiens GN=PSAP PE=1 SV=2	P07602	P07602|SAP_HUMAN Prosaposin OS=Homo sapiens GN=PSAP PE=1 SV=2	P07602|SAP	K.TCDWLPKPnMSASCK.E	1700000	1700000	s(DKO1_90min) r(1)	DKO1	DKO1-b1	N9(NGlycan/730.2644)	N9(NGlycan/730.2644)	9	101	101	N	N101	93	107	2.8e-14	1.3e-12	665.32	HexNAc(2)Hex(2)	PauciM	P07602 --N101	P07602|SAP--N101	P07602|SAP--N101 + PauciM	P07602|SAP--N101 + HexNAc(2)Hex(2)	N101 + PauciM
sp|P07602|SAP_HUMAN Prosaposin OS=Homo sapiens GN=PSAP PE=1 SV=2	P07602	P07602|SAP_HUMAN Prosaposin OS=Homo sapiens GN=PSAP PE=1 SV=2	P07602|SAP	K.TCDWLPKPnMSASCK.E	1700000	1700000	s(DKO1_90min) r(1)	DKO1	DKO1-b1	N9(NGlycan/730.2644)	N9(NGlycan/730.2644)	9	101	101	N	N101	93	107	2.8e-15	1.3e-13	737.8	HexNAc(2)Hex(2)	PauciM	P07602 --N101	P07602|SAP--N101	P07602|SAP--N101 + PauciM	P07602|SAP--N101 + HexNAc(2)Hex(2)	N101 + PauciM
sp|P07602|SAP_HUMAN Prosaposin OS=Homo sapiens GN=PSAP PE=1 SV=2	P07602	P07602|SAP_HUMAN Prosaposin OS=Homo sapiens GN=PSAP PE=1 SV=2	P07602|SAP	K.TCDWLPKPnMSASCK.E	1700000	1700000	s(DKO1_90min) r(1)	DKO1	DKO1-b1	N9(NGlycan/730.2644)	N9(NGlycan/730.2644)	9	101	101	N	N101	93	107	2.8e-13	1.3e-11	611.01	HexNAc(2)Hex(2)	PauciM	P07602 --N101	P07602|SAP--N101	P07602|SAP--N101 + PauciM	P07602|SAP--N101 + HexNAc(2)Hex(2)	N101 + PauciM
sp|P07602|SAP_HUMAN Prosaposin OS=Homo sapiens GN=PSAP PE=1 SV=2	P07602	P07602|SAP_HUMAN Prosaposin OS=Homo sapiens GN=PSAP PE=1 SV=2	P07602|SAP	K.TCDWLPKPnMSASCK.E	1700000	1700000	s(DKO1_90min) r(1)	DKO1	DKO1-b1	N9(NGlycan/730.2644)	N9(NGlycan/730.2644)	9	101	101	N	N101	93	107	2.8e-13	1.3e-11	602.45	HexNAc(2)Hex(2)	PauciM	P07602 --N101	P07602|SAP--N101	P07602|SAP--N101 + PauciM	P07602|SAP--N101 + HexNAc(2)Hex(2)	N101 + PauciM
sp|P07602|SAP_HUMAN Prosaposin OS=Homo sapiens GN=PSAP PE=1 SV=2	P07602	P07602|SAP_HUMAN Prosaposin OS=Homo sapiens GN=PSAP PE=1 SV=2	P07602|SAP	K.TCDWLPKPnMSASCK.E	1700000	1700000	s(DKO1_90min) r(1)	DKO1	DKO1-b1	N9(NGlycan/730.2644)	N9(NGlycan/730.2644)	9	101	101	N	N101	93	107	2.8e-13	1.3e-11	604.2	HexNAc(2)Hex(2)	PauciM	P07602 --N101	P07602|SAP--N101	P07602|SAP--N101 + PauciM	P07602|SAP--N101 + HexNAc(2)Hex(2)	N101 + PauciM
sp|P07602|SAP_HUMAN Prosaposin OS=Homo sapiens GN=PSAP PE=1 SV=2	P07602	P07602|SAP_HUMAN Prosaposin OS=Homo sapiens GN=PSAP PE=1 SV=2	P07602|SAP	K.TCDWLPKPnMSASCK.E	1700000	1700000	s(DKO1_90min) r(1)	DKO1	DKO1-b1	N9(NGlycan/730.2644)	N9(NGlycan/730.2644)	9	101	101	N	N101	93	107	2.8e-14	1.3e-12	688.96	HexNAc(2)Hex(2)	PauciM	P07602 --N101	P07602|SAP--N101	P07602|SAP--N101 + PauciM	P07602|SAP--N101 + HexNAc(2)Hex(2)	N101 + PauciM
sp|P07602|SAP_HUMAN Prosaposin OS=Homo sapiens GN=PSAP PE=1 SV=2	P07602	P07602|SAP_HUMAN Prosaposin OS=Homo sapiens GN=PSAP PE=1 SV=2	P07602|SAP	K.TCDWLPKPnMSASCK.E	1700000	1700000	s(DKO1_90min) r(1)	DKO1	DKO1-b1	N9(NGlycan/730.2644)	N9(NGlycan/730.2644)	9	101	101	N	N101	93	107	2.8e-13	1.3e-11	624.7	HexNAc(2)Hex(2)	PauciM	P07602 --N101	P07602|SAP--N101	P07602|SAP--N101 + PauciM	P07602|SAP--N101 + HexNAc(2)Hex(2)	N101 + PauciM
[truncated: 68,238 more rows]

## Sheet: Simplified N-glycoproteomes
Legend:
	DKO1	HCT116		DKO1	HCT116
Uniprot # | protein name	N-glyco PSM			Relative N-glycosylation abundance
N-glycosite in the above protein
N-glycan attached the above N-glycosite
Data:
Count of XIC	Column Labels			Column Labels
Row Labels	DKO1	HCT116	Grand Total	DKO1	HCT116
A2RU67|K1467	7	20	27	1	1
N237	6	19	25	0.857143	0.95
C or Hyb	1	6	7	0.142857	0.3
HM	5	13	18	0.714286	0.65
N396	1	1	2	0.142857	0.05
[truncated: 3,822 more rows]
