# Supplementary material for: Comparative site-specific N-glycoproteome analysis reveals aberrant N-glycosylation and gives insights into mannose-6-phosphate pathway in cancer
Source: Commun Biol. 2023 Jan 13;6:48. doi: 10.1038/s42003-023-04439-4 (PMC9839730; doi:10.1038/s42003-023-04439-4)
Supplement: Supplementary file 13 — Supplemental Data 10 [file 42003_2023_4439_MOESM13_ESM.xlsx]

## Sheet: Sheet1
	Figure 1c
			intact N-glycopeptide						non-glycopeptide
	Byonic score>=0	HCT116	6667	8181	6642	8511	6617	8601	9563	10503	8782	10849	8536	10161
		DKO1	7996	9254	8286	8519	7711	9221	7199	8068	9869	9134	8613	9443
	Byonic score>=300	HCT116	4917	5631	4841	5941	4873	5920	8064	9117	7338	9510	7158	8784
		DKO1	5870	6649	6071	6127	5613	6550	5974	6934	8296	7841	7241	8220
	Figure 2c Western blots (rquantification)
		individual samples													average		ratio: H/D
		HCT116						DKO1							HCT116	DKO1
	P15144|AMPN	1	1	1	1	1	1	34.4289	61.1218	27.8495	110.392	57.6586	53.8091		1	57.5434	H<<D
	P16422|EPCAM	11.6428	6.78277	10.0802	7.01146	13.9203	6.55246	1	1	1	1	1	1		9.33168	1	H>>D
	Q9Y5Y6|ST14	7.47394	6.70361	9.52686	6.48015	11.0229	8.38145	1	1	1	1	1	1		8.26483	1	H>>D
	P04066|FUCO	1	1	1	1	1	1	1.11135	1.45369	1.24529	1.2291	1.24455	1.4047		1	1.28145	0.780367
	Q9Y4L1|HYOU1	1	1	1	1	1	1	1.69141	1.74229	1.81783	1.9268	1.42315	2.09872		1	1.78337	0.560737
	P10253|LYAG	1.27955	1.47701	0.900021	1.12381	1.08445	1.40841	1	1	1	1	1	1		1.21221	1	1.21221
	P11717|MPRI (CI-MPR)	1	1	1	1	1	1	2.27911	2.16392	2.52192	2.67916	2.34954	3.17043		1	2.52734	0.395672
	P20645|MPRD (CD-MPR)	1.40813	1.9295	1.64668	1.52889	1.65055	1.79574	1	1	1	1	1	1		1.65991	1	1.65991
																			Symbol	Meaning
																			ns	P > 0.05
																			*	P ≤ 0.05
																			**	P ≤ 0.01
																			***	P ≤ 0.001
																			****	P ≤ 0.0001
	Figure 4a
		DKO1						HCT116							P value	Symbol
	C or Hyb	9.23	8.43	8.69	7.14	6.74	7.11	8.11	9.5	7.86	6.32	6.97	5.57		0.259711	ns
	Fuc	1.06	1	0.91	1.34	1.29	1.65	0.92	1.22	1.15	1.65	1.33	1.28		0.660732	ns
	Fuc/Sia	0.95	0.72	0.68	0.29	0.29	0.32	1.06	0.91	0.88	0.44	0.66	0.71		0.00438483	**
	HM	66.46	63.45	66.51	69.3	69.81	70.18	61.01	58.56	61.13	65	62.75	64.49		2.87037e-05	****
	M6P	0.44	0.4	0.41	0.71	1.13	0.63	2.93	3.14	3.3	2.97	3.3	4.44		9.98596e-05	****
	PauciM	12.59	17.51	14.54	14.54	14.62	14.38	11.51	12.23	11.39	10.87	11.16	10.63		0.0016599	**
	Sia	9.08	7.99	7.95	6.68	6.1	5.65	14.15	14.13	14.04	12.7	13.82	12.85		1.47556e-05	****
	Mono or Di	0.19	0.49	0.32	0	0.02	0.08	0.31	0.31	0.25	0.05	0.02	0.02		0.60772	ns
	Figure 6a
		DKO1						HCT116							P value	Symbol
	M6P	0.44	0.4	0.41	0.71	1.13	0.63	2.93	3.14	3.3	2.97	3.3	4.44		9.98596e-05	****
	Figure 6d
		HCT116			DKO1				P value	Symbol
	M6P	4.93	5.7429	6.12	1	1	1		0.00578174	**
	Figure 7d
		HCT116						DKO1							P value	Symbol
	CI-MPR	0.438768	0.462124	0.396524	0.373251	0.425616	0.315415	1	1	1	1	1	1		1.12623e-06	****
	CD-MPR	1.40813	1.9295	1.64668	1.52889	1.65055	1.79574	1	1	1	1	1	1		0.000329002	***
	Figure 7e
		HCT116								DKO1									P value	Symbol
	CI-MPR	0.966237	0.977697	0.941174	0.85134	0.837355	0.929694	0.944426	0.856299	1.01916	0.937106	1.08864	0.973715	0.981385	1.03973	1.10571	0.983786		0.0034085	**
		0.913837	0.967475	1.04412	1.01151	1.00062	0.957159	0.824464	1.00368	0.87464	0.996138	1.11914	0.987473	0.897551	1.02782	0.968007	1.10243
		1.0542	1.06046	0.948541	0.974793	0.914878	0.947056	0.864866	0.844145	1.00912	1.00068	0.977197	0.910576	0.959634	0.996847	1.09244	0.989235
	CD-MPR	1.35678	1.4284	1.4148	1.50983	1.61841	1.60551	1.71653	1.56411	0.967459	0.980993	0.925903	0.987335	0.970231	1.11297	0.985619	0.943841		1.02392e-12	****
		1.66215	1.51562	1.44216	1.5039	1.52588	1.58478	1.59878	1.38179	0.937725	0.946292	1.17305	0.985685	0.954794	0.979127	0.907346	1.04063
		1.44976	1.23505	1.27169	1.25352	1.70762	1.85182	1.78154	1.67012	1.09057	1.06021	1.02407	0.94217	0.882982	1.03574	0.975574	1.10467
	Figure 7h
		HCT116			DKO1				P value	Symbol
	M6P	2.22176	2.7338	2.402	1	1	1		0.0104907	*
